# Supplementary material for: A mechanical ratchet drives unilateral cytokinesis
Source: Nature. 2026 Jan 7;650(8102):759–67. doi: 10.1038/s41586-025-09915-x (PMC12916326; doi:10.1038/s41586-025-09915-x)
Supplement: Supplementary file 18 — Source Data Fig. 1 [file 41586_2025_9915_MOESM18_ESM.xlsx]

## Sheet: Fig1e
	Sample 1	Sample 2	Sample 3	Sample 4
Blank (pre cut)	,Label,Area,Mean,Perim.,Angle,Length	,Label,Area,Mean,Perim.,Angle,Length	,Label,Area,Mean,Angle,Length	,Label,Area,Mean,Angle,Length
	1,20220506_dcx-utr_pulse-picker_300ms_rfp-6_holeinpolarbody-1.tif:1,2322,1339.186,153.717,138.428,153.717	1,20220513_dcx-utr5_tracked.tif:1,71.118,2568.969,23.065,-87.316,23.065	1,20220721_dcx-utr_multicut_t0000-1-1.tif:2,1872,2138.760,-177.898,109.073	1,20220802_dcx-utr-cuts-1-1.tif:2,1258,1846.953,-179.215,73.007
Data (post cut)	,Label,Area,Mean,Perim.,Angle,Length	,Label,Area,Mean,Perim.,Angle,Length	,Label,Area,Mean,Angle,Length	,Label,Area,Mean,Perim.,Angle,Length
	0,20220506_dcx-utr_pulse-picker_300ms_rfp-6_holeinpolarbody-1.tif:1,2322,1339.186,153.717,138.428,153.717	0,20220513_dcx-utr5_tracked.tif:1,71.118,2568.969,23.065,-87.316,23.065	0,20220721_dcx-utr_multicut_t0000-1-1.tif:2,1872,2138.760,-177.898,109.073	0,20220802_dcx-utr-cuts-1-1.tif:2,1258,1846.953,-179.215,73.007
	1,20220506_dcx-utr_pulse-picker_300ms_rfp-6_holeinpolarbody-1.tif:2,207,683.266,14.849,-45.000,14.849	1,20220513_dcx-utr5_tracked.tif:4,5.508,919.547,1.561,-87.797,1.561	1,20220721_dcx-utr_multicut_t0000-1-1.tif:1,171,995.550,0.000,8.250	1,20220802_dcx-utr-cuts-1-1.tif:1,425,755.280,23.669,-0.807,23.669
	2,20220506_dcx-utr_pulse-picker_300ms_rfp-6_holeinpolarbody-1.tif:3,368,672.571,27.226,-45.744,27.226	2,20220513_dcx-utr5_tracked.tif:5,8.813,860.621,2.640,-90.000,2.640	2,20220721_dcx-utr_multicut_t0000-1-1.tif:2,323,871.669,0.000,16.750	2,20220802_dcx-utr-cuts-1-1.tif:2,535,722.108,30.668,-0.623,30.668
	3,20220506_dcx-utr_pulse-picker_300ms_rfp-6_holeinpolarbody-1.tif:4,445,657.982,33.473,-45.807,33.473	3,20220513_dcx-utr5_tracked.tif:6,11.534,859.166,3.601,-89.045,3.601	3,20220721_dcx-utr_multicut_t0000-1-1.tif:3,456,891.958,0.000,22.500	3,20220802_dcx-utr-cuts-1-1.tif:3,646,719.916,37.000,0.000,37.000
	4,20220506_dcx-utr_pulse-picker_300ms_rfp-6_holeinpolarbody-1.tif:5,534,652.768,40.094,132.979,40.094	4,20220513_dcx-utr5_tracked.tif:7,13.770,859.899,4.320,-90.796,4.320	4,20220721_dcx-utr_multicut_t0000-1-1.tif:4,513,882.684,0.000,25.750	4,20220802_dcx-utr-cuts-1-1.tif:4,748,729.738,43.000,0.000,43.000
	5,20220506_dcx-utr_pulse-picker_300ms_rfp-6_holeinpolarbody-1.tif:6,647,663.651,48.805,136.384,48.805	5,20220513_dcx-utr5_tracked.tif:8,15.973,872.872,5.100,-90.000,5.100	5,20220721_dcx-utr_multicut_t0000-1-1.tif:5,589,887.351,0.000,30.250	5,20220802_dcx-utr-cuts-1-1.tif:5,816,734.304,47.000,0.000,47.000
	6,20220506_dcx-utr_pulse-picker_300ms_rfp-6_holeinpolarbody-1.tif:7,734,669.026,54.919,135.246,54.919	6,20220513_dcx-utr5_tracked.tif:9,17.075,873.564,5.460,-90.630,5.460	6,20220721_dcx-utr_multicut_t0000-1-1.tif:6,684,887.813,0.000,34.750	6,20220802_dcx-utr-cuts-1-1.tif:6,892,738.517,51.671,0.739,51.671
	7,20220506_dcx-utr_pulse-picker_300ms_rfp-6_holeinpolarbody-1.tif:8,774,668.375,58.242,136.623,58.242	7,20220513_dcx-utr5_tracked.tif:10,19.246,908.064,6.121,-91.123,6.121	7,20220721_dcx-utr_multicut_t0000-1-1.tif:7,741,872.212,0.759,37.753	7,20220802_dcx-utr-cuts-1-1.tif:7,961,750.063,55.512,1.204,55.512
	8,20220506_dcx-utr_pulse-picker_300ms_rfp-6_holeinpolarbody-1.tif:9,817,656.583,61.842,138.059,61.842	8,20220513_dcx-utr5_tracked.tif:11,20.380,920.461,6.540,-90.526,6.540	8,20220721_dcx-utr_multicut_t0000-1-1.tif:8,783,872.387,1.768,40.519	8,20220802_dcx-utr-cuts-1-1.tif:8,1003,750.369,58.001,-0.329,58.001
	9,20220506_dcx-utr_pulse-picker_300ms_rfp-6_holeinpolarbody-1.tif:10,903,662.481,68.609,136.378,68.609	9,20220513_dcx-utr5_tracked.tif:12,18.468,920.132,6.721,-91.023,6.721	9,20220721_dcx-utr_multicut_t0000-1-1.tif:9,826,869.489,1.340,42.762	9,20220802_dcx-utr-cuts-1-1.tif:9,1054,752.644,61.348,-1.245,61.348
	10,20220506_dcx-utr_pulse-picker_300ms_rfp-6_holeinpolarbody-1.tif:11,974,661.534,73.069,134.630,73.069	10,20220513_dcx-utr5_tracked.tif:13,20.153,955.844,7.261,-89.053,7.261	10,20220721_dcx-utr_multicut_t0000-1-1.tif:10,901,875.730,1.548,46.267	10,20220802_dcx-utr-cuts-1-1.tif:10,1105,775.065,64.341,0.891,64.341
	11,20220506_dcx-utr_pulse-picker_300ms_rfp-6_holeinpolarbody-1.tif:12,999,664.553,75.705,133.037,75.705	11,20220513_dcx-utr5_tracked.tif:14,20.898,978.798,7.590,-89.774,7.590	11,20220721_dcx-utr_multicut_t0000-1-1.tif:11,933,877.281,2.684,48.053	11,20220802_dcx-utr-cuts-1-1.tif:11,1139,780.140,66.337,0.576,66.337
	12,20220506_dcx-utr_pulse-picker_300ms_rfp-6_holeinpolarbody-1.tif:13,1003,662.751,76.373,134.293,76.373	12,20220513_dcx-utr5_tracked.tif:15,22.356,1040.448,8.160,-90.000,8.160	12,20220721_dcx-utr_multicut_t0000-1-1.tif:12,1000,895.501,3.611,51.602	12,20220802_dcx-utr-cuts-1-1.tif:12,1165,792.537,67.680,-1.129,67.680
	13,20220506_dcx-utr_pulse-picker_300ms_rfp-6_holeinpolarbody-1.tif:14,1066,680.469,80.849,134.499,80.849	13,20220513_dcx-utr5_tracked.tif:16,22.356,1037.301,8.040,-90.428,8.040	13,20220721_dcx-utr_multicut_t0000-1-1.tif:13,1019,918.466,1.909,52.529	13,20220802_dcx-utr-cuts-1-1.tif:13,1249,834.870,72.340,-0.792,72.340
	14,20220506_dcx-utr_pulse-picker_300ms_rfp-6_holeinpolarbody-1.tif:15,1084,674.659,82.301,133.195,82.301	14,20220513_dcx-utr5_tracked.tif:17,23.069,1062.194,8.401,-90.818,8.401	14,20220721_dcx-utr_multicut_t0000-1-1.tif:14,1037,912.824,6.429,53.587	14,20220802_dcx-utr-cuts-1-1.tif:14,1266,840.322,73.352,-1.302,73.352
	15,20220506_dcx-utr_pulse-picker_300ms_rfp-6_holeinpolarbody-1.tif:16,1127,670.124,85.633,132.634,85.633	15,20220513_dcx-utr5_tracked.tif:18,22.842,1074.052,8.400,-90.000,8.400	15,20220721_dcx-utr_multicut_t0000-1-1.tif:15,1050,926.949,7.943,54.271	15,20220802_dcx-utr-cuts-1-1.tif:15,1300,878.601,75.340,-0.761,75.340
	16,20220506_dcx-utr_pulse-picker_300ms_rfp-6_holeinpolarbody-1.tif:17,1164,685.482,88.704,132.563,88.704	16,20220513_dcx-utr5_tracked.tif:19,23.328,1094.501,8.460,-90.000,8.460	16,20220721_dcx-utr_multicut_t0000-1-1.tif:16,1117,959.190,6.695,57.895	16,20220802_dcx-utr-cuts-1-1.tif:16,1328,906.030,77.141,-3.468,77.141
	17,20220506_dcx-utr_pulse-picker_300ms_rfp-6_holeinpolarbody-1.tif:18,1150,678.900,87.461,133.919,87.461	17,20220513_dcx-utr5_tracked.tif:20,22.842,1093.716,8.340,-90.412,8.340	17,20220721_dcx-utr_multicut_t0000-1-1.tif:17,1141,959.150,7.306,58.979	17,20220802_dcx-utr-cuts-1-1.tif:17,1360,935.330,79.018,-1.209,79.018
	18,20220506_dcx-utr_pulse-picker_300ms_rfp-6_holeinpolarbody-1.tif:19,1155,687.643,88.158,134.387,88.158	18,20220513_dcx-utr5_tracked.tif:21,23.814,1130.684,8.641,-89.204,8.641	18,20220721_dcx-utr_multicut_t0000-1-1.tif:18,1176,992.290,8.263,60.882	18,20220802_dcx-utr-cuts-1-1.tif:18,1343,996.396,78.334,-0.244,78.334
	19,20220506_dcx-utr_pulse-picker_300ms_rfp-6_holeinpolarbody-1.tif:20,1184,685.887,90.311,133.355,90.311	19,20220513_dcx-utr5_tracked.tif:22,24.300,1149.271,8.700,-90.000,8.700	19,20220721_dcx-utr_multicut_t0000-1-1.tif:19,1138,986.303,7.065,58.948	19,20220802_dcx-utr-cuts-1-1.tif:19,1360,1019.541,78.842,-0.848,78.842
	20,20220506_dcx-utr_pulse-picker_300ms_rfp-6_holeinpolarbody-1.tif:21,1208,694.252,91.943,133.825,91.943	20,20220513_dcx-utr5_tracked.tif:23,24.300,1191.501,8.880,-89.613,8.880	20,20220721_dcx-utr_multicut_t0000-1-1.tif:20,1156,1002.829,7.214,59.723	20,20220802_dcx-utr-cuts-1-1.tif:20,1360,1041.967,79.336,-0.481,79.336
	21,20220506_dcx-utr_pulse-picker_300ms_rfp-6_holeinpolarbody-1.tif:22,1201,692.328,91.483,133.524,91.483	21,20220513_dcx-utr5_tracked.tif:24,24.527,1222.528,8.880,-90.387,8.880	21,20220721_dcx-utr_multicut_t0000-1-1.tif:21,1160,1017.509,5.972,60.076	21,20220802_dcx-utr-cuts-1-1.tif:21,1377,1078.839,79.673,-0.719,79.673
	22,20220506_dcx-utr_pulse-picker_300ms_rfp-6_holeinpolarbody-1.tif:23,1219,693.862,92.943,132.675,92.943	22,20220513_dcx-utr5_tracked.tif:25,24.786,1200.031,9.000,-89.618,9.000	22,20220721_dcx-utr_multicut_t0000-1-1.tif:22,1170,1048.003,6.392,60.627	22,20220802_dcx-utr-cuts-1-1.tif:22,1360,1086.232,79.336,-0.481,79.336
	23,20220506_dcx-utr_pulse-picker_300ms_rfp-6_holeinpolarbody-1.tif:24,1251,698.118,95.072,132.584,95.072	23,20220513_dcx-utr5_tracked.tif:26,24.300,1223.249,8.820,-89.610,8.820	23,20220721_dcx-utr_multicut_t0000-1-1.tif:23,1196,1059.157,6.494,61.897	23,20220802_dcx-utr-cuts-1-1.tif:23,1394,1141.623,81.333,0.000,81.333
	24,20220506_dcx-utr_pulse-picker_300ms_rfp-6_holeinpolarbody-1.tif:25,1222,728.704,92.986,132.094,92.986	24,20220513_dcx-utr5_tracked.tif:27,25.499,1266.365,9.241,-89.256,9.241	24,20220721_dcx-utr_multicut_t0000-1-1.tif:24,1200,1088.143,7.610,62.299	24,20220802_dcx-utr-cuts-1-1.tif:24,1360,1217.042,79.336,0.481,79.336
	25,20220506_dcx-utr_pulse-picker_300ms_rfp-6_holeinpolarbody-1.tif:26,1244,716.837,94.847,132.436,94.847	25,20220513_dcx-utr5_tracked.tif:28,25.272,1280.769,9.182,-88.877,9.182	25,20220721_dcx-utr_multicut_t0000-1-1.tif:25,1192,1091.911,8.393,61.660	25,20220802_dcx-utr-cuts-1-1.tif:25,1377,1252.522,80.001,-0.239,80.001
	26,20220506_dcx-utr_pulse-picker_300ms_rfp-6_holeinpolarbody-1.tif:27,1250,718.370,95.298,132.732,95.298	26,20220513_dcx-utr5_tracked.tif:29,24.786,1280.697,8.880,-90.000,8.880	26,20220721_dcx-utr_multicut_t0000-1-1.tif:26,1180,1107.362,9.655,61.116	26,20220802_dcx-utr-cuts-1-1.tif:26,1377,1244.821,80.340,-0.713,80.340
	27,20220506_dcx-utr_pulse-picker_300ms_rfp-6_holeinpolarbody-1.tif:28,1260,717.613,95.737,133.307,95.737	27,20220513_dcx-utr5_tracked.tif:30,24.300,1312.143,8.940,-90.000,8.940	27,20220721_dcx-utr_multicut_t0000-1-1.tif:27,1184,1129.823,7.734,61.308	27,20220802_dcx-utr-cuts-1-1.tif:27,1394,1255.779,80.684,-1.184,80.684
	28,20220506_dcx-utr_pulse-picker_300ms_rfp-6_holeinpolarbody-1.tif:29,1280,730.853,97.427,132.643,97.427	28,20220513_dcx-utr5_tracked.tif:31,24.786,1324.712,9.060,-90.379,9.060	28,20220721_dcx-utr_multicut_t0000-1-1.tif:28,1215,1154.606,9.837,62.925	28,20220802_dcx-utr-cuts-1-1.tif:28,1377,1254.545,80.336,-0.475,80.336
	29,20220506_dcx-utr_pulse-picker_300ms_rfp-6_holeinpolarbody-1.tif:30,1298,734.247,98.807,133.223,98.807	29,20220513_dcx-utr5_tracked.tif:32,23.814,1327.325,8.700,-89.605,8.700	29,20220721_dcx-utr_multicut_t0000-1-1.tif:29,1173,1158.450,11.171,60.649	29,20220802_dcx-utr-cuts-1-1.tif:29,1394,1295.258,81.003,-0.472,81.003
	30,20220506_dcx-utr_pulse-picker_300ms_rfp-6_holeinpolarbody-1.tif:31,1263,745.750,96.437,133.459,96.437	30,20220513_dcx-utr5_tracked.tif:33,24.786,1385.352,9.000,-90.000,9.000	30,20220721_dcx-utr_multicut_t0000-1-1.tif:30,1200,1176.792,10.903,62.121	30,20220802_dcx-utr-cuts-1-1.tif:30,1377,1325.418,80.011,0.955,80.011
	31,20220506_dcx-utr_pulse-picker_300ms_rfp-6_holeinpolarbody-1.tif:32,1269,763.924,96.648,134.162,96.648	31,20220513_dcx-utr5_tracked.tif:34,25.272,1387.788,9.180,-90.000,9.180	31,20220721_dcx-utr_multicut_t0000-1-1.tif:31,1192,1196.442,10.719,61.829	31,20220802_dcx-utr-cuts-1-1.tif:31,1386,1327.227,80.334,0.238,80.334
	32,20220506_dcx-utr_pulse-picker_300ms_rfp-6_holeinpolarbody-1.tif:33,1260,768.543,95.933,134.578,95.933	32,20220513_dcx-utr5_tracked.tif:35,25.272,1404.096,9.180,-90.000,9.180	32,20220721_dcx-utr_multicut_t0000-1-1.tif:32,1228,1212.682,12.944,63.617	32,20220802_dcx-utr-cuts-1-1.tif:32,1360,1335.448,79.378,1.925,79.378
	33,20220506_dcx-utr_pulse-picker_300ms_rfp-6_holeinpolarbody-1.tif:34,1281,777.691,97.359,134.029,97.359	33,20220513_dcx-utr5_tracked.tif:36,25.272,1433.735,9.120,-89.623,9.120	33,20220721_dcx-utr_multicut_t0000-1-1.tif:33,1194,1238.410,13.081,61.855	33,20220802_dcx-utr-cuts-1-1.tif:33,1385,1352.529,80.667,-0.237,80.667
	34,20220506_dcx-utr_pulse-picker_300ms_rfp-6_holeinpolarbody-1.tif:35,1288,780.988,97.585,134.446,97.585	34,20220513_dcx-utr5_tracked.tif:37,25.758,1439.028,9.360,-90.000,9.360	34,20220721_dcx-utr_multicut_t0000-1-1.tif:34,1198,1253.505,10.525,62.044	34,20220802_dcx-utr-cuts-1-1.tif:34,1394,1367.641,81.011,0.943,81.011
	35,20220506_dcx-utr_pulse-picker_300ms_rfp-6_holeinpolarbody-1.tif:36,1269,781.388,98.995,135.000,98.995	35,20220513_dcx-utr5_tracked.tif:38,25.272,1448.010,9.240,-90.000,9.240	35,20220721_dcx-utr_multicut_t0000-1-1.tif:35,1218,1268.387,12.200,63.092	35,20220802_dcx-utr-cuts-1-1.tif:35,1377,1370.304,80.003,0.477,80.003
	36,20220506_dcx-utr_pulse-picker_300ms_rfp-6_holeinpolarbody-1.tif:37,1289,790.287,98.053,134.725,98.053	36,20220513_dcx-utr5_tracked.tif:39,25.758,1471.015,9.302,-88.891,9.302	36,20220721_dcx-utr_multicut_t0000-1-1.tif:36,1206,1294.391,11.070,62.496	36,20220802_dcx-utr-cuts-1-1.tif:36,1360,1381.450,79.336,0.481,79.336
	37,20220506_dcx-utr_pulse-picker_300ms_rfp-6_holeinpolarbody-1.tif:38,1294,795.347,98.766,134.316,98.766	37,20220513_dcx-utr5_tracked.tif:40,26.244,1494.291,9.600,-89.642,9.600	37,20220721_dcx-utr_multicut_t0000-1-1.tif:37,1195,1306.003,12.763,61.862	37,20220802_dcx-utr-cuts-1-1.tif:37,1365,1377.783,79.378,1.925,79.378
	38,20220506_dcx-utr_pulse-picker_300ms_rfp-6_holeinpolarbody-1.tif:39,1286,792.061,98.062,134.174,98.062	38,20220513_dcx-utr5_tracked.tif:41,26.244,1496.419,9.543,-88.559,9.543	38,20220721_dcx-utr_multicut_t0000-1-1.tif:38,1173,1332.905,13.655,60.716	38,20220802_dcx-utr-cuts-1-1.tif:38,1360,1365.301,78.669,0.486,78.669
	39,20220506_dcx-utr_pulse-picker_300ms_rfp-6_holeinpolarbody-1.tif:40,1288,812.790,97.585,135.554,97.585	39,20220513_dcx-utr5_tracked.tif:42,25.985,1519.071,9.421,-90.730,9.421	39,20220721_dcx-utr_multicut_t0000-1-1.tif:39,1232,1332.219,13.601,63.789	39,20220802_dcx-utr-cuts-1-1.tif:39,1360,1397.892,78.684,1.214,78.684
	40,20220506_dcx-utr_pulse-picker_300ms_rfp-6_holeinpolarbody-1.tif:41,1279,811.224,97.380,133.474,97.380	40,20220513_dcx-utr5_tracked.tif:43,24.527,1485.863,8.941,-90.769,8.941	40,20220721_dcx-utr_multicut_t0000-1-1.tif:40,1171,1354.812,10.755,60.733	40,20220802_dcx-utr-cuts-1-1.tif:40,1359,1417.722,79.001,0.242,79.001
	41,20220506_dcx-utr_pulse-picker_300ms_rfp-6_holeinpolarbody-1.tif:42,1296,821.602,98.793,133.496,98.793	41,20220513_dcx-utr5_tracked.tif:44,25.985,1524.536,9.420,-89.635,9.420	41,20220721_dcx-utr_multicut_t0000-1-1.tif:41,1188,1366.535,12.832,61.537	41,20220802_dcx-utr-cuts-1-1.tif:41,1369,1419.542,79.669,0.479,79.669
	42,20220506_dcx-utr_pulse-picker_300ms_rfp-6_holeinpolarbody-1.tif:43,1316,827.696,100.220,133.248,100.220	42,20220513_dcx-utr5_tracked.tif:45,24.786,1525.610,9.000,-89.618,9.000	42,20220721_dcx-utr_multicut_t0000-1-1.tif:42,1232,1390.218,17.015,63.792	42,20220802_dcx-utr-cuts-1-1.tif:42,1385,1431.568,80.340,0.713,80.340
	43,20220506_dcx-utr_pulse-picker_300ms_rfp-6_holeinpolarbody-1.tif:44,1310,834.788,99.709,134.323,99.709	43,20220513_dcx-utr5_tracked.tif:46,25.272,1540.453,9.181,-90.749,9.181	43,20220721_dcx-utr_multicut_t0000-1-1.tif:43,1198,1404.975,16.876,62.004	43,20220802_dcx-utr-cuts-1-1.tif:43,1377,1419.251,80.003,0.477,80.003
	44,20220506_dcx-utr_pulse-picker_300ms_rfp-6_holeinpolarbody-1.tif:45,1284,835.775,97.673,132.510,97.673	44,20220513_dcx-utr5_tracked.tif:47,26.471,1562.618,9.602,-91.074,9.602	44,20220721_dcx-utr_multicut_t0000-1-1.tif:44,1273,1411.205,20.996,66.052	44,20220802_dcx-utr-cuts-1-1.tif:44,1377,1430.611,79.667,0.240,79.667
	45,20220506_dcx-utr_pulse-picker_300ms_rfp-6_holeinpolarbody-1.tif:46,1311,849.963,99.749,133.240,99.749		45,20220721_dcx-utr_multicut_t0000-1-1.tif:45,1272,1402.674,22.553,66.051	45,20220802_dcx-utr-cuts-1-1.tif:45,1359,1443.850,79.011,0.967,79.011
	46,20220506_dcx-utr_pulse-picker_300ms_rfp-6_holeinpolarbody-1.tif:47,1310,845.383,99.783,132.699,99.783			46,20220802_dcx-utr-cuts-1-1.tif:46,1402,1436.258,81.339,0.704,81.339
	47,20220506_dcx-utr_pulse-picker_300ms_rfp-6_holeinpolarbody-1.tif:48,1302,853.153,99.086,132.546,99.086			47,20220802_dcx-utr-cuts-1-1.tif:47,1411,1434.275,82.003,-0.466,82.003
	48,20220506_dcx-utr_pulse-picker_300ms_rfp-6_holeinpolarbody-1.tif:49,1291,848.751,98.336,133.214,98.336			48,20220802_dcx-utr-cuts-1-1.tif:48,1410,1453.783,82.001,0.233,82.001
	49,20220506_dcx-utr_pulse-picker_300ms_rfp-6_holeinpolarbody-1.tif:50,1312,866.274,99.948,134.189,99.948			49,20220802_dcx-utr-cuts-1-1.tif:49,1394,1470.448,81.001,0.236,81.001
	50,20220506_dcx-utr_pulse-picker_300ms_rfp-6_holeinpolarbody-1.tif:51,1313,877.363,99.705,134.594,99.705			50,20220802_dcx-utr-cuts-1-1.tif:50,1394,1478.535,81.333,0.000,81.333
	51,20220506_dcx-utr_pulse-picker_300ms_rfp-6_holeinpolarbody-1.tif:52,1308,877.713,99.939,135.270,99.939			51,20220802_dcx-utr-cuts-1-1.tif:51,1411,1496.967,82.000,0.000,82.000
	52,20220506_dcx-utr_pulse-picker_300ms_rfp-6_holeinpolarbody-1.tif:53,1324,886.583,100.908,133.662,100.908			52,20220802_dcx-utr-cuts-1-1.tif:52,1385,1490.819,80.334,0.238,80.334
	53,20220506_dcx-utr_pulse-picker_300ms_rfp-6_holeinpolarbody-1.tif:54,1308,871.024,99.939,135.270,99.939			53,20220802_dcx-utr-cuts-1-1.tif:53,1411,1483.631,82.017,1.164,82.017
	54,20220506_dcx-utr_pulse-picker_300ms_rfp-6_holeinpolarbody-1.tif:55,1332,883.770,101.119,134.599,101.119			54,20220802_dcx-utr-cuts-1-1.tif:54,1411,1504.274,81.691,1.403,81.691
	55,20220506_dcx-utr_pulse-picker_300ms_rfp-6_holeinpolarbody-1.tif:56,1330,886.030,101.119,135.401,101.119			55,20220802_dcx-utr-cuts-1-1.tif:55,1394,1516.905,81.333,0.000,81.333
	56,20220506_dcx-utr_pulse-picker_300ms_rfp-6_holeinpolarbody-1.tif:57,1327,874.599,100.890,134.197,100.890			56,20220802_dcx-utr-cuts-1-1.tif:56,1394,1514.763,81.006,0.707,81.006
	57,20220506_dcx-utr_pulse-picker_300ms_rfp-6_holeinpolarbody-1.tif:58,1325,917.537,101.356,134.467,101.356			57,20220802_dcx-utr-cuts-1-1.tif:57,1368,1512.850,79.368,1.685,79.368
	58,20220506_dcx-utr_pulse-picker_300ms_rfp-6_holeinpolarbody-1.tif:59,1317,912.216,100.410,135.269,100.410			58,20220802_dcx-utr-cuts-1-1.tif:58,1266,1536.095,73.670,0.518,73.670
	59,20220506_dcx-utr_pulse-picker_300ms_rfp-6_holeinpolarbody-1.tif:60,1334,908.831,101.610,133.804,101.610
	60,20220506_dcx-utr_pulse-picker_300ms_rfp-6_holeinpolarbody-1.tif:61,1364,918.015,103.506,133.565,103.506
	61,20220506_dcx-utr_pulse-picker_300ms_rfp-6_holeinpolarbody-1.tif:62,1362,937.136,103.710,134.740,103.710
	62,20220506_dcx-utr_pulse-picker_300ms_rfp-6_holeinpolarbody-1.tif:63,1346,936.358,102.783,133.949,102.783
	63,20220506_dcx-utr_pulse-picker_300ms_rfp-6_holeinpolarbody-1.tif:64,1339,931.674,101.851,133.674,101.851
	64,20220506_dcx-utr_pulse-picker_300ms_rfp-6_holeinpolarbody-1.tif:65,1332,938.505,101.841,133.939,101.841
	65,20220506_dcx-utr_pulse-picker_300ms_rfp-6_holeinpolarbody-1.tif:66,1371,953.063,104.207,133.704,104.207
	66,20220506_dcx-utr_pulse-picker_300ms_rfp-6_holeinpolarbody-1.tif:67,1342,950.910,102.062,134.603,102.062
	67,20220506_dcx-utr_pulse-picker_300ms_rfp-6_holeinpolarbody-1.tif:68,1357,957.273,103.247,134.215,103.247
	68,20220506_dcx-utr_pulse-picker_300ms_rfp-6_holeinpolarbody-1.tif:69,1314,965.198,102.295,135.000,102.295
	69,20220506_dcx-utr_pulse-picker_300ms_rfp-6_holeinpolarbody-1.tif:70,1317,973.345,100.882,134.732,100.882
	70,20220506_dcx-utr_pulse-picker_300ms_rfp-6_holeinpolarbody-1.tif:71,1350,981.078,103.035,133.558,103.035
	71,20220506_dcx-utr_pulse-picker_300ms_rfp-6_holeinpolarbody-1.tif:72,1310,982.778,100.187,134.056,100.187
	72,20220506_dcx-utr_pulse-picker_300ms_rfp-6_holeinpolarbody-1.tif:73,1377,991.559,104.909,133.841,104.909
	73,20220506_dcx-utr_pulse-picker_300ms_rfp-6_holeinpolarbody-1.tif:74,1350,985.594,102.299,134.472,102.299
	74,20220506_dcx-utr_pulse-picker_300ms_rfp-6_holeinpolarbody-1.tif:75,1329,1002.337,101.139,133.798,101.139
	75,20220506_dcx-utr_pulse-picker_300ms_rfp-6_holeinpolarbody-1.tif:76,1364,1005.551,103.719,134.219,103.719
	76,20220506_dcx-utr_pulse-picker_300ms_rfp-6_holeinpolarbody-1.tif:77,1344,1016.377,102.767,134.737,102.767
	77,20220506_dcx-utr_pulse-picker_300ms_rfp-6_holeinpolarbody-1.tif:78,1364,1007.191,104.041,132.533,104.041
	78,20220506_dcx-utr_pulse-picker_300ms_rfp-6_holeinpolarbody-1.tif:79,1383,1020.314,105.366,134.359,105.366
	79,20220506_dcx-utr_pulse-picker_300ms_rfp-6_holeinpolarbody-1.tif:80,1389,1012.464,105.852,133.852,105.852
	80,20220506_dcx-utr_pulse-picker_300ms_rfp-6_holeinpolarbody-1.tif:81,1368,1021.449,103.977,133.571,103.977
	81,20220506_dcx-utr_pulse-picker_300ms_rfp-6_holeinpolarbody-1.tif:82,1359,1034.467,103.264,133.692,103.264
	82,20220506_dcx-utr_pulse-picker_300ms_rfp-6_holeinpolarbody-1.tif:83,1357,1050.236,103.247,134.215,103.247
	83,20220506_dcx-utr_pulse-picker_300ms_rfp-6_holeinpolarbody-1.tif:84,1357,1055.171,103.247,135.785,103.247
	84,20220506_dcx-utr_pulse-picker_300ms_rfp-6_holeinpolarbody-1.tif:85,1367,1050.923,103.966,133.831,103.966
	85,20220506_dcx-utr_pulse-picker_300ms_rfp-6_holeinpolarbody-1.tif:86,1355,1062.680,103.035,133.558,103.035
	86,20220506_dcx-utr_pulse-picker_300ms_rfp-6_holeinpolarbody-1.tif:87,1345,1072.583,103.239,134.738,103.239
	87,20220506_dcx-utr_pulse-picker_300ms_rfp-6_holeinpolarbody-1.tif:88,1323,1067.695,103.238,135.000,103.238
	88,20220506_dcx-utr_pulse-picker_300ms_rfp-6_holeinpolarbody-1.tif:89,1344,1069.571,102.305,134.208,102.305
	89,20220506_dcx-utr_pulse-picker_300ms_rfp-6_holeinpolarbody-1.tif:90,1339,1071.502,101.851,133.674,101.851
	90,20220506_dcx-utr_pulse-picker_300ms_rfp-6_holeinpolarbody-1.tif:91,1333,1072.046,101.590,135.399,101.590
	91,20220506_dcx-utr_pulse-picker_300ms_rfp-6_holeinpolarbody-1.tif:92,1298,1065.729,99.023,136.364,99.023
	92,20220506_dcx-utr_pulse-picker_300ms_rfp-6_holeinpolarbody-1.tif:93,1290,1067.504,98.070,136.102,98.070
	93,20220506_dcx-utr_pulse-picker_300ms_rfp-6_holeinpolarbody-1.tif:94,1416,1083.160,104.180,135.000,104.180
	94,20220506_dcx-utr_pulse-picker_300ms_rfp-6_holeinpolarbody-1.tif:95,1291,1096.672,98.295,134.313,98.295
	95,20220506_dcx-utr_pulse-picker_300ms_rfp-6_holeinpolarbody-1.tif:96,1297,1101.341,98.528,134.452,98.528
	96,20220506_dcx-utr_pulse-picker_300ms_rfp-6_holeinpolarbody-1.tif:97,1295,1104.750,98.302,134.038,98.302
