# Supplementary material for: A mechanical ratchet drives unilateral cytokinesis
Source: Nature. 2026 Jan 7;650(8102):759–67. doi: 10.1038/s41586-025-09915-x (PMC12916326; doi:10.1038/s41586-025-09915-x)
Supplement: Supplementary file 19 — Source Data Fig. 2 [file 41586_2025_9915_MOESM19_ESM.xlsx]

## Sheet: Fig2b
	Sample 1	Sample 2	Sample 3	Sample 4	Sample 5	Sample 6	Sample 7						Sample 1	Sample 2	Sample 3	Sample 4	Sample 5	Sample 6	Sample 7
Pre cut data	,Label,Area,Mean,X,Y,XM,YM,Perim.,Angle,Median,Slice,Length	,Label,Area,Mean,X,Y,XM,YM,Perim.,Angle,Median,Slice,Length	,Label,Area,Mean,X,Y,XM,YM,Perim.,Angle,Median,Slice,Length	,Label,Area,Mean,X,Y,XM,YM,Perim.,Angle,Median,Slice,Length	,Label,Area,Mean,X,Y,XM,YM,Perim.,Angle,Median,Slice,Length	,Label,Area,Mean,X,Y,XM,YM,Perim.,Angle,Median,Slice,Length	,Label,Area,Mean,X,Y,XM,YM,Perim.,Angle,Median,Slice,Length					Post cut data	,Label,Area,Mean,X,Y,XM,YM,Perim.,Angle,Median,Slice,Length	,Label,Area,Mean,X,Y,XM,YM,Perim.,Angle,Median,Slice,Length	,Label,Area,Mean,X,Y,XM,YM,Perim.,Angle,Median,Slice,Length	,Label,Area,Mean,X,Y,XM,YM,Perim.,Angle,Median,Slice,Length	,Label,Area,Mean,X,Y,XM,YM,Perim.,Angle,Median,Slice,Length	,Label,Area,Mean,X,Y,XM,YM,Perim.,Angle,Median,Slice,Length	,Label,Area,Mean,X,Y,XM,YM,Perim.,Angle,Median,Slice,Length
	1,20220223_60x12_walkAv4-1.tif:RollAverage34,18,124.390,202.000,98.000,0,0,17.088,-20.556,125.228,35,17.088	1,20220223_60x13_walkAv4-1.tif:RollAverage76,21,160.619,145.500,123.500,0,0,20.248,-20.225,163.015,77,20.248	1,20220302_60x4_walkav4_pre.tif,13,213.708,294.250,141.500,0,0,11.800,143.616,215.500,1,11.800	1,20220308_60x5_walkav4_pre.tif,14,139.874,212.750,116.250,0,0,12.748,-11.310,138.709,1,12.748	1,20220506_pulse-picker_300ms_rfp-6_walkav4-1.tif:RollAverage52,15,169.620,165.750,110.500,0,0,13.647,-171.573,168.714,53,13.647	1,20230125_cuts_10_walkav4-1.tif:RollAverage55,23,146.476,211.500,157.750,0,0,22.142,-6.483,144.875,56,22.142	1,20220223_60x21_walkav4t1_pre.tif,15,107.638,125.500,117.250,0,0,13.793,-136.469,106.286,1,13.793						1,20220223_60x12_walkAv4-1.tif:RollAverage58,17,150.182,149.500,160.500,0,0,16.279,132.510,149.344,59,16.279	1,20220223_60x13_walkAv4-1.tif:RollAverage94,14,142.647,157.500,189.250,0,0,12.500,143.130,140.376,95,12.500	1,20220302_60x4_walkav4_t24_post.tif,14,202.895,305.750,147.500,0,0,13.086,-43.452,217.243,1,13.086	1,20220308_60x5_walkav4_post.tif,15,137.023,140.500,101.500,0,0,14.213,-140.711,136.000,1,14.213	1,20220506_pulse-picker_300ms_rfp-6_walkav4-1.tif:RollAverage80,21,142.160,153.000,89.500,0,0,20.125,-153.435,144.725,81,20.125	1,20230125_cuts_10_walkav4-1.tif:RollAverage74,26,129.680,142.250,110.750,0,0,25.110,35.272,130.591,75,25.110	1,20220223_60x21_walkav4_t17_post.tif:RollAverage16,17,166.780,173.250,94.750,0,0,15.890,114.146,169.055,17,15.890
	2,20220223_60x12_walkAv4-1.tif:RollAverage34,19,139.472,249.250,99.000,0,0,17.755,9.728,137.481,35,17.755	2,20220223_60x13_walkAv4-1.tif:RollAverage76,14,160.203,167.750,130.750,0,0,12.981,-15.642,161.645,77,12.981	2,20220302_60x4_walkav4_pre.tif,12,197.108,279.250,131.250,0,0,10.607,-45.000,201.026,1,10.607	2,20220308_60x5_walkav4_pre.tif,17,136.896,232.250,120.500,0,0,15.788,169.046,134.564,1,15.788	2,20220506_pulse-picker_300ms_rfp-6_walkav4-1.tif:RollAverage52,17,164.937,147.750,114.500,0,0,15.628,-172.648,165.289,53,15.628	2,20230125_cuts_10_walkav4-1.tif:RollAverage55,21,138.857,181.500,180.500,0,0,19.647,14.744,137.600,56,19.647	2,20220223_60x21_walkav4t1_pre.tif,9,119.868,126.500,128.750,0,0,8.139,137.490,124.500,1,8.139						2,20220223_60x12_walkAv4-1.tif:RollAverage58,10,134.374,172.000,172.000,0,0,8.944,26.565,135.963,59,8.944	2,20220223_60x13_walkAv4-1.tif:RollAverage94,15,166.431,144.250,180.000,0,0,13.865,-25.641,166.643,95,13.865	2,20220302_60x4_walkav4_t24_post.tif,11,173.495,294.500,134.750,0,0,10.308,140.906,168.365,1,10.308	2,20220308_60x5_walkav4_post.tif,16,128.553,126.833,112.833,0,0,14.802,-144.162,126.005,1,14.802	2,20220506_pulse-picker_300ms_rfp-6_walkav4-1.tif:RollAverage80,21,141.738,126.000,104.500,0,0,20.125,-153.435,138.800,81,20.125	2,20230125_cuts_10_walkav4-1.tif:RollAverage74,25,128.007,135.500,87.500,0,0,24.166,24.444,128.639,75,24.166	2,20220223_60x21_walkav4_t17_post.tif:RollAverage16,17,126.512,180.750,115.250,0,0,15.890,102.724,125.500,17,15.890
	3,20220223_60x12_walkAv4-1.tif:RollAverage34,20,112.354,277.750,98.250,0,0,18.561,-175.365,110.912,35,18.561	3,20220223_60x13_walkAv4-1.tif:RollAverage76,19,169.544,155.250,155.750,0,0,17.678,-171.870,170.438,77,17.678	3,20220302_60x4_walkav4_pre.tif,16,205.409,297.000,112.500,0,0,14.560,105.945,207.110,1,14.560	3,20220308_60x5_walkav4_pre.tif,13,141.769,196.250,123.500,0,0,11.927,-123.024,138.625,1,11.927	3,20220506_pulse-picker_300ms_rfp-6_walkav4-1.tif:RollAverage52,13,170.278,156.500,105.750,0,0,12.298,-26.565,165.924,53,12.298	3,20230125_cuts_10_walkav4-1.tif:RollAverage55,20,135.274,121.750,108.000,0,0,18.500,161.075,135.273,56,18.500	3,20220223_60x21_walkav4t1_pre.tif,16,121.787,184.750,122.500,0,0,15.240,138.991,121.700,1,15.240						3,20220223_60x12_walkAv4-1.tif:RollAverage58,11,120.829,182.000,164.500,0,0,10.000,-126.870,122.460,59,10.000	3,20220223_60x13_walkAv4-1.tif:RollAverage94,16,198.605,129.500,173.250,0,0,15.207,-43.668,201.167,95,15.207	3,20220302_60x4_walkav4_t24_post.tif,10,133.689,311.500,127.000,0,0,9.055,96.340,131.306,1,9.055	3,20220308_60x5_walkav4_post.tif,10,168.892,113.000,122.000,0,0,9.393,-152.526,164.241,1,9.393	3,20220506_pulse-picker_300ms_rfp-6_walkav4-1.tif:RollAverage80,19,159.480,102.000,118.500,0,0,18.358,-150.642,157.667,81,18.358	3,20230125_cuts_10_walkav4-1.tif:RollAverage74,24,139.854,129.500,211.000,0,0,22.672,131.424,138.424,75,22.672	3,20220223_60x21_walkav4_t17_post.tif:RollAverage16,16,119.519,148.750,87.500,0,0,14.603,-141.953,121.013,17,14.603
	4,20220223_60x12_walkAv4-1.tif:RollAverage34,15,123.659,300.750,99.750,0,0,13.657,156.251,120.500,35,13.657	4,20220223_60x13_walkAv4-1.tif:RollAverage76,19,151.354,133.250,155.000,0,0,17.557,160.017,153.000,77,17.557	4,20220302_60x4_walkav4_pre.tif,13,196.397,309.500,105.000,0,0,12.042,-138.366,200.583,1,12.042	4,20220308_60x5_walkav4_pre.tif,12,116.224,180.000,130.250,0,0,10.595,-160.710,121.149,1,10.595	4,20220506_pulse-picker_300ms_rfp-6_walkav4-1.tif:RollAverage52,14,150.665,144.750,100.250,0,0,13.210,-29.476,150.933,53,13.210	4,20230125_cuts_10_walkav4-1.tif:RollAverage55,17,129.087,116.500,127.750,0,0,15.977,159.864,128.500,56,15.977	4,20220223_60x21_walkav4t1_pre.tif,17,132.361,195.000,112.750,0,0,16.008,128.660,128.797,1,16.008						4,20220223_60x12_walkAv4-1.tif:RollAverage58,9,123.566,170.750,105.750,0,0,7.906,-55.305,124.250,59,7.906	4,20220223_60x13_walkAv4-1.tif:RollAverage94,14,163.077,117.000,163.500,0,0,12.728,-45.000,164.899,95,12.728	4,20220302_60x4_walkav4_t24_post.tif,11,185.970,314.500,110.750,0,0,10.308,-140.906,195.815,1,10.308	4,20220308_60x5_walkav4_post.tif,12,162.897,101.167,128.500,0,0,10.770,-158.199,160.771,1,10.770	4,20220506_pulse-picker_300ms_rfp-6_walkav4-1.tif:RollAverage80,20,134.524,149.000,172.500,0,0,19.313,158.749,137.223,81,19.313	4,20230125_cuts_10_walkav4-1.tif:RollAverage74,19,132.586,137.750,185.250,0,0,17.678,151.260,134.312,75,17.678	4,20220223_60x21_walkav4_t17_post.tif:RollAverage16,11,110.317,150.000,95.750,0,0,9.552,-137.121,111.960,17,9.552
	5,20220223_60x12_walkAv4-1.tif:RollAverage34,17,141.355,281.000,75.500,0,0,15.620,-129.806,144.000,35,15.620	5,20220223_60x13_walkAv4-1.tif:RollAverage76,16,199.929,129.000,162.750,0,0,15.435,-24.905,211.874,77,15.435	5,20220302_60x4_walkav4_pre.tif,18,184.366,291.750,117.750,0,0,16.808,22.751,190.515,1,16.808	5,20220308_60x5_walkav4_pre.tif,8,115.041,177.750,125.000,0,0,6.801,143.973,118.291,1,6.801	5,20220506_pulse-picker_300ms_rfp-6_walkav4-1.tif:RollAverage52,14,145.285,126.250,119.500,0,0,12.619,146.310,146.166,53,12.619	5,20230125_cuts_10_walkav4-1.tif:RollAverage55,14,128.269,136.500,169.750,0,0,13.238,169.114,125.250,56,13.238	5,20220223_60x21_walkav4t1_pre.tif,11,128.815,183.750,99.000,0,0,9.708,-55.491,130.780,1,9.708						5,20220223_60x12_walkAv4-1.tif:RollAverage58,17,115.659,178.250,118.000,0,0,16.378,121.264,116.172,59,16.378	5,20220223_60x13_walkAv4-1.tif:RollAverage94,22,157.028,110.750,159.000,0,0,20.524,-2.793,155.857,95,20.524	5,20220302_60x4_walkav4_t24_post.tif,14,168.162,298.500,122.000,0,0,12.530,-151.390,163.633,1,12.530	5,20220308_60x5_walkav4_post.tif,11,139.828,106.833,137.667,0,0,10.355,146.821,135.867,1,10.355	5,20220506_pulse-picker_300ms_rfp-6_walkav4-1.tif:RollAverage80,22,132.457,125.000,163.000,0,0,20.591,150.945,133.037,81,20.591	5,20230125_cuts_10_walkav4-1.tif:RollAverage74,16,140.133,200.000,147.750,0,0,15.240,48.991,137.428,75,15.240	5,20220223_60x21_walkav4_t17_post.tif:RollAverage16,18,117.447,132.250,129.250,0,0,16.808,-112.751,113.205,17,16.808
	6,20220223_60x12_walkAv4-1.tif:RollAverage34,19,106.197,300.750,79.750,0,0,18.180,148.496,105.649,35,18.180	6,20220223_60x13_walkAv4-1.tif:RollAverage76,20,183.801,167.500,176.250,0,0,19.474,150.803,186.395,77,19.474	6,20220302_60x4_walkav4_pre.tif,19,207.556,271.000,124.250,0,0,18.310,34.992,207.750,1,18.310	6,20220308_60x5_walkav4_pre.tif,11,140.064,121.000,83.500,0,0,10.050,-174.289,142.000,1,10.050	6,20220506_pulse-picker_300ms_rfp-6_walkav4-1.tif:RollAverage52,16,150.606,113.000,110.250,0,0,14.705,-35.311,150.173,53,14.705	6,20230125_cuts_10_walkav4-1.tif:RollAverage55,14,129.225,135.250,189.000,0,0,12.540,-175.426,127.839,56,12.540	6,20220223_60x21_walkav4t1_pre.tif,15,140.570,101.750,90.000,0,0,14.116,-112.932,140.270,1,14.116						6,20220223_60x12_walkAv4-1.tif:RollAverage58,10,115.261,162.000,110.500,0,0,9.220,167.471,117.194,59,9.220	6,20220223_60x13_walkAv4-1.tif:RollAverage94,17,180.605,91.250,156.500,0,0,15.788,-10.954,180.125,95,15.788	6,20220302_60x4_walkav4_t24_post.tif,12,174.501,277.500,131.000,0,0,11.402,-142.125,168.382,1,11.402	6,20220308_60x5_walkav4_post.tif,10,156.342,118.500,153.500,0,0,9.068,143.973,152.616,1,9.068	6,20220506_pulse-picker_300ms_rfp-6_walkav4-1.tif:RollAverage80,22,145.646,142.000,202.500,0,0,20.616,140.906,146.034,81,20.616	6,20230125_cuts_10_walkav4-1.tif:RollAverage74,20,128.326,187.500,74.750,0,0,19.474,131.878,128.222,75,19.474	6,20220223_60x21_walkav4_t17_post.tif:RollAverage16,18,121.646,100.000,115.250,0,0,16.651,-131.348,119.548,17,16.651
	7,20220223_60x12_walkAv4-1.tif:RollAverage34,13,114.716,297.750,91.750,0,0,12.349,-58.241,120.042,35,12.349	7,20220223_60x13_walkAv4-1.tif:RollAverage76,21,170.595,165.250,197.500,0,0,19.729,171.254,169.000,77,19.729	7,20220302_60x4_walkav4_pre.tif,12,181.506,257.000,114.750,0,0,11.236,122.276,171.659,1,11.236	7,20220308_60x5_walkav4_pre.tif,11,146.418,135.750,81.000,0,0,9.708,-168.111,147.000,1,9.708	7,20220506_pulse-picker_300ms_rfp-6_walkav4-1.tif:RollAverage52,11,163.268,107.750,121.000,0,0,9.552,6.009,163.290,53,9.552	7,20230125_cuts_10_walkav4-1.tif:RollAverage55,14,138.341,134.500,196.000,0,0,13.038,147.529,138.247,56,13.038	7,20220223_60x21_walkav4t1_pre.tif,16,155.981,94.750,159.000,0,0,15.008,-119.982,152.525,1,15.008						7,20220223_60x12_walkAv4-1.tif:RollAverage58,11,109.282,147.750,113.500,0,0,9.605,-141.340,108.200,59,9.605	7,20220223_60x13_walkAv4-1.tif:RollAverage94,13,154.586,177.250,175.750,0,0,11.511,34.380,145.260,95,11.511	7,20220302_60x4_walkav4_t24_post.tif,8,151.800,283.250,122.750,0,0,6.964,-158.962,151.541,1,6.964	7,20220308_60x5_walkav4_post.tif,12,146.477,107.667,147.333,0,0,11.005,144.866,147.028,1,11.005	7,20220506_pulse-picker_300ms_rfp-6_walkav4-1.tif:RollAverage80,22,148.532,120.500,185.000,0,0,20.809,144.782,145.310,81,20.809	7,20230125_cuts_10_walkav4-1.tif:RollAverage74,18,118.205,177.250,104.250,0,0,16.985,137.386,117.939,75,16.985	7,20220223_60x21_walkav4_t17_post.tif:RollAverage16,16,145.137,196.750,167.250,0,0,15.443,-29.055,145.900,17,15.443
	8,20220223_60x12_walkAv4-1.tif:RollAverage34,12,128.348,195.750,135.000,0,0,10.966,-46.848,129.492,35,10.966	8,20220223_60x13_walkAv4-1.tif:RollAverage76,22,141.530,140.500,198.000,0,0,21.095,-174.560,139.405,77,21.095	8,20220302_60x4_walkav4_pre.tif,14,186.350,246.500,101.000,0,0,12.728,-45.000,187.135,1,12.728	8,20220308_60x5_walkav4_pre.tif,11,136.687,134.250,124.250,0,0,10.124,-159.775,129.980,1,10.124	8,20220506_pulse-picker_300ms_rfp-6_walkav4-1.tif:RollAverage52,11,147.839,120.000,126.750,0,0,10.308,140.906,152.500,53,10.308	8,20230125_cuts_10_walkav4-1.tif:RollAverage55,13,120.972,115.750,143.500,0,0,11.800,143.616,123.667,56,11.800	8,20220223_60x21_walkav4t1_pre.tif,15,132.493,113.500,158.250,0,0,13.829,-130.601,127.321,1,13.829						8,20220223_60x12_walkAv4-1.tif:RollAverage58,12,108.933,135.250,122.500,0,0,10.735,-152.241,109.930,59,10.735	8,20220223_60x13_walkAv4-1.tif:RollAverage94,15,116.294,193.000,165.250,0,0,14.151,32.005,112.643,95,14.151	8,20220302_60x4_walkav4_t24_post.tif,10,166.112,281.250,93.000,0,0,9.014,-160.560,174.694,1,9.014	8,20220308_60x5_walkav4_post.tif,12,147.959,136.167,86.833,0,0,11.035,-154.983,151.795,1,11.035	8,20220506_pulse-picker_300ms_rfp-6_walkav4-1.tif:RollAverage80,18,123.207,172.500,154.500,0,0,17.029,49.764,122.251,81,17.029	8,20230125_cuts_10_walkav4-1.tif:RollAverage74,17,132.800,193.250,177.500,0,0,16.101,53.842,130.922,75,16.101	8,20220223_60x21_walkav4_t17_post.tif:RollAverage16,14,114.059,194.000,147.000,0,0,13.454,41.987,113.892,17,13.454
	9,20220223_60x12_walkAv4-1.tif:RollAverage34,22,116.964,207.500,141.500,0,0,21.471,-152.241,117.075,35,21.471	9,20220223_60x13_walkAv4-1.tif:RollAverage76,17,147.774,130.250,188.000,0,0,16.225,146.310,142.402,77,16.225	9,20220302_60x4_walkav4_pre.tif,8,157.070,225.500,111.250,0,0,6.500,-22.620,156.161,1,6.500	9,20220308_60x5_walkav4_pre.tif,13,154.644,105.750,134.750,0,0,12.349,-158.629,152.667,1,12.349	9,20220506_pulse-picker_300ms_rfp-6_walkav4-1.tif:RollAverage52,12,159.489,144.000,84.500,0,0,11.402,164.745,161.409,53,11.402	9,20230125_cuts_10_walkav4-1.tif:RollAverage55,15,120.858,179.750,127.250,0,0,13.730,10.491,118.633,56,13.730	9,20220223_60x21_walkav4t1_pre.tif,12,145.037,228.500,171.500,0,0,10.817,-56.310,143.961,1,10.817						9,20220223_60x12_walkAv4-1.tif:RollAverage58,8,129.237,131.750,142.000,0,0,7.433,-137.726,129.173,59,7.433	9,20220223_60x13_walkAv4-1.tif:RollAverage94,9,114.701,208.750,155.250,0,0,7.906,-145.305,116.633,95,7.906	9,20220302_60x4_walkav4_t24_post.tif,9,153.872,270.500,103.250,0,0,8.322,-147.265,157.000,1,8.322	9,20220308_60x5_walkav4_post.tif,13,133.020,173.250,101.250,0,0,12.349,-31.759,129.229,1,12.349	9,20220506_pulse-picker_300ms_rfp-6_walkav4-1.tif:RollAverage80,19,131.559,180.500,171.000,0,0,18.028,33.690,125.796,81,18.028	9,20230125_cuts_10_walkav4-1.tif:RollAverage74,20,129.835,190.250,197.250,0,0,19.144,40.764,131.330,75,19.144	9,20220223_60x21_walkav4_t17_post.tif:RollAverage16,16,134.533,179.000,199.250,0,0,15.207,43.668,131.938,17,15.207
	10,20220223_60x12_walkAv4-1.tif:RollAverage34,13,113.321,186.750,144.250,0,0,11.511,-55.620,113.500,35,11.511	10,20220223_60x13_walkAv4-1.tif:RollAverage76,20,146.427,162.750,207.000,0,0,18.795,-28.610,145.961,77,18.795	10,20220302_60x4_walkav4_pre.tif,21,158.841,236.750,114.750,0,0,20.261,15.751,156.953,1,20.261	10,20220308_60x5_walkav4_pre.tif,12,156.500,111.500,151.000,0,0,11.000,0.000,144.500,1,11.000	10,20220506_pulse-picker_300ms_rfp-6_walkav4-1.tif:RollAverage52,13,133.942,127.500,83.750,0,0,12.010,2.386,135.562,53,12.010	10,20230125_cuts_10_walkav4-1.tif:RollAverage55,16,125.230,119.500,65.000,0,0,14.866,19.654,125.400,56,14.866	10,20220223_60x21_walkav4t1_pre.tif,15,162.334,234.750,150.750,0,0,14.089,27.474,159.037,1,14.089						10,20220223_60x12_walkAv4-1.tif:RollAverage58,11,107.075,198.500,150.750,0,0,10.259,-133.025,107.100,59,10.259	10,20220223_60x13_walkAv4-1.tif:RollAverage94,17,134.221,217.500,153.500,0,0,16.279,137.490,130.625,95,16.279	10,20220302_60x4_walkav4_t24_post.tif,11,173.305,267.500,121.750,0,0,9.708,-34.509,173.620,1,9.708	10,20220308_60x5_walkav4_post.tif,14,118.985,190.000,113.250,0,0,12.500,143.130,118.669,1,12.500	10,20220506_pulse-picker_300ms_rfp-6_walkav4-1.tif:RollAverage80,17,121.760,201.500,157.000,0,0,16.401,37.569,123.000,81,16.401	10,20230125_cuts_10_walkav4-1.tif:RollAverage74,25,137.807,139.250,61.500,0,0,24.151,27.096,135.733,75,24.151	10,20220223_60x21_walkav4_t17_post.tif:RollAverage16,15,115.064,183.250,207.750,0,0,14.300,36.469,114.102,17,14.300
	11,20220223_60x12_walkAv4-1.tif:RollAverage34,13,99.793,191.500,163.250,0,0,12.010,-177.614,99.750,35,12.010	11,20220223_60x13_walkAv4-1.tif:RollAverage76,13,150.433,172.000,213.750,0,0,12.093,7.125,158.000,77,12.093	11,20220302_60x4_walkav4_pre.tif,18,153.225,264.250,102.000,0,0,16.560,-151.113,149.471,1,16.560	11,20220308_60x5_walkav4_pre.tif,11,131.373,133.750,146.750,0,0,10.124,-159.775,133.000,1,10.124	11,20220506_pulse-picker_300ms_rfp-6_walkav4-1.tif:RollAverage52,12,147.348,117.500,98.750,0,0,11.102,172.235,147.909,53,11.102	11,20230125_cuts_10_walkav4-1.tif:RollAverage55,16,125.148,131.000,90.250,0,0,14.705,-162.181,126.387,56,14.705	11,20220223_60x21_walkav4t1_pre.tif,14,140.456,202.000,76.250,0,0,12.500,-36.870,140.308,1,12.500						11,20220223_60x12_walkAv4-1.tif:RollAverage58,12,129.898,207.250,173.000,0,0,10.548,-121.430,132.466,59,10.548	11,20220223_60x13_walkAv4-1.tif:RollAverage94,12,129.351,203.500,143.000,0,0,10.817,146.310,130.740,95,10.817	11,20220302_60x4_walkav4_t24_post.tif,7,174.405,270.500,118.000,0,0,6.403,-38.660,167.000,1,6.403	11,20220308_60x5_walkav4_post.tif,12,114.783,181.250,160.750,0,0,10.700,37.405,110.717,1,10.700	11,20220506_pulse-picker_300ms_rfp-6_walkav4-1.tif:RollAverage80,21,124.661,210.000,156.000,0,0,20.000,-126.870,122.120,81,20.000	11,20230125_cuts_10_walkav4-1.tif:RollAverage74,28,146.022,90.500,82.750,0,0,26.800,-165.964,143.447,75,26.800	11,20220223_60x21_walkav4_t17_post.tif:RollAverage16,15,125.904,210.250,191.750,0,0,13.657,23.749,126.717,17,13.657
	12,20220223_60x12_walkAv4-1.tif:RollAverage34,22,117.713,213.250,162.250,0,0,20.555,175.815,118.315,35,20.555	12,20220223_60x13_walkAv4-1.tif:RollAverage76,12,145.947,183.000,218.500,0,0,11.402,142.125,157.316,77,11.402	12,20220302_60x4_walkav4_pre.tif,21,184.213,275.250,83.750,0,0,19.812,-137.045,181.143,1,19.812	12,20220308_60x5_walkav4_pre.tif,11,104.193,180.500,110.000,0,0,9.849,-23.962,98.320,1,9.849	12,20220506_pulse-picker_300ms_rfp-6_walkav4-1.tif:RollAverage52,13,150.500,102.000,96.250,0,0,12.093,-7.125,153.000,53,12.093	12,20230125_cuts_10_walkav4-1.tif:RollAverage55,9,127.557,129.250,98.250,0,0,8.276,154.983,126.000,56,8.276	12,20220223_60x21_walkav4t1_pre.tif,15,128.400,200.250,85.250,0,0,13.657,-23.749,128.075,1,13.657						12,20220223_60x12_walkAv4-1.tif:RollAverage58,13,132.744,201.000,187.750,0,0,11.630,-115.463,126.333,59,11.630	12,20220223_60x13_walkAv4-1.tif:RollAverage94,14,124.521,190.500,134.250,0,0,12.500,143.130,124.028,95,12.500	12,20220302_60x4_walkav4_t24_post.tif,14,151.546,273.750,153.250,0,0,12.981,-164.358,156.694,1,12.981	12,20220308_60x5_walkav4_post.tif,12,111.162,198.250,148.250,0,0,10.700,37.405,107.533,1,10.700	12,20220506_pulse-picker_300ms_rfp-6_walkav4-1.tif:RollAverage80,19,135.332,214.000,170.500,0,0,17.692,47.291,135.333,81,17.692	12,20230125_cuts_10_walkav4-1.tif:RollAverage74,29,125.343,121.750,49.000,0,0,28.200,37.073,123.015,75,28.200	12,20220223_60x21_walkav4_t17_post.tif:RollAverage16,14,139.030,223.500,163.250,0,0,12.971,62.447,138.870,17,12.971
	13,20220223_60x12_walkAv4-1.tif:RollAverage34,13,119.662,199.750,172.250,0,0,11.511,55.620,117.222,35,11.511	13,20220223_60x13_walkAv4-1.tif:RollAverage76,14,151.287,200.000,189.750,0,0,13.010,177.797,147.365,77,13.010	13,20220302_60x4_walkav4_pre.tif,11,241.625,321.000,55.750,0,0,10.062,-26.565,242.250,1,10.062	13,20220308_60x5_walkav4_pre.tif,12,118.322,182.000,93.500,0,0,11.180,-26.565,118.971,1,11.180	13,20220506_pulse-picker_300ms_rfp-6_walkav4-1.tif:RollAverage52,10,158.413,86.250,99.750,0,0,9.301,143.746,157.435,53,9.301	13,20230125_cuts_10_walkav4-1.tif:RollAverage55,17,118.978,206.500,70.500,0,0,16.279,10.620,114.938,56,16.279	13,20220223_60x21_walkav4t1_pre.tif,14,139.712,203.000,97.750,0,0,13.238,-10.886,141.471,1,13.238						13,20220223_60x12_walkAv4-1.tif:RollAverage58,20,112.353,191.500,206.250,0,0,19.007,-125.362,113.048,59,19.007	13,20220223_60x13_walkAv4-1.tif:RollAverage94,15,150.032,180.750,113.250,0,0,13.657,113.749,148.809,95,13.657	13,20220302_60x4_walkav4_t24_post.tif,10,164.974,295.250,163.000,0,0,9.394,154.799,158.420,1,9.394	13,20220308_60x5_walkav4_post.tif,10,128.593,86.750,157.750,0,0,8.631,10.008,127.542,1,8.631	13,20220506_pulse-picker_300ms_rfp-6_walkav4-1.tif:RollAverage80,20,131.831,206.500,107.000,0,0,19.105,132.879,130.247,81,19.105	13,20230125_cuts_10_walkav4-1.tif:RollAverage74,24,146.023,124.250,255.250,0,0,22.638,136.790,143.509,75,22.638	13,20220223_60x21_walkav4_t17_post.tif:RollAverage16,9,141.019,208.000,102.250,0,0,8.201,127.569,141.312,17,8.201
	14,20220223_60x12_walkAv4-1.tif:RollAverage34,14,129.237,131.500,119.000,0,0,12.806,-51.340,131.175,35,12.806	14,20220223_60x13_walkAv4-1.tif:RollAverage76,16,164.463,181.750,191.250,0,0,14.714,-170.218,166.736,77,14.714	14,20220302_60x4_walkav4_pre.tif,15,182.961,306.000,64.250,0,0,13.647,-151.557,188.459,1,13.647	14,20220308_60x5_walkav4_pre.tif,11,139.932,196.750,72.000,0,0,10.308,-22.834,142.000,1,10.308	14,20220506_pulse-picker_300ms_rfp-6_walkav4-1.tif:RollAverage52,15,161.163,86.500,88.750,0,0,14.009,2.045,158.857,53,14.009	14,20230125_cuts_10_walkav4-1.tif:RollAverage55,14,118.422,197.000,113.750,0,0,13.086,6.582,116.452,56,13.086	14,20220223_60x21_walkav4t1_pre.tif,10,182.931,91.000,24.250,0,0,8.500,-118.072,180.546,1,8.500						14,20220223_60x12_walkAv4-1.tif:RollAverage58,11,100.085,179.250,202.500,0,0,10.308,-129.094,99.785,59,10.308	14,20220223_60x13_walkAv4-1.tif:RollAverage94,16,153.028,179.250,81.500,0,0,14.705,107.819,152.140,95,14.705	14,20220302_60x4_walkav4_t24_post.tif,10,147.640,290.750,189.250,0,0,8.515,130.236,157.497,1,8.515	14,20220308_60x5_walkav4_post.tif,12,131.940,177.250,88.250,0,0,11.068,-18.435,134.847,1,11.068	14,20220506_pulse-picker_300ms_rfp-6_walkav4-1.tif:RollAverage80,19,119.058,220.500,95.000,0,0,17.804,128.157,118.778,81,17.804	14,20230125_cuts_10_walkav4-1.tif:RollAverage74,21,147.302,106.250,238.250,0,0,19.912,-38.884,146.600,75,19.912	14,20220223_60x21_walkav4_t17_post.tif:RollAverage16,19,122.919,194.750,87.250,0,0,17.678,135.000,122.258,17,17.678
	15,20220223_60x12_walkAv4-1.tif:RollAverage34,10,117.365,132.750,141.500,0,0,8.846,-42.709,116.444,35,8.846	15,20220223_60x13_walkAv4-1.tif:RollAverage76,18,117.129,184.750,158.750,0,0,16.808,149.621,115.243,77,16.808	15,20220302_60x4_walkav4_pre.tif,15,211.611,300.250,53.000,0,0,13.793,-46.469,212.781,1,13.793	15,20220308_60x5_walkav4_pre.tif,14,139.147,192.750,61.250,0,0,12.748,-25.560,138.386,1,12.748	15,20220506_pulse-picker_300ms_rfp-6_walkav4-1.tif:RollAverage52,13,162.017,81.500,71.000,0,0,12.207,-145.008,162.000,53,12.207	15,20230125_cuts_10_walkav4-1.tif:RollAverage55,13,118.447,175.750,92.500,0,0,11.543,-4.970,116.413,56,11.543	15,20220223_60x21_walkav4t1_pre.tif,13,170.832,84.750,40.500,0,0,12.258,-101.768,172.688,1,12.258						15,20220223_60x12_walkAv4-1.tif:RollAverage58,11,104.651,158.250,215.250,0,0,10.124,147.095,109.000,59,10.124	15,20220223_60x13_walkAv4-1.tif:RollAverage94,9,165.759,178.750,216.750,0,0,7.778,45.000,167.750,95,7.778	15,20220302_60x4_walkav4_t24_post.tif,19,134.420,290.000,190.250,0,0,18.337,11.004,134.333,1,18.337	15,20220308_60x5_walkav4_post.tif,12,127.027,202.250,102.750,0,0,10.700,142.595,128.835,1,10.700	15,20220506_pulse-picker_300ms_rfp-6_walkav4-1.tif:RollAverage80,17,137.367,231.500,84.500,0,0,15.811,145.305,143.000,81,15.811	15,20230125_cuts_10_walkav4-1.tif:RollAverage74,20,144.952,96.750,222.500,0,0,19.007,144.638,145.183,75,19.007	15,20220223_60x21_walkav4_t17_post.tif:RollAverage16,14,132.262,208.250,81.750,0,0,13.210,150.524,131.365,17,13.210
	16,20220223_60x12_walkAv4-1.tif:RollAverage34,18,111.095,135.500,182.750,0,0,17.270,-22.109,110.055,35,17.270	16,20220223_60x13_walkAv4-1.tif:RollAverage76,15,165.174,177.500,112.250,0,0,13.829,130.601,169.125,77,13.829	16,20220302_60x4_walkav4_pre.tif,12,177.833,313.250,44.500,0,0,11.281,102.804,182.295,1,11.281	16,20220308_60x5_walkav4_pre.tif,12,158.355,236.250,50.250,0,0,10.607,-8.130,157.601,1,10.607	16,20220506_pulse-picker_300ms_rfp-6_walkav4-1.tif:RollAverage52,12,146.614,109.500,37.750,0,0,11.102,-7.765,145.182,53,11.102	16,20230125_cuts_10_walkav4-1.tif:RollAverage55,14,136.999,219.750,207.500,0,0,13.463,31.329,136.589,56,13.463	16,20220223_60x21_walkav4t1_pre.tif,11,147.412,87.000,55.250,0,0,9.708,34.509,146.080,1,9.708						16,20220223_60x12_walkAv4-1.tif:RollAverage58,11,107.328,146.000,195.750,0,0,10.308,112.834,104.020,59,10.308	16,20220223_60x13_walkAv4-1.tif:RollAverage94,18,149.578,200.250,205.500,0,0,16.978,13.627,148.202,95,16.978	16,20220302_60x4_walkav4_t24_post.tif,11,103.940,295.250,207.500,0,0,9.552,-132.879,112.320,1,9.552	16,20220308_60x5_walkav4_post.tif,14,135.958,177.500,65.500,0,0,12.806,-38.660,138.538,1,12.806	16,20220506_pulse-picker_300ms_rfp-6_walkav4-1.tif:RollAverage80,18,127.113,241.500,79.500,0,0,17.029,130.236,125.924,81,17.029	16,20230125_cuts_10_walkav4-1.tif:RollAverage74,17,160.013,88.750,211.750,0,0,16.325,152.650,159.579,75,16.325	16,20220223_60x21_walkav4_t17_post.tif:RollAverage16,17,128.355,190.500,70.000,0,0,16.401,142.431,126.438,17,16.401
	17,20220223_60x12_walkAv4-1.tif:RollAverage34,16,103.122,130.500,167.500,0,0,14.765,28.301,103.458,35,14.765	17,20220223_60x13_walkAv4-1.tif:RollAverage76,14,130.805,191.000,106.500,0,0,12.806,141.340,135.638,77,12.806	17,20220302_60x4_walkav4_pre.tif,15,198.530,310.250,21.000,0,0,13.901,-127.694,194.153,1,13.901	17,20220308_60x5_walkav4_pre.tif,11,156.415,265.500,141.750,0,0,10.308,112.834,143.085,1,10.308	17,20220506_pulse-picker_300ms_rfp-6_walkav4-1.tif:RollAverage52,13,143.821,126.750,42.500,0,0,11.885,165.379,141.292,53,11.885	17,20230125_cuts_10_walkav4-1.tif:RollAverage55,18,123.575,265.000,168.000,0,0,16.763,17.354,123.991,56,16.763	17,20220223_60x21_walkav4t1_pre.tif,15,131.689,99.250,46.250,0,0,14.089,-117.474,134.259,1,14.089						17,20220223_60x12_walkAv4-1.tif:RollAverage58,12,115.598,139.250,185.000,0,0,11.413,-61.189,114.886,59,11.413	17,20220223_60x13_walkAv4-1.tif:RollAverage94,14,150.305,212.250,242.000,0,0,12.540,-156.501,155.443,95,12.540	17,20220302_60x4_walkav4_t24_post.tif,12,119.579,317.250,214.500,0,0,11.102,125.838,124.860,1,11.102	17,20220308_60x5_walkav4_post.tif,14,125.256,189.000,61.250,0,0,13.200,155.376,128.522,1,13.200	17,20220506_pulse-picker_300ms_rfp-6_walkav4-1.tif:RollAverage80,19,148.947,145.000,70.000,0,0,18.000,0.000,150.000,81,18.000	17,20230125_cuts_10_walkav4-1.tif:RollAverage74,24,145.350,85.750,203.250,0,0,23.033,152.879,144.523,75,23.033	17,20220223_60x21_walkav4_t17_post.tif:RollAverage16,18,121.688,172.250,59.250,0,0,16.508,144.866,120.310,17,16.508
	18,20220223_60x12_walkAv4-1.tif:RollAverage34,16,106.527,193.000,204.500,0,0,14.560,-15.945,104.400,35,14.560	18,20220223_60x13_walkAv4-1.tif:RollAverage76,13,157.367,166.250,94.750,0,0,12.349,148.241,158.078,77,12.349	18,20220302_60x4_walkav4_pre.tif,11,206.139,301.250,36.250,0,0,10.124,-122.905,209.360,1,10.124	18,20220308_60x5_walkav4_pre.tif,10,128.788,248.500,144.000,0,0,9.434,122.005,130.395,1,9.434	18,20220506_pulse-picker_300ms_rfp-6_walkav4-1.tif:RollAverage52,14,150.654,100.500,21.750,0,0,13.086,-133.452,151.530,53,13.086	18,20230125_cuts_10_walkav4-1.tif:RollAverage55,19,142.860,285.000,122.500,0,0,18.358,29.358,140.167,56,18.358	18,20220223_60x21_walkav4t1_pre.tif,13,143.803,47.000,90.750,0,0,12.298,-153.435,143.000,1,12.298						18,20220223_60x12_walkAv4-1.tif:RollAverage58,15,102.936,149.500,180.750,0,0,13.829,130.601,103.286,59,13.829	18,20220223_60x13_walkAv4-1.tif:RollAverage94,15,146.058,144.250,209.250,0,0,13.509,-38.991,143.625,95,13.509	18,20220302_60x4_walkav4_t24_post.tif,13,164.510,240.750,224.000,0,0,11.500,0.000,163.333,1,11.500	18,20220308_60x5_walkav4_post.tif,12,133.364,185.000,40.750,0,0,11.102,144.162,135.692,1,11.102	18,20220506_pulse-picker_300ms_rfp-6_walkav4-1.tif:RollAverage80,17,134.397,197.000,93.000,0,0,16.125,150.255,134.125,81,16.125	18,20230125_cuts_10_walkav4-1.tif:RollAverage74,24,149.801,83.000,173.500,0,0,22.847,156.801,148.336,75,22.847	18,20220223_60x21_walkav4_t17_post.tif:RollAverage16,14,125.279,149.250,200.250,0,0,12.748,131.820,125.751,17,12.748
	19,20220223_60x12_walkAv4-1.tif:RollAverage34,12,97.865,198.000,220.250,0,0,11.102,35.838,98.893,35,11.102	19,20220223_60x13_walkAv4-1.tif:RollAverage76,16,156.402,174.750,91.500,0,0,14.637,-7.853,155.269,77,14.637	19,20220302_60x4_walkav4_pre.tif,14,196.824,297.250,21.500,0,0,13.124,-49.635,197.133,1,13.124	19,20220308_60x5_walkav4_pre.tif,13,152.173,28.500,150.000,0,0,12.042,131.634,150.125,1,12.042	19,20220506_pulse-picker_300ms_rfp-6_walkav4-1.tif:RollAverage52,12,137.542,98.750,46.500,0,0,11.011,140.528,134.653,53,11.011	19,20230125_cuts_10_walkav4-1.tif:RollAverage55,17,133.394,299.500,126.250,0,0,16.348,156.571,136.469,56,16.348	19,20220223_60x21_walkav4t1_pre.tif,14,158.376,39.250,87.250,0,0,13.210,-119.476,157.269,1,13.210						19,20220223_60x12_walkAv4-1.tif:RollAverage58,14,116.792,137.500,169.000,0,0,12.806,128.660,116.195,59,12.806	19,20220223_60x13_walkAv4-1.tif:RollAverage94,14,145.158,128.250,197.500,0,0,13.086,-43.452,142.061,95,13.086	19,20220302_60x4_walkav4_t24_post.tif,11,96.392,260.750,223.500,0,0,9.552,6.009,96.810,1,9.552	19,20220308_60x5_walkav4_post.tif,11,132.104,200.250,38.500,0,0,10.404,144.782,135.040,1,10.404	19,20220506_pulse-picker_300ms_rfp-6_walkav4-1.tif:RollAverage80,17,116.869,200.000,63.000,0,0,15.620,140.194,113.969,81,15.620	19,20230125_cuts_10_walkav4-1.tif:RollAverage74,21,149.410,72.500,153.250,0,0,20.081,161.114,150.156,75,20.081	19,20220223_60x21_walkav4_t17_post.tif:RollAverage16,15,115.344,131.500,178.750,0,0,13.829,-49.399,117.607,17,13.829
	20,20220223_60x12_walkAv4-1.tif:RollAverage34,14,110.708,212.500,193.750,0,0,12.619,123.690,110.920,35,12.619	20,20220223_60x13_walkAv4-1.tif:RollAverage76,14,195.121,154.000,87.250,0,0,12.777,149.421,192.731,77,12.777	20,20220302_60x4_walkav4_pre.tif,13,212.885,284.000,17.500,0,0,12.166,9.462,215.667,1,12.166	20,20220308_60x5_walkav4_pre.tif,13,140.962,24.500,162.500,0,0,12.000,180.000,138.500,1,12.000	20,20220506_pulse-picker_300ms_rfp-6_walkav4-1.tif:RollAverage52,13,159.063,90.750,40.250,0,0,11.511,-145.620,158.651,53,11.511	20,20230125_cuts_10_walkav4-1.tif:RollAverage55,14,127.796,318.000,123.500,0,0,13.038,32.471,123.266,56,13.038	20,20220223_60x21_walkav4t1_pre.tif,15,144.048,47.250,58.500,0,0,14.009,-92.045,138.696,1,14.009						20,20220223_60x12_walkAv4-1.tif:RollAverage58,16,121.269,128.000,158.500,0,0,15.000,-53.130,120.110,59,15.000	20,20220223_60x13_walkAv4-1.tif:RollAverage94,17,114.758,128.250,205.250,0,0,15.508,-20.772,113.309,95,15.508	20,20220302_60x4_walkav4_t24_post.tif,12,142.535,280.500,222.750,0,0,11.011,-129.472,140.822,1,11.011	20,20220308_60x5_walkav4_post.tif,14,129.482,216.750,50.250,0,0,12.903,144.462,124.796,1,12.903	20,20220506_pulse-picker_300ms_rfp-6_walkav4-1.tif:RollAverage80,15,162.035,95.500,33.000,0,0,14.318,-24.775,160.867,81,14.318	20,20230125_cuts_10_walkav4-1.tif:RollAverage74,20,145.771,82.500,142.500,0,0,19.026,-3.013,144.105,75,19.026	20,20220223_60x21_walkav4_t17_post.tif:RollAverage16,10,136.824,119.500,174.500,0,0,8.544,-69.444,139.296,17,8.544
	21,20220223_60x12_walkAv4-1.tif:RollAverage34,18,126.568,226.750,178.500,0,0,17.007,155.695,127.493,35,17.007	21,20220223_60x13_walkAv4-1.tif:RollAverage76,17,128.062,151.250,104.500,0,0,15.788,-10.954,130.938,77,15.788	21,20220302_60x4_walkav4_pre.tif,14,155.094,246.750,187.250,0,0,12.510,2.291,155.930,1,12.510	21,20220308_60x5_walkav4_pre.tif,11,154.738,18.250,189.500,0,0,9.552,173.991,145.320,1,9.552	21,20220506_pulse-picker_300ms_rfp-6_walkav4-1.tif:RollAverage52,14,141.239,121.750,64.500,0,0,12.855,166.504,144.333,53,12.855	21,20230125_cuts_10_walkav4-1.tif:RollAverage55,12,131.733,235.750,78.250,0,0,10.607,45.000,130.899,56,10.607	21,20220223_60x21_walkav4t1_pre.tif,14,155.801,59.750,51.000,0,0,12.855,-166.504,157.547,1,12.855						21,20220223_60x12_walkAv4-1.tif:RollAverage58,13,138.543,146.250,95.000,0,0,12.093,-150.255,140.250,59,12.093	21,20220223_60x13_walkAv4-1.tif:RollAverage94,17,133.851,112.500,196.750,0,0,15.532,-33.179,135.381,95,15.532	21,20220302_60x4_walkav4_t24_post.tif,11,162.102,283.500,233.750,0,0,9.605,-128.660,157.800,1,9.605	21,20220308_60x5_walkav4_post.tif,12,122.548,201.000,51.500,0,0,11.402,142.125,118.417,1,11.402	21,20220506_pulse-picker_300ms_rfp-6_walkav4-1.tif:RollAverage80,17,134.157,131.000,8.500,0,0,15.652,153.435,134.320,81,15.652	21,20230125_cuts_10_walkav4-1.tif:RollAverage74,18,129.442,265.500,168.500,0,0,16.553,25.017,130.247,75,16.553	21,20220223_60x21_walkav4_t17_post.tif:RollAverage16,19,143.404,112.000,204.000,0,0,17.889,-63.435,143.222,17,17.889
	22,20220223_60x12_walkAv4-1.tif:RollAverage34,18,125.028,225.750,189.000,0,0,16.651,41.348,124.881,35,16.651	22,20220223_60x13_walkAv4-1.tif:RollAverage76,17,158.699,130.500,87.500,0,0,16.155,21.801,161.305,77,16.155	22,20220302_60x4_walkav4_pre.tif,12,170.014,241.500,167.500,0,0,11.314,-45.000,167.998,1,11.314	22,20220308_60x5_walkav4_pre.tif,14,141.789,70.000,189.000,0,0,12.649,-161.565,142.213,1,12.649	22,20220506_pulse-picker_300ms_rfp-6_walkav4-1.tif:RollAverage52,13,140.565,183.750,20.250,0,0,11.511,34.380,138.498,53,11.511	22,20230125_cuts_10_walkav4-1.tif:RollAverage55,18,132.411,261.250,58.000,0,0,16.711,51.072,133.874,56,16.711	22,20220223_60x21_walkav4t1_pre.tif,15,144.383,69.500,79.500,0,0,13.892,-120.256,145.071,1,13.892						22,20220223_60x12_walkAv4-1.tif:RollAverage58,17,114.395,134.500,108.000,0,0,15.620,-129.806,114.906,59,15.620	22,20220223_60x13_walkAv4-1.tif:RollAverage94,17,161.635,120.500,214.000,0,0,15.556,-45.000,156.891,95,15.556	22,20220302_60x4_walkav4_t24_post.tif,14,152.795,282.750,233.500,0,0,12.971,-27.553,154.534,1,12.971	22,20220308_60x5_walkav4_post.tif,14,115.713,190.750,79.250,0,0,12.748,131.820,115.603,1,12.748	22,20220506_pulse-picker_300ms_rfp-6_walkav4-1.tif:RollAverage80,15,144.000,103.500,4.000,0,0,13.601,36.027,146.071,81,13.601	22,20230125_cuts_10_walkav4-1.tif:RollAverage74,18,141.795,277.750,129.250,0,0,16.508,1.736,141.423,75,16.508	22,20220223_60x21_walkav4_t17_post.tif:RollAverage16,15,138.645,99.500,179.250,0,0,13.829,-77.471,142.755,17,13.829
	23,20220223_60x12_walkAv4-1.tif:RollAverage34,14,119.677,241.750,177.000,0,0,13.200,37.304,117.808,35,13.200	23,20220223_60x13_walkAv4-1.tif:RollAverage76,14,107.764,128.500,98.250,0,0,12.777,149.421,108.442,77,12.777	23,20220302_60x4_walkav4_pre.tif,16,189.602,203.250,187.500,0,0,14.500,43.603,184.717,1,14.500	23,20220308_60x5_walkav4_pre.tif,11,155.609,62.000,173.500,0,0,9.899,135.000,157.420,1,9.899	23,20220506_pulse-picker_300ms_rfp-6_walkav4-1.tif:RollAverage52,15,136.133,180.000,45.750,0,0,14.116,22.932,134.546,53,14.116	23,20230125_cuts_10_walkav4-1.tif:RollAverage55,12,132.955,256.500,71.250,0,0,10.548,148.570,137.750,56,10.548	23,20220223_60x21_walkav4t1_pre.tif,12,156.968,45.750,127.750,0,0,10.700,-127.405,156.461,1,10.700						23,20220223_60x12_walkAv4-1.tif:RollAverage58,20,114.178,130.000,118.500,0,0,18.682,15.524,113.561,59,18.682	23,20220223_60x13_walkAv4-1.tif:RollAverage94,17,142.888,138.750,113.750,0,0,16.325,-130.030,138.812,95,16.325	23,20220302_60x4_walkav4_t24_post.tif,10,170.602,260.000,232.000,0,0,9.434,-32.005,169.608,1,9.434	23,20220308_60x5_walkav4_post.tif,15,126.963,242.500,92.250,0,0,14.116,157.068,127.441,1,14.116	23,20220506_pulse-picker_300ms_rfp-6_walkav4-1.tif:RollAverage80,23,145.054,99.000,16.500,0,0,22.204,35.838,142.107,81,22.204	23,20230125_cuts_10_walkav4-1.tif:RollAverage74,18,132.966,286.500,121.250,0,0,17.241,-150.461,132.706,75,17.241	23,20220223_60x21_walkav4_t17_post.tif:RollAverage16,18,128.961,86.250,191.750,0,0,16.508,-88.264,125.216,17,16.508
	24,20220223_60x12_walkAv4-1.tif:RollAverage34,20,142.906,259.750,166.250,0,0,18.668,-159.624,138.706,35,18.668	24,20220223_60x13_walkAv4-1.tif:RollAverage76,16,153.599,112.750,95.750,0,0,14.983,-154.290,152.280,77,14.983	24,20220302_60x4_walkav4_pre.tif,13,176.115,212.500,226.000,0,0,11.662,-59.036,174.500,1,11.662	24,20220308_60x5_walkav4_pre.tif,15,157.775,82.750,143.250,0,0,13.946,-165.466,154.875,1,13.946	24,20220506_pulse-picker_300ms_rfp-6_walkav4-1.tif:RollAverage52,14,134.146,181.000,54.500,0,0,12.530,151.390,134.607,53,12.530	24,20230125_cuts_10_walkav4-1.tif:RollAverage55,14,151.117,28.750,140.000,0,0,12.971,152.447,150.463,56,12.971	24,20220223_60x21_walkav4t1_pre.tif,10,158.542,30.250,138.750,0,0,8.746,120.964,163.333,1,8.746						24,20220223_60x12_walkAv4-1.tif:RollAverage58,20,124.692,114.500,121.250,0,0,18.822,-129.611,124.454,59,18.822	24,20220223_60x13_walkAv4-1.tif:RollAverage94,13,160.493,128.500,111.250,0,0,11.927,-33.024,160.028,95,11.927	24,20220302_60x4_walkav4_t24_post.tif,13,124.829,260.250,240.000,0,0,11.543,-4.970,123.969,1,11.543	24,20220308_60x5_walkav4_post.tif,13,131.291,229.250,136.500,0,0,12.176,-160.821,129.931,1,12.176	24,20220506_pulse-picker_300ms_rfp-6_walkav4-1.tif:RollAverage80,17,134.640,106.500,24.500,0,0,15.811,34.695,135.750,81,15.811	24,20230125_cuts_10_walkav4-1.tif:RollAverage74,15,139.769,120.000,161.250,0,0,13.793,136.469,143.020,75,13.793	24,20220223_60x21_walkav4_t17_post.tif:RollAverage16,22,154.132,257.000,161.500,0,0,20.518,-43.025,153.875,17,20.518
	25,20220223_60x12_walkAv4-1.tif:RollAverage34,15,118.257,231.500,148.750,0,0,13.793,-43.531,118.750,35,13.793	25,20220223_60x13_walkAv4-1.tif:RollAverage76,19,157.530,106.250,105.500,0,0,17.755,170.272,161.741,77,17.755	25,20220302_60x4_walkav4_pre.tif,12,181.913,223.750,216.250,0,0,10.512,-2.726,181.343,1,10.512	25,20220308_60x5_walkav4_pre.tif,12,125.236,130.750,182.500,0,0,10.920,-164.055,121.758,1,10.920	25,20220506_pulse-picker_300ms_rfp-6_walkav4-1.tif:RollAverage52,14,127.367,202.750,37.750,0,0,13.285,19.799,120.546,53,13.285	25,20230125_cuts_10_walkav4-1.tif:RollAverage55,16,170.468,45.750,180.750,0,0,15.116,145.784,173.042,56,15.116	25,20220223_60x21_walkav4t1_pre.tif,12,133.121,27.750,150.000,0,0,11.236,-147.724,133.126,1,11.236						25,20220223_60x12_walkAv4-1.tif:RollAverage58,16,116.020,212.750,149.750,0,0,14.509,88.025,115.839,59,14.509	25,20220223_60x13_walkAv4-1.tif:RollAverage94,11,127.845,75.000,136.750,0,0,10.259,-133.025,130.700,95,10.259	25,20220302_60x4_walkav4_t24_post.tif,15,163.827,237.250,240.250,0,0,13.509,-141.009,166.554,1,13.509	25,20220308_60x5_walkav4_post.tif,12,131.583,258.250,107.250,0,0,10.977,-149.931,132.273,1,10.977	25,20220506_pulse-picker_300ms_rfp-6_walkav4-1.tif:RollAverage80,18,134.873,115.500,51.500,0,0,16.553,25.017,136.102,81,16.553	25,20230125_cuts_10_walkav4-1.tif:RollAverage74,10,133.945,205.750,107.500,0,0,8.846,-42.709,132.463,75,8.846	25,20220223_60x21_walkav4_t17_post.tif:RollAverage16,11,156.545,242.500,131.500,0,0,10.440,-73.301,157.400,17,10.440
	26,20220223_60x12_walkAv4-1.tif:RollAverage34,14,127.850,263.250,142.750,0,0,12.748,131.820,129.295,35,12.748	26,20220223_60x13_walkAv4-1.tif:RollAverage76,16,116.140,207.250,151.250,0,0,15.116,34.216,114.650,77,15.116	26,20220302_60x4_walkav4_pre.tif,14,191.616,244.500,216.000,0,0,12.540,-4.574,185.639,1,12.540	26,20220308_60x5_walkav4_pre.tif,14,113.943,133.000,199.750,0,0,12.500,-163.740,116.213,1,12.500	26,20220506_pulse-picker_300ms_rfp-6_walkav4-1.tif:RollAverage52,14,134.253,218.750,10.000,0,0,13.086,43.452,134.930,53,13.086	26,20230125_cuts_10_walkav4-1.tif:RollAverage55,14,158.604,41.250,198.500,0,0,12.777,59.421,160.288,56,12.777	26,20220223_60x21_walkav4t1_pre.tif,14,128.377,16.250,134.000,0,0,12.500,-126.870,127.970,1,12.500						26,20220223_60x12_walkAv4-1.tif:RollAverage58,16,112.504,204.750,145.250,0,0,14.577,-84.094,112.363,59,14.577	26,20220223_60x13_walkAv4-1.tif:RollAverage94,16,174.240,73.500,149.000,0,0,15.232,156.801,171.847,95,15.232	26,20220302_60x4_walkav4_t24_post.tif,12,130.803,216.250,234.000,0,0,10.548,5.440,127.900,1,10.548	26,20220308_60x5_walkav4_post.tif,13,122.449,126.000,191.500,0,0,12.042,131.634,119.000,1,12.042	26,20220506_pulse-picker_300ms_rfp-6_walkav4-1.tif:RollAverage80,15,124.510,188.000,35.500,0,0,13.892,149.744,123.143,81,13.892	26,20230125_cuts_10_walkav4-1.tif:RollAverage74,13,130.588,173.750,33.500,0,0,11.673,136.736,129.000,75,11.673	26,20220223_60x21_walkav4_t17_post.tif:RollAverage16,18,158.165,255.750,142.250,0,0,16.808,-59.621,159.426,17,16.808
	27,20220223_60x12_walkAv4-1.tif:RollAverage34,17,119.537,254.500,148.000,0,0,16.492,14.036,118.375,35,16.492	27,20220223_60x13_walkAv4-1.tif:RollAverage76,13,116.695,227.500,150.250,0,0,11.715,140.194,121.219,77,11.715	27,20220302_60x4_walkav4_pre.tif,13,197.181,221.250,240.750,0,0,12.104,-38.290,190.312,1,12.104	27,20220308_60x5_walkav4_pre.tif,16,121.996,135.250,209.000,0,0,14.534,-176.055,122.210,1,14.534	27,20220506_pulse-picker_300ms_rfp-6_walkav4-1.tif:RollAverage52,14,146.926,197.000,15.000,0,0,12.530,61.390,146.806,53,12.530	27,20230125_cuts_10_walkav4-1.tif:RollAverage55,13,168.896,10.000,73.250,0,0,12.298,26.565,168.500,56,12.298	27,20220223_60x21_walkav4t1_pre.tif,18,149.653,16.250,125.250,0,0,16.508,-144.866,153.631,1,16.508						27,20220223_60x12_walkAv4-1.tif:RollAverage58,19,118.200,219.000,147.250,0,0,17.951,102.875,118.556,59,17.951	27,20220223_60x13_walkAv4-1.tif:RollAverage94,14,139.139,94.250,140.250,0,0,13.210,-119.476,139.538,95,13.210	27,20220302_60x4_walkav4_t24_post.tif,12,171.338,217.500,194.000,0,0,10.630,-131.186,179.802,1,10.630	27,20220308_60x5_walkav4_post.tif,13,118.522,123.500,210.500,0,0,12.042,138.366,118.917,1,12.042	27,20220506_pulse-picker_300ms_rfp-6_walkav4-1.tif:RollAverage80,18,130.451,201.500,47.000,0,0,17.117,6.710,129.794,81,17.117	27,20230125_cuts_10_walkav4-1.tif:RollAverage74,15,156.933,52.000,135.000,0,0,14.000,180.000,156.000,75,14.000	27,20220223_60x21_walkav4_t17_post.tif:RollAverage16,17,134.272,236.500,97.250,0,0,16.008,128.660,133.320,17,16.008
	28,20220223_60x12_walkAv4-1.tif:RollAverage34,17,125.784,246.000,116.750,0,0,15.882,151.821,125.168,35,15.882	28,20220223_60x13_walkAv4-1.tif:RollAverage76,13,132.643,208.250,128.250,0,0,12.104,128.290,132.125,77,12.104	28,20220302_60x4_walkav4_pre.tif,8,197.383,224.250,237.500,0,0,6.801,-143.973,195.217,1,6.801	28,20220308_60x5_walkav4_pre.tif,11,128.316,124.500,220.750,0,0,9.552,-96.009,130.775,1,9.552	28,20220506_pulse-picker_300ms_rfp-6_walkav4-1.tif:RollAverage52,11,133.272,188.750,28.250,0,0,9.925,49.086,130.275,53,9.925	28,20230125_cuts_10_walkav4-1.tif:RollAverage55,15,146.170,25.750,67.500,0,0,14.080,-16.504,144.949,56,14.080	28,20220223_60x21_walkav4t1_pre.tif,14,157.321,30.000,107.750,0,0,13.124,-107.745,155.590,1,13.124						28,20220223_60x12_walkAv4-1.tif:RollAverage58,12,143.062,214.000,133.500,0,0,11.180,-63.435,144.778,59,11.180	28,20220223_60x13_walkAv4-1.tif:RollAverage94,17,126.311,94.000,130.750,0,0,15.977,-159.864,126.311,95,15.977	28,20220302_60x4_walkav4_t24_post.tif,11,107.515,227.250,181.000,0,0,10.062,-116.565,107.000,1,10.062	28,20220308_60x5_walkav4_post.tif,11,114.924,131.000,165.250,0,0,10.062,153.435,111.830,1,10.062	28,20220506_pulse-picker_300ms_rfp-6_walkav4-1.tif:RollAverage80,14,127.845,184.000,74.000,0,0,12.649,161.565,127.118,81,12.649	28,20230125_cuts_10_walkav4-1.tif:RollAverage74,19,166.863,32.500,174.250,0,0,17.671,25.115,167.718,75,17.671	28,20220223_60x21_walkav4_t17_post.tif:RollAverage16,17,139.074,242.750,89.250,0,0,15.700,142.765,135.719,17,15.700
	29,20220223_60x12_walkAv4-1.tif:RollAverage34,15,125.454,221.000,88.250,0,0,13.829,-77.471,123.224,35,13.829	29,20220223_60x13_walkAv4-1.tif:RollAverage76,18,210.627,165.750,52.000,0,0,16.771,-10.305,209.751,77,16.771	29,20220302_60x4_walkav4_pre.tif,11,202.084,278.500,210.250,0,0,10.259,-133.025,208.600,1,10.259	29,20220308_60x5_walkav4_pre.tif,15,137.937,111.250,229.000,0,0,13.647,171.573,133.612,1,13.647	29,20220506_pulse-picker_300ms_rfp-6_walkav4-1.tif:RollAverage52,15,148.091,122.750,24.250,0,0,13.509,-38.991,148.643,53,13.509	29,20230125_cuts_10_walkav4-1.tif:RollAverage55,15,142.580,27.000,55.250,0,0,13.901,37.694,142.480,56,13.901	29,20220223_60x21_walkav4t1_pre.tif,11,167.584,251.750,134.750,0,0,9.925,-40.914,167.000,1,9.925						29,20220223_60x12_walkAv4-1.tif:RollAverage58,14,140.530,206.500,120.750,0,0,13.463,-58.671,137.981,59,13.463	29,20220223_60x13_walkAv4-1.tif:RollAverage94,18,166.996,107.750,104.500,0,0,17.414,-140.826,161.056,95,17.414	29,20220302_60x4_walkav4_t24_post.tif,5,145.350,227.500,170.000,0,0,4.243,135.000,139.875,1,4.243	29,20220308_60x5_walkav4_post.tif,14,153.173,56.750,156.250,0,0,12.981,164.358,148.592,1,12.981	29,20220506_pulse-picker_300ms_rfp-6_walkav4-1.tif:RollAverage80,15,137.886,225.000,57.500,0,0,14.036,4.086,136.000,81,14.036	29,20230125_cuts_10_walkav4-1.tif:RollAverage74,16,168.953,47.750,188.500,0,0,15.207,152.592,167.750,75,15.207	29,20220223_60x21_walkav4_t17_post.tif:RollAverage16,16,152.095,251.000,89.250,0,0,14.807,-78.311,150.892,17,14.807
	30,20220223_60x12_walkAv4-1.tif:RollAverage34,16,121.499,206.750,74.000,0,0,14.807,-11.689,119.493,35,14.807	30,20220223_60x13_walkAv4-1.tif:RollAverage76,18,173.979,185.500,59.750,0,0,16.919,-34.160,179.374,77,16.919	30,20220302_60x4_walkav4_pre.tif,11,185.335,269.750,221.500,0,0,10.308,-129.094,183.035,1,10.308	30,20220308_60x5_walkav4_pre.tif,12,124.055,200.250,208.500,0,0,10.920,15.945,125.401,1,10.920	30,20220506_pulse-picker_300ms_rfp-6_walkav4-1.tif:RollAverage52,14,135.454,123.000,10.250,0,0,12.500,143.130,135.873,53,12.500	30,20230125_cuts_10_walkav4-1.tif:RollAverage55,13,140.328,67.500,87.250,0,0,12.298,-26.565,138.948,56,12.298	30,20220223_60x21_walkav4t1_pre.tif,12,148.150,266.250,147.750,0,0,11.336,-41.424,146.712,1,11.336						30,20220223_60x12_walkAv4-1.tif:RollAverage58,16,126.767,198.500,107.000,0,0,14.765,-61.699,123.820,59,14.765	30,20220223_60x13_walkAv4-1.tif:RollAverage94,25,152.737,98.250,100.250,0,0,23.505,1.219,151.612,95,23.505	30,20220302_60x4_walkav4_t24_post.tif,11,153.730,170.750,154.250,0,0,10.124,-147.095,148.880,1,10.124	30,20220308_60x5_walkav4_post.tif,16,167.953,44.500,152.250,0,0,14.841,-57.381,168.636,1,14.841	30,20220506_pulse-picker_300ms_rfp-6_walkav4-1.tif:RollAverage80,13,135.429,237.000,32.000,0,0,11.662,149.036,135.750,81,11.662	30,20230125_cuts_10_walkav4-1.tif:RollAverage74,18,152.765,14.750,71.500,0,0,17.357,48.504,153.041,75,17.357	30,20220223_60x21_walkav4_t17_post.tif:RollAverage16,15,134.125,268.250,94.000,0,0,13.793,133.531,134.000,17,13.793
	31,20220223_60x12_walkAv4-1.tif:RollAverage34,11,114.768,193.500,68.750,0,0,9.862,-59.534,116.000,35,9.862	31,20220223_60x13_walkAv4-1.tif:RollAverage76,16,171.881,169.750,34.750,0,0,15.443,-29.055,175.400,77,15.443	31,20220302_60x4_walkav4_pre.tif,10,188.947,253.000,225.750,0,0,9.341,-15.524,183.681,1,9.341	31,20220308_60x5_walkav4_pre.tif,12,124.837,232.500,178.000,0,0,10.817,146.310,124.260,1,10.817	31,20220506_pulse-picker_300ms_rfp-6_walkav4-1.tif:RollAverage52,12,143.179,148.250,70.250,0,0,11.336,138.576,141.874,53,11.336	31,20230125_cuts_10_walkav4-1.tif:RollAverage55,18,128.075,68.250,76.750,0,0,16.568,-5.194,129.239,56,16.568	31,20220223_60x21_walkav4t1_pre.tif,11,145.376,256.250,166.250,0,0,9.925,-130.914,142.000,1,9.925						31,20220223_60x12_walkAv4-1.tif:RollAverage58,12,125.114,197.500,96.500,0,0,10.770,-68.199,127.536,59,10.770	31,20220223_60x13_walkAv4-1.tif:RollAverage94,17,153.811,129.250,86.000,0,0,16.225,33.690,148.141,95,16.225	31,20220302_60x4_walkav4_t24_post.tif,11,114.998,185.250,128.000,0,0,10.062,-116.565,107.490,1,10.062	31,20220308_60x5_walkav4_post.tif,14,180.810,31.000,156.500,0,0,13.000,-157.380,179.216,1,13.000	31,20220506_pulse-picker_300ms_rfp-6_walkav4-1.tif:RollAverage80,14,151.912,226.500,45.500,0,0,13.342,12.995,153.885,81,13.342	31,20230125_cuts_10_walkav4-1.tif:RollAverage74,17,145.891,41.750,69.750,0,0,15.572,5.528,145.686,75,15.572	31,20220223_60x21_walkav4_t17_post.tif:RollAverage16,13,132.500,235.000,65.000,0,0,11.662,120.964,132.000,17,11.662
	32,20220223_60x12_walkAv4-1.tif:RollAverage34,17,119.502,226.000,28.250,0,0,16.008,-178.210,120.875,35,16.008	32,20220223_60x13_walkAv4-1.tif:RollAverage76,23,171.648,157.250,21.000,0,0,21.708,-172.057,171.500,77,21.708	32,20220302_60x4_walkav4_pre.tif,13,183.451,281.750,182.750,0,0,11.511,-34.380,187.328,1,11.511	32,20220308_60x5_walkav4_pre.tif,10,122.016,188.250,158.750,0,0,9.192,22.380,123.873,1,9.192	32,20220506_pulse-picker_300ms_rfp-6_walkav4-1.tif:RollAverage52,14,140.838,142.250,50.750,0,0,13.210,-150.524,137.885,53,13.210	32,20230125_cuts_10_walkav4-1.tif:RollAverage55,19,143.510,89.250,86.500,0,0,17.923,149.859,144.333,56,17.923	32,20220223_60x21_walkav4t1_pre.tif,13,159.840,249.250,180.000,0,0,11.543,-107.650,156.861,1,11.543						32,20220223_60x12_walkAv4-1.tif:RollAverage58,12,124.290,214.750,110.750,0,0,10.977,-30.069,125.295,59,10.977	32,20220223_60x13_walkAv4-1.tif:RollAverage94,12,140.003,148.000,67.750,0,0,11.102,35.838,139.098,95,11.102	32,20220302_60x4_walkav4_t24_post.tif,10,133.233,177.750,141.750,0,0,8.746,-120.964,136.208,1,8.746	32,20220308_60x5_walkav4_post.tif,18,168.237,61.750,132.250,0,0,16.508,178.264,168.005,1,16.508	32,20220506_pulse-picker_300ms_rfp-6_walkav4-1.tif:RollAverage80,15,156.267,85.000,82.000,0,0,14.000,0.000,156.000,81,14.000	32,20230125_cuts_10_walkav4-1.tif:RollAverage74,16,136.970,39.000,30.750,0,0,15.008,-1.909,136.275,75,15.008	32,20220223_60x21_walkav4_t17_post.tif:RollAverage16,14,126.137,108.250,32.750,0,0,12.748,-115.560,123.365,17,12.748
	33,20220223_60x12_walkAv4-1.tif:RollAverage34,15,105.068,209.250,34.500,0,0,14.327,29.249,105.500,35,14.327	33,20220223_60x13_walkAv4-1.tif:RollAverage76,15,168.100,134.500,23.000,0,0,14.000,180.000,166.500,77,14.000	33,20220302_60x4_walkav4_pre.tif,13,148.594,281.000,192.250,0,0,12.298,26.565,150.125,1,12.298	33,20220308_60x5_walkav4_pre.tif,10,118.552,214.500,102.000,0,0,9.220,40.601,114.778,1,9.220	33,20220506_pulse-picker_300ms_rfp-6_walkav4-1.tif:RollAverage52,14,139.428,115.750,153.000,0,0,13.124,130.365,136.556,53,13.124	33,20230125_cuts_10_walkav4-1.tif:RollAverage55,17,125.508,43.250,112.750,0,0,15.700,-9.162,125.938,56,15.700	33,20220223_60x21_walkav4t1_pre.tif,15,133.702,237.250,208.750,0,0,13.509,128.991,137.000,1,13.509						33,20220223_60x12_walkAv4-1.tif:RollAverage58,10,129.480,222.250,125.750,0,0,8.860,16.390,130.458,59,8.860	33,20220223_60x13_walkAv4-1.tif:RollAverage94,14,141.909,168.500,66.000,0,0,12.649,161.565,142.587,95,12.649	33,20220302_60x4_walkav4_t24_post.tif,11,148.409,175.000,166.750,0,0,10.308,-165.964,146.500,1,10.308	33,20220308_60x5_walkav4_post.tif,16,162.256,77.000,131.750,0,0,15.305,-141.633,165.443,1,15.305	33,20220506_pulse-picker_300ms_rfp-6_walkav4-1.tif:RollAverage80,16,158.625,79.500,88.500,0,0,15.297,11.310,160.300,81,15.297	33,20230125_cuts_10_walkav4-1.tif:RollAverage74,15,144.029,58.000,94.000,0,0,14.142,-8.130,145.571,75,14.142	33,20220223_60x21_walkav4_t17_post.tif:RollAverage16,17,139.234,100.250,28.500,0,0,16.008,-88.210,135.969,17,16.008
	34,20220223_60x12_walkAv4-1.tif:RollAverage34,17,109.182,240.500,71.750,0,0,15.882,-151.821,110.875,35,15.882	34,20220223_60x13_walkAv4-1.tif:RollAverage76,21,179.213,113.750,21.250,0,0,19.660,172.694,184.613,77,19.660	34,20220302_60x4_walkav4_pre.tif,12,202.551,295.000,188.000,0,0,11.180,-26.565,203.103,1,11.180	34,20220308_60x5_walkav4_pre.tif,14,130.749,209.000,91.250,0,0,13.010,-2.203,130.558,1,13.010	34,20220506_pulse-picker_300ms_rfp-6_walkav4-1.tif:RollAverage52,14,148.255,118.500,161.500,0,0,13.153,-8.746,148.173,53,13.153	34,20230125_cuts_10_walkav4-1.tif:RollAverage55,16,147.069,36.500,126.750,0,0,15.008,-29.982,145.483,56,15.008	34,20220223_60x21_walkav4t1_pre.tif,14,166.313,300.750,181.500,0,0,12.777,59.421,162.750,1,12.777						34,20220223_60x12_walkAv4-1.tif:RollAverage58,12,122.367,222.000,134.500,0,0,11.402,-142.125,125.822,59,11.402	34,20220223_60x13_walkAv4-1.tif:RollAverage94,15,177.265,186.500,52.750,0,0,13.865,115.641,176.929,95,13.865	34,20220302_60x4_walkav4_t24_post.tif,7,116.381,163.000,169.500,0,0,6.083,-170.538,123.000,1,6.083	34,20220308_60x5_walkav4_post.tif,14,144.250,78.000,76.000,0,0,13.000,180.000,147.250,1,13.000	34,20220506_pulse-picker_300ms_rfp-6_walkav4-1.tif:RollAverage80,12,154.170,92.500,97.500,0,0,11.402,127.875,152.322,81,11.402	34,20230125_cuts_10_walkav4-1.tif:RollAverage74,18,147.789,14.250,98.250,0,0,16.688,-8.616,143.645,75,16.688	34,20220223_60x21_walkav4_t17_post.tif:RollAverage16,17,155.369,89.250,37.500,0,0,16.008,-141.340,154.094,17,16.008
	35,20220223_60x12_walkAv4-1.tif:RollAverage34,13,109.215,237.000,89.250,0,0,11.673,-80.134,110.750,35,11.673	35,20220223_60x13_walkAv4-1.tif:RollAverage76,18,161.340,133.250,245.000,0,0,16.530,-3.468,161.210,77,16.530	35,20220302_60x4_walkav4_pre.tif,12,154.797,188.500,127.000,0,0,11.402,37.875,159.824,1,11.402	35,20220308_60x5_walkav4_pre.tif,11,143.424,130.250,109.500,0,0,9.708,-124.509,143.790,1,9.708	35,20220506_pulse-picker_300ms_rfp-6_walkav4-1.tif:RollAverage52,15,157.667,53.000,28.250,0,0,14.431,-14.036,160.500,53,14.431	35,20230125_cuts_10_walkav4-1.tif:RollAverage55,14,154.490,55.750,206.000,0,0,13.463,148.671,154.675,56,13.463	35,20220223_60x21_walkav4t1_pre.tif,13,150.034,288.750,164.250,0,0,12.349,158.629,147.000,1,12.349						35,20220223_60x12_walkAv4-1.tif:RollAverage58,10,145.031,217.250,175.250,0,0,9.301,-126.254,146.454,59,9.301	35,20220223_60x13_walkAv4-1.tif:RollAverage94,13,148.467,187.750,70.000,0,0,11.927,123.024,151.444,95,11.927	35,20220302_60x4_walkav4_t24_post.tif,12,106.914,203.250,162.500,0,0,11.011,-140.528,108.291,1,11.011	35,20220308_60x5_walkav4_post.tif,14,165.668,37.750,57.500,0,0,12.500,-53.130,161.136,1,12.500	35,20220506_pulse-picker_300ms_rfp-6_walkav4-1.tif:RollAverage80,15,162.405,36.000,49.500,0,0,14.036,-175.914,166.286,81,14.036	35,20230125_cuts_10_walkav4-1.tif:RollAverage74,16,162.513,25.750,136.000,0,0,14.500,0.000,164.117,75,14.500	35,20220223_60x21_walkav4_t17_post.tif:RollAverage16,14,154.761,75.000,53.000,0,0,12.806,-141.340,150.278,17,12.806
	36,20220223_60x12_walkAv4-1.tif:RollAverage34,17,121.557,257.750,218.000,0,0,15.692,-157.521,122.219,35,15.692	36,20220223_60x13_walkAv4-1.tif:RollAverage76,18,151.174,155.250,251.500,0,0,16.621,-21.161,153.163,77,16.621	36,20220302_60x4_walkav4_pre.tif,16,156.752,121.750,132.500,0,0,14.500,-136.397,158.425,1,14.500	36,20220308_60x5_walkav4_pre.tif,14,134.650,115.500,103.500,0,0,13.000,-22.620,129.676,1,13.000	36,20220506_pulse-picker_300ms_rfp-6_walkav4-1.tif:RollAverage52,9,154.153,47.000,116.250,0,0,8.016,-176.424,153.312,53,8.016	36,20230125_cuts_10_walkav4-1.tif:RollAverage55,17,161.368,18.500,173.000,0,0,16.492,-14.036,163.000,56,16.492	36,20220223_60x21_walkav4t1_pre.tif,14,138.342,282.500,151.500,0,0,13.454,131.987,138.905,1,13.454						36,20220223_60x12_walkAv4-1.tif:RollAverage58,15,126.745,209.750,189.250,0,0,13.730,-123.111,123.704,59,13.730	36,20220223_60x13_walkAv4-1.tif:RollAverage94,16,159.523,203.500,67.750,0,0,15.008,150.018,155.500,95,15.008	36,20220302_60x4_walkav4_t24_post.tif,8,104.395,192.000,170.500,0,0,7.071,-135.000,106.418,1,7.071	36,20220308_60x5_walkav4_post.tif,12,145.458,24.000,187.000,0,0,11.000,180.000,142.250,1,11.000	36,20220506_pulse-picker_300ms_rfp-6_walkav4-1.tif:RollAverage80,17,156.926,42.000,38.000,0,0,16.125,150.255,157.062,81,16.125	36,20230125_cuts_10_walkav4-1.tif:RollAverage74,22,121.819,86.750,20.750,0,0,21.272,-23.552,122.920,75,21.272	36,20220223_60x21_walkav4_t17_post.tif:RollAverage16,15,146.582,52.500,55.250,0,0,13.829,-130.601,146.304,17,13.829
	37,20220223_60x12_walkAv4-1.tif:RollAverage34,13,150.580,64.250,258.500,0,0,11.885,-14.621,156.260,35,11.885	37,20220223_60x13_walkAv4-1.tif:RollAverage76,16,158.823,161.250,245.250,0,0,14.577,149.036,160.750,77,14.577	37,20220302_60x4_walkav4_pre.tif,14,140.629,178.500,141.000,0,0,13.000,-22.620,141.063,1,13.000	37,20220308_60x5_walkav4_pre.tif,12,141.189,97.750,90.750,0,0,10.977,-149.931,141.932,1,10.977	37,20220506_pulse-picker_300ms_rfp-6_walkav4-1.tif:RollAverage52,13,152.124,52.750,65.500,0,0,11.673,136.736,151.611,53,11.673	37,20230125_cuts_10_walkav4-1.tif:RollAverage55,20,154.282,16.500,159.250,0,0,18.554,165.964,155.373,56,18.554	37,20220223_60x21_walkav4t1_pre.tif,12,144.538,272.500,137.000,0,0,10.817,123.690,147.159,1,10.817						37,20220223_60x12_walkAv4-1.tif:RollAverage58,12,122.900,201.750,199.250,0,0,10.512,92.726,121.017,59,10.512	37,20220223_60x13_walkAv4-1.tif:RollAverage94,15,134.942,204.500,48.000,0,0,14.142,135.000,131.306,95,14.142	37,20220302_60x4_walkav4_t24_post.tif,10,106.589,212.500,149.250,0,0,9.179,150.642,109.361,1,9.179	37,20220308_60x5_walkav4_post.tif,12,149.786,54.500,189.250,0,0,10.966,136.848,148.873,1,10.966	37,20220506_pulse-picker_300ms_rfp-6_walkav4-1.tif:RollAverage80,14,154.245,25.000,59.500,0,0,13.454,138.013,156.299,81,13.454	37,20230125_cuts_10_walkav4-1.tif:RollAverage74,17,119.765,305.750,138.750,0,0,15.953,-32.196,118.699,75,15.953	37,20220223_60x21_walkav4_t17_post.tif:RollAverage16,13,133.712,43.000,59.000,0,0,11.705,-19.983,133.167,17,11.705
	38,20220223_60x12_walkAv4-1.tif:RollAverage34,12,141.849,77.250,263.250,0,0,11.424,156.801,142.024,35,11.424	38,20220223_60x13_walkAv4-1.tif:RollAverage76,14,159.729,256.250,258.250,0,0,13.210,29.476,153.125,77,13.210	38,20220302_60x4_walkav4_pre.tif,12,122.101,181.250,151.250,0,0,11.424,23.199,116.258,1,11.424	38,20220308_60x5_walkav4_pre.tif,13,131.971,140.750,40.500,0,0,12.093,-150.255,130.875,1,12.093	38,20220506_pulse-picker_300ms_rfp-6_walkav4-1.tif:RollAverage52,12,171.610,41.250,39.000,0,0,10.735,152.241,170.432,53,10.735	38,20230125_cuts_10_walkav4-1.tif:RollAverage55,15,150.431,60.750,229.250,0,0,13.730,33.111,154.676,56,13.730	38,20220223_60x21_walkav4t1_pre.tif,12,143.910,252.500,114.750,0,0,11.102,144.162,144.713,1,11.102						38,20220223_60x12_walkAv4-1.tif:RollAverage58,15,120.812,146.500,230.500,0,0,14.213,140.711,118.745,59,14.213	38,20220223_60x13_walkAv4-1.tif:RollAverage94,16,147.599,189.750,35.250,0,0,14.849,135.000,148.260,95,14.849	38,20220302_60x4_walkav4_t24_post.tif,11,110.918,199.000,115.250,0,0,10.062,-153.435,104.140,1,10.062	38,20220308_60x5_walkav4_post.tif,14,153.840,70.500,201.750,0,0,13.314,145.713,151.401,1,13.314	38,20220506_pulse-picker_300ms_rfp-6_walkav4-1.tif:RollAverage80,15,152.629,88.000,59.500,0,0,13.892,-149.744,153.714,81,13.892	38,20230125_cuts_10_walkav4-1.tif:RollAverage74,15,134.783,310.750,125.500,0,0,13.865,-154.359,137.582,75,13.865	38,20220223_60x21_walkav4_t17_post.tif:RollAverage16,17,144.369,30.000,67.000,0,0,15.524,-104.931,144.406,17,15.524
	39,20220223_60x12_walkAv4-1.tif:RollAverage34,12,122.093,99.750,252.000,0,0,11.011,-92.603,121.386,35,11.011	39,20220223_60x13_walkAv4-1.tif:RollAverage76,20,164.165,285.500,257.250,0,0,18.822,-16.991,155.834,77,18.822	39,20220302_60x4_walkav4_pre.tif,14,129.876,134.000,82.500,0,0,13.038,175.601,130.154,1,13.038	39,20220308_60x5_walkav4_pre.tif,12,128.976,188.750,31.750,0,0,11.424,-23.199,133.155,1,11.424	39,20220506_pulse-picker_300ms_rfp-6_walkav4-1.tif:RollAverage52,12,165.197,36.500,50.750,0,0,11.281,167.196,168.795,53,11.281	39,20230125_cuts_10_walkav4-1.tif:RollAverage55,15,147.496,106.250,242.000,0,0,13.865,-25.641,146.816,56,13.865	39,20220223_60x21_walkav4t1_pre.tif,19,148.555,236.000,102.750,0,0,18.118,152.021,149.444,1,18.118						39,20220223_60x12_walkAv4-1.tif:RollAverage58,13,116.464,148.750,222.000,0,0,12.379,133.363,115.000,59,12.379	39,20220223_60x13_walkAv4-1.tif:RollAverage94,19,153.068,177.000,37.000,0,0,17.889,-63.435,153.222,95,17.889	39,20220302_60x4_walkav4_t24_post.tif,9,108.020,151.750,99.500,0,0,8.201,-142.431,109.562,1,8.201	39,20220308_60x5_walkav4_post.tif,14,137.808,102.500,234.000,0,0,12.530,151.390,135.201,1,12.530	39,20220506_pulse-picker_300ms_rfp-6_walkav4-1.tif:RollAverage80,15,137.240,115.500,98.500,0,0,13.928,-158.962,135.265,81,13.928	39,20230125_cuts_10_walkav4-1.tif:RollAverage74,16,127.707,287.750,162.500,0,0,14.500,136.397,126.650,75,14.500	39,20220223_60x21_walkav4_t17_post.tif:RollAverage16,16,146.743,63.000,88.250,0,0,15.207,-136.332,139.297,17,15.207
	40,20220223_60x12_walkAv4-1.tif:RollAverage34,14,152.146,101.000,144.500,0,0,13.038,-147.529,153.216,35,13.038	40,20220223_60x13_walkAv4-1.tif:RollAverage76,15,171.154,230.500,225.250,0,0,14.009,-177.955,172.018,77,14.009	40,20220302_60x4_walkav4_pre.tif,13,105.904,139.500,55.500,0,0,12.369,-165.964,100.500,1,12.369	40,20220308_60x5_walkav4_pre.tif,10,141.137,208.250,31.500,0,0,9.014,19.440,141.981,1,9.014	40,20220506_pulse-picker_300ms_rfp-6_walkav4-1.tif:RollAverage52,13,165.528,36.500,67.250,0,0,11.927,146.976,165.611,53,11.927	40,20230125_cuts_10_walkav4-1.tif:RollAverage55,16,142.346,115.250,235.500,0,0,15.042,164.578,145.896,56,15.042	40,20220223_60x21_walkav4t1_pre.tif,14,140.634,230.000,106.250,0,0,12.540,94.574,139.107,1,12.540						40,20220223_60x12_walkAv4-1.tif:RollAverage58,11,120.432,138.750,211.000,0,0,10.259,136.975,124.900,59,10.259	40,20220223_60x13_walkAv4-1.tif:RollAverage94,14,195.209,182.500,5.500,0,0,12.728,135.000,194.997,95,12.728	40,20220302_60x4_walkav4_t24_post.tif,8,140.101,140.500,109.250,0,0,7.433,-132.274,129.276,1,7.433	40,20220308_60x5_walkav4_post.tif,13,135.270,99.250,260.000,0,0,12.176,160.821,132.000,1,12.176	40,20220506_pulse-picker_300ms_rfp-6_walkav4-1.tif:RollAverage80,16,150.140,115.500,87.000,0,0,15.264,-148.392,150.138,81,15.264	40,20230125_cuts_10_walkav4-1.tif:RollAverage74,17,131.096,294.000,189.500,0,0,16.279,79.380,131.250,75,16.279	40,20220223_60x21_walkav4_t17_post.tif:RollAverage16,14,134.893,21.500,121.750,0,0,12.855,-76.504,135.169,17,12.855
	41,20220223_60x12_walkAv4-1.tif:RollAverage34,16,134.433,87.000,152.000,0,0,15.232,23.199,130.520,35,15.232	41,20220223_60x13_walkAv4-1.tif:RollAverage76,16,153.386,247.000,235.250,0,0,15.305,38.367,150.740,77,15.305	41,20220302_60x4_walkav4_pre.tif,13,106.212,139.500,63.750,0,0,11.927,146.976,111.750,1,11.927	41,20220308_60x5_walkav4_pre.tif,11,127.044,136.500,27.250,0,0,10.062,-153.435,129.500,1,10.062	41,20220506_pulse-picker_300ms_rfp-6_walkav4-1.tif:RollAverage52,16,154.427,31.250,94.750,0,0,14.577,-149.036,163.417,53,14.577	41,20230125_cuts_10_walkav4-1.tif:RollAverage55,16,144.558,83.500,160.500,0,0,14.765,28.301,141.558,56,14.765	41,20220223_60x21_walkav4t1_pre.tif,12,141.142,242.250,120.250,0,0,10.512,-2.726,140.706,1,10.512						41,20220223_60x12_walkAv4-1.tif:RollAverage58,14,138.958,128.000,196.250,0,0,13.463,121.329,136.793,59,13.463	41,20220223_60x13_walkAv4-1.tif:RollAverage94,12,136.550,171.250,11.500,0,0,11.102,125.838,135.934,95,11.102	41,20220302_60x4_walkav4_t24_post.tif,7,134.723,132.250,121.750,0,0,6.364,-135.000,138.750,1,6.364	41,20220308_60x5_walkav4_post.tif,15,150.929,35.000,224.000,0,0,13.601,-162.897,149.959,1,13.601	41,20220506_pulse-picker_300ms_rfp-6_walkav4-1.tif:RollAverage80,17,146.112,115.500,76.500,0,0,15.556,-135.000,145.938,81,15.556	41,20230125_cuts_10_walkav4-1.tif:RollAverage74,15,136.458,219.250,218.750,0,0,13.509,38.991,133.857,75,13.509	41,20220223_60x21_walkav4_t17_post.tif:RollAverage16,15,138.230,19.500,143.000,0,0,14.213,-129.289,134.500,17,14.213
	42,20220223_60x12_walkAv4-1.tif:RollAverage34,17,131.162,68.500,158.000,0,0,16.492,14.036,130.750,35,16.492	42,20220223_60x13_walkAv4-1.tif:RollAverage76,18,154.754,266.250,213.750,0,0,16.808,-120.379,150.015,77,16.808	42,20220302_60x4_walkav4_pre.tif,13,117.505,138.000,111.250,0,0,11.543,-162.350,116.000,1,11.543	42,20220308_60x5_walkav4_pre.tif,11,127.168,109.500,21.750,0,0,10.259,133.025,118.600,1,10.259	42,20220506_pulse-picker_300ms_rfp-6_walkav4-1.tif:RollAverage52,14,158.786,9.000,31.000,0,0,13.000,180.000,157.750,53,13.000	42,20230125_cuts_10_walkav4-1.tif:RollAverage55,11,147.659,90.750,174.250,0,0,10.124,147.095,151.458,56,10.124	42,20220223_60x21_walkav4t1_pre.tif,13,161.556,258.500,125.500,0,0,12.207,145.008,158.556,1,12.207						42,20220223_60x12_walkAv4-1.tif:RollAverage58,14,132.961,120.000,183.500,0,0,13.416,-63.435,131.059,59,13.416	42,20220223_60x13_walkAv4-1.tif:RollAverage94,17,130.830,138.250,32.000,0,0,16.008,-165.530,128.531,95,16.008	42,20220302_60x4_walkav4_t24_post.tif,9,156.965,122.750,128.000,0,0,7.762,-165.069,154.938,1,7.762	42,20220308_60x5_walkav4_post.tif,16,157.995,22.750,133.000,0,0,14.773,-156.038,155.380,1,14.773	42,20220506_pulse-picker_300ms_rfp-6_walkav4-1.tif:RollAverage80,18,176.202,67.000,212.500,0,0,16.643,147.265,176.019,81,16.643	42,20230125_cuts_10_walkav4-1.tif:RollAverage74,12,117.292,228.500,225.750,0,0,11.413,151.189,113.830,75,11.413	42,20220223_60x21_walkav4_t17_post.tif:RollAverage16,13,139.551,36.500,146.000,0,0,11.662,149.036,141.000,17,11.662
	43,20220223_60x12_walkAv4-1.tif:RollAverage34,12,153.455,69.250,177.500,0,0,10.966,133.152,153.085,35,10.966	43,20220223_60x13_walkAv4-1.tif:RollAverage76,17,142.134,284.000,195.750,0,0,15.945,-138.814,141.094,77,15.945	43,20220302_60x4_walkav4_pre.tif,11,130.827,134.750,134.000,0,0,9.500,180.000,132.350,1,9.500	43,20220308_60x5_walkav4_pre.tif,12,127.028,105.750,34.750,0,0,10.794,-103.392,125.050,1,10.794	43,20220506_pulse-picker_300ms_rfp-6_walkav4-1.tif:RollAverage52,12,164.025,61.250,47.500,0,0,10.735,-152.241,163.157,53,10.735	43,20230125_cuts_10_walkav4-1.tif:RollAverage55,19,147.270,63.750,144.750,0,0,18.344,17.447,148.352,56,18.344	43,20220223_60x21_walkav4t1_pre.tif,14,168.046,291.250,140.250,0,0,12.748,154.440,165.590,1,12.748						43,20220223_60x12_walkAv4-1.tif:RollAverage58,15,123.519,108.000,147.000,0,0,13.892,120.256,124.929,59,13.892	43,20220223_60x13_walkAv4-1.tif:RollAverage94,16,142.193,163.250,37.000,0,0,14.534,-3.945,143.258,95,14.534	43,20220302_60x4_walkav4_t24_post.tif,8,149.980,127.250,110.500,0,0,7.159,-155.225,149.735,1,7.159	43,20220308_60x5_walkav4_post.tif,14,126.500,69.000,114.000,0,0,13.000,180.000,130.250,1,13.000	43,20220506_pulse-picker_300ms_rfp-6_walkav4-1.tif:RollAverage80,16,159.408,55.000,187.000,0,0,15.232,-156.801,159.167,81,15.232	43,20230125_cuts_10_walkav4-1.tif:RollAverage74,13,130.442,214.000,241.500,0,0,12.207,55.008,131.417,75,12.207	43,20220223_60x21_walkav4_t17_post.tif:RollAverage16,14,135.794,37.250,113.500,0,0,12.777,-120.579,131.442,17,12.777
	44,20220223_60x12_walkAv4-1.tif:RollAverage34,15,144.229,43.750,152.000,0,0,13.829,-40.601,142.321,35,13.829	44,20220223_60x13_walkAv4-1.tif:RollAverage76,21,147.293,272.750,186.250,0,0,19.558,175.601,143.734,77,19.558	44,20220302_60x4_walkav4_pre.tif,14,112.448,174.500,125.000,0,0,13.038,32.471,112.191,1,13.038	44,20220308_60x5_walkav4_pre.tif,13,131.273,303.250,208.000,0,0,11.543,107.650,129.500,1,11.543	44,20220506_pulse-picker_300ms_rfp-6_walkav4-1.tif:RollAverage52,8,146.661,66.500,77.750,0,0,6.946,149.744,149.018,53,6.946	44,20230125_cuts_10_walkav4-1.tif:RollAverage55,14,144.398,45.500,74.250,0,0,13.238,10.886,142.558,56,13.238	44,20220223_60x21_walkav4t1_pre.tif,11,144.174,278.000,128.250,0,0,9.552,137.121,144.120,1,9.552						44,20220223_60x12_walkAv4-1.tif:RollAverage58,12,126.544,117.500,167.250,0,0,11.011,-129.472,123.399,59,11.011	44,20220223_60x13_walkAv4-1.tif:RollAverage94,14,139.489,123.000,49.000,0,0,12.728,-135.000,139.872,95,12.728	44,20220302_60x4_walkav4_t24_post.tif,12,195.869,114.750,115.500,0,0,10.689,-169.216,197.150,1,10.689	44,20220308_60x5_walkav4_post.tif,13,120.184,117.500,80.750,0,0,12.298,153.435,116.149,1,12.298	44,20220506_pulse-picker_300ms_rfp-6_walkav4-1.tif:RollAverage80,14,153.191,59.000,198.000,0,0,12.806,141.340,148.917,81,12.806	44,20230125_cuts_10_walkav4-1.tif:RollAverage74,13,129.269,268.750,216.000,0,0,11.715,129.806,128.750,75,11.715	44,20220223_60x21_walkav4_t17_post.tif:RollAverage16,13,150.887,57.000,136.000,0,0,12.207,-124.992,153.111,17,12.207
	45,20220223_60x12_walkAv4-1.tif:RollAverage34,11,156.891,48.500,146.500,0,0,10.000,-53.130,144.250,35,10.000	45,20220223_60x13_walkAv4-1.tif:RollAverage76,16,154.797,302.500,177.000,0,0,15.000,53.130,156.120,77,15.000	45,20220302_60x4_walkav4_pre.tif,14,199.007,48.750,74.500,0,0,12.540,156.501,200.970,1,12.540	45,20220308_60x5_walkav4_pre.tif,16,141.048,301.000,87.500,0,0,15.264,-121.608,142.580,1,15.264	45,20220506_pulse-picker_300ms_rfp-6_walkav4-1.tif:RollAverage52,12,147.835,39.250,84.250,0,0,10.607,171.870,148.496,53,10.607	45,20230125_cuts_10_walkav4-1.tif:RollAverage55,15,142.340,55.250,97.000,0,0,14.080,163.496,144.469,56,14.080	45,20220223_60x21_walkav4t1_pre.tif,9,151.243,252.000,99.250,0,0,8.078,68.199,150.500,1,8.078						45,20220223_60x12_walkAv4-1.tif:RollAverage58,12,134.980,88.250,143.750,0,0,10.512,-177.274,128.811,59,10.512	45,20220223_60x13_walkAv4-1.tif:RollAverage94,16,105.080,140.250,51.750,0,0,14.714,-170.218,103.097,95,14.714	45,20220302_60x4_walkav4_t24_post.tif,10,125.792,101.000,114.250,0,0,9.014,176.820,127.681,1,9.014	45,20220308_60x5_walkav4_post.tif,14,122.802,120.500,66.250,0,0,12.777,-149.421,121.712,1,12.777	45,20220506_pulse-picker_300ms_rfp-6_walkav4-1.tif:RollAverage80,15,143.429,61.000,255.000,0,0,14.142,8.130,138.286,81,14.142	45,20230125_cuts_10_walkav4-1.tif:RollAverage74,14,143.480,234.750,171.250,0,0,13.285,160.201,138.096,75,13.285	45,20220223_60x21_walkav4_t17_post.tif:RollAverage16,16,132.155,76.500,115.500,0,0,15.232,156.801,131.335,17,15.232
	46,20220223_60x12_walkAv4-1.tif:RollAverage34,10,124.750,52.750,140.250,0,0,8.746,-149.036,121.083,35,8.746	46,20220223_60x13_walkAv4-1.tif:RollAverage76,20,171.200,255.500,134.000,0,0,19.416,11.889,163.789,77,19.416	46,20220302_60x4_walkav4_pre.tif,14,141.227,28.250,68.250,0,0,12.748,154.440,151.518,1,12.748	46,20220308_60x5_walkav4_pre.tif,14,133.209,290.500,70.250,0,0,13.314,145.713,132.899,1,13.314	46,20220506_pulse-picker_300ms_rfp-6_walkav4-1.tif:RollAverage52,10,150.210,17.500,121.250,0,0,8.846,132.709,149.986,53,8.846	46,20230125_cuts_10_walkav4-1.tif:RollAverage55,15,122.668,82.000,58.250,0,0,13.647,28.443,120.041,56,13.647	46,20220223_60x21_walkav4t1_pre.tif,12,150.250,276.500,88.250,0,0,10.735,117.759,151.037,1,10.735						46,20220223_60x12_walkAv4-1.tif:RollAverage58,15,122.348,90.250,163.500,0,0,14.009,145.176,120.268,59,14.009	46,20220223_60x13_walkAv4-1.tif:RollAverage94,18,141.586,148.250,11.500,0,0,17.443,-152.700,144.815,95,17.443	46,20220302_60x4_walkav4_t24_post.tif,8,142.514,80.750,110.500,0,0,7.433,137.726,142.245,1,7.433	46,20220308_60x5_walkav4_post.tif,14,128.111,72.250,28.000,0,0,12.619,146.310,122.870,1,12.619	46,20220506_pulse-picker_300ms_rfp-6_walkav4-1.tif:RollAverage80,13,153.292,94.500,257.000,0,0,12.207,124.992,153.500,81,12.207	46,20230125_cuts_10_walkav4-1.tif:RollAverage74,16,134.852,245.250,144.000,0,0,15.207,27.408,134.233,75,15.207	46,20220223_60x21_walkav4_t17_post.tif:RollAverage16,17,116.640,40.250,175.250,0,0,15.508,20.772,118.153,17,15.508
	47,20220223_60x12_walkAv4-1.tif:RollAverage34,17,164.125,7.250,136.500,0,0,15.914,-43.727,164.383,35,15.914	47,20220223_60x13_walkAv4-1.tif:RollAverage76,21,148.715,257.750,86.500,0,0,19.526,2.936,143.000,77,19.526	47,20220302_60x4_walkav4_pre.tif,13,153.769,12.000,63.000,0,0,12.000,180.000,156.000,1,12.000	47,20220308_60x5_walkav4_pre.tif,11,141.072,267.750,100.500,0,0,10.404,144.782,135.910,1,10.404	47,20220506_pulse-picker_300ms_rfp-6_walkav4-1.tif:RollAverage52,13,147.633,26.000,132.250,0,0,11.927,-146.976,144.111,53,11.927	47,20230125_cuts_10_walkav4-1.tif:RollAverage55,12,134.261,89.250,30.000,0,0,11.011,140.528,135.802,56,11.011	47,20220223_60x21_walkav4t1_pre.tif,11,149.855,236.750,44.750,0,0,9.513,-86.987,155.220,1,9.513						47,20220223_60x12_walkAv4-1.tif:RollAverage58,12,136.549,75.500,168.000,0,0,10.630,-138.814,135.388,59,10.630	47,20220223_60x13_walkAv4-1.tif:RollAverage94,17,163.378,144.750,2.750,0,0,15.508,20.772,162.016,95,15.508	47,20220302_60x4_walkav4_t24_post.tif,10,202.744,71.000,102.250,0,0,9.179,150.642,201.028,1,9.179	47,20220308_60x5_walkav4_post.tif,11,135.908,263.250,135.250,0,0,9.618,-81.027,137.010,1,9.618	47,20220506_pulse-picker_300ms_rfp-6_walkav4-1.tif:RollAverage80,19,154.158,90.000,250.000,0,0,18.000,180.000,154.000,81,18.000	47,20230125_cuts_10_walkav4-1.tif:RollAverage74,17,117.864,262.500,116.750,0,0,16.348,156.571,120.303,75,16.348	47,20220223_60x21_walkav4_t17_post.tif:RollAverage16,11,136.054,52.500,173.250,0,0,9.552,137.121,140.160,17,9.552
	48,20220223_60x12_walkAv4-1.tif:RollAverage34,17,131.563,20.500,129.000,0,0,15.556,135.000,130.762,35,15.556	48,20220223_60x13_walkAv4-1.tif:RollAverage76,16,126.215,259.250,94.500,0,0,15.042,68.552,130.140,77,15.042	48,20220302_60x4_walkav4_pre.tif,12,157.875,6.500,77.250,0,0,10.548,-31.430,148.500,1,10.548	48,20220308_60x5_walkav4_pre.tif,11,143.932,245.250,102.000,0,0,9.862,149.534,148.250,1,9.862	48,20220506_pulse-picker_300ms_rfp-6_walkav4-1.tif:RollAverage52,12,169.127,15.750,190.000,0,0,11.102,82.235,168.352,53,11.102	48,20230125_cuts_10_walkav4-1.tif:RollAverage55,13,135.615,270.000,206.000,0,0,12.000,0.000,138.000,56,12.000	48,20220223_60x21_walkav4t1_pre.tif,14,155.533,265.000,43.250,0,0,12.816,-20.556,156.331,1,12.816						48,20220223_60x12_walkAv4-1.tif:RollAverage58,12,144.123,63.500,169.500,0,0,10.817,-56.310,146.899,59,10.817	48,20220223_60x13_walkAv4-1.tif:RollAverage94,30,157.172,240.500,57.750,0,0,29.108,-4.927,159.293,95,29.108	48,20220302_60x4_walkav4_t24_post.tif,10,144.125,58.750,112.000,0,0,8.902,51.843,148.219,1,8.902	48,20220308_60x5_walkav4_post.tif,14,112.810,304.750,207.750,0,0,12.748,131.820,108.806,1,12.748	48,20220506_pulse-picker_300ms_rfp-6_walkav4-1.tif:RollAverage80,19,147.508,51.500,241.000,0,0,18.028,146.310,145.333,81,18.028	48,20230125_cuts_10_walkav4-1.tif:RollAverage74,16,122.364,247.250,129.750,0,0,14.509,178.025,119.996,75,14.509	48,20220223_60x21_walkav4_t17_post.tif:RollAverage16,12,137.761,66.250,171.750,0,0,11.336,131.424,139.650,17,11.336
	49,20220223_60x12_walkAv4-1.tif:RollAverage34,17,136.250,20.500,114.000,0,0,16.125,29.745,130.000,35,16.125	49,20220223_60x13_walkAv4-1.tif:RollAverage76,22,143.914,247.750,76.500,0,0,21.219,-145.561,146.935,77,21.219	49,20220302_60x4_walkav4_pre.tif,10,149.843,15.250,85.750,0,0,9.301,126.254,145.694,1,9.301	49,20220308_60x5_walkav4_pre.tif,14,156.980,258.750,51.000,0,0,12.540,-156.501,157.180,1,12.540	49,20220506_pulse-picker_300ms_rfp-6_walkav4-1.tif:RollAverage52,15,159.372,72.000,196.500,0,0,14.213,-140.711,161.000,53,14.213	49,20230125_cuts_10_walkav4-1.tif:RollAverage55,15,131.359,259.500,245.000,0,0,13.601,17.103,136.796,56,13.601	49,20220223_60x21_walkav4t1_pre.tif,15,145.061,283.500,51.250,0,0,13.757,-19.093,147.000,1,13.757						49,20220223_60x12_walkAv4-1.tif:RollAverage58,15,134.318,62.250,161.000,0,0,14.080,-163.496,136.107,59,14.080	49,20220223_60x13_walkAv4-1.tif:RollAverage94,16,157.339,243.250,58.250,0,0,14.916,-39.560,156.952,95,14.916	49,20220302_60x4_walkav4_t24_post.tif,14,189.589,68.500,98.250,0,0,12.619,-123.690,196.003,1,12.619	49,20220308_60x5_walkav4_post.tif,12,123.458,251.750,167.000,0,0,10.500,0.000,125.636,1,10.500	49,20220506_pulse-picker_300ms_rfp-6_walkav4-1.tif:RollAverage80,18,169.742,22.500,242.500,0,0,17.263,-169.992,169.882,81,17.263	49,20230125_cuts_10_walkav4-1.tif:RollAverage74,15,125.787,249.500,92.250,0,0,14.151,-147.995,125.903,75,14.151	49,20220223_60x21_walkav4_t17_post.tif:RollAverage16,14,139.957,73.250,166.000,0,0,13.010,-92.203,139.606,17,13.010
	50,20220223_60x12_walkAv4-1.tif:RollAverage34,11,147.877,96.750,114.750,0,0,9.925,40.914,146.725,35,9.925	50,20220223_60x13_walkAv4-1.tif:RollAverage76,15,148.405,249.500,64.750,0,0,14.151,-32.005,147.500,77,14.151	50,20220302_60x4_walkav4_pre.tif,8,178.787,10.500,96.750,0,0,7.159,-114.775,181.122,1,7.159	50,20220308_60x5_walkav4_pre.tif,13,147.423,274.500,82.250,0,0,11.543,-94.970,151.667,1,11.543	50,20220506_pulse-picker_300ms_rfp-6_walkav4-1.tif:RollAverage52,16,151.122,49.000,177.750,0,0,14.603,128.047,149.517,53,14.603	50,20230125_cuts_10_walkav4-1.tif:RollAverage55,16,147.696,90.500,254.500,0,0,15.033,-3.814,145.933,56,15.033	50,20220223_60x21_walkav4t1_pre.tif,14,162.326,301.750,45.500,0,0,13.314,-55.713,157.898,1,13.314						50,20220223_60x12_walkAv4-1.tif:RollAverage58,14,147.502,51.250,153.500,0,0,13.124,-49.635,147.899,59,13.124	50,20220223_60x13_walkAv4-1.tif:RollAverage94,17,157.535,264.000,40.250,0,0,15.914,-46.273,160.090,95,15.914	50,20220302_60x4_walkav4_t24_post.tif,11,139.528,88.000,80.750,0,0,10.062,-153.435,133.750,1,10.062	50,20220308_60x5_walkav4_post.tif,11,124.739,281.250,143.750,0,0,9.823,104.744,125.875,1,9.823	50,20220506_pulse-picker_300ms_rfp-6_walkav4-1.tif:RollAverage80,19,164.677,29.500,254.000,0,0,17.692,137.291,165.667,81,17.692	50,20230125_cuts_10_walkav4-1.tif:RollAverage74,16,122.571,247.750,71.250,0,0,14.916,-140.440,123.117,75,14.916	50,20220223_60x21_walkav4_t17_post.tif:RollAverage16,16,140.158,13.250,169.250,0,0,14.577,-157.834,141.800,17,14.577
	51,20220223_60x12_walkAv4-1.tif:RollAverage34,13,146.173,109.000,102.500,0,0,12.042,-131.634,144.250,35,12.042	51,20220223_60x13_walkAv4-1.tif:RollAverage76,17,146.060,254.750,59.250,0,0,15.572,-84.472,143.131,77,15.572	51,20220302_60x4_walkav4_pre.tif,16,139.727,4.250,113.000,0,0,14.534,-116.565,129.332,1,14.534	51,20220308_60x5_walkav4_pre.tif,12,122.414,299.250,136.250,0,0,10.512,-115.346,120.763,1,10.512	51,20220506_pulse-picker_300ms_rfp-6_walkav4-1.tif:RollAverage52,14,158.714,28.000,174.250,0,0,12.500,-143.130,153.828,53,12.500	51,20230125_cuts_10_walkav4-1.tif:RollAverage55,11,113.637,127.500,43.500,0,0,9.899,135.000,114.080,56,9.899	51,20220223_60x21_walkav4t1_pre.tif,12,157.268,267.750,11.750,0,0,10.794,103.392,155.074,1,10.794						51,20220223_60x12_walkAv4-1.tif:RollAverage58,15,145.472,57.250,142.000,0,0,13.537,-4.236,150.582,59,13.537	51,20220223_60x13_walkAv4-1.tif:RollAverage94,16,156.431,273.250,22.000,0,0,14.773,23.962,149.050,95,14.773	51,20220302_60x4_walkav4_t24_post.tif,11,170.627,75.000,85.000,0,0,9.849,-156.038,169.040,1,9.849	51,20220308_60x5_walkav4_post.tif,11,133.860,273.750,72.500,0,0,9.708,-55.491,124.250,1,9.708	51,20220506_pulse-picker_300ms_rfp-6_walkav4-1.tif:RollAverage80,17,154.520,87.500,233.000,0,0,16.401,-142.431,154.516,81,16.401	51,20230125_cuts_10_walkav4-1.tif:RollAverage74,15,131.207,273.000,52.000,0,0,13.601,17.103,132.531,75,13.601	51,20220223_60x21_walkav4_t17_post.tif:RollAverage16,13,122.477,41.750,154.750,0,0,12.349,-148.241,123.667,17,12.349
	52,20220223_60x12_walkAv4-1.tif:RollAverage34,14,133.761,99.500,98.250,0,0,12.500,-36.870,133.663,35,12.500	52,20220223_60x13_walkAv4-1.tif:RollAverage76,15,156.106,282.500,28.250,0,0,13.500,-90.000,153.804,77,13.500	52,20220302_60x4_walkav4_pre.tif,14,180.511,13.250,117.000,0,0,12.540,156.501,178.984,1,12.540	52,20220308_60x5_walkav4_pre.tif,16,124.941,281.000,141.750,0,0,14.637,-82.147,128.027,1,14.637	52,20220506_pulse-picker_300ms_rfp-6_walkav4-1.tif:RollAverage52,13,171.513,38.000,196.250,0,0,11.500,90.000,170.833,53,11.500	52,20230125_cuts_10_walkav4-1.tif:RollAverage55,15,112.393,127.500,33.500,0,0,13.928,-158.962,114.000,56,13.928	52,20220223_60x21_walkav4t1_pre.tif,12,139.759,277.000,13.750,0,0,10.966,-155.772,141.973,1,10.966						52,20220223_60x12_walkAv4-1.tif:RollAverage58,12,148.059,58.250,124.250,0,0,10.512,-2.726,152.689,59,10.512	52,20220223_60x13_walkAv4-1.tif:RollAverage94,18,151.945,252.500,25.250,0,0,16.621,-15.709,152.330,95,16.621	52,20220302_60x4_walkav4_t24_post.tif,13,155.139,61.000,89.750,0,0,11.543,-162.350,150.250,1,11.543	52,20220308_60x5_walkav4_post.tif,13,104.371,306.250,152.250,0,0,11.769,-102.265,107.922,1,11.769	52,20220506_pulse-picker_300ms_rfp-6_walkav4-1.tif:RollAverage80,17,152.954,22.000,218.000,0,0,15.620,129.806,152.000,81,15.620	52,20230125_cuts_10_walkav4-1.tif:RollAverage74,14,113.514,276.250,32.500,0,0,13.314,55.713,112.899,75,13.314	52,20220223_60x21_walkav4_t17_post.tif:RollAverage16,11,134.150,6.000,151.500,0,0,9.849,-156.038,132.500,17,9.849
	53,20220223_60x12_walkAv4-1.tif:RollAverage34,17,148.400,99.250,68.250,0,0,15.572,-42.397,144.882,35,15.572	53,20220223_60x13_walkAv4-1.tif:RollAverage76,21,137.093,290.250,37.000,0,0,20.131,-165.619,137.556,77,20.131	53,20220302_60x4_walkav4_pre.tif,9,175.889,20.000,162.000,0,0,8.000,180.000,181.000,1,8.000	53,20220308_60x5_walkav4_pre.tif,14,136.829,285.500,119.500,0,0,12.728,-135.000,136.127,1,12.728	53,20220506_pulse-picker_300ms_rfp-6_walkav4-1.tif:RollAverage52,11,164.598,32.500,182.750,0,0,10.308,-140.906,164.295,53,10.308	53,20230125_cuts_10_walkav4-1.tif:RollAverage55,16,117.138,186.500,64.500,0,0,15.297,-11.310,119.500,56,15.297	53,20220223_60x21_walkav4t1_pre.tif,11,122.293,53.750,17.750,0,0,9.925,130.914,119.900,1,9.925						53,20220223_60x12_walkAv4-1.tif:RollAverage58,15,142.974,92.750,115.500,0,0,13.500,0.000,144.214,59,13.500	53,20220223_60x13_walkAv4-1.tif:RollAverage94,20,152.466,292.250,66.000,0,0,19.164,-15.124,153.826,95,19.164	53,20220302_60x4_walkav4_t24_post.tif,15,156.152,47.000,77.500,0,0,13.892,149.744,162.000,1,13.892	53,20220308_60x5_walkav4_post.tif,13,120.752,294.500,159.750,0,0,11.885,157.751,126.646,1,11.885	53,20220506_pulse-picker_300ms_rfp-6_walkav4-1.tif:RollAverage80,16,153.022,14.500,195.500,0,0,14.765,28.301,157.122,81,14.765	53,20230125_cuts_10_walkav4-1.tif:RollAverage74,15,120.508,224.750,56.250,0,0,14.160,137.862,122.250,75,14.160	53,20220223_60x21_walkav4_t17_post.tif:RollAverage16,10,137.833,5.500,92.500,0,0,9.487,-161.565,145.333,17,9.487
	54,20220223_60x12_walkAv4-1.tif:RollAverage34,14,139.716,103.250,62.000,0,0,12.855,-166.504,138.242,35,12.855	54,20220223_60x13_walkAv4-1.tif:RollAverage76,14,142.893,282.500,61.500,0,0,13.000,-90.000,148.000,77,13.000	54,20220302_60x4_walkav4_pre.tif,10,161.122,8.250,163.000,0,0,8.500,180.000,163.833,1,8.500	54,20220308_60x5_walkav4_pre.tif,13,126.300,268.500,198.000,0,0,12.083,114.444,124.569,1,12.083	54,20220506_pulse-picker_300ms_rfp-6_walkav4-1.tif:RollAverage52,16,155.828,17.250,148.500,0,0,15.207,152.592,155.670,53,15.207	54,20230125_cuts_10_walkav4-1.tif:RollAverage55,16,118.938,191.500,60.000,0,0,15.000,180.000,119.000,56,15.000	54,20220223_60x21_walkav4t1_pre.tif,12,144.946,64.250,18.250,0,0,10.700,-127.405,141.500,1,10.700						54,20220223_60x12_walkAv4-1.tif:RollAverage58,15,156.542,112.750,87.750,0,0,14.300,-126.469,162.375,59,14.300	54,20220223_60x13_walkAv4-1.tif:RollAverage94,18,148.920,294.750,75.500,0,0,17.357,48.504,149.884,95,17.357	54,20220302_60x4_walkav4_t24_post.tif,12,177.712,30.250,71.000,0,0,11.236,159.146,176.587,1,11.236	54,20220308_60x5_walkav4_post.tif,12,88.411,303.000,260.750,0,0,11.281,167.196,85.818,1,11.281	54,20220506_pulse-picker_300ms_rfp-6_walkav4-1.tif:RollAverage80,15,148.072,14.500,104.000,0,0,13.601,17.103,147.000,81,13.601	54,20230125_cuts_10_walkav4-1.tif:RollAverage74,15,105.274,295.750,25.500,0,0,13.793,133.531,102.500,75,13.793	54,20220223_60x21_walkav4_t17_post.tif:RollAverage16,15,140.807,47.750,11.000,0,0,13.829,-139.399,137.571,17,13.829
	55,20220223_60x12_walkAv4-1.tif:RollAverage34,11,127.397,115.750,54.250,0,0,9.618,-117.897,127.520,35,9.618	55,20220223_60x13_walkAv4-1.tif:RollAverage76,18,151.949,272.750,48.250,0,0,16.508,-35.134,153.392,77,16.508	55,20220302_60x4_walkav4_pre.tif,11,162.338,4.750,170.750,0,0,9.925,-130.914,165.000,1,9.925	55,20220308_60x5_walkav4_pre.tif,13,122.603,255.500,204.500,0,0,11.662,120.964,123.000,1,11.662	55,20220506_pulse-picker_300ms_rfp-6_walkav4-1.tif:RollAverage52,13,159.304,39.500,150.750,0,0,12.258,-11.768,161.000,53,12.258	55,20230125_cuts_10_walkav4-1.tif:RollAverage55,12,105.357,195.000,32.000,0,0,11.314,45.000,107.950,56,11.314	55,20220223_60x21_walkav4t1_pre.tif,10,135.370,77.750,19.250,0,0,9.301,126.254,132.583,1,9.301						55,20220223_60x12_walkAv4-1.tif:RollAverage58,12,129.085,106.000,105.000,0,0,10.770,-111.801,128.182,59,10.770	55,20220223_60x13_walkAv4-1.tif:RollAverage94,18,155.383,256.000,80.500,0,0,17.493,-30.964,156.362,95,17.493	55,20220302_60x4_walkav4_t24_post.tif,14,173.099,12.750,67.000,0,0,12.500,180.000,173.885,1,12.500	55,20220308_60x5_walkav4_post.tif,12,96.523,310.500,245.250,0,0,10.500,-90.000,96.477,1,10.500	55,20220506_pulse-picker_300ms_rfp-6_walkav4-1.tif:RollAverage80,14,156.432,34.500,90.500,0,0,12.728,-135.000,156.725,81,12.728	55,20230125_cuts_10_walkav4-1.tif:RollAverage74,15,106.369,305.500,48.500,0,0,14.422,56.310,109.214,75,14.422	55,20220223_60x21_walkav4_t17_post.tif:RollAverage16,11,124.247,61.250,23.250,0,0,10.124,32.905,123.480,17,10.124
	56,20220223_60x12_walkAv4-1.tif:RollAverage34,14,125.209,112.500,49.000,0,0,12.728,-45.000,125.243,35,12.728	56,20220223_60x13_walkAv4-1.tif:RollAverage76,25,149.704,308.000,75.000,0,0,23.601,-36.384,149.778,77,23.601	56,20220302_60x4_walkav4_pre.tif,14,160.991,22.750,173.500,0,0,13.200,-142.696,163.944,1,13.200	56,20220308_60x5_walkav4_pre.tif,15,116.580,314.500,235.500,0,0,13.601,126.027,115.735,1,13.601	56,20220506_pulse-picker_300ms_rfp-6_walkav4-1.tif:RollAverage52,12,155.852,54.750,95.000,0,0,10.735,152.241,159.779,53,10.735	56,20230125_cuts_10_walkav4-1.tif:RollAverage55,9,100.330,187.000,22.500,0,0,7.810,-39.806,101.375,56,7.810	56,20220223_60x21_walkav4t1_pre.tif,12,126.917,35.750,23.000,0,0,11.011,-140.528,128.833,1,11.011						56,20220223_60x12_walkAv4-1.tif:RollAverage58,12,139.106,90.750,92.000,0,0,10.920,-15.945,141.104,59,10.920	56,20220223_60x13_walkAv4-1.tif:RollAverage94,24,174.244,263.000,215.000,0,0,22.804,-142.125,168.999,95,22.804	56,20220302_60x4_walkav4_t24_post.tif,11,147.696,12.750,85.500,0,0,9.708,168.111,149.495,1,9.708	56,20220308_60x5_walkav4_post.tif,15,105.903,290.000,240.750,0,0,14.080,-73.496,105.510,1,14.080	56,20220506_pulse-picker_300ms_rfp-6_walkav4-1.tif:RollAverage80,20,164.526,39.500,109.500,0,0,19.026,-176.987,164.737,81,19.026	56,20230125_cuts_10_walkav4-1.tif:RollAverage74,18,111.997,312.250,89.000,0,0,16.621,46.219,112.534,75,16.621	56,20220223_60x21_walkav4_t17_post.tif:RollAverage16,15,123.473,74.500,10.750,0,0,13.865,-64.359,127.750,17,13.865
	57,20220223_60x12_walkAv4-1.tif:RollAverage34,15,133.179,97.250,46.000,0,0,13.829,12.529,131.046,35,13.829	57,20220223_60x13_walkAv4-1.tif:RollAverage76,9,165.083,298.000,77.500,0,0,7.810,39.806,166.375,77,7.810	57,20220302_60x4_walkav4_pre.tif,16,135.492,16.500,185.000,0,0,15.133,172.405,134.933,1,15.133	57,20220308_60x5_walkav4_pre.tif,14,163.887,244.000,34.500,0,0,12.806,141.340,164.735,1,12.806	57,20220506_pulse-picker_300ms_rfp-6_walkav4-1.tif:RollAverage52,15,159.121,93.000,118.750,0,0,13.647,151.557,157.000,53,13.647	57,20230125_cuts_10_walkav4-1.tif:RollAverage55,16,119.462,272.000,86.000,0,0,14.560,15.945,116.271,56,14.560	57,20220223_60x21_walkav4t1_pre.tif,8,144.819,18.000,36.500,0,0,7.211,146.310,144.173,1,7.211						57,20220223_60x12_walkAv4-1.tif:RollAverage58,15,141.670,102.750,86.750,0,0,13.730,10.491,139.612,59,13.730	57,20220223_60x13_walkAv4-1.tif:RollAverage94,29,162.467,264.500,216.750,0,0,27.951,-47.175,170.463,95,27.951	57,20220302_60x4_walkav4_t24_post.tif,15,161.780,20.750,81.500,0,0,14.080,-163.496,163.750,1,14.080	57,20220308_60x5_walkav4_post.tif,13,134.565,245.750,54.500,0,0,12.379,-46.637,132.219,1,12.379	57,20220506_pulse-picker_300ms_rfp-6_walkav4-1.tif:RollAverage80,17,152.559,10.000,129.000,0,0,16.492,14.036,153.250,81,16.492	57,20230125_cuts_10_walkav4-1.tif:RollAverage74,14,105.321,293.500,81.250,0,0,12.777,30.579,105.808,75,12.777	57,20220223_60x21_walkav4_t17_post.tif:RollAverage16,13,123.197,28.750,12.500,0,0,11.927,-56.976,122.042,17,11.927
	58,20220223_60x12_walkAv4-1.tif:RollAverage34,12,133.549,86.750,56.750,0,0,10.794,-76.608,133.202,35,10.794	58,20220223_60x13_walkAv4-1.tif:RollAverage76,17,148.253,319.250,68.500,0,0,15.788,10.954,156.625,77,15.788	58,20220302_60x4_walkav4_pre.tif,10,124.389,3.750,194.250,0,0,8.515,-130.236,120.630,1,8.515	58,20220308_60x5_walkav4_pre.tif,14,151.536,64.000,121.000,0,0,13.000,0.000,155.000,1,13.000	58,20220506_pulse-picker_300ms_rfp-6_walkav4-1.tif:RollAverage52,14,156.981,73.500,117.250,0,0,13.010,177.797,159.346,53,13.010	58,20230125_cuts_10_walkav4-1.tif:RollAverage55,16,99.488,287.500,26.000,0,0,15.000,53.130,100.500,56,15.000	58,20220223_60x21_walkav4t1_pre.tif,12,128.849,38.750,56.500,0,0,11.236,-159.146,127.638,1,11.236						58,20220223_60x12_walkAv4-1.tif:RollAverage58,14,137.074,77.500,73.500,0,0,13.038,-32.471,140.219,59,13.038	58,20220223_60x13_walkAv4-1.tif:RollAverage94,14,143.227,265.250,193.250,0,0,12.510,-2.291,145.038,95,12.510	58,20220302_60x4_walkav4_t24_post.tif,14,168.276,26.750,92.750,0,0,12.748,138.180,160.763,1,12.748	58,20220308_60x5_walkav4_post.tif,10,141.507,218.750,35.250,0,0,9.192,-45.000,147.046,1,9.192	58,20220506_pulse-picker_300ms_rfp-6_walkav4-1.tif:RollAverage80,12,153.691,70.000,105.000,0,0,10.770,-111.801,157.021,81,10.770	58,20230125_cuts_10_walkav4-1.tif:RollAverage74,14,109.381,291.500,68.000,0,0,13.454,131.987,109.074,75,13.454	58,20220223_60x21_walkav4_t17_post.tif:RollAverage16,11,107.973,7.250,41.500,0,0,9.708,168.111,108.475,17,9.708
	59,20220223_60x12_walkAv4-1.tif:RollAverage34,10,138.563,95.250,57.250,0,0,9.301,143.746,139.556,35,9.301	59,20220223_60x13_walkAv4-1.tif:RollAverage76,16,108.186,109.250,67.750,0,0,14.916,-140.440,108.734,77,14.916	59,20220302_60x4_walkav4_pre.tif,17,169.841,33.000,198.000,0,0,15.524,14.931,166.562,1,15.524	59,20220308_60x5_walkav4_pre.tif,15,133.778,65.000,160.500,0,0,13.601,143.973,135.087,1,13.601	59,20220506_pulse-picker_300ms_rfp-6_walkav4-1.tif:RollAverage52,16,141.836,63.000,10.750,0,0,15.435,155.095,140.767,53,15.435	59,20230125_cuts_10_walkav4-1.tif:RollAverage55,14,110.855,255.000,26.000,0,0,12.806,-38.660,109.325,56,12.806	59,20220223_60x21_walkav4t1_pre.tif,15,149.077,29.500,69.750,0,0,14.009,-55.176,145.337,1,14.009						59,20220223_60x12_walkAv4-1.tif:RollAverage58,16,138.410,65.750,60.500,0,0,14.534,-63.435,137.406,59,14.534	59,20220223_60x13_walkAv4-1.tif:RollAverage94,21,160.551,313.750,180.250,0,0,19.609,19.359,165.794,95,19.609	59,20220302_60x4_walkav4_t24_post.tif,13,157.224,17.750,99.750,0,0,11.511,177.510,147.583,1,11.511	59,20220308_60x5_walkav4_post.tif,12,117.310,127.750,24.250,0,0,10.700,-142.595,117.994,1,10.700	59,20220506_pulse-picker_300ms_rfp-6_walkav4-1.tif:RollAverage80,20,162.334,74.500,117.000,0,0,19.105,6.009,161.132,81,19.105	59,20230125_cuts_10_walkav4-1.tif:RollAverage74,13,124.804,280.250,245.250,0,0,11.511,124.380,124.667,75,11.511	59,20220223_60x21_walkav4_t17_post.tif:RollAverage16,13,133.421,25.750,50.000,0,0,11.885,-112.249,135.417,17,11.885
	60,20220223_60x12_walkAv4-1.tif:RollAverage34,17,153.526,55.250,46.250,0,0,15.700,9.162,150.249,35,15.700	60,20220223_60x13_walkAv4-1.tif:RollAverage76,14,132.997,120.000,70.750,0,0,12.500,90.000,133.538,77,12.500	60,20220302_60x4_walkav4_pre.tif,11,175.237,67.750,98.000,0,0,10.404,144.782,184.300,1,10.404	60,20220308_60x5_walkav4_pre.tif,13,124.712,88.750,227.250,0,0,11.769,167.735,117.000,1,11.769	60,20220506_pulse-picker_300ms_rfp-6_walkav4-1.tif:RollAverage52,15,155.363,71.750,24.500,0,0,13.647,-8.427,154.306,53,13.647	60,20230125_cuts_10_walkav4-1.tif:RollAverage55,16,125.672,235.000,61.000,0,0,15.232,23.199,127.220,56,15.232	60,20220223_60x21_walkav4t1_pre.tif,11,147.218,8.250,81.500,0,0,9.962,-162.474,140.500,1,9.962						60,20220223_60x12_walkAv4-1.tif:RollAverage58,18,134.653,69.250,69.500,0,0,16.800,-143.471,131.920,59,16.800	60,20220223_60x13_walkAv4-1.tif:RollAverage94,22,156.455,294.500,201.500,0,0,21.213,-8.130,153.500,95,21.213	60,20220302_60x4_walkav4_t24_post.tif,22,145.812,11.500,104.750,0,0,21.243,153.435,132.566,1,21.243	60,20220308_60x5_walkav4_post.tif,13,154.161,50.250,27.750,0,0,12.021,-163.072,149.962,1,12.021	60,20220506_pulse-picker_300ms_rfp-6_walkav4-1.tif:RollAverage80,17,129.511,151.000,160.000,0,0,16.125,150.255,129.000,81,16.125	60,20230125_cuts_10_walkav4-1.tif:RollAverage74,15,124.998,308.750,219.000,0,0,13.829,40.601,125.893,75,13.829	60,20220223_60x21_walkav4_t17_post.tif:RollAverage16,19,129.031,121.250,93.500,0,0,18.062,-94.764,129.750,17,18.062
	61,20220223_60x12_walkAv4-1.tif:RollAverage34,12,139.762,62.250,57.500,0,0,11.236,147.724,140.739,35,11.236	61,20220223_60x13_walkAv4-1.tif:RollAverage76,17,137.006,133.000,53.750,0,0,16.348,23.429,135.336,77,16.348	61,20220302_60x4_walkav4_pre.tif,13,196.711,54.250,91.250,0,0,12.349,-31.759,195.375,1,12.349	61,20220308_60x5_walkav4_pre.tif,14,133.401,78.500,237.500,0,0,13.342,77.005,131.731,1,13.342	61,20220506_pulse-picker_300ms_rfp-6_walkav4-1.tif:RollAverage52,10,116.198,181.750,154.250,0,0,8.631,-169.992,115.315,53,8.631	61,20230125_cuts_10_walkav4-1.tif:RollAverage55,12,129.417,294.000,103.500,0,0,11.000,-90.000,127.000,56,11.000	61,20220223_60x21_walkav4t1_pre.tif,15,150.457,29.250,100.000,0,0,13.865,-154.359,153.913,1,13.865						61,20220223_60x12_walkAv4-1.tif:RollAverage58,15,164.857,49.750,108.000,0,0,14.327,150.751,159.857,59,14.327	61,20220223_60x13_walkAv4-1.tif:RollAverage94,14,156.695,295.750,201.500,0,0,13.200,-114.624,153.357,95,13.200	61,20220302_60x4_walkav4_t24_post.tif,15,190.643,7.000,120.250,0,0,13.647,-151.557,189.418,1,13.647	61,20220308_60x5_walkav4_post.tif,11,151.275,23.500,17.000,0,0,10.000,-143.130,154.300,1,10.000	61,20220506_pulse-picker_300ms_rfp-6_walkav4-1.tif:RollAverage80,15,123.681,175.000,121.500,0,0,13.892,-30.256,124.000,81,13.892	61,20230125_cuts_10_walkav4-1.tif:RollAverage74,15,132.698,236.250,201.000,0,0,13.829,139.399,132.464,75,13.829	61,20220223_60x21_walkav4_t17_post.tif:RollAverage16,20,113.427,134.250,80.250,0,0,19.039,-103.671,116.896,17,19.039
	62,20220223_60x12_walkAv4-1.tif:RollAverage34,13,152.106,49.750,60.250,0,0,11.597,82.569,154.156,35,11.597	62,20220223_60x13_walkAv4-1.tif:RollAverage76,14,152.928,175.000,75.250,0,0,12.540,85.426,153.321,77,12.540	62,20220302_60x4_walkav4_pre.tif,14,165.688,63.500,72.750,0,0,13.124,-139.635,171.281,1,13.124	62,20220308_60x5_walkav4_pre.tif,15,129.973,112.750,262.750,0,0,13.946,-165.466,127.000,1,13.946	62,20220506_pulse-picker_300ms_rfp-6_walkav4-1.tif:RollAverage52,12,113.798,185.750,174.750,0,0,10.512,177.274,115.080,53,10.512	62,20230125_cuts_10_walkav4-1.tif:RollAverage55,15,135.437,245.500,152.000,0,0,13.601,36.027,137.796,56,13.601	62,20220223_60x21_walkav4t1_pre.tif,14,145.337,64.250,153.500,0,0,13.463,-148.671,144.293,1,13.463						62,20220223_60x12_walkAv4-1.tif:RollAverage58,11,138.566,71.000,103.250,0,0,9.552,83.991,139.500,59,9.552	62,20220223_60x13_walkAv4-1.tif:RollAverage94,12,150.662,117.000,238.250,0,0,10.966,155.772,145.787,95,10.966	62,20220302_60x4_walkav4_t24_post.tif,10,165.717,8.250,143.750,0,0,8.746,-149.036,168.083,1,8.746	62,20220308_60x5_walkav4_post.tif,10,127.024,23.000,31.750,0,0,8.500,118.072,129.093,1,8.500	62,20220506_pulse-picker_300ms_rfp-6_walkav4-1.tif:RollAverage80,13,126.679,152.000,53.000,0,0,12.166,170.538,127.000,81,12.166	62,20230125_cuts_10_walkav4-1.tif:RollAverage74,16,156.729,42.000,225.750,0,0,15.207,117.408,156.365,75,15.207	62,20220223_60x21_walkav4_t17_post.tif:RollAverage16,14,124.130,88.000,216.250,0,0,13.463,-121.329,123.224,17,13.463
	63,20220223_60x12_walkAv4-1.tif:RollAverage34,13,140.090,82.750,212.250,0,0,11.853,-117.646,141.167,35,11.853	63,20220223_60x13_walkAv4-1.tif:RollAverage76,13,126.861,128.000,139.250,0,0,11.885,-157.751,123.406,77,11.885	63,20220302_60x4_walkav4_pre.tif,11,155.086,72.750,55.500,0,0,9.605,141.340,153.500,1,9.605	63,20220308_60x5_walkav4_pre.tif,14,134.372,105.750,177.250,0,0,12.510,177.709,136.476,1,12.510	63,20220506_pulse-picker_300ms_rfp-6_walkav4-1.tif:RollAverage52,9,114.732,174.750,4.750,0,0,8.276,-154.983,114.500,53,8.276	63,20230125_cuts_10_walkav4-1.tif:RollAverage55,16,120.185,307.000,256.500,0,0,15.000,143.130,120.940,56,15.000	63,20220223_60x21_walkav4t1_pre.tif,13,136.355,48.250,154.750,0,0,12.349,-148.241,138.094,1,12.349						63,20220223_60x12_walkAv4-1.tif:RollAverage58,13,135.326,55.750,88.000,0,0,11.800,-36.384,138.188,59,11.800	63,20220223_60x13_walkAv4-1.tif:RollAverage94,14,160.482,95.500,230.250,0,0,13.200,155.376,160.626,95,13.200	63,20220302_60x4_walkav4_t24_post.tif,16,193.415,11.500,189.500,0,0,14.765,151.699,191.520,1,14.765	63,20220308_60x5_walkav4_post.tif,11,137.409,19.000,81.750,0,0,10.308,165.964,135.500,1,10.308	63,20220506_pulse-picker_300ms_rfp-6_walkav4-1.tif:RollAverage80,17,123.129,186.500,202.000,0,0,16.279,-132.510,120.750,81,16.279	63,20230125_cuts_10_walkav4-1.tif:RollAverage74,17,138.316,28.000,211.500,0,0,15.652,26.565,138.562,75,15.652	63,20220223_60x21_walkav4_t17_post.tif:RollAverage16,15,117.358,75.750,206.500,0,0,14.431,-104.036,116.750,17,14.431
	64,20220223_60x12_walkAv4-1.tif:RollAverage34,9,128.884,91.000,211.250,0,0,8.201,127.569,127.031,35,8.201	64,20220223_60x13_walkAv4-1.tif:RollAverage76,15,121.202,220.500,160.250,0,0,13.829,-77.471,124.893,77,13.829	64,20220302_60x4_walkav4_pre.tif,18,178.027,49.750,53.000,0,0,16.771,10.305,179.679,1,16.771	64,20220308_60x5_walkav4_pre.tif,13,155.885,73.000,67.000,0,0,11.705,-160.017,160.833,1,11.705	64,20220506_pulse-picker_300ms_rfp-6_walkav4-1.tif:RollAverage52,12,137.633,82.250,50.750,0,0,11.336,138.576,138.632,53,11.336	64,20230125_cuts_10_walkav4-1.tif:RollAverage55,18,124.719,298.000,185.500,0,0,17.464,-103.241,121.118,56,17.464	64,20220223_60x21_walkav4t1_pre.tif,17,141.653,21.250,203.250,0,0,16.447,-109.537,142.633,1,16.447						64,20220223_60x12_walkAv4-1.tif:RollAverage58,14,126.808,66.500,86.000,0,0,13.454,-131.987,125.808,59,13.454	64,20220223_60x13_walkAv4-1.tif:RollAverage94,17,139.316,110.750,235.000,0,0,16.008,-141.340,141.113,95,16.008	64,20220302_60x4_walkav4_t24_post.tif,13,174.268,37.000,181.750,0,0,12.420,-130.101,173.194,1,12.420	64,20220308_60x5_walkav4_post.tif,9,146.027,31.500,75.250,0,0,8.078,-111.801,142.438,1,8.078	64,20220506_pulse-picker_300ms_rfp-6_walkav4-1.tif:RollAverage80,13,122.502,192.500,225.000,0,0,12.207,-124.992,122.222,81,12.207	64,20230125_cuts_10_walkav4-1.tif:RollAverage74,14,154.868,34.000,239.750,0,0,12.971,117.553,154.408,75,12.971	64,20220223_60x21_walkav4_t17_post.tif:RollAverage16,11,117.618,62.000,224.500,0,0,10.296,-150.945,117.500,17,10.296
	65,20220223_60x12_walkAv4-1.tif:RollAverage34,12,143.183,66.500,216.250,0,0,10.966,-155.772,139.945,35,10.966	65,20220223_60x13_walkAv4-1.tif:RollAverage76,15,132.252,227.000,176.500,0,0,14.142,8.130,121.429,77,14.142	65,20220302_60x4_walkav4_pre.tif,12,199.061,44.250,21.250,0,0,10.512,154.654,201.068,1,10.512	65,20220308_60x5_walkav4_pre.tif,12,136.472,84.500,53.500,0,0,10.770,158.199,129.947,1,10.770		65,20230125_cuts_10_walkav4-1.tif:RollAverage55,15,158.821,42.500,259.000,0,0,14.318,155.225,158.714,56,14.318	65,20220223_60x21_walkav4t1_pre.tif,12,134.842,26.750,211.750,0,0,10.700,142.595,136.698,1,10.700						65,20220223_60x12_walkAv4-1.tif:RollAverage58,18,154.174,49.750,44.250,0,0,16.867,78.024,154.731,59,16.867	65,20220223_60x13_walkAv4-1.tif:RollAverage94,14,144.777,109.250,43.000,0,0,13.463,158.199,142.734,95,13.463	65,20220302_60x4_walkav4_t24_post.tif,13,151.296,49.750,187.250,0,0,12.104,141.710,157.312,1,12.104	65,20220308_60x5_walkav4_post.tif,12,153.528,41.500,73.750,0,0,11.102,144.162,152.692,1,11.102		65,20230125_cuts_10_walkav4-1.tif:RollAverage74,17,153.727,61.500,257.500,0,0,16.279,132.510,153.922,75,16.279	65,20220223_60x21_walkav4_t17_post.tif:RollAverage16,14,108.382,31.250,233.500,0,0,13.200,-142.696,108.263,17,13.200
	66,20220223_60x12_walkAv4-1.tif:RollAverage34,11,181.618,34.750,185.000,0,0,9.605,141.340,182.300,35,9.605	66,20220223_60x13_walkAv4-1.tif:RollAverage76,20,147.073,215.750,229.500,0,0,18.742,9.211,149.112,77,18.742	66,20220302_60x4_walkav4_pre.tif,11,158.785,42.500,13.250,0,0,10.404,-125.218,162.740,1,10.404	66,20220308_60x5_walkav4_pre.tif,14,139.648,52.250,47.750,0,0,12.590,173.157,142.680,1,12.590		66,20230125_cuts_10_walkav4-1.tif:RollAverage55,18,156.353,9.500,228.000,0,0,17.000,151.928,156.394,56,17.000	66,20220223_60x21_walkav4t1_pre.tif,11,135.135,22.000,172.500,0,0,9.849,-156.038,132.410,1,9.849						66,20220223_60x12_walkAv4-1.tif:RollAverage58,15,139.141,64.750,44.000,0,0,13.647,171.573,140.250,59,13.647	66,20220223_60x13_walkAv4-1.tif:RollAverage94,16,203.144,41.500,48.250,0,0,14.500,-133.603,205.350,95,14.500	66,20220302_60x4_walkav4_t24_post.tif,11,182.574,78.000,55.750,0,0,10.308,140.906,191.200,1,10.308	66,20220308_60x5_walkav4_post.tif,16,149.674,28.750,100.250,0,0,14.577,174.094,137.180,1,14.577		66,20230125_cuts_10_walkav4-1.tif:RollAverage74,17,145.429,79.000,257.750,0,0,15.945,138.814,142.117,75,15.945	66,20220223_60x21_walkav4_t17_post.tif:RollAverage16,12,135.929,12.250,252.250,0,0,11.336,-131.424,133.174,17,11.336
	67,20220223_60x12_walkAv4-1.tif:RollAverage34,12,175.758,25.500,179.750,0,0,11.281,-12.804,176.227,35,11.281	67,20220223_60x13_walkAv4-1.tif:RollAverage76,13,134.522,221.750,241.500,0,0,12.379,133.363,129.625,77,12.379	67,20220302_60x4_walkav4_pre.tif,15,143.590,71.000,37.000,0,0,13.892,-120.256,141.000,1,13.892	67,20220308_60x5_walkav4_pre.tif,13,159.077,53.500,141.000,0,0,12.000,180.000,156.000,1,12.000		67,20230125_cuts_10_walkav4-1.tif:RollAverage55,14,164.552,82.000,196.500,0,0,13.000,-22.620,165.672,56,13.000	67,20220223_60x21_walkav4t1_pre.tif,11,131.733,18.500,185.000,0,0,9.899,135.000,123.920,1,9.899						67,20220223_60x12_walkAv4-1.tif:RollAverage58,11,141.932,241.750,132.750,0,0,10.124,-32.905,139.140,59,10.124	67,20220223_60x13_walkAv4-1.tif:RollAverage94,15,177.034,28.000,56.750,0,0,13.647,28.443,175.633,95,13.647	67,20220302_60x4_walkav4_t24_post.tif,14,183.031,64.250,58.750,0,0,12.981,15.642,186.201,1,12.981	67,20220308_60x5_walkav4_post.tif,10,146.222,63.000,87.000,0,0,9.220,-102.529,140.667,1,9.220		67,20230125_cuts_10_walkav4-1.tif:RollAverage74,16,121.251,188.500,252.750,0,0,14.705,-35.311,119.833,75,14.705	67,20220223_60x21_walkav4_t17_post.tif:RollAverage16,15,123.206,15.000,210.750,0,0,14.116,-157.068,123.796,17,14.116
	68,20220223_60x12_walkAv4-1.tif:RollAverage34,11,167.100,25.000,190.750,0,0,10.062,153.435,168.730,35,10.062	68,20220223_60x13_walkAv4-1.tif:RollAverage76,12,140.379,220.500,246.750,0,0,11.102,35.838,138.370,77,11.102	68,20220302_60x4_walkav4_pre.tif,14,184.538,104.000,131.750,0,0,12.777,149.421,184.587,1,12.777	68,20220308_60x5_walkav4_pre.tif,16,140.680,30.750,137.500,0,0,15.042,164.578,139.177,1,15.042		68,20230125_cuts_10_walkav4-1.tif:RollAverage55,16,121.837,197.500,234.000,0,0,15.000,-126.870,120.580,56,15.000	68,20220223_60x21_walkav4t1_pre.tif,14,156.870,71.750,214.750,0,0,12.748,-154.440,156.126,1,12.748						68,20220223_60x12_walkAv4-1.tif:RollAverage58,12,125.439,254.750,139.250,0,0,11.424,156.801,123.514,59,11.424	68,20220223_60x13_walkAv4-1.tif:RollAverage94,19,168.720,117.500,8.750,0,0,18.200,-159.075,169.509,95,18.200	68,20220302_60x4_walkav4_t24_post.tif,10,146.994,77.750,71.750,0,0,9.301,143.746,156.000,1,9.301	68,20220308_60x5_walkav4_post.tif,10,145.211,98.500,154.000,0,0,9.220,-139.399,148.241,1,9.220		68,20230125_cuts_10_walkav4-1.tif:RollAverage74,18,107.916,189.000,10.750,0,0,16.919,-34.160,109.973,75,16.919	68,20220223_60x21_walkav4_t17_post.tif:RollAverage16,11,151.155,238.250,187.250,0,0,9.513,-93.013,149.375,17,9.513
	69,20220223_60x12_walkAv4-1.tif:RollAverage34,11,172.990,18.750,182.250,0,0,10.124,-57.095,169.188,35,10.124	69,20220223_60x13_walkAv4-1.tif:RollAverage76,11,119.733,188.250,256.750,0,0,10.124,159.775,122.405,77,10.124	69,20220302_60x4_walkav4_pre.tif,14,163.691,87.250,143.500,0,0,12.619,146.310,162.965,1,12.619	69,20220308_60x5_walkav4_pre.tif,11,130.298,107.000,66.500,0,0,10.000,143.130,129.560,1,10.000		69,20230125_cuts_10_walkav4-1.tif:RollAverage55,16,131.384,248.000,187.500,0,0,15.264,121.608,132.313,56,15.264	69,20220223_60x21_walkav4t1_pre.tif,14,159.156,238.750,240.000,0,0,12.500,-53.130,159.287,1,12.500						69,20220223_60x12_walkAv4-1.tif:RollAverage58,14,119.704,233.250,158.500,0,0,12.619,33.690,120.192,59,12.619	69,20220223_60x13_walkAv4-1.tif:RollAverage94,9,157.783,79.250,26.500,0,0,8.078,-158.199,162.312,95,8.078	69,20220302_60x4_walkav4_t24_post.tif,11,162.605,115.250,64.000,0,0,9.862,149.534,160.850,1,9.862	69,20220308_60x5_walkav4_post.tif,11,127.035,134.750,159.000,0,0,10.404,144.782,133.120,1,10.404		69,20230125_cuts_10_walkav4-1.tif:RollAverage74,21,111.805,105.500,28.000,0,0,20.000,53.130,111.600,75,20.000	69,20220223_60x21_walkav4_t17_post.tif:RollAverage16,13,141.919,243.500,191.250,0,0,12.298,-153.435,140.375,17,12.298
	70,20220223_60x12_walkAv4-1.tif:RollAverage34,14,174.192,6.750,177.750,0,0,12.903,-35.538,173.283,35,12.903	70,20220223_60x13_walkAv4-1.tif:RollAverage76,15,126.010,149.250,226.250,0,0,14.230,161.565,128.327,77,14.230	70,20220302_60x4_walkav4_pre.tif,16,141.041,82.000,149.000,0,0,14.765,-28.301,142.589,1,14.765	70,20220308_60x5_walkav4_pre.tif,14,111.923,247.000,162.000,0,0,12.649,161.565,108.071,1,12.649		70,20230125_cuts_10_walkav4-1.tif:RollAverage55,13,117.261,228.500,235.000,0,0,12.207,124.992,116.556,56,12.207	70,20220223_60x21_walkav4t1_pre.tif,14,140.112,261.500,248.750,0,0,12.971,-62.447,140.113,1,12.971						70,20220223_60x12_walkAv4-1.tif:RollAverage58,15,132.376,248.250,150.750,0,0,13.730,-146.889,132.125,59,13.730	70,20220223_60x13_walkAv4-1.tif:RollAverage94,16,161.049,63.750,36.750,0,0,15.116,-145.784,156.961,95,15.116	70,20220302_60x4_walkav4_t24_post.tif,10,157.130,40.750,60.500,0,0,8.732,166.759,157.704,1,8.732	70,20220308_60x5_walkav4_post.tif,18,116.694,106.250,102.500,0,0,17.443,-152.700,123.578,1,17.443		70,20230125_cuts_10_walkav4-1.tif:RollAverage74,18,121.174,83.250,44.500,0,0,17.007,-24.305,123.697,75,17.007	70,20220223_60x21_walkav4_t17_post.tif:RollAverage16,14,170.392,279.000,204.000,0,0,12.649,18.435,165.118,17,12.649
	71,20220223_60x12_walkAv4-1.tif:RollAverage34,17,166.756,8.750,180.250,0,0,15.890,12.724,162.511,35,15.890	71,20220223_60x13_walkAv4-1.tif:RollAverage76,16,158.910,105.500,240.250,0,0,15.008,150.018,156.400,77,15.008	71,20220302_60x4_walkav4_pre.tif,18,177.243,101.500,107.250,0,0,17.007,-1.685,170.456,1,17.007	71,20220308_60x5_walkav4_pre.tif,10,127.600,252.000,68.500,0,0,9.000,-90.000,127.000,1,9.000		71,20230125_cuts_10_walkav4-1.tif:RollAverage55,14,132.146,243.000,228.500,0,0,13.454,41.987,133.204,56,13.454	71,20220223_60x21_walkav4t1_pre.tif,14,155.282,306.750,206.750,0,0,12.590,-96.843,157.627,1,12.590						71,20220223_60x12_walkAv4-1.tif:RollAverage58,15,133.868,260.500,144.750,0,0,13.757,-160.907,138.082,59,13.757	71,20220223_60x13_walkAv4-1.tif:RollAverage94,15,169.445,50.250,62.250,0,0,14.300,-36.469,166.394,95,14.300	71,20220302_60x4_walkav4_t24_post.tif,10,185.300,54.500,205.500,0,0,9.055,-96.340,188.667,1,9.055	71,20220308_60x5_walkav4_post.tif,14,110.655,98.500,83.750,0,0,12.500,143.130,109.329,1,12.500			71,20220223_60x21_walkav4_t17_post.tif:RollAverage16,10,133.196,279.000,191.000,0,0,9.434,-57.995,134.895,17,9.434
	72,20220223_60x12_walkAv4-1.tif:RollAverage34,15,137.133,7.750,196.000,0,0,14.009,145.176,136.694,35,14.009	72,20220223_60x13_walkAv4-1.tif:RollAverage76,16,176.393,62.250,258.500,0,0,14.841,147.381,187.325,77,14.841	72,20220302_60x4_walkav4_pre.tif,10,154.223,108.000,125.000,0,0,9.434,-122.005,161.472,1,9.434	72,20220308_60x5_walkav4_pre.tif,12,134.898,25.000,25.750,0,0,11.281,-167.196,133.784,1,11.281		72,20230125_cuts_10_walkav4-1.tif:RollAverage55,18,122.582,214.500,178.000,0,0,17.464,13.241,122.676,56,17.464	72,20220223_60x21_walkav4t1_pre.tif,11,162.136,321.000,159.250,0,0,10.259,133.025,161.700,1,10.259						72,20220223_60x12_walkAv4-1.tif:RollAverage58,15,125.913,277.500,140.250,0,0,14.221,-169.875,123.000,59,14.221	72,20220223_60x13_walkAv4-1.tif:RollAverage94,16,158.705,39.500,58.000,0,0,14.765,28.301,158.743,95,14.765	72,20220302_60x4_walkav4_t24_post.tif,12,165.820,35.250,208.750,0,0,11.424,-66.801,165.178,1,11.424	72,20220308_60x5_walkav4_post.tif,14,120.369,86.250,181.250,0,0,13.435,135.000,121.107,1,13.435			72,20220223_60x21_walkav4_t17_post.tif:RollAverage16,12,134.127,292.000,212.250,0,0,11.011,129.472,129.713,17,11.011
	73,20220223_60x12_walkAv4-1.tif:RollAverage34,17,146.074,13.750,200.500,0,0,16.070,-95.356,148.500,35,16.070	73,20220223_60x13_walkAv4-1.tif:RollAverage76,19,164.899,95.750,227.750,0,0,17.847,11.310,162.451,77,17.847	73,20220302_60x4_walkav4_pre.tif,14,168.518,103.000,90.500,0,0,13.000,180.000,171.625,1,13.000	73,20220308_60x5_walkav4_pre.tif,10,134.979,23.250,92.750,0,0,9.301,-126.254,134.894,1,9.301		73,20230125_cuts_10_walkav4-1.tif:RollAverage55,17,139.836,86.500,222.000,0,0,15.524,165.069,138.750,56,15.524	73,20220223_60x21_walkav4t1_pre.tif,13,170.512,313.750,172.250,0,0,12.349,-31.759,174.156,1,12.349						73,20220223_60x12_walkAv4-1.tif:RollAverage58,15,121.039,262.750,133.500,0,0,14.327,150.751,126.000,59,14.327	73,20220223_60x13_walkAv4-1.tif:RollAverage94,12,170.447,47.750,25.500,0,0,11.011,-39.472,179.783,95,11.011	73,20220302_60x4_walkav4_t24_post.tif,16,154.292,15.000,207.250,0,0,14.603,-128.047,153.735,1,14.603	73,20220308_60x5_walkav4_post.tif,14,138.208,56.250,242.000,0,0,12.619,-146.310,132.801,1,12.619			73,20220223_60x21_walkav4_t17_post.tif:RollAverage16,14,164.388,315.500,178.000,0,0,12.806,128.660,163.127,17,12.806
	74,20220223_60x12_walkAv4-1.tif:RollAverage34,14,147.811,15.750,225.750,0,0,12.903,144.462,150.374,35,12.903	74,20220223_60x13_walkAv4-1.tif:RollAverage76,22,172.723,63.500,152.250,0,0,21.148,6.789,171.214,77,21.148	74,20220302_60x4_walkav4_pre.tif,12,175.456,102.000,100.250,0,0,10.966,-136.848,179.083,1,10.966	74,20220308_60x5_walkav4_pre.tif,11,142.668,14.500,211.000,0,0,10.050,174.289,145.500,1,10.050		74,20230125_cuts_10_walkav4-1.tif:RollAverage55,20,119.902,251.000,114.000,0,0,18.974,18.435,116.914,56,18.974	74,20220223_60x21_walkav4t1_pre.tif,10,149.228,290.500,114.500,0,0,9.220,-102.529,149.000,1,9.220						74,20220223_60x12_walkAv4-1.tif:RollAverage58,17,123.222,245.000,125.000,0,0,15.652,153.435,120.938,59,15.652	74,20220223_60x13_walkAv4-1.tif:RollAverage94,13,149.356,31.000,127.500,0,0,12.042,-41.634,147.250,95,12.042	74,20220302_60x4_walkav4_t24_post.tif,10,121.000,25.750,229.250,0,0,8.746,120.964,127.958,1,8.746	74,20220308_60x5_walkav4_post.tif,14,104.932,282.250,180.000,0,0,12.971,152.447,103.842,1,12.971			74,20220223_60x21_walkav4_t17_post.tif:RollAverage16,12,161.292,303.000,182.250,0,0,11.102,-7.765,161.693,17,11.102
	75,20220223_60x12_walkAv4-1.tif:RollAverage34,15,157.031,44.000,250.000,0,0,14.422,-56.310,164.755,35,14.422	75,20220223_60x13_walkAv4-1.tif:RollAverage76,17,172.104,61.000,148.000,0,0,16.155,-21.801,166.844,77,16.155	75,20220302_60x4_walkav4_pre.tif,15,181.139,84.500,119.750,0,0,14.151,-147.995,179.901,1,14.151	75,20220308_60x5_walkav4_pre.tif,11,138.973,10.000,225.500,0,0,10.296,-119.055,135.000,1,10.296			75,20220223_60x21_walkav4t1_pre.tif,14,147.163,317.500,109.000,0,0,12.806,38.660,150.456,1,12.806						75,20220223_60x12_walkAv4-1.tif:RollAverage58,20,130.648,226.250,109.000,0,0,19.474,138.122,131.196,59,19.474	75,20220223_60x13_walkAv4-1.tif:RollAverage94,14,165.693,30.250,197.500,0,0,12.500,-53.130,166.942,95,12.500	75,20220302_60x4_walkav4_t24_post.tif,13,176.338,8.250,230.750,0,0,11.853,-117.646,180.620,1,11.853	75,20220308_60x5_walkav4_post.tif,15,108.551,279.000,167.250,0,0,13.865,-115.641,108.490,1,13.865			75,20220223_60x21_walkav4_t17_post.tif:RollAverage16,17,152.628,289.250,162.500,0,0,15.628,-7.352,153.000,17,15.628
	76,20220223_60x12_walkAv4-1.tif:RollAverage34,18,129.869,44.750,256.000,0,0,17.328,43.831,130.499,35,17.328	76,20220223_60x13_walkAv4-1.tif:RollAverage76,15,173.800,85.000,156.500,0,0,13.892,120.256,172.786,77,13.892	76,20220302_60x4_walkav4_pre.tif,10,165.637,110.250,148.250,0,0,8.631,-100.008,169.125,1,8.631	76,20220308_60x5_walkav4_pre.tif,13,154.385,18.250,238.500,0,0,11.630,154.537,154.667,1,11.630			76,20220223_60x21_walkav4t1_pre.tif,12,166.258,272.500,222.250,0,0,10.548,-31.430,164.318,1,10.548						76,20220223_60x12_walkAv4-1.tif:RollAverage58,16,138.445,212.000,94.250,0,0,15.207,136.332,138.440,59,15.207	76,20220223_60x13_walkAv4-1.tif:RollAverage94,14,181.848,44.500,206.250,0,0,13.314,-145.713,186.901,95,13.314	76,20220302_60x4_walkav4_t24_post.tif,14,153.360,111.500,199.500,0,0,12.649,-161.565,154.408,1,12.649				76,20220223_60x21_walkav4_t17_post.tif:RollAverage16,14,157.372,299.250,144.250,0,0,12.748,-11.310,158.504,17,12.748
	77,20220223_60x12_walkAv4-1.tif:RollAverage34,15,133.967,28.500,253.000,0,0,14.318,-77.905,135.286,35,14.318	77,20220223_60x13_walkAv4-1.tif:RollAverage76,19,162.728,101.500,151.750,0,0,18.062,4.764,164.250,77,18.062	77,20220302_60x4_walkav4_pre.tif,12,176.505,73.500,105.750,0,0,10.966,-136.848,163.029,1,10.966	77,20220308_60x5_walkav4_pre.tif,11,138.600,29.500,257.000,0,0,10.198,101.310,144.000,1,10.198			77,20220223_60x21_walkav4t1_pre.tif,12,133.055,81.250,91.750,0,0,11.336,-41.424,131.358,1,11.336						77,20220223_60x12_walkAv4-1.tif:RollAverage58,19,132.977,202.750,79.250,0,0,18.125,-65.556,133.000,59,18.125	77,20220223_60x13_walkAv4-1.tif:RollAverage94,16,163.517,66.000,192.250,0,0,15.305,38.367,164.520,95,15.305	77,20220302_60x4_walkav4_t24_post.tif,13,178.783,62.500,230.750,0,0,12.420,-130.101,185.938,1,12.420				77,20220223_60x21_walkav4_t17_post.tif:RollAverage16,14,154.996,300.750,153.750,0,0,12.981,-15.642,155.564,17,12.981
	78,20220223_60x12_walkAv4-1.tif:RollAverage34,17,137.273,11.000,247.000,0,0,16.401,-37.569,142.141,35,16.401	78,20220223_60x13_walkAv4-1.tif:RollAverage76,17,153.315,72.250,96.500,0,0,15.692,-22.479,153.082,77,15.692	78,20220302_60x4_walkav4_pre.tif,12,146.752,60.250,126.000,0,0,10.689,-10.784,146.475,1,10.689	78,20220308_60x5_walkav4_pre.tif,11,149.136,41.000,189.750,0,0,10.308,165.964,148.500,1,10.308			78,20220223_60x21_walkav4t1_pre.tif,14,136.749,209.000,62.250,0,0,12.500,-143.130,139.642,1,12.500						78,20220223_60x12_walkAv4-1.tif:RollAverage58,15,123.627,192.500,62.750,0,0,13.865,-64.359,125.462,59,13.865	78,20220223_60x13_walkAv4-1.tif:RollAverage94,18,173.017,54.250,254.750,0,0,17.219,-154.179,167.262,95,17.219	78,20220302_60x4_walkav4_t24_post.tif,12,143.840,17.000,180.500,0,0,10.630,-131.186,140.037,1,10.630				78,20220223_60x21_walkav4_t17_post.tif:RollAverage16,14,147.964,269.250,52.750,0,0,13.285,-19.799,148.990,17,13.285
	79,20220223_60x12_walkAv4-1.tif:RollAverage34,14,133.033,42.750,217.250,0,0,13.210,-29.476,130.596,35,13.210	79,20220223_60x13_walkAv4-1.tif:RollAverage76,16,179.323,34.750,99.500,0,0,14.534,-116.565,179.812,77,14.534	79,20220302_60x4_walkav4_pre.tif,10,122.656,217.000,105.500,0,0,8.602,35.538,123.238,1,8.602	79,20220308_60x5_walkav4_pre.tif,11,142.659,31.250,202.500,0,0,9.862,149.534,140.625,1,9.862			79,20220223_60x21_walkav4t1_pre.tif,13,132.442,109.000,54.000,0,0,11.662,-30.964,133.417,1,11.662						79,20220223_60x12_walkAv4-1.tif:RollAverage58,17,127.490,129.000,75.500,0,0,15.556,-135.000,127.688,59,15.556	79,20220223_60x13_walkAv4-1.tif:RollAverage94,14,192.410,37.250,256.000,0,0,13.463,-21.801,192.601,95,13.463	79,20220302_60x4_walkav4_t24_post.tif,12,165.980,87.250,243.750,0,0,10.700,142.595,163.134,1,10.700				79,20220223_60x21_walkav4_t17_post.tif:RollAverage16,15,145.657,279.750,40.500,0,0,13.829,139.399,138.375,17,13.829
	80,20220223_60x12_walkAv4-1.tif:RollAverage34,13,119.178,240.250,193.750,0,0,12.021,-135.000,119.438,35,12.021	80,20220223_60x13_walkAv4-1.tif:RollAverage76,12,186.464,47.250,103.250,0,0,10.512,154.654,186.537,77,10.512	80,20220302_60x4_walkav4_pre.tif,16,173.229,235.500,96.750,0,0,14.705,17.819,177.388,1,14.705	80,20220308_60x5_walkav4_pre.tif,9,128.518,36.750,224.750,0,0,7.649,78.690,135.996,1,7.649			80,20220223_60x21_walkav4t1_pre.tif,11,125.614,30.500,38.250,0,0,9.862,-59.534,125.250,1,9.862						80,20220223_60x12_walkAv4-1.tif:RollAverage58,14,115.953,131.500,47.250,0,0,12.540,-113.499,117.277,59,12.540	80,20220223_60x13_walkAv4-1.tif:RollAverage94,16,168.703,37.000,246.000,0,0,14.866,-137.726,171.100,95,14.866	80,20220302_60x4_walkav4_t24_post.tif,11,151.705,139.750,235.000,0,0,9.605,141.340,157.100,1,9.605				80,20220223_60x21_walkav4_t17_post.tif:RollAverage16,13,137.209,239.750,18.000,0,0,11.543,-72.350,136.667,17,11.543
	81,20220223_60x12_walkAv4-1.tif:RollAverage34,13,124.636,256.000,187.250,0,0,11.543,-162.350,129.497,35,11.543	81,20220223_60x13_walkAv4-1.tif:RollAverage76,14,168.190,57.000,110.750,0,0,12.777,30.579,163.615,77,12.777	81,20220302_60x4_walkav4_pre.tif,15,159.207,242.250,74.250,0,0,13.730,146.889,159.000,1,13.730	81,20220308_60x5_walkav4_pre.tif,10,143.443,23.250,48.000,0,0,8.846,137.291,139.222,1,8.846			81,20220223_60x21_walkav4t1_pre.tif,11,135.205,265.250,60.000,0,0,10.308,-129.094,132.480,1,10.308						81,20220223_60x12_walkAv4-1.tif:RollAverage58,14,108.904,121.000,66.000,0,0,13.454,-131.987,110.312,59,13.454	81,20220223_60x13_walkAv4-1.tif:RollAverage94,14,169.173,18.750,256.250,0,0,12.748,-25.560,164.392,95,12.748	81,20220302_60x4_walkav4_t24_post.tif,11,177.671,111.500,168.500,0,0,9.849,113.962,184.280,1,9.849				81,20220223_60x21_walkav4_t17_post.tif:RollAverage16,11,145.661,259.250,14.500,0,0,10.062,-63.435,142.370,17,10.062
	82,20220223_60x12_walkAv4-1.tif:RollAverage34,15,148.954,281.000,134.750,0,0,13.757,-160.907,145.000,35,13.757	82,20220223_60x13_walkAv4-1.tif:RollAverage76,12,150.015,49.250,129.750,0,0,10.977,149.931,145.091,77,10.977	82,20220302_60x4_walkav4_pre.tif,12,121.714,215.750,87.750,0,0,10.794,-13.392,123.256,1,10.794	82,20220308_60x5_walkav4_pre.tif,9,152.385,225.750,36.500,0,0,7.500,126.870,154.500,1,7.500			82,20220223_60x21_walkav4t1_pre.tif,17,136.147,242.000,36.500,0,0,16.125,-150.255,136.000,1,16.125						82,20220223_60x12_walkAv4-1.tif:RollAverage58,13,134.585,98.500,50.250,0,0,11.673,133.264,131.000,59,11.673	82,20220223_60x13_walkAv4-1.tif:RollAverage94,20,162.358,79.750,245.250,0,0,19.039,-156.801,161.419,95,19.039	82,20220302_60x4_walkav4_t24_post.tif,12,121.098,128.000,156.000,0,0,11.180,153.435,124.314,1,11.180				82,20220223_60x21_walkav4_t17_post.tif:RollAverage16,12,135.295,251.500,24.750,0,0,11.281,-167.196,135.386,17,11.281
	83,20220223_60x12_walkAv4-1.tif:RollAverage34,13,131.570,268.500,130.750,0,0,11.630,-115.463,135.188,35,11.630	83,20220223_60x13_walkAv4-1.tif:RollAverage76,12,185.506,32.250,35.250,0,0,11.068,18.435,187.156,77,11.068	83,20220302_60x4_walkav4_pre.tif,14,175.003,262.000,47.000,0,0,12.649,18.435,173.944,1,12.649	83,20220308_60x5_walkav4_pre.tif,12,182.225,296.500,16.500,0,0,11.402,142.125,190.773,1,11.402			83,20220223_60x21_walkav4t1_pre.tif,13,143.185,276.750,194.750,0,0,11.511,-145.620,141.125,1,11.511						83,20220223_60x12_walkAv4-1.tif:RollAverage58,15,139.637,88.250,40.250,0,0,13.730,-56.889,138.893,59,13.730	83,20220223_60x13_walkAv4-1.tif:RollAverage94,20,157.872,89.250,242.250,0,0,19.455,154.093,151.460,95,19.455	83,20220302_60x4_walkav4_t24_post.tif,11,135.506,132.000,148.750,0,0,10.308,140.906,137.500,1,10.308				83,20220223_60x21_walkav4_t17_post.tif:RollAverage16,16,144.982,306.000,18.250,0,0,15.008,-1.909,143.692,17,15.008
	84,20220223_60x12_walkAv4-1.tif:RollAverage34,12,129.840,266.500,111.250,0,0,11.236,-69.146,130.261,35,11.236	84,20220223_60x13_walkAv4-1.tif:RollAverage76,19,180.327,51.000,29.750,0,0,18.200,20.925,180.441,77,18.200	84,20220302_60x4_walkav4_pre.tif,12,185.580,265.000,54.500,0,0,10.817,33.690,190.987,1,10.817	84,20220308_60x5_walkav4_pre.tif,12,153.823,303.000,7.750,0,0,11.236,110.854,152.180,1,11.236			84,20220223_60x21_walkav4t1_pre.tif,15,147.181,286.750,225.000,0,0,14.151,-122.005,147.750,1,14.151						84,20220223_60x12_walkAv4-1.tif:RollAverage58,13,138.638,91.250,37.750,0,0,12.349,-148.241,138.646,59,12.349	84,20220223_60x13_walkAv4-1.tif:RollAverage94,13,175.199,62.000,247.750,0,0,12.298,153.435,174.938,95,12.298	84,20220302_60x4_walkav4_t24_post.tif,13,155.142,105.250,156.250,0,0,11.511,145.620,148.359,1,11.511				84,20220223_60x21_walkav4_t17_post.tif:RollAverage16,13,136.947,299.250,29.000,0,0,12.093,-29.745,137.625,17,12.093
	85,20220223_60x12_walkAv4-1.tif:RollAverage34,13,125.103,310.500,131.750,0,0,11.715,-140.194,120.500,35,11.715	85,20220223_60x13_walkAv4-1.tif:RollAverage76,14,184.529,40.750,28.250,0,0,12.903,-35.538,184.151,77,12.903	85,20220302_60x4_walkav4_pre.tif,12,180.333,318.000,177.750,0,0,10.548,31.430,178.568,1,10.548	85,20220308_60x5_walkav4_pre.tif,10,163.837,254.250,27.500,0,0,9.014,-160.560,155.380,1,9.014			85,20220223_60x21_walkav4t1_pre.tif,14,136.441,298.250,256.750,0,0,13.435,135.000,129.547,1,13.435						85,20220223_60x12_walkAv4-1.tif:RollAverage58,17,161.290,89.500,23.750,0,0,16.378,31.264,158.633,59,16.378	85,20220223_60x13_walkAv4-1.tif:RollAverage94,15,195.153,13.500,219.000,0,0,13.601,162.897,199.500,95,13.601	85,20220302_60x4_walkav4_t24_post.tif,14,129.842,102.750,144.000,0,0,13.463,-148.671,130.086,1,13.463				85,20220223_60x21_walkav4_t17_post.tif:RollAverage16,11,137.325,302.250,8.250,0,0,9.618,-62.103,137.688,17,9.618
	86,20220223_60x12_walkAv4-1.tif:RollAverage34,13,118.648,292.250,54.750,0,0,12.021,-135.000,119.500,35,12.021	86,20220223_60x13_walkAv4-1.tif:RollAverage76,15,167.275,38.000,14.750,0,0,14.009,-124.824,169.061,77,14.009	86,20220302_60x4_walkav4_pre.tif,15,178.023,305.250,201.750,0,0,14.230,18.435,182.406,1,14.230	86,20220308_60x5_walkav4_pre.tif,12,133.403,311.000,68.500,0,0,10.817,-123.690,132.826,1,10.817			86,20220223_60x21_walkav4t1_pre.tif,11,173.495,321.000,90.250,0,0,9.605,128.660,178.200,1,9.605						86,20220223_60x12_walkAv4-1.tif:RollAverage58,19,134.474,93.250,207.500,0,0,17.923,22.989,136.185,59,17.923	86,20220223_60x13_walkAv4-1.tif:RollAverage94,12,181.634,23.250,214.250,0,0,11.336,131.424,180.634,95,11.336	86,20220302_60x4_walkav4_t24_post.tif,12,165.812,109.750,127.500,0,0,11.011,140.528,179.793,1,11.011				86,20220223_60x21_walkav4_t17_post.tif:RollAverage16,12,146.956,303.750,108.000,0,0,10.966,-133.152,146.975,17,10.966
	87,20220223_60x12_walkAv4-1.tif:RollAverage34,16,125.753,253.750,27.000,0,0,15.207,-46.332,126.732,35,15.207	87,20220223_60x13_walkAv4-1.tif:RollAverage76,15,191.752,8.250,27.500,0,0,13.757,-70.907,190.337,77,13.757	87,20220302_60x4_walkav4_pre.tif,8,176.427,252.000,247.250,0,0,6.500,22.620,179.403,1,6.500	87,20220308_60x5_walkav4_pre.tif,13,134.687,199.000,226.250,0,0,12.298,-26.565,140.444,1,12.298			87,20220223_60x21_walkav4t1_pre.tif,13,143.728,285.500,74.750,0,0,12.258,-168.232,142.250,1,12.258						87,20220223_60x12_walkAv4-1.tif:RollAverage58,18,121.125,92.750,208.500,0,0,16.771,-63.435,118.933,59,16.771	87,20220223_60x13_walkAv4-1.tif:RollAverage94,20,178.389,10.500,206.500,0,0,19.105,-6.009,181.289,95,19.105	87,20220302_60x4_walkav4_t24_post.tif,9,125.965,131.750,67.500,0,0,8.016,93.576,126.250,1,8.016				87,20220223_60x21_walkav4_t17_post.tif:RollAverage16,12,133.619,198.000,41.250,0,0,11.236,-57.724,133.839,17,11.236
	88,20220223_60x12_walkAv4-1.tif:RollAverage34,13,164.263,15.000,18.250,0,0,11.543,-17.650,165.469,35,11.543	88,20220223_60x13_walkAv4-1.tif:RollAverage76,11,191.882,55.500,48.500,0,0,10.296,150.945,194.200,77,10.296	88,20220302_60x4_walkav4_pre.tif,13,151.608,264.000,237.000,0,0,12.207,-34.992,154.667,1,12.207	88,20220308_60x5_walkav4_pre.tif,11,141.599,39.750,66.750,0,0,10.124,159.775,152.800,1,10.124			88,20220223_60x21_walkav4t1_pre.tif,15,162.653,112.250,218.750,0,0,14.089,-117.474,160.531,1,14.089						88,20220223_60x12_walkAv4-1.tif:RollAverage58,17,139.715,289.500,98.750,0,0,16.008,178.210,141.812,59,16.008	88,20220223_60x13_walkAv4-1.tif:RollAverage94,13,170.712,19.750,237.000,0,0,11.630,-154.537,164.000,95,11.630	88,20220302_60x4_walkav4_t24_post.tif,10,130.011,100.000,97.000,0,0,9.220,-167.471,128.861,1,9.220				88,20220223_60x21_walkav4_t17_post.tif:RollAverage16,13,130.020,112.000,60.250,0,0,11.673,-133.264,131.000,17,11.673
	89,20220223_60x12_walkAv4-1.tif:RollAverage34,11,149.307,26.500,18.750,0,0,10.112,-171.469,145.875,35,10.112	89,20220223_60x13_walkAv4-1.tif:RollAverage76,14,179.774,43.500,56.500,0,0,13.038,-147.529,179.183,77,13.038	89,20220302_60x4_walkav4_pre.tif,10,175.044,276.250,228.500,0,0,8.902,51.843,181.812,1,8.902				89,20220223_60x21_walkav4t1_pre.tif,15,135.836,68.500,191.000,0,0,13.601,-107.103,137.184,1,13.601						89,20220223_60x12_walkAv4-1.tif:RollAverage58,19,127.906,264.500,97.500,0,0,18.028,-3.180,125.611,59,18.028	89,20220223_60x13_walkAv4-1.tif:RollAverage94,12,175.250,51.250,232.750,0,0,10.977,120.069,180.386,95,10.977	89,20220302_60x4_walkav4_t24_post.tif,8,144.464,113.250,101.750,0,0,6.519,122.471,144.286,1,6.519				89,20220223_60x21_walkav4_t17_post.tif:RollAverage16,15,129.675,131.500,224.250,0,0,14.009,-55.176,129.625,17,14.009
	90,20220223_60x12_walkAv4-1.tif:RollAverage34,11,159.673,4.000,23.500,0,0,10.000,-53.130,159.600,35,10.000	90,20220223_60x13_walkAv4-1.tif:RollAverage76,10,181.610,34.000,54.500,0,0,9.220,-40.601,185.528,77,9.220	90,20220302_60x4_walkav4_pre.tif,13,149.974,214.250,207.000,0,0,12.420,-40.101,156.208,1,12.420										90,20220223_60x12_walkAv4-1.tif:RollAverage58,18,118.282,274.250,108.750,0,0,16.508,88.264,119.213,59,16.508	90,20220223_60x13_walkAv4-1.tif:RollAverage94,16,163.790,60.250,229.250,0,0,14.577,-67.834,165.105,95,14.577	90,20220302_60x4_walkav4_t24_post.tif,8,160.177,247.000,96.000,0,0,7.071,-45.000,163.046,1,7.071				90,20220223_60x21_walkav4_t17_post.tif:RollAverage16,16,121.688,52.750,252.750,0,0,14.916,-140.440,120.637,17,14.916
	91,20220223_60x12_walkAv4-1.tif:RollAverage34,11,158.068,15.000,28.750,0,0,10.012,-177.138,161.750,35,10.012	91,20220223_60x13_walkAv4-1.tif:RollAverage76,16,173.300,26.750,68.750,0,0,15.443,-150.945,174.000,77,15.443	91,20220302_60x4_walkav4_pre.tif,8,129.523,202.500,207.500,0,0,7.071,45.000,124.469,1,7.071										91,20220223_60x12_walkAv4-1.tif:RollAverage58,15,140.397,229.750,94.500,0,0,14.080,163.496,137.097,59,14.080	91,20220223_60x13_walkAv4-1.tif:RollAverage94,11,171.837,58.250,213.750,0,0,9.925,139.086,175.000,95,9.925	91,20220302_60x4_walkav4_t24_post.tif,8,159.200,258.250,106.000,0,0,7.433,-42.274,155.209,1,7.433				91,20220223_60x21_walkav4_t17_post.tif:RollAverage16,15,146.448,231.000,235.500,0,0,13.601,-36.027,148.000,17,13.601
	92,20220223_60x12_walkAv4-1.tif:RollAverage34,12,136.102,13.750,48.000,0,0,11.236,-147.724,136.155,35,11.236	92,20220223_60x13_walkAv4-1.tif:RollAverage76,13,177.150,32.750,75.000,0,0,11.885,165.379,181.531,77,11.885	92,20220302_60x4_walkav4_pre.tif,12,133.901,205.750,223.000,0,0,11.236,20.854,138.178,1,11.236										92,20220223_60x12_walkAv4-1.tif:RollAverage58,15,125.248,205.000,53.000,0,0,14.213,-39.289,125.735,59,14.213	92,20220223_60x13_walkAv4-1.tif:RollAverage94,19,159.272,82.250,204.000,0,0,17.557,-160.017,159.111,95,17.557	92,20220302_60x4_walkav4_t24_post.tif,13,161.854,254.500,115.750,0,0,11.927,33.024,155.000,1,11.927				92,20220223_60x21_walkav4_t17_post.tif:RollAverage16,14,151.172,266.000,245.750,0,0,12.777,-149.421,153.327,17,12.777
	93,20220223_60x12_walkAv4-1.tif:RollAverage34,15,159.394,7.500,63.000,0,0,13.601,126.027,162.235,35,13.601	93,20220223_60x13_walkAv4-1.tif:RollAverage76,15,164.620,15.750,85.250,0,0,14.089,27.474,166.948,77,14.089	93,20220302_60x4_walkav4_pre.tif,14,141.692,113.500,176.250,0,0,12.500,-143.130,141.310,1,12.500										93,20220223_60x12_walkAv4-1.tif:RollAverage58,14,118.924,219.000,41.750,0,0,13.124,139.635,118.299,59,13.124	93,20220223_60x13_walkAv4-1.tif:RollAverage94,13,175.141,93.000,170.000,0,0,12.042,-138.366,176.500,95,12.042	93,20220302_60x4_walkav4_t24_post.tif,9,122.516,240.250,116.250,0,0,7.906,161.565,124.988,1,7.906				93,20220223_60x21_walkav4_t17_post.tif:RollAverage16,20,135.793,301.500,232.000,0,0,18.868,-147.995,135.002,17,18.868
	94,20220223_60x12_walkAv4-1.tif:RollAverage34,16,122.250,26.000,72.250,0,0,14.500,-46.397,115.917,35,14.500	94,20220223_60x13_walkAv4-1.tif:RollAverage76,11,158.982,22.750,93.000,0,0,10.404,144.782,161.680,77,10.404	94,20220302_60x4_walkav4_pre.tif,10,173.837,115.750,54.750,0,0,9.301,126.254,177.579,1,9.301										94,20220223_60x12_walkAv4-1.tif:RollAverage58,16,105.802,206.250,32.750,0,0,14.916,-39.560,106.222,59,14.916	94,20220223_60x13_walkAv4-1.tif:RollAverage94,15,139.421,113.500,188.750,0,0,13.757,160.907,141.000,95,13.757	94,20220302_60x4_walkav4_t24_post.tif,9,119.832,223.250,126.250,0,0,7.778,135.000,114.766,1,7.778				94,20220223_60x21_walkav4_t17_post.tif:RollAverage16,8,164.786,231.000,262.250,0,0,6.576,-81.254,173.260,17,6.576
	95,20220223_60x12_walkAv4-1.tif:RollAverage34,12,144.511,8.500,94.500,0,0,10.817,-33.690,146.824,35,10.817	95,20220223_60x13_walkAv4-1.tif:RollAverage76,13,140.449,74.000,68.500,0,0,12.042,131.634,138.000,77,12.042	95,20220302_60x4_walkav4_pre.tif,17,190.176,106.500,49.000,0,0,15.652,-153.435,186.031,1,15.652										95,20220223_60x12_walkAv4-1.tif:RollAverage58,13,139.177,274.000,77.750,0,0,11.673,46.736,134.500,59,11.673	95,20220223_60x13_walkAv4-1.tif:RollAverage94,16,128.572,160.000,225.250,0,0,14.603,128.047,130.372,95,14.603	95,20220302_60x4_walkav4_t24_post.tif,10,97.272,187.000,97.250,0,0,9.179,150.642,94.417,1,9.179				95,20220223_60x21_walkav4_t17_post.tif:RollAverage16,13,146.552,322.000,117.250,0,0,12.379,-43.363,153.938,17,12.379
	96,20220223_60x12_walkAv4-1.tif:RollAverage34,9,138.797,61.250,31.250,0,0,7.906,145.305,138.645,35,7.906	96,20220223_60x13_walkAv4-1.tif:RollAverage76,17,125.430,66.250,79.250,0,0,15.508,-1.848,123.000,77,15.508	96,20220302_60x4_walkav4_pre.tif,10,198.996,116.500,38.000,0,0,8.602,-144.462,201.747,1,8.602										96,20220223_60x12_walkAv4-1.tif:RollAverage58,14,110.943,285.000,61.500,0,0,13.416,-116.565,110.025,59,13.416	96,20220223_60x13_walkAv4-1.tif:RollAverage94,14,115.858,143.000,220.500,0,0,13.416,153.435,117.741,95,13.416	96,20220302_60x4_walkav4_t24_post.tif,10,139.011,220.250,87.750,0,0,8.515,139.764,140.864,1,8.515				96,20220223_60x21_walkav4_t17_post.tif:RollAverage16,15,139.619,311.000,72.500,0,0,13.601,-17.103,139.663,17,13.601
	97,20220223_60x12_walkAv4-1.tif:RollAverage34,19,141.102,30.750,17.750,0,0,17.564,-94.899,142.537,35,17.564	97,20220223_60x13_walkAv4-1.tif:RollAverage76,10,149.667,62.500,74.000,0,0,9.220,-139.399,150.093,77,9.220	97,20220302_60x4_walkav4_pre.tif,13,158.336,109.250,21.500,0,0,11.673,136.736,172.326,1,11.673										97,20220223_60x12_walkAv4-1.tif:RollAverage58,22,124.227,272.250,60.000,0,0,20.815,-65.898,124.980,59,20.815	97,20220223_60x13_walkAv4-1.tif:RollAverage94,13,142.514,135.500,263.500,0,0,12.083,-24.444,144.917,95,12.083	97,20220302_60x4_walkav4_t24_post.tif,10,171.985,305.750,83.500,0,0,8.902,-51.843,177.556,1,8.902				97,20220223_60x21_walkav4_t17_post.tif:RollAverage16,14,123.581,18.750,67.000,0,0,13.200,-37.304,125.703,17,13.200
	98,20220223_60x12_walkAv4-1.tif:RollAverage34,15,134.892,89.250,15.500,0,0,13.865,-154.359,133.768,35,13.865	98,20220223_60x13_walkAv4-1.tif:RollAverage76,12,145.554,91.500,80.250,0,0,10.966,136.848,145.500,77,10.966	98,20220302_60x4_walkav4_pre.tif,14,212.052,214.750,39.750,0,0,13.210,119.476,213.846,1,13.210										98,20220223_60x12_walkAv4-1.tif:RollAverage58,19,115.565,262.500,39.000,0,0,17.804,-51.843,116.691,59,17.804	98,20220223_60x13_walkAv4-1.tif:RollAverage94,12,132.191,181.250,257.000,0,0,11.011,-140.528,128.822,95,11.011	98,20220302_60x4_walkav4_t24_post.tif,9,174.660,316.500,100.250,0,0,8.201,-52.431,171.844,1,8.201
	99,20220223_60x12_walkAv4-1.tif:RollAverage34,14,135.672,78.500,172.750,0,0,13.463,-68.199,133.735,35,13.463	99,20220223_60x13_walkAv4-1.tif:RollAverage76,15,158.510,88.000,105.250,0,0,14.009,177.955,162.214,77,14.009	99,20220302_60x4_walkav4_pre.tif,13,160.651,200.750,46.500,0,0,12.379,46.637,167.875,1,12.379										99,20220223_60x12_walkAv4-1.tif:RollAverage58,15,115.422,266.750,29.750,0,0,13.730,-146.889,119.578,59,13.730	99,20220223_60x13_walkAv4-1.tif:RollAverage94,13,132.550,246.000,184.250,0,0,11.715,-140.194,127.156,95,11.715	99,20220302_60x4_walkav4_t24_post.tif,12,134.728,249.000,206.250,0,0,10.548,-84.560,131.892,1,10.548
	100,20220223_60x12_walkAv4-1.tif:RollAverage34,16,125.268,221.750,107.000,0,0,14.637,-7.853,125.956,35,14.637	100,20220223_60x13_walkAv4-1.tif:RollAverage76,19,134.360,88.000,119.000,0,0,18.358,-150.642,135.833,77,18.358	100,20220302_60x4_walkav4_pre.tif,9,191.062,197.000,90.750,0,0,7.500,-90.000,198.750,1,7.500										100,20220223_60x12_walkAv4-1.tif:RollAverage58,19,117.853,309.000,153.000,0,0,18.385,45.000,116.741,59,18.385	100,20220223_60x13_walkAv4-1.tif:RollAverage94,17,145.010,272.750,161.750,0,0,15.953,-147.804,146.824,95,15.953	100,20220302_60x4_walkav4_t24_post.tif,14,184.726,232.500,245.500,0,0,12.728,135.000,186.734,1,12.728
	101,20220223_60x12_walkAv4-1.tif:RollAverage34,17,101.774,197.250,122.500,0,0,15.788,10.954,100.500,35,15.788	101,20220223_60x13_walkAv4-1.tif:RollAverage76,14,141.377,86.500,129.000,0,0,13.416,-153.435,142.623,77,13.416	101,20220302_60x4_walkav4_pre.tif,13,166.037,197.750,106.250,0,0,12.349,121.759,168.333,1,12.349										101,20220223_60x12_walkAv4-1.tif:RollAverage58,19,125.711,277.000,156.250,0,0,18.062,-4.764,128.000,59,18.062	101,20220223_60x13_walkAv4-1.tif:RollAverage94,19,155.175,292.500,181.000,0,0,18.358,-119.358,156.000,95,18.358	101,20220302_60x4_walkav4_t24_post.tif,13,136.544,307.750,202.250,0,0,11.511,145.620,140.500,1,11.511
	102,20220223_60x12_walkAv4-1.tif:RollAverage34,14,106.760,194.250,103.750,0,0,12.748,-25.560,106.078,35,12.748	102,20220223_60x13_walkAv4-1.tif:RollAverage76,17,161.717,70.250,137.500,0,0,16.101,-25.769,161.742,77,16.101	102,20220302_60x4_walkav4_pre.tif,13,154.304,283.750,169.250,0,0,12.021,-163.072,150.750,1,12.021										102,20220223_60x12_walkAv4-1.tif:RollAverage58,17,118.610,273.750,168.000,0,0,16.378,58.736,117.914,59,16.378	102,20220223_60x13_walkAv4-1.tif:RollAverage94,14,170.397,319.000,148.250,0,0,13.010,2.203,176.279,95,13.010	102,20220302_60x4_walkav4_t24_post.tif,13,148.811,317.250,184.500,0,0,12.176,19.179,144.049,1,12.176
	103,20220223_60x12_walkAv4-1.tif:RollAverage34,15,102.167,190.500,19.000,0,0,14.000,0.000,96.500,35,14.000	103,20220223_60x13_walkAv4-1.tif:RollAverage76,14,168.192,25.000,161.750,0,0,12.777,-149.421,173.058,77,12.777	103,20220302_60x4_walkav4_pre.tif,14,182.230,311.000,257.750,0,0,12.500,16.260,178.686,1,12.500										103,20220223_60x12_walkAv4-1.tif:RollAverage58,18,121.182,278.750,179.500,0,0,16.621,158.839,116.310,59,16.621	103,20220223_60x13_walkAv4-1.tif:RollAverage94,19,159.304,311.250,154.250,0,0,18.069,75.579,157.083,95,18.069	103,20220302_60x4_walkav4_t24_post.tif,12,96.620,309.250,177.500,0,0,10.735,-27.759,89.760,1,10.735
	104,20220223_60x12_walkAv4-1.tif:RollAverage34,18,114.229,230.750,5.000,0,0,16.621,-6.911,114.291,35,16.621	104,20220223_60x13_walkAv4-1.tif:RollAverage76,13,168.058,13.250,157.000,0,0,12.093,-150.255,171.188,77,12.093	104,20220302_60x4_walkav4_pre.tif,14,189.623,270.250,258.250,0,0,12.981,164.358,189.038,1,12.981										104,20220223_60x12_walkAv4-1.tif:RollAverage58,15,127.118,278.000,187.000,0,0,13.928,21.038,121.541,59,13.928	104,20220223_60x13_walkAv4-1.tif:RollAverage94,19,149.792,280.250,115.750,0,0,17.903,-144.090,144.958,95,17.903	104,20220302_60x4_walkav4_t24_post.tif,9,105.278,287.500,176.000,0,0,8.000,-90.000,111.000,1,8.000
	105,20220223_60x12_walkAv4-1.tif:RollAverage34,10,128.347,268.250,6.250,0,0,9.301,-36.254,137.343,35,9.301	105,20220223_60x13_walkAv4-1.tif:RollAverage76,15,158.698,53.750,140.500,0,0,13.647,171.573,155.500,77,13.647	105,20220302_60x4_walkav4_pre.tif,13,227.324,11.500,252.250,0,0,11.927,-33.024,230.528,1,11.927										105,20220223_60x12_walkAv4-1.tif:RollAverage58,20,136.461,241.250,178.500,0,0,19.474,41.878,140.891,59,19.474	105,20220223_60x13_walkAv4-1.tif:RollAverage94,15,161.764,281.000,105.500,0,0,13.601,-36.027,160.000,95,13.601	105,20220302_60x4_walkav4_t24_post.tif,15,107.566,274.750,167.750,0,0,13.509,-128.991,113.143,1,13.509
	106,20220223_60x12_walkAv4-1.tif:RollAverage34,14,103.384,315.500,15.500,0,0,12.806,-51.340,103.798,35,12.806	106,20220223_60x13_walkAv4-1.tif:RollAverage76,12,158.075,19.250,126.750,0,0,10.700,-37.405,154.279,77,10.700	106,20220302_60x4_walkav4_pre.tif,15,223.525,6.500,261.250,0,0,13.757,-160.907,220.074,1,13.757										106,20220223_60x12_walkAv4-1.tif:RollAverage58,17,114.765,251.250,180.750,0,0,15.508,-178.152,117.391,59,15.508	106,20220223_60x13_walkAv4-1.tif:RollAverage94,13,141.264,189.750,95.750,0,0,12.021,135.000,143.266,95,12.021	106,20220302_60x4_walkav4_t24_post.tif,9,111.572,241.250,164.750,0,0,7.778,-135.000,107.613,1,7.778
	107,20220223_60x12_walkAv4-1.tif:RollAverage34,17,109.520,313.750,74.750,0,0,15.700,-37.235,108.297,35,15.700	107,20220223_60x13_walkAv4-1.tif:RollAverage76,14,165.201,25.000,142.500,0,0,13.454,-138.013,166.127,77,13.454	107,20220302_60x4_walkav4_pre.tif,7,197.857,3.000,256.000,0,0,6.000,180.000,191.000,1,6.000										107,20220223_60x12_walkAv4-1.tif:RollAverage58,11,128.950,220.750,209.000,0,0,10.259,43.025,131.000,59,10.259	107,20220223_60x13_walkAv4-1.tif:RollAverage94,14,150.993,52.000,115.000,0,0,13.038,147.529,148.605,95,13.038	107,20220302_60x4_walkav4_t24_post.tif,9,111.572,241.250,164.750,0,0,7.778,-135.000,107.613,1,7.778
	108,20220223_60x12_walkAv4-1.tif:RollAverage34,19,114.816,297.000,154.500,0,0,18.000,0.000,110.000,35,18.000	108,20220223_60x13_walkAv4-1.tif:RollAverage76,13,133.030,209.500,114.250,0,0,11.927,33.024,128.958,77,11.927	108,20220302_60x4_walkav4_pre.tif,12,145.340,25.250,206.000,0,0,11.102,-54.162,146.369,1,11.102										108,20220223_60x12_walkAv4-1.tif:RollAverage58,13,128.109,239.000,192.000,0,0,12.042,48.366,126.500,59,12.042	108,20220223_60x13_walkAv4-1.tif:RollAverage94,17,174.681,23.750,160.500,0,0,15.788,-10.954,172.855,95,15.788	108,20220302_60x4_walkav4_t24_post.tif,11,146.741,59.000,250.750,0,0,10.308,140.906,143.000,1,10.308
	109,20220223_60x12_walkAv4-1.tif:RollAverage34,15,125.129,283.750,151.000,0,0,14.009,34.824,124.908,35,14.009	109,20220223_60x13_walkAv4-1.tif:RollAverage76,13,146.955,228.750,84.500,0,0,11.543,-72.350,146.500,77,11.543	109,20220302_60x4_walkav4_pre.tif,12,140.972,8.500,215.000,0,0,10.630,138.814,143.520,1,10.630										109,20220223_60x12_walkAv4-1.tif:RollAverage58,14,116.977,122.750,241.500,0,0,13.200,-37.304,114.774,59,13.200	109,20220223_60x13_walkAv4-1.tif:RollAverage94,12,199.500,35.000,142.500,0,0,11.000,-90.000,207.500,95,11.000	109,20220302_60x4_walkav4_t24_post.tif,12,139.937,49.500,141.750,0,0,10.595,19.290,135.859,1,10.595
	110,20220223_60x12_walkAv4-1.tif:RollAverage34,16,113.668,299.750,204.000,0,0,14.637,-7.853,111.857,35,14.637	110,20220223_60x13_walkAv4-1.tif:RollAverage76,11,168.625,232.500,62.250,0,0,10.308,165.964,168.500,77,10.308	110,20220302_60x4_walkav4_pre.tif,15,157.526,59.250,231.750,0,0,13.583,-173.660,164.000,1,13.583										110,20220223_60x12_walkAv4-1.tif:RollAverage58,16,132.217,103.000,245.500,0,0,15.264,-31.608,130.848,59,15.264	110,20220223_60x13_walkAv4-1.tif:RollAverage94,13,178.526,60.750,45.000,0,0,11.673,136.736,182.611,95,11.673	110,20220302_60x4_walkav4_t24_post.tif,15,132.956,105.250,46.000,0,0,14.080,16.504,134.179,1,14.080
	111,20220223_60x12_walkAv4-1.tif:RollAverage34,13,107.609,285.250,197.750,0,0,12.104,-128.290,110.984,35,12.104	111,20220223_60x13_walkAv4-1.tif:RollAverage76,13,124.507,215.750,58.000,0,0,12.379,-46.637,122.385,77,12.379	111,20220302_60x4_walkav4_pre.tif,14,145.306,51.500,143.750,0,0,12.971,117.553,139.164,1,12.971										111,20220223_60x12_walkAv4-1.tif:RollAverage58,8,157.116,76.250,240.000,0,0,7.433,70.346,159.232,59,7.433	111,20220223_60x13_walkAv4-1.tif:RollAverage94,15,183.014,67.000,17.500,0,0,14.142,-171.870,184.071,95,14.142	111,20220302_60x4_walkav4_t24_post.tif,13,134.636,80.500,44.250,0,0,11.673,133.264,131.688,1,11.673
	112,20220223_60x12_walkAv4-1.tif:RollAverage34,14,114.147,287.000,213.000,0,0,13.454,-48.013,117.117,35,13.454	112,20220223_60x13_walkAv4-1.tif:RollAverage76,15,143.372,232.750,26.500,0,0,14.009,-145.176,141.214,77,14.009	112,20220302_60x4_walkav4_pre.tif,12,140.750,33.000,134.000,0,0,11.180,-169.695,145.045,1,11.180										112,20220223_60x12_walkAv4-1.tif:RollAverage58,16,145.335,68.500,246.250,0,0,15.403,-13.134,139.067,59,15.403	112,20220223_60x13_walkAv4-1.tif:RollAverage94,16,161.126,19.000,45.250,0,0,15.435,-155.095,165.038,95,15.435	112,20220302_60x4_walkav4_t24_post.tif,16,143.021,50.750,44.750,0,0,14.577,-157.834,132.403,1,14.577
	113,20220223_60x12_walkAv4-1.tif:RollAverage34,13,123.213,270.500,233.750,0,0,11.500,-90.000,123.333,35,11.500	113,20220223_60x13_walkAv4-1.tif:RollAverage76,16,147.316,278.500,15.250,0,0,15.338,-70.974,144.200,77,15.338	113,20220302_60x4_walkav4_pre.tif,14,141.625,185.000,74.500,0,0,13.000,0.000,155.625,1,13.000										113,20220223_60x12_walkAv4-1.tif:RollAverage58,15,156.336,68.250,225.250,0,0,13.730,33.111,151.633,59,13.730	113,20220223_60x13_walkAv4-1.tif:RollAverage94,13,171.513,15.000,36.750,0,0,11.800,-126.384,170.750,95,11.800	113,20220302_60x4_walkav4_t24_post.tif,12,135.139,285.750,75.000,0,0,11.236,-147.724,131.760,1,11.236
	114,20220223_60x12_walkAv4-1.tif:RollAverage34,14,101.507,321.000,236.750,0,0,12.816,-20.556,104.670,35,12.816	114,20220223_60x13_walkAv4-1.tif:RollAverage76,19,143.564,278.000,159.250,0,0,18.118,-152.021,143.318,77,18.118	114,20220302_60x4_walkav4_pre.tif,13,159.872,96.500,73.500,0,0,12.042,131.634,148.625,1,12.042										114,20220223_60x12_walkAv4-1.tif:RollAverage58,14,146.888,62.750,220.000,0,0,13.086,-43.452,148.512,59,13.086	114,20220223_60x13_walkAv4-1.tif:RollAverage94,10,183.150,304.500,90.500,0,0,9.000,-90.000,187.000,95,9.000	114,20220302_60x4_walkav4_t24_post.tif,10,143.289,265.750,75.750,0,0,9.301,-36.254,140.583,1,9.301
	115,20220223_60x12_walkAv4-1.tif:RollAverage34,15,131.364,79.750,242.750,0,0,13.946,-75.466,134.250,35,13.946	115,20220223_60x13_walkAv4-1.tif:RollAverage76,16,160.159,307.750,144.250,0,0,14.983,154.290,161.437,77,14.983											115,20220223_60x12_walkAv4-1.tif:RollAverage58,18,127.639,38.250,135.500,0,0,16.711,-51.072,128.413,59,16.711	115,20220223_60x13_walkAv4-1.tif:RollAverage94,16,176.685,313.750,119.750,0,0,14.714,-80.218,177.878,95,14.714	115,20220302_60x4_walkav4_t24_post.tif,9,146.927,256.500,76.000,0,0,7.810,39.806,153.000,1,7.810
	116,20220223_60x12_walkAv4-1.tif:RollAverage34,12,131.208,67.500,229.750,0,0,10.548,-31.430,130.068,35,10.548	116,20220223_60x13_walkAv4-1.tif:RollAverage76,20,134.793,309.750,239.000,0,0,18.795,151.390,132.177,77,18.795											116,20220223_60x12_walkAv4-1.tif:RollAverage58,14,154.937,17.250,141.000,0,0,12.500,126.870,154.200,59,12.500	116,20220223_60x13_walkAv4-1.tif:RollAverage94,21,166.412,295.250,146.500,0,0,19.500,180.000,166.238,95,19.500	116,20220302_60x4_walkav4_t24_post.tif,14,167.016,306.000,13.750,0,0,12.540,-66.501,163.118,1,12.540
	117,20220223_60x12_walkAv4-1.tif:RollAverage34,14,133.724,54.750,237.000,0,0,13.086,96.582,132.683,35,13.086	117,20220223_60x13_walkAv4-1.tif:RollAverage76,18,139.307,309.000,253.500,0,0,16.553,25.017,134.787,77,16.553											117,20220223_60x12_walkAv4-1.tif:RollAverage58,12,163.526,5.250,130.000,0,0,10.966,-46.848,164.690,59,10.966	117,20220223_60x13_walkAv4-1.tif:RollAverage94,18,134.861,159.250,252.250,0,0,16.808,-30.379,133.669,95,16.808	117,20220302_60x4_walkav4_t24_post.tif,14,157.910,301.750,18.750,0,0,12.590,6.843,165.949,1,12.590
	118,20220223_60x12_walkAv4-1.tif:RollAverage34,13,133.709,42.250,235.500,0,0,11.715,129.806,132.844,35,11.715	118,20220223_60x13_walkAv4-1.tif:RollAverage76,15,147.343,305.000,198.250,0,0,14.116,-157.068,138.500,77,14.116											118,20220223_60x12_walkAv4-1.tif:RollAverage58,15,135.000,29.500,123.500,0,0,13.892,-149.744,134.357,59,13.892	118,20220223_60x13_walkAv4-1.tif:RollAverage94,16,126.372,107.750,254.750,0,0,14.916,166.430,126.880,95,14.916	118,20220302_60x4_walkav4_t24_post.tif,11,202.082,307.500,51.500,0,0,10.296,119.055,196.000,1,10.296
	119,20220223_60x12_walkAv4-1.tif:RollAverage34,15,139.487,24.750,221.000,0,0,13.793,133.531,140.923,35,13.793	119,20220223_60x13_walkAv4-1.tif:RollAverage76,17,142.725,314.500,183.250,0,0,15.945,138.814,153.500,77,15.945											119,20220223_60x12_walkAv4-1.tif:RollAverage58,10,120.644,4.250,159.250,0,0,8.860,163.610,121.571,59,8.860	119,20220223_60x13_walkAv4-1.tif:RollAverage94,18,132.846,96.750,262.250,0,0,17.103,164.745,129.485,95,17.103	119,20220302_60x4_walkav4_t24_post.tif,14,176.435,306.000,73.000,0,0,13.038,32.471,174.270,1,13.038
	120,20220223_60x12_walkAv4-1.tif:RollAverage34,16,161.958,32.750,198.000,0,0,15.305,51.633,165.357,35,15.305	120,20220223_60x13_walkAv4-1.tif:RollAverage76,17,147.379,275.250,115.750,0,0,16.140,-16.189,150.750,77,16.140											120,20220223_60x12_walkAv4-1.tif:RollAverage58,15,140.477,35.750,164.250,0,0,13.730,-56.889,146.500,59,13.730	120,20220223_60x13_walkAv4-1.tif:RollAverage94,12,122.430,223.250,257.750,0,0,11.336,138.576,115.143,95,11.336	120,20220302_60x4_walkav4_t24_post.tif,12,197.386,227.000,34.750,0,0,11.236,122.276,196.324,1,11.236
	121,20220223_60x12_walkAv4-1.tif:RollAverage34,14,139.768,58.250,188.000,0,0,13.200,142.696,134.226,35,13.200	121,20220223_60x13_walkAv4-1.tif:RollAverage76,20,184.776,62.750,230.250,0,0,19.039,-156.801,181.682,77,19.039											121,20220223_60x12_walkAv4-1.tif:RollAverage58,10,166.070,45.750,191.500,0,0,9.014,146.310,165.500,59,9.014	121,20220223_60x13_walkAv4-1.tif:RollAverage94,11,145.295,172.500,196.750,0,0,10.308,165.964,145.500,95,10.308	121,20220302_60x4_walkav4_t24_post.tif,11,138.929,142.000,70.000,0,0,9.899,-135.000,141.480,1,9.899
	122,20220223_60x12_walkAv4-1.tif:RollAverage34,14,140.198,48.250,128.250,0,0,13.285,-160.201,135.246,35,13.285	122,20220223_60x13_walkAv4-1.tif:RollAverage76,18,176.908,56.500,236.000,0,0,16.553,115.017,183.165,77,16.553											122,20220223_60x12_walkAv4-1.tif:RollAverage58,17,169.842,33.750,187.500,0,0,15.628,-7.352,167.570,59,15.628	122,20220223_60x13_walkAv4-1.tif:RollAverage94,16,136.166,121.250,63.250,0,0,15.116,-145.784,139.033,95,15.116
	123,20220223_60x12_walkAv4-1.tif:RollAverage34,14,146.584,81.750,83.250,0,0,12.748,168.690,146.358,35,12.748	123,20220223_60x13_walkAv4-1.tif:RollAverage76,16,174.793,40.000,245.750,0,0,15.008,-150.018,177.017,77,15.008											123,20220223_60x12_walkAv4-1.tif:RollAverage58,13,162.377,17.750,189.250,0,0,11.511,124.380,159.556,59,11.511	123,20220223_60x13_walkAv4-1.tif:RollAverage94,16,137.000,118.250,145.750,0,0,14.577,149.036,134.500,95,14.577
	124,20220223_60x12_walkAv4-1.tif:RollAverage34,15,145.133,57.750,87.000,0,0,14.431,-104.036,143.000,35,14.431	124,20220223_60x13_walkAv4-1.tif:RollAverage76,15,191.659,9.750,252.750,0,0,13.509,-141.009,191.000,77,13.509											124,20220223_60x12_walkAv4-1.tif:RollAverage58,12,156.352,6.000,178.250,0,0,10.548,148.570,158.443,59,10.548	124,20220223_60x13_walkAv4-1.tif:RollAverage94,14,145.523,159.750,112.250,0,0,12.748,-131.820,151.877,95,12.748
	125,20220223_60x12_walkAv4-1.tif:RollAverage34,14,142.317,39.750,74.000,0,0,12.540,-156.501,140.723,35,12.540	125,20220223_60x13_walkAv4-1.tif:RollAverage76,11,169.362,34.750,235.250,0,0,10.124,-122.905,173.700,77,10.124											125,20220223_60x12_walkAv4-1.tif:RollAverage58,15,143.504,21.500,210.500,0,0,13.601,-143.973,142.316,59,13.601	125,20220223_60x13_walkAv4-1.tif:RollAverage94,11,140.192,263.750,109.250,0,0,9.513,176.987,136.773,95,9.513
	126,20220223_60x12_walkAv4-1.tif:RollAverage34,16,137.200,41.750,16.500,0,0,15.305,-51.633,136.833,35,15.305	126,20220223_60x13_walkAv4-1.tif:RollAverage76,16,192.709,6.500,211.250,0,0,14.534,153.435,197.581,77,14.534											126,20220223_60x12_walkAv4-1.tif:RollAverage58,13,156.776,24.000,237.750,0,0,12.010,177.614,158.833,59,12.010	126,20220223_60x13_walkAv4-1.tif:RollAverage94,13,129.751,252.750,112.500,0,0,11.800,-36.384,125.344,95,11.800
	127,20220223_60x12_walkAv4-1.tif:RollAverage34,18,134.981,49.750,15.500,0,0,16.651,138.652,135.150,35,16.651	127,20220223_60x13_walkAv4-1.tif:RollAverage76,17,197.846,8.500,203.250,0,0,15.882,151.821,194.125,77,15.882											127,20220223_60x12_walkAv4-1.tif:RollAverage58,14,141.864,31.250,230.750,0,0,12.510,-177.709,139.635,59,12.510	127,20220223_60x13_walkAv4-1.tif:RollAverage94,17,134.653,239.000,138.250,0,0,15.945,-138.814,137.625,95,15.945
	128,20220223_60x12_walkAv4-1.tif:RollAverage34,15,126.807,70.500,7.500,0,0,14.213,50.711,127.964,35,14.213	128,20220223_60x13_walkAv4-1.tif:RollAverage76,19,182.891,13.750,183.250,0,0,17.678,171.870,183.580,77,17.678											128,20220223_60x12_walkAv4-1.tif:RollAverage58,13,133.756,34.500,227.750,0,0,12.379,-43.363,128.875,59,12.379	128,20220223_60x13_walkAv4-1.tif:RollAverage94,14,167.609,73.500,95.250,0,0,13.124,-40.365,167.453,95,13.124
	129,20220223_60x12_walkAv4-1.tif:RollAverage34,15,143.016,37.000,50.750,0,0,14.151,-147.995,146.694,35,14.151	129,20220223_60x13_walkAv4-1.tif:RollAverage76,17,177.995,31.750,206.000,0,0,16.286,162.121,180.977,77,16.286											129,20220223_60x12_walkAv4-1.tif:RollAverage58,15,138.752,53.500,226.000,0,0,14.142,-45.000,136.500,59,14.142	129,20220223_60x13_walkAv4-1.tif:RollAverage94,14,182.927,13.250,185.500,0,0,13.463,148.671,180.976,95,13.463
	130,20220223_60x12_walkAv4-1.tif:RollAverage34,11,138.440,40.500,58.250,0,0,9.708,145.491,139.240,35,9.708	130,20220223_60x13_walkAv4-1.tif:RollAverage76,17,166.542,6.250,54.250,0,0,15.572,-132.397,157.424,77,15.572											130,20220223_60x12_walkAv4-1.tif:RollAverage58,14,153.103,46.000,255.000,0,0,12.649,108.435,155.175,59,12.649	130,20220223_60x13_walkAv4-1.tif:RollAverage94,16,159.865,28.750,77.750,0,0,14.577,-157.834,160.773,95,14.577
	131,20220223_60x12_walkAv4-1.tif:RollAverage34,16,132.853,89.500,128.000,0,0,14.765,-61.699,134.066,35,14.765	131,20220223_60x13_walkAv4-1.tif:RollAverage76,14,144.620,91.000,44.750,0,0,13.086,173.418,144.058,77,13.086											131,20220223_60x12_walkAv4-1.tif:RollAverage58,12,141.678,48.250,248.750,0,0,10.512,154.654,145.042,59,10.512	131,20220223_60x13_walkAv4-1.tif:RollAverage94,19,164.737,55.250,103.000,0,0,17.500,180.000,164.000,95,17.500
	132,20220223_60x12_walkAv4-1.tif:RollAverage34,16,133.693,108.500,158.250,0,0,14.705,144.689,131.173,35,14.705	132,20220223_60x13_walkAv4-1.tif:RollAverage76,19,146.796,73.750,45.500,0,0,18.200,142.815,152.111,77,18.200											132,20220223_60x12_walkAv4-1.tif:RollAverage58,18,128.807,22.500,87.000,0,0,17.029,-176.634,127.515,59,17.029
	133,20220223_60x12_walkAv4-1.tif:RollAverage34,14,131.195,110.250,168.000,0,0,12.619,-33.690,130.928,35,12.619	133,20220223_60x13_walkAv4-1.tif:RollAverage76,18,158.094,67.000,20.750,0,0,16.800,126.529,163.168,77,16.800											133,20220223_60x12_walkAv4-1.tif:RollAverage58,18,142.611,42.750,63.750,0,0,17.335,33.232,141.076,59,17.335
	134,20220223_60x12_walkAv4-1.tif:RollAverage34,15,129.465,90.250,162.250,0,0,13.509,-38.991,130.250,35,13.509	134,20220223_60x13_walkAv4-1.tif:RollAverage76,18,143.000,88.000,7.750,0,0,17.007,-178.315,138.096,77,17.007											134,20220223_60x12_walkAv4-1.tif:RollAverage58,11,145.273,64.750,76.000,0,0,9.552,-47.121,150.000,59,9.552
	135,20220223_60x12_walkAv4-1.tif:RollAverage34,16,120.959,85.500,201.250,0,0,15.305,38.367,123.325,35,15.305	135,20220223_60x13_walkAv4-1.tif:RollAverage76,11,130.255,110.000,134.500,0,0,10.440,163.301,133.200,77,10.440											135,20220223_60x12_walkAv4-1.tif:RollAverage58,13,143.458,7.500,56.750,0,0,11.630,-64.537,140.875,59,11.630
	136,20220223_60x12_walkAv4-1.tif:RollAverage34,16,120.248,122.750,249.250,0,0,14.983,154.290,120.790,35,14.983	136,20220223_60x13_walkAv4-1.tif:RollAverage76,12,128.205,234.750,136.000,0,0,10.689,-10.784,127.240,77,10.689											136,20220223_60x12_walkAv4-1.tif:RollAverage58,15,134.025,14.000,38.750,0,0,14.116,-157.068,133.153,59,14.116
	137,20220223_60x12_walkAv4-1.tif:RollAverage34,13,106.732,126.250,225.750,0,0,12.349,121.759,107.167,35,12.349	137,20220223_60x13_walkAv4-1.tif:RollAverage76,16,133.517,256.000,148.000,0,0,15.264,148.392,134.290,77,15.264											137,20220223_60x12_walkAv4-1.tif:RollAverage58,12,135.160,10.750,31.750,0,0,11.336,-48.576,134.572,59,11.336
	138,20220223_60x12_walkAv4-1.tif:RollAverage34,16,98.423,214.750,53.500,0,0,14.500,43.603,97.267,35,14.500	138,20220223_60x13_walkAv4-1.tif:RollAverage76,18,135.212,242.000,196.750,0,0,17.241,-73.142,137.199,77,17.241											138,20220223_60x12_walkAv4-1.tif:RollAverage58,13,137.536,35.500,36.500,0,0,12.207,-124.992,138.500,59,12.207
		139,20220223_60x13_walkAv4-1.tif:RollAverage76,12,158.237,279.000,218.250,0,0,10.735,117.759,156.449,77,10.735											139,20220223_60x12_walkAv4-1.tif:RollAverage58,14,114.092,105.250,77.250,0,0,12.748,-131.820,113.033,59,12.748
		140,20220223_60x13_walkAv4-1.tif:RollAverage76,17,159.851,267.250,85.500,0,0,15.945,131.186,160.625,77,15.945											140,20220223_60x12_walkAv4-1.tif:RollAverage58,15,135.335,72.750,194.000,0,0,14.396,159.677,128.173,59,14.396
		141,20220223_60x13_walkAv4-1.tif:RollAverage76,17,143.139,247.000,34.250,0,0,15.532,-93.691,150.586,77,15.532											141,20220223_60x12_walkAv4-1.tif:RollAverage58,11,124.289,247.000,16.500,0,0,10.000,-126.870,127.740,59,10.000
		142,20220223_60x13_walkAv4-1.tif:RollAverage76,15,138.676,149.000,32.250,0,0,14.080,173.884,138.536,77,14.080											142,20220223_60x12_walkAv4-1.tif:RollAverage58,12,107.248,277.500,208.250,0,0,11.236,-122.276,107.124,59,11.236
		143,20220223_60x13_walkAv4-1.tif:RollAverage76,13,182.542,70.500,195.250,0,0,11.543,-94.970,188.000,77,11.543											143,20220223_60x12_walkAv4-1.tif:RollAverage58,17,114.392,282.500,224.500,0,0,16.279,137.490,116.125,59,16.279
		144,20220223_60x13_walkAv4-1.tif:RollAverage76,17,153.809,104.500,174.500,0,0,16.125,150.255,155.125,77,16.125											144,20220223_60x12_walkAv4-1.tif:RollAverage58,18,103.400,296.750,201.000,0,0,16.919,124.160,102.783,59,16.919
		145,20220223_60x13_walkAv4-1.tif:RollAverage76,17,167.335,54.000,189.500,0,0,16.031,-3.576,167.250,77,16.031											145,20220223_60x12_walkAv4-1.tif:RollAverage58,14,100.965,302.750,191.500,0,0,13.463,-158.199,101.877,59,13.463
													146,20220223_60x12_walkAv4-1.tif:RollAverage58,18,112.794,311.750,83.750,0,0,16.508,-125.134,110.225,59,16.508
													147,20220223_60x12_walkAv4-1.tif:RollAverage58,14,109.004,318.750,22.500,0,0,12.540,23.499,108.112,59,12.540
													148,20220223_60x12_walkAv4-1.tif:RollAverage58,13,114.715,294.000,11.000,0,0,12.207,124.992,113.500,59,12.207
													149,20220223_60x12_walkAv4-1.tif:RollAverage58,16,112.880,285.000,21.500,0,0,15.000,-36.870,115.040,59,15.000
													150,20220223_60x12_walkAv4-1.tif:RollAverage58,14,104.554,194.500,240.000,0,0,13.416,-153.435,103.395,59,13.416
													151,20220223_60x12_walkAv4-1.tif:RollAverage58,13,111.878,268.750,245.500,0,0,12.420,-40.101,116.854,59,12.420
													152,20220223_60x12_walkAv4-1.tif:RollAverage58,20,113.340,268.250,230.250,0,0,18.561,4.635,112.110,59,18.561
													153,20220223_60x12_walkAv4-1.tif:RollAverage58,22,117.978,241.750,203.250,0,0,20.555,41.055,118.088,59,20.555
													154,20220223_60x12_walkAv4-1.tif:RollAverage58,13,107.321,249.000,207.500,0,0,12.042,85.236,112.500,59,12.042
													155,20220223_60x12_walkAv4-1.tif:RollAverage58,15,106.639,169.000,225.500,0,0,14.213,50.711,106.000,59,14.213
													156,20220223_60x12_walkAv4-1.tif:RollAverage58,9,117.436,204.750,41.500,0,0,8.322,122.735,118.461,59,8.322
													157,20220223_60x12_walkAv4-1.tif:RollAverage58,14,98.968,228.500,20.750,0,0,12.971,62.447,100.587,59,12.971
													158,20220223_60x12_walkAv4-1.tif:RollAverage58,15,102.790,201.750,15.000,0,0,13.829,12.529,104.240,59,13.829
													159,20220223_60x12_walkAv4-1.tif:RollAverage58,18,143.224,66.250,263.500,0,0,16.978,-13.627,138.763,59,16.978
													160,20220223_60x12_walkAv4-1.tif:RollAverage58,14,142.708,34.500,259.250,0,0,12.619,-56.310,140.244,59,12.619
													161,20220223_60x12_walkAv4-1.tif:RollAverage58,21,144.177,35.000,260.000,0,0,19.723,30.466,141.750,59,19.723
													162,20220223_60x12_walkAv4-1.tif:RollAverage58,14,130.698,11.000,243.250,0,0,13.463,-121.329,129.210,59,13.463

## Sheet: Fig2c
dataset: 20250506_dcx-utr-la_300ms_019_<br /> walkav4_t96-110_post.csv
{-37.2155, -0.05053686868340858},"{-35.0455, -0.02416609879177238}","{-32.8755, 0.005809806754502343}","{-30.7055, -0.06844421345911303}","{-28.5355, -0.10354840873596877}","{-26.3655, -0.1308180406111061}","{-24.1955, -0.1922973562710567}","{-22.0255, 0.024203951433276277}","{-19.8555, 0.18765926840336006}","{-17.6855, 0.22957929918974154}","{-15.5155, 0.09363922873793215}","{-13.3455, 0.0155200…
{-37.2155, -0.04784515244006124},"{-35.0455, -0.015490668357942418}","{-32.8755, 0.045271625824375744}","{-30.7055, 0.004138114534306441}","{-28.5355, 0.004221656250118423}","{-26.3655, 0.06830778479907257}","{-24.1955, -0.04000038095071377}","{-22.0255, -0.00960050967888395}","{-19.8555, 0.12125900346197205}","{-17.6855, 0.18028706332642458}","{-15.5155, 0.14792722967016267}","{-13.3455, 0.07358…
{-37.2155, -0.06081080688754527},"{-35.0455, -0.037965664478926034}","{-32.8755, 0.050342741848494486}","{-30.7055, 0.03829954953475696}","{-28.5355, 0.027902599546138662}","{-26.3655, 0.10481095087908593}","{-24.1955, 0.09802557182182103}","{-22.0255, 0.033948769076991854}","{-19.8555, 0.08552221195457792}","{-17.6855, 0.1421033160482743}","{-15.5155, 0.1403862326621361}","{-13.3455, 0.126996200…
{-37.2155, -0.03033103426132895},"{-35.0455, -0.012510249273858173}","{-32.8755, 0.06862242129859922}","{-30.7055, 0.06633539654327981}","{-28.5355, 0.017597503363259014}","{-26.3655, 0.06853406811051059}","{-24.1955, 0.07052920651167521}","{-22.0255, -0.00507667336219806}","{-19.8555, 0.03126909285052711}","{-17.6855, 0.11295451108538851}","{-15.5155, 0.14093721051112318}","{-13.3455, 0.15792963…
{-37.2155, -0.01635246540063106},"{-35.0455, -0.010407097602235071}","{-32.8755, 0.042823938614376895}","{-30.7055, 0.04444277584406425}","{-28.5355, -0.00829222070409346}","{-26.3655, 0.024860165185938088}","{-24.1955, -0.004435147126222505}","{-22.0255, -0.12497501121654181}","{-19.8555, -0.010088032604556093}","{-17.6855, 0.11543819367249078}","{-15.5155, 0.17221987683630746}","{-13.3455, 0.16…
{-37.2155, -0.014158624003024207},"{-35.0455, -0.022021017650744462}","{-32.8755, 0.03374322437800655}","{-30.7055, 0.060111939649255534}","{-28.5355, -0.010950638695714998}","{-26.3655, -0.0045840181457400125}","{-24.1955, -0.033673247440429654}","{-22.0255, -0.08018252776600628}","{-19.8555, 0.01816131948704129}","{-17.6855, 0.11228600615796308}","{-15.5155, 0.16690051252536195}","{-13.3455, 0.…
{-37.2155, 0.0022920204671129027},"{-35.0455, -0.023218510586660204}","{-32.8755, 0.02805200542333106}","{-30.7055, 0.05834085708621987}","{-28.5355, -0.01603345123851818}","{-26.3655, -0.018695790021042172}","{-24.1955, -0.054340495215835165}","{-22.0255, -0.09946540784380839}","{-19.8555, 0.022694440073097302}","{-17.6855, 0.09336599532908302}","{-15.5155, 0.15522067935439993}","{-13.3455, 0.17…
{-37.2155, -0.0009933810935878057},"{-35.0455, -0.028860737726132055}","{-32.8755, 0.0255668455971719}","{-30.7055, 0.06797359062515924}","{-28.5355, -0.004268811907858924}","{-26.3655, -0.0006974161860784367}","{-24.1955, 0.013859343771380992}","{-22.0255, -0.07973902380315817}","{-19.8555, 0.039806659291278766}","{-17.6855, 0.11276972144094671}","{-15.5155, 0.1661936290850487}","{-13.3455, 0.18…
{-37.2155, 0.023500898221736996},"{-35.0455, -0.016063479584265156}","{-32.8755, 0.028528090367481974}","{-30.7055, 0.09310476821492114}","{-28.5355, 0.02097848796840951}","{-26.3655, 0.01779037236911858}","{-24.1955, 0.06280509137241458}","{-22.0255, -0.0614551163136392}","{-19.8555, 0.06640091905392187}","{-17.6855, 0.13443068717586246}","{-15.5155, 0.1765554223651451}","{-13.3455, 0.1797872874…
{-37.2155, 0.03937154088049463},"{-35.0455, -0.0072658340311590325}","{-32.8755, 0.03499744866807418}","{-30.7055, 0.08936886837189503}","{-28.5355, 0.029426447106040927}","{-26.3655, 0.038744469658941266}","{-24.1955, 0.12475905192176805}","{-22.0255, 0.03192380571524564}","{-19.8555, 0.07911608172277933}","{-17.6855, 0.1565191725165309}","{-15.5155, 0.18426746597116217}","{-13.3455, 0.165159496…
{-37.2155, 0.05573976155348052},"{-35.0455, 0.02050764107367911}","{-32.8755, 0.07085232676552092}","{-30.7055, 0.12199880463019605}","{-28.5355, 0.06918693344268737}","{-26.3655, 0.07580524523311212}","{-24.1955, 0.14618125939521995}","{-22.0255, 0.03632556561418123}","{-19.8555, 0.07418209121390057}","{-17.6855, 0.1857478661437593}","{-15.5155, 0.2090858272611461}","{-13.3455, 0.157636785480058…
{-37.2155, 0.050218197845547326},"{-35.0455, 0.02196880111697408}","{-32.8755, 0.06210592218566034}","{-30.7055, 0.12734458903754672}","{-28.5355, 0.08395022024116089}","{-26.3655, 0.07334107358750803}","{-24.1955, 0.12716300750714496}","{-22.0255, -0.03916645063727056}","{-19.8555, 0.053996894744049985}","{-17.6855, 0.20154655293884258}","{-15.5155, 0.2540697825984151}","{-13.3455, 0.17291258118…
{-37.2155, 0.04648932321577001},"{-35.0455, 0.026511311227180527}","{-32.8755, 0.07173650902061551}","{-30.7055, 0.09695782710067505}","{-28.5355, 0.05245818932930544}","{-26.3655, 0.05404250220923687}","{-24.1955, 0.10095182412052862}","{-22.0255, -0.1811567326806524}","{-19.8555, 0.008617776568336274}","{-17.6855, 0.183185056587554}","{-15.5155, 0.2543711091163682}","{-13.3455, 0.17914045553687…
{-37.2155, 0.04913955115932541},"{-35.0455, 0.022719469950351012}","{-32.8755, 0.0672668647426632}","{-30.7055, 0.08491753396901779}","{-28.5355, 0.04966120120873686}","{-26.3655, 0.05658879809292826}","{-24.1955, 0.17929517421841573}","{-22.0255, -0.1685453194493283}","{-19.8555, 0.007821051375682647}","{-17.6855, 0.2010299279008103}","{-15.5155, 0.28018002474629544}","{-13.3455, 0.1695490420043…

## Sheet: Fig2e
	Unnamed: 0	flow_speed	cable_speed	growth_speed	start	type	hydrodynamic_length
0	0	-5105923197743080	1711542857142850	2.22214e+16	TRUE	unperturbed	912009174279248
1	1	-5164930911312	1.59086e+16	2.10735e+16	TRUE	unperturbed	896313053866154
2	4	-9535868213737660	1.32316e+16	2276747796983520	TRUE	unperturbed	204399399762018
3	8	-7867786194143130	1.75917e+16	2545949231659210	TRUE	unperturbed	3.8803e+16
4	12	-5529719907972	964214634146341	1517186624943540	TRUE	unperturbed	3.33067
5	31	-8784841579306	-1.1856e+16	-3.07116e+16	FALSE	SbTub	1.77266e+16
6	34	-3.03323e+16	-9092571428571420	-6059345812455980	FALSE	SbTub	1.84817e+16
7	35	-3.72209e+16	-1.57783e+16	-1205619827783370	FALSE	SbTub	1.17051e+16
8	38	-5877708688730970	-2.30799e+16	-1.72022e+16	FALSE	SbTub	6200741400714990
9	42	-5861717000061520	-6807272727272700	-0.9455557272111852	FALSE	SbTub	3675012273958410
10	46	-5580286773901600	-1.02642e+16	-4683876491404510	FALSE	SbTub	0.7000002442885012
11	50	-1.1088e+16	-1.59337e+16	-4845652034194090	FALSE	SbTub	741524837249735
12	54	-1244238381921060	-1.25169e+16	-0.0745028802967731	FALSE	SbTub	2.12156e+16
13	58	-1.97394e+16	-3548235294117640	-1.5743e+16	FALSE	SbTub	8606499626374570
14	63	-91527996819532	-5691074187274240	3.46173e+16	FALSE	CHX	7167623628042800
15	67	-1.13565e+16	-3521501725327810	7834955293261560	FALSE	CHX	6.30029e+16
16	70	-5811568261480180	-4638670129870130	1.1729e+16	FALSE	CHX	2024238656355940
17	74	-5021271785047020	-1.35385e+16	3667425964697470	FALSE	CHX	1.11022
18	78	-8151134965262080	-8670461794943040	-0.5193268296809581	FALSE	CHX	9362118414653940
19	82	-8875988719206290	-4854726599682700	4021262119523580	FALSE	CHX	2664094340389020
20	86	-1.34744e+16	-8649404081632660	4824995888181040	FALSE	CHX	0.777156
21	90	-1.33212e+16	-3.89998e+16	9421257027964020	FALSE	CHX	1159679200995890
22	94	-1.3025e+16	-857958751983078	4445398937295250	FALSE	CHX	1.03917e+16
