# Supplementary material for: A mechanical ratchet drives unilateral cytokinesis
Source: Nature. 2026 Jan 7;650(8102):759–67. doi: 10.1038/s41586-025-09915-x (PMC12916326; doi:10.1038/s41586-025-09915-x)
Supplement: Supplementary file 20 — Source Data Fig. 3 [file 41586_2025_9915_MOESM20_ESM.xlsx]

## Sheet: Fig3d
PLOTTED
Data for each embryo:													All data:
EMBRYO	MT_STATUS	AVG_FORCE	COUNT	rising_dif	relaxing_dif	rising_dif_norm	relative_dif						file	EXPERIMENT	EMBRYO	TRACK_ID	PULSE_NUMBER	MT_STATUS	AVG_FORCE	rising_dif	relaxing_dif	rising_dif_norm	relative_dif
20240621s01p01	y	41.0861	120	2.08105	1.09078	0.050651	0.524149						20240621_s01p01t02_2_5sON_15sOFF_spots_extended.h5	20240621s01p01t02	20240621s01p01	7	2	n	65.9963	2.60798	-1.90632	0.039517	0.730956
20240621s01p01	n	42.6036	46	4.75048	1.77058	0.111504	0.372716						20240621_s01p01t02_2_5sON_15sOFF_spots_extended.h5	20240621s01p01t02	20240621s01p01	7	3	n	72.4373	10.5369	-0.00957577	0.145462	0.000908784
20240621s02p01	n	50.0552	23	5.80783	1.42957	0.116029	0.246144						20240621_s01p01t02_2_5sON_15sOFF_spots_extended.h5	20240621s01p01t02	20240621s01p01	7	4	n	76.7729	3.2115	-0.0557752	0.0418312	0.0173673
20240614s02p02	y	44.318	13	2.36475	1.15315	0.0533588	0.487642						20240621_s01p01t02_2_5sON_15sOFF_spots_extended.h5	20240621s01p01t02	20240621s01p01	7	5	n	80.7104	3.31858	-0.406129	0.0411171	0.12238
20240703s03p01	n	42.78	58	12.1951	2.10595	0.285066	0.172688						20240621_s01p01t02_2_5sON_15sOFF_spots_extended.h5	20240621s01p01t02	20240621s01p01	7	6	n	82.8536	1.15766	-0.928388	0.0139723	0.801954
20240621s02p02	y	54.7406	17	2.0155	1.00081	0.0368191	0.496559						20240621_s01p01t02_2_5sON_15sOFF_spots_extended.h5	20240621s01p01t02	20240621s01p01	7	7	n	84.1417	3.25954	-0.876945	0.0387387	0.269039
20240621s02p02	n	43.365	92	7.68677	1.74289	0.177257	0.226739						20240621_s01p01t02_2_5sON_15sOFF_spots_extended.h5	20240621s01p01t02	20240621s01p01	7	8	n	87.6554	1.57421	-0.960123	0.0179591	0.609908
20240523s02p01	y	33.2789	40	2.76466	1.31964	0.0830754	0.477323						20240621_s01p01t02_2_5sON_15sOFF_spots_extended.h5	20240621s01p01t02	20240621s01p01	7	9	n	92.5539	5.50332	-0.716929	0.0594607	0.130272
20240523s02p01	n	56.8264	2	5.91867	2.2636	0.104153	0.382452						20240621_s01p01t02_2_5sON_15sOFF_spots_extended.h5	20240621s01p01t02	20240621s01p01	7	10	n	100.338	7.79805	-0.700356	0.077718	0.0898117
20240705s01p01	y	25.4933	25	0.950085	0.603417	0.037268	0.635118						20240621_s01p01t02_2_5sON_15sOFF_spots_extended.h5	20240621s01p01t02	20240621s01p01	7	11	n	108.685	2.29556	-0.761783	0.0211212	0.331851
20240705s03p01	y	32.6925	76	2.60167	1.00297	0.0795798	0.385512						20240621_s01p01t02_2_5sON_15sOFF_spots_extended.h5	20240621s01p01t02	20240621s01p01	7	12	n	117.237	2.61476	-0.859016	0.0223031	0.328525
20240705s03p01	n	50.2957	5	25.2228	2.42135	0.501491	0.0959984						20240621_s01p01t02_2_5sON_15sOFF_spots_extended.h5	20240621s01p01t02	20240621s01p01	7	13	n	122.059	1.13625	-0.292357	0.009309	0.257301
20240705s02p01	y	28.2329	26	3.14363	1.40485	0.111346	0.446888						20240621_s01p01t02_2_5sON_15sOFF_spots_extended.h5	20240621s01p01t02	20240621s01p01	7	14	n	122.768	1.03132	-0.570684	0.00840057	0.553354
20240705s02p01	n	40.4402	6	16.1574	2.3803	0.399538	0.14732						20240621_s01p01t02_2_5sON_15sOFF_spots_extended.h5	20240621s01p01t02	20240621s01p01	2	2	n	43.7318	9.32131	-1.35745	0.213147	0.145628
20240711s01p01	y	45.4026	61	1.78125	1.15043	0.0392323	0.645856						20240621_s01p01t02_2_5sON_15sOFF_spots_extended.h5	20240621s01p01t02	20240621s01p01	2	3	n	46.9006	2.77207	0.217904	0.0591053	-0.0786069
20240523s01p01	n	59.9833	1	5.24497	2.01823	0.0874404	0.384794						20240621_s01p01t02_2_5sON_15sOFF_spots_extended.h5	20240621s01p01t02	20240621s01p01	2	4	n	47.9881	1.1786	-0.719147	0.0245601	0.610173
20250507s04p02	taxol	22.9545	26	1.13569	0.505408	0.0494755	0.445024						20240621_s01p01t02_2_5sON_15sOFF_spots_extended.h5	20240621s01p01t02	20240621s01p01	2	5	n	51.2413	4.4478	-1.32463	0.0868011	0.297816
20250507s03p02	noco	37.553	21	14.4106	2.61323	0.383741	0.18134						20240621_s01p01t02_2_5sON_15sOFF_spots_extended.h5	20240621s01p01t02	20240621s01p01	2	6	n	55.3051	8.23004	-0.619114	0.148812	0.0752261
20250507s04p01	taxol	21.8498	81	3.13186	1.16829	0.143335	0.373034						20240621_s01p01t02_2_5sON_15sOFF_spots_extended.h5	20240621s01p01t02	20240621s01p01	2	7	n	60.0051	9.59834	-0.0318866	0.159959	0.00332209
20250507s03p03	noco	35.5114	35	6.40918	1.85447	0.180482	0.289346						20240621_s01p01t02_2_5sON_15sOFF_spots_extended.h5	20240621s01p01t02	20240621s01p01	2	8	n	68.4165	17.1454	-1.0851	0.250603	0.0632885
20240808s03p02	noco	34.2143	11	27.7039	3.79603	0.809716	0.137022						20240621_s01p01t02_2_5sON_15sOFF_spots_extended.h5	20240621s01p01t02	20240621s01p01	2	9	n	76.2841	1.61523	-0.378483	0.0211739	0.234321
20250507s04p03	taxol	32.3493	23	2.3263	0.9636	0.0719118	0.414221						20240621_s01p01t02_2_5sON_15sOFF_spots_extended.h5	20240621s01p01t02	20240621s01p01	2	10	n	86.3171	11.719	-0.914058	0.135767	0.0779978
20250507s03p01	noco	26.8325	7	13.3876	3.26532	0.498933	0.243906						20240621_s01p01t02_2_5sON_15sOFF_spots_extended.h5	20240621s01p01t02	20240621s01p01	2	11	n	96.1316	2.93406	-0.642493	0.0305212	0.218978
20250507s01p02	noco	21.9293	6	9.87674	2.39535	0.45039	0.242524						20240621_s01p01t02_2_5sON_15sOFF_spots_extended.h5	20240621s01p01t02	20240621s01p01	2	12	n	99.5331	2.21601	-0.420892	0.022264	0.189932
20250507s02p01	noco	27.3924	27	4.4095	1.2715	0.160976	0.288354						20240621_s01p01t02_2_5sON_15sOFF_spots_extended.h5	20240621s01p01t02	20240621s01p01	2	13	n	103.448	2.78511	-0.973801	0.0269228	0.349645
20250507s01p03	noco	29.409	9	15.2877	2.66775	0.519831	0.174503						20240621_s01p01t02_2_5sON_15sOFF_spots_extended.h5	20240621s01p01t02	20240621s01p01	2	14	n	115.991	8.23502	-0.677704	0.0709969	0.0822954
20250507s01p01	noco	21.1945	10	5.13485	1.87661	0.242273	0.365466						20240621_s01p01t02_2_5sON_15sOFF_spots_extended.h5	20240621s01p01t02	20240621s01p01	6	2	n	41.891	0.572696	-0.752721	0.0136711	1.31435
20250507s02p02	noco	21.4826	8	5.36777	1.7413	0.249866	0.324399						20240621_s01p01t02_2_5sON_15sOFF_spots_extended.h5	20240621s01p01t02	20240621s01p01	6	3	n	42.8219	2.87644	-0.425908	0.0671722	0.148068
													20240621_s01p01t02_2_5sON_15sOFF_spots_extended.h5	20240621s01p01t02	20240621s01p01	6	4	n	44.1385	1.66026	-1.08073	0.0376147	0.650944
													20240621_s01p01t02_2_5sON_15sOFF_spots_extended.h5	20240621s01p01t02	20240621s01p01	6	5	n	44.8507	3.56147	-0.118305	0.0794071	0.0332181
Average of data from embryos:													20240621_s01p01t02_2_5sON_15sOFF_spots_extended.h5	20240621s01p01t02	20240621s01p01	6	6	n	45.8525	1.16857	-1.00031	0.0254853	0.856012
													20240621_s01p01t02_2_5sON_15sOFF_spots_extended.h5	20240621s01p01t02	20240621s01p01	6	7	n	47.0834	3.26737	-0.928074	0.0693953	0.284043
parameter	weighted_average	conf_int_low	conf_int_high	y_err_low	y_err_high	MT_STATUS							20240621_s01p01t02_2_5sON_15sOFF_spots_extended.h5	20240621s01p01t02	20240621s01p01	6	8	n	51.4905	15.8708	-1.40228	0.308228	0.0883557
rising_dif	2.20543	1.72551	2.61121	0.479916	0.405778	y							20240621_s01p01t02_2_5sON_15sOFF_spots_extended.h5	20240621s01p01t02	20240621s01p01	6	9	n	56.0264	2.75851	-0.75726	0.0492359	0.274517
rising_dif	10.3198	6.35998	15.5573	3.9598	5.23749	n							20240621_s01p01t02_2_5sON_15sOFF_spots_extended.h5	20240621s01p01t02	20240621s01p01	6	10	n	64.7748	20.3666	-1.89077	0.314422	0.0928368
rising_dif_norm	0.061988	0.0452901	0.0799944	0.0166979	0.0180064	y							20240621_s01p01t02_2_5sON_15sOFF_spots_extended.h5	20240621s01p01t02	20240621s01p01	6	11	n	73.9618	5.38581	-1.40636	0.0728188	0.261123
rising_dif_norm	0.223516	0.132467	0.332634	0.0910488	0.109118	n							20240621_s01p01t02_2_5sON_15sOFF_spots_extended.h5	20240621s01p01t02	20240621s01p01	6	12	n	83.6819	2.67354	-0.264729	0.0319488	0.099018
relative_dif	0.511469	0.459069	0.566067	0.0524002	0.0545981	y							20240621_s01p01t02_2_5sON_15sOFF_spots_extended.h5	20240621s01p01t02	20240621s01p01	6	13	n	84.6727	0.299484	-0.232477	0.00353696	0.77626
relative_dif	0.253042	0.174929	0.326377	0.0781127	0.0733352	n							20240621_s01p01t02_2_5sON_15sOFF_spots_extended.h5	20240621s01p01t02	20240621s01p01	6	14	n	89.1214	6.0005	-1.0145	0.0673295	0.169069
rising_dif	2.19875	1.13569	3.13186	1.06306	0.933104	taxol							20240621_s01p01t02_2_5sON_15sOFF_spots_extended.h5	20240621s01p01t02	20240621s01p01	5	2	n	36.3128	3.53269	-2.06795	0.0972848	0.585376
rising_dif	11.3597	7.31742	16.4964	4.04229	5.13664	noco							20240621_s01p01t02_2_5sON_15sOFF_spots_extended.h5	20240621s01p01t02	20240621s01p01	5	3	n	37.5132	5.43124	-1.96259	0.144782	0.361353
rising_dif_norm	0.0876172	0.0494755	0.143335	0.0381417	0.0557183	taxol							20240621_s01p01t02_2_5sON_15sOFF_spots_extended.h5	20240621s01p01t02	20240621s01p01	5	4	n	37.8318	0.825725	0.222436	0.0218262	-0.269382
rising_dif_norm	0.388404	0.272727	0.523651	0.115677	0.135247	noco							20240621_s01p01t02_2_5sON_15sOFF_spots_extended.h5	20240621s01p01t02	20240621s01p01	5	5	n	38.4094	1.73919	-0.972877	0.0452802	0.559387
relative_dif	0.411329	0.373034	0.445024	0.0382949	0.0336948	taxol							20240621_s01p01t02_2_5sON_15sOFF_spots_extended.h5	20240621s01p01t02	20240621s01p01	5	6	n	38.6311	2.08609	-0.374277	0.0540004	0.179415
relative_dif	0.251377	0.204702	0.297378	0.0466748	0.0460006	noco							20240621_s01p01t02_2_5sON_15sOFF_spots_extended.h5	20240621s01p01t02	20240621s01p01	5	7	n	39.1261	1.70031	-0.865686	0.0434573	0.509134
													20240621_s01p01t02_2_5sON_15sOFF_spots_extended.h5	20240621s01p01t02	20240621s01p01	5	8	n	40.0067	3.57824	0.638828	0.0894409	-0.178532
													20240621_s01p01t02_2_5sON_15sOFF_spots_extended.h5	20240621s01p01t02	20240621s01p01	5	9	n	41.1369	3.50059	-1.87532	0.0850961	0.535716
													20240621_s01p01t02_2_5sON_15sOFF_spots_extended.h5	20240621s01p01t02	20240621s01p01	5	10	n	41.7094	0.643129	-1.14501	0.0154193	1.78037
													20240621_s01p01t02_2_5sON_15sOFF_spots_extended.h5	20240621s01p01t02	20240621s01p01	5	11	n	42.0101	1.6061	0.612334	0.0382314	-0.381255
													20240621_s01p01t02_2_5sON_15sOFF_spots_extended.h5	20240621s01p01t02	20240621s01p01	5	12	n	42.6665	1.52431	-1.17523	0.0357261	0.77099
													20240621_s01p01t02_2_5sON_15sOFF_spots_extended.h5	20240621s01p01t02	20240621s01p01	5	13	n	42.7475	1.06706	-0.700631	0.0249619	0.656601
													20240621_s01p01t02_2_5sON_15sOFF_spots_extended.h5	20240621s01p01t02	20240621s01p01	5	14	n	43.2546	0.275294	-1.95304	0.00636449	7.09437
													20240621_s01p01t02_2_5sON_15sOFF_spots_extended.h5	20240621s01p01t02	20240621s01p01	0	2	n	58.7322	4.29108	-1.5674	0.0730617	0.365269
													20240621_s01p01t02_2_5sON_15sOFF_spots_extended.h5	20240621s01p01t02	20240621s01p01	0	3	n	61.1042	7.55282	-0.470401	0.123606	0.0622814
													20240621_s01p01t02_2_5sON_15sOFF_spots_extended.h5	20240621s01p01t02	20240621s01p01	0	4	n	64.6823	2.21103	-1.14873	0.0341829	0.519548
													20240621_s01p01t02_2_5sON_15sOFF_spots_extended.h5	20240621s01p01t02	20240621s01p01	0	5	n	66.4282	1.41787	-0.740021	0.0213443	0.521926
													20240621_s01p01t02_2_5sON_15sOFF_spots_extended.h5	20240621s01p01t02	20240621s01p01	0	6	n	70.5052	4.25336	-2.24706	0.060327	0.528303
													20240621_s01p01t02_2_5sON_15sOFF_spots_extended.h5	20240621s01p01t02	20240621s01p01	0	7	n	74.9574	5.97932	-1.0233	0.0797696	0.171139
													20240621_s01p01t02_2_5sON_15sOFF_spots_extended.h5	20240621s01p01t02	20240621s01p01	0	8	n	76.9508	2.98458	-0.767654	0.0387856	0.257206
													20240621_s01p01t02_2_5sON_15sOFF_spots_extended.h5	20240621s01p01t02	20240621s01p01	0	9	n	79.0174	-0.0758072	-0.776203	-0.000959373	-10.2392
													20240621_s01p01t02_2_5sON_15sOFF_spots_extended.h5	20240621s01p01t02	20240621s01p01	0	10	n	82.8869	5.05918	-0.397321	0.0610372	0.0785345
													20240621_s01p01t02_2_5sON_15sOFF_spots_extended.h5	20240621s01p01t02	20240621s01p01	0	11	n	100.014	22.8411	-1.50443	0.228379	0.065865
													20240621_s01p01t02_2_5sON_15sOFF_spots_extended.h5	20240621s01p01t02	20240621s01p01	0	12	n	124.273	2.33971	-1.16401	0.0188272	0.497502
													20240621_s01p01t02_2_5sON_15sOFF_spots_extended.h5	20240621s01p01t02	20240621s01p01	0	13	n	126.156	0.959102	-0.0243428	0.0076025	0.0253808
													20240621_s01p01t02_2_5sON_15sOFF_spots_extended.h5	20240621s01p01t02	20240621s01p01	0	14	n	130.88	1.24258	-0.956953	0.00949402	0.770133
													20240621_s01p01t02_2_5sON_15sOFF_spots_extended.h5	20240621s01p01t02	20240621s01p01	3	2	n	36.7297	4.62263	-1.18161	0.125855	0.255614
													20240621_s01p01t02_2_5sON_15sOFF_spots_extended.h5	20240621s01p01t02	20240621s01p01	3	3	n	38.0578	3.90177	-1.61188	0.102522	0.413115
													20240621_s01p01t02_2_5sON_15sOFF_spots_extended.h5	20240621s01p01t02	20240621s01p01	3	4	n	39.2495	4.78895	-0.73158	0.122013	0.152764
													20240621_s01p01t02_2_5sON_15sOFF_spots_extended.h5	20240621s01p01t02	20240621s01p01	3	5	n	40.7541	1.42738	-1.43753	0.0350243	1.00711
													20240621_s01p01t02_2_5sON_15sOFF_spots_extended.h5	20240621s01p01t02	20240621s01p01	3	6	n	42.0766	8.9964	-0.176665	0.21381	0.0196373
													20240621_s01p01t02_2_5sON_15sOFF_spots_extended.h5	20240621s01p01t02	20240621s01p01	3	7	n	44.8262	10.4187	-0.98305	0.232424	0.0943548
													20240621_s01p01t02_2_5sON_15sOFF_spots_extended.h5	20240621s01p01t02	20240621s01p01	3	8	n	50.1958	17.3827	-1.48991	0.346297	0.0857123
													20240621_s01p01t02_2_5sON_15sOFF_spots_extended.h5	20240621s01p01t02	20240621s01p01	3	9	n	58.2696	17.5818	-0.813785	0.301733	0.0462855
													20240621_s01p01t02_2_5sON_15sOFF_spots_extended.h5	20240621s01p01t02	20240621s01p01	3	10	n	65.8341	5.51099	-0.622699	0.0837104	0.112992
													20240621_s01p01t02_2_5sON_15sOFF_spots_extended.h5	20240621s01p01t02	20240621s01p01	3	11	n	69.2419	2.76568	-1.48005	0.0399423	0.535149
													20240621_s01p01t02_2_5sON_15sOFF_spots_extended.h5	20240621s01p01t02	20240621s01p01	3	12	n	74.0273	6.72887	-1.13724	0.0908971	0.169009
													20240621_s01p01t02_2_5sON_15sOFF_spots_extended.h5	20240621s01p01t02	20240621s01p01	3	13	n	77.9001	3.21109	-0.204725	0.0412206	0.0637556
													20240621_s01p01t02_2_5sON_15sOFF_spots_extended.h5	20240621s01p01t02	20240621s01p01	3	14	n	79.2596	1.83787	-0.915692	0.0231879	0.498236
													20240621_s01p01t02_2_5sON_15sOFF_spots_extended.h5	20240621s01p01t02	20240621s01p01	8	2	n	31.7689	3.60344	-1.19464	0.113427	0.331528
													20240621_s01p01t02_2_5sON_15sOFF_spots_extended.h5	20240621s01p01t02	20240621s01p01	8	3	n	32.7593	6.57401	-0.759129	0.200676	0.115474
													20240621_s01p01t02_2_5sON_15sOFF_spots_extended.h5	20240621s01p01t02	20240621s01p01	8	4	n	33.9693	7.3096	-0.819462	0.215182	0.112108
													20240621_s01p01t02_2_5sON_15sOFF_spots_extended.h5	20240621s01p01t02	20240621s01p01	8	5	n	34.9611	0.991065	-1.14309	0.0283476	1.1534
													20240621_s01p01t02_2_5sON_15sOFF_spots_extended.h5	20240621s01p01t02	20240621s01p01	8	6	n	35.1723	1.23864	-1.05273	0.0352163	0.849908
													20240621_s01p01t02_2_5sON_15sOFF_spots_extended.h5	20240621s01p01t02	20240621s01p01	8	7	n	36.5319	10.1562	-0.120462	0.278009	0.011861
													20240621_s01p01t02_2_5sON_15sOFF_spots_extended.h5	20240621s01p01t02	20240621s01p01	8	8	n	38.2473	4.39015	-0.116313	0.114783	0.026494
													20240621_s01p01t02_2_5sON_15sOFF_spots_extended.h5	20240621s01p01t02	20240621s01p01	8	9	n	39.7673	2.44595	-1.7585	0.0615065	0.718944
													20240621_s01p01t02_2_5sON_15sOFF_spots_extended.h5	20240621s01p01t02	20240621s01p01	8	10	n	39.7614	0.805649	-0.645861	0.0202621	0.801666
													20240621_s01p01t02_2_5sON_15sOFF_spots_extended.h5	20240621s01p01t02	20240621s01p01	8	11	n	40.7336	3.86099	-1.59972	0.0947864	0.41433
													20240621_s01p01t02_2_5sON_15sOFF_spots_extended.h5	20240621s01p01t02	20240621s01p01	8	12	n	41.916	0.54566	-1.39855	0.0130179	2.56304
													20240621_s01p01t02_2_5sON_15sOFF_spots_extended.h5	20240621s01p01t02	20240621s01p01	8	13	n	43.0612	4.37853	-1.61263	0.101682	0.368305
													20240621_s01p01t02_2_5sON_15sOFF_spots_extended.h5	20240621s01p01t02	20240621s01p01	8	14	n	46.8133	15.4964	-0.250236	0.331024	0.0161481
													20240621_s02p01t01_2_5sON_15sOFF_spots_extended.h5	20240621s02p01t01	20240621s02p01	0	1	n	43.0331	3.79331	-1.0954	0.0881487	0.288771
													20240621_s02p01t01_2_5sON_15sOFF_spots_extended.h5	20240621s02p01t01	20240621s02p01	0	2	n	43.7193	1.8049	-0.586066	0.0412839	0.324707
													20240621_s02p01t01_2_5sON_15sOFF_spots_extended.h5	20240621s02p01t01	20240621s02p01	0	3	n	44.5643	3.20148	-0.791548	0.0718394	0.247245
													20240621_s02p01t01_2_5sON_15sOFF_spots_extended.h5	20240621s02p01t01	20240621s02p01	0	4	n	45.8676	3.67542	-1.58583	0.0801311	0.43147
													20240621_s02p01t01_2_5sON_15sOFF_spots_extended.h5	20240621s02p01t01	20240621s02p01	0	5	n	47.106	4.37768	-1.01796	0.0929324	0.232533
													20240621_s02p01t01_2_5sON_15sOFF_spots_extended.h5	20240621s02p01t01	20240621s02p01	0	6	n	48.6894	7.52256	-0.953178	0.154501	0.126709
													20240621_s02p01t01_2_5sON_15sOFF_spots_extended.h5	20240621s02p01t01	20240621s02p01	0	7	n	51.7682	6.38809	-1.46251	0.123398	0.228943
													20240621_s02p01t01_2_5sON_15sOFF_spots_extended.h5	20240621s02p01t01	20240621s02p01	0	8	n	55.6617	9.59531	-1.15508	0.172386	0.12038
													20240621_s02p01t01_2_5sON_15sOFF_spots_extended.h5	20240621s02p01t01	20240621s02p01	0	9	n	58.0771	4.29348	-1.185	0.0739272	0.276
													20240621_s02p01t01_2_5sON_15sOFF_spots_extended.h5	20240621s02p01t01	20240621s02p01	0	10	n	62.1171	11.5529	-1.31754	0.185985	0.114044
													20240621_s02p01t01_2_5sON_15sOFF_spots_extended.h5	20240621s02p01t01	20240621s02p01	0	11	n	69.0878	8.12086	-0.982713	0.117544	0.121011
													20240621_s02p01t01_2_5sON_15sOFF_spots_extended.h5	20240621s02p01t01	20240621s02p01	0	12	n	74.5329	7.76936	-1.24172	0.104241	0.159823
													20240621_s02p01t01_2_5sON_15sOFF_spots_extended.h5	20240621s02p01t01	20240621s02p01	0	13	n	79.6628	2.85217	-0.609567	0.0358031	0.21372
													20240621_s02p01t01_2_5sON_15sOFF_spots_extended.h5	20240621s02p01t01	20240621s02p01	0	14	n	81.7123	4.80111	-1.02319	0.0587563	0.213115
													20240621_s02p01t01_2_5sON_15sOFF_spots_extended.h5	20240621s02p01t01	20240621s02p01	1	4	n	43.0951	3.53635	-0.888327	0.0820592	0.251199
													20240621_s02p01t01_2_5sON_15sOFF_spots_extended.h5	20240621s02p01t01	20240621s02p01	1	5	n	43.8356	2.79792	-0.727232	0.0638276	0.259918
													20240621_s02p01t01_2_5sON_15sOFF_spots_extended.h5	20240621s02p01t01	20240621s02p01	1	6	n	46.567	11.2748	-1.08991	0.242121	0.0966672
													20240621_s02p01t01_2_5sON_15sOFF_spots_extended.h5	20240621s02p01t01	20240621s02p01	1	7	n	49.8849	10.5316	-1.33161	0.211117	0.12644
													20240621_s02p01t01_2_5sON_15sOFF_spots_extended.h5	20240621s02p01t01	20240621s02p01	1	8	n	52.707	2.5831	-0.688357	0.0490086	0.266485
													20240621_s02p01t01_2_5sON_15sOFF_spots_extended.h5	20240621s02p01t01	20240621s02p01	1	9	n	53.7557	2.87779	-0.340872	0.0535347	0.118449
													20240621_s02p01t01_2_5sON_15sOFF_spots_extended.h5	20240621s02p01t01	20240621s02p01	1	10	n	55.8635	9.80322	-0.997532	0.175485	0.101756
													20240621_s02p01t01_2_5sON_15sOFF_spots_extended.h5	20240621s02p01t01	20240621s02p01	1	11	n	59.9963	2.27651	-0.879372	0.0379441	0.386281
													20240621_s02p01t01_2_5sON_15sOFF_spots_extended.h5	20240621s02p01t01	20240621s02p01	1	12	n	61.0916	5.54408	-0.703029	0.0907503	0.126807
													20240621_s02p01t01_2_5sON_15sOFF_spots_extended.h5	20240621s02p01t01	20240621s02p01	1	13	n	64.3589	4.43234	-1.10422	0.0688692	0.249128
													20240621_s02p01t01_2_5sON_15sOFF_spots_extended.h5	20240621s02p01t01	20240621s02p01	1	14	n	67.5227	6.78518	-0.959403	0.100487	0.141397
													20240621_s02p01t01_2_5sON_15sOFF_spots_extended.h5	20240621s02p01t01	20240621s02p01	3	8	n	43.1484	4.3326	-0.510937	0.100412	0.117929
													20240621_s02p01t01_2_5sON_15sOFF_spots_extended.h5	20240621s02p01t01	20240621s02p01	3	9	n	45.7856	11.9376	-1.94903	0.260728	0.163268
													20240621_s02p01t01_2_5sON_15sOFF_spots_extended.h5	20240621s02p01t01	20240621s02p01	3	10	n	51.6468	10.1508	-1.52241	0.196543	0.149979
													20240621_s02p01t01_2_5sON_15sOFF_spots_extended.h5	20240621s02p01t01	20240621s02p01	3	11	n	53.9231	3.84019	-1.39038	0.071216	0.362059
													20240621_s02p01t01_2_5sON_15sOFF_spots_extended.h5	20240621s02p01t01	20240621s02p01	3	12	n	55.0985	3.53716	-1.36691	0.0641971	0.386443
													20240621_s02p01t01_2_5sON_15sOFF_spots_extended.h5	20240621s02p01t01	20240621s02p01	3	13	n	57.4745	9.44821	-0.906645	0.16439	0.0959595
													20240614_s02p02t01_2_5sON_15sOFF_spots_extended.h5	20240614s02p02t01	20240614s02p02	0	2	y	42.6327	2.05608	-1.00351	0.0482277	0.48807
													20240614_s02p02t01_2_5sON_15sOFF_spots_extended.h5	20240614s02p02t01	20240614s02p02	0	3	y	42.915	1.59416	-1.23897	0.0371469	0.777191
													20240614_s02p02t01_2_5sON_15sOFF_spots_extended.h5	20240614s02p02t01	20240614s02p02	0	4	y	42.9336	2.07267	-0.761896	0.0482761	0.367592
													20240614_s02p02t01_2_5sON_15sOFF_spots_extended.h5	20240614s02p02t01	20240614s02p02	0	5	y	43.0213	1.42852	-1.05353	0.033205	0.737494
													20240614_s02p02t01_2_5sON_15sOFF_spots_extended.h5	20240614s02p02t01	20240614s02p02	0	6	y	43.2164	2.00031	-0.949624	0.0462859	0.474738
													20240614_s02p02t01_2_5sON_15sOFF_spots_extended.h5	20240614s02p02t01	20240614s02p02	0	7	y	43.3743	1.62154	-1.00746	0.0373848	0.6213
													20240614_s02p02t01_2_5sON_15sOFF_spots_extended.h5	20240614s02p02t01	20240614s02p02	0	8	y	43.6163	1.45069	-1.11219	0.0332603	0.766665
													20240614_s02p02t01_2_5sON_15sOFF_spots_extended.h5	20240614s02p02t01	20240614s02p02	0	9	y	44.0329	2.5164	-1.06171	0.0571482	0.421917
													20240614_s02p02t01_2_5sON_15sOFF_spots_extended.h5	20240614s02p02t01	20240614s02p02	0	10	y	44.8167	2.96333	-1.30214	0.0661212	0.439419
													20240614_s02p02t01_2_5sON_15sOFF_spots_extended.h5	20240614s02p02t01	20240614s02p02	0	11	y	45.346	2.64211	-1.29384	0.0582655	0.489699
													20240614_s02p02t01_2_5sON_15sOFF_spots_extended.h5	20240614s02p02t01	20240614s02p02	0	12	y	45.9833	3.24023	-1.24393	0.0704653	0.383902
													20240614_s02p02t01_2_5sON_15sOFF_spots_extended.h5	20240614s02p02t01	20240614s02p02	0	13	y	46.6735	4.42332	-1.03837	0.0947715	0.234749
													20240614_s02p02t01_2_5sON_15sOFF_spots_extended.h5	20240614s02p02t01	20240614s02p02	0	14	y	47.5718	2.73244	-1.43257	0.0574382	0.524284
													20240618_s01p02t01_2_5sON_15sOFF_spots_extended.h5	20240618s01p02t01	20240618s01p02	0	1	n	60.5222	21.5958	-2.69586	0.356825	0.124832
													20240618_s01p02t01_2_5sON_15sOFF_spots_extended.h5	20240618s01p02t01	20240618s01p02	0	2	n	84.3855	33.7481	-1.07946	0.399928	0.0319858
													20240618_s01p02t01_2_5sON_15sOFF_spots_extended.h5	20240618s01p02t01	20240618s01p02	0	3	n	113.134	7.53389	-1.02169	0.0665929	0.135612
													20240618_s01p02t01_2_5sON_15sOFF_spots_extended.h5	20240618s01p02t01	20240618s01p02	0	4	n	139.314	12.4638	-0.716541	0.0894654	0.0574897
													20240523_s01p01t021_1_5sON_15sOFF_spots_extended.h5	20240523s01p01t02	20240523s01p01	2	2	n	59.9833	5.23533	-1.48562	0.0872798	0.283768
													20240523_s01p01t021_1_5sON_15sOFF_spots_extended.h5	20240523s01p01t02	20240523s01p01	2	3	n	62.3866	3.25466	-1.96042	0.0521692	0.602343
													20240523_s01p01t021_1_5sON_15sOFF_spots_extended.h5	20240523s01p01t02	20240523s01p01	2	4	n	62.6332	1.04281	-1.44706	0.0166495	1.38765
													20240523_s01p01t021_1_5sON_15sOFF_spots_extended.h5	20240523s01p01t02	20240523s01p01	2	5	n	69.8812	19.1027	-1.94176	0.27336	0.101648
													20240523_s01p01t021_1_5sON_15sOFF_spots_extended.h5	20240523s01p01t02	20240523s01p01	2	6	n	82.4539	16.0995	-1.59554	0.195254	0.0991051
													20240523_s01p01t021_1_5sON_15sOFF_spots_extended.h5	20240523s01p01t02	20240523s01p01	2	7	n	100.921	9.90944	-2.70993	0.0981903	0.27347
													20240705_s02p01t03_2_5sON_15sOFF_spots_extended.h5	20240705s02p01t03	20240705s02p01	4	3	n	42.16	26.2739	-2.83786	0.623194	0.108011
													20240705_s02p01t03_2_5sON_15sOFF_spots_extended.h5	20240705s02p01t03	20240705s02p01	4	4	n	48.1228	19.2256	-1.61579	0.39951	0.0840436
													20240705_s02p01t03_2_5sON_15sOFF_spots_extended.h5	20240705s02p01t03	20240705s02p01	4	5	n	54.3796	5.96171	-2.58105	0.109631	0.432937
													20240705_s02p01t03_2_5sON_15sOFF_spots_extended.h5	20240705s02p01t03	20240705s02p01	4	6	n	60.3468	20.5843	-0.641	0.3411	0.0311402
													20240705_s02p01t03_2_5sON_15sOFF_spots_extended.h5	20240705s02p01t03	20240705s02p01	4	7	n	76.6295	18.8993	-2.72105	0.246632	0.143976
													20240705_s02p01t03_2_5sON_15sOFF_spots_extended.h5	20240705s02p01t03	20240705s02p01	4	8	n	105.961	23.5878	-1.96918	0.222608	0.0834828
													20240705_s02p01t03_2_5sON_15sOFF_spots_extended.h5	20240705s02p01t03	20240705s02p01	6	6	n	29.7669	7.62742	-2.08181	0.256238	0.272938
													20240705_s02p01t03_2_5sON_15sOFF_spots_extended.h5	20240705s02p01t03	20240705s02p01	6	7	n	32.2312	17.0407	-2.28472	0.528703	0.134074
													20240705_s02p01t03_2_5sON_15sOFF_spots_extended.h5	20240705s02p01t03	20240705s02p01	6	8	n	35.9808	20.8151	-1.18283	0.578506	0.0568253
													20240621_s01p01t01_2_5sON_15sOFF_spots_extended.h5	20240621s01p01t01	20240621s01p01	5	2	y	35.0959	1.4247	-1.0404	0.0405945	0.730257
													20240621_s01p01t01_2_5sON_15sOFF_spots_extended.h5	20240621s01p01t01	20240621s01p01	5	3	y	35.2451	1.48919	-0.778354	0.0422525	0.522669
													20240621_s01p01t01_2_5sON_15sOFF_spots_extended.h5	20240621s01p01t01	20240621s01p01	5	4	y	35.3155	1.52898	-0.517801	0.0432948	0.338658
													20240621_s01p01t01_2_5sON_15sOFF_spots_extended.h5	20240621s01p01t01	20240621s01p01	5	5	y	35.5159	2.90859	-0.814119	0.0818954	0.279902
													20240621_s01p01t01_2_5sON_15sOFF_spots_extended.h5	20240621s01p01t01	20240621s01p01	5	6	y	36.0337	4.85772	-0.604181	0.13481	0.124376
													20240621_s01p01t01_2_5sON_15sOFF_spots_extended.h5	20240621s01p01t01	20240621s01p01	5	7	y	36.554	1.8978	-0.954848	0.0519177	0.503134
													20240621_s01p01t01_2_5sON_15sOFF_spots_extended.h5	20240621s01p01t01	20240621s01p01	5	8	y	36.977	2.28811	-0.973263	0.0618792	0.425357
													20240621_s01p01t01_2_5sON_15sOFF_spots_extended.h5	20240621s01p01t01	20240621s01p01	5	9	y	37.1017	1.83841	-0.783733	0.0495506	0.42631
													20240621_s01p01t01_2_5sON_15sOFF_spots_extended.h5	20240621s01p01t01	20240621s01p01	5	10	y	37.0703	2.11775	-0.485746	0.0571279	0.229369
													20240621_s01p01t01_2_5sON_15sOFF_spots_extended.h5	20240621s01p01t01	20240621s01p01	5	11	y	37.3134	2.34359	-0.265405	0.0628081	0.113247
													20240621_s01p01t01_2_5sON_15sOFF_spots_extended.h5	20240621s01p01t01	20240621s01p01	5	12	y	37.358	1.46506	-0.517626	0.0392167	0.353315
													20240621_s01p01t01_2_5sON_15sOFF_spots_extended.h5	20240621s01p01t01	20240621s01p01	5	13	y	37.5251	1.99389	-0.590069	0.0531348	0.295939
													20240621_s01p01t01_2_5sON_15sOFF_spots_extended.h5	20240621s01p01t01	20240621s01p01	5	14	y	37.7088	2.23335	-0.895071	0.0592263	0.400775
													20240621_s01p01t01_2_5sON_15sOFF_spots_extended.h5	20240621s01p01t01	20240621s01p01	0	2	y	33.3731	1.43331	-0.902299	0.0429479	0.629523
													20240621_s01p01t01_2_5sON_15sOFF_spots_extended.h5	20240621s01p01t01	20240621s01p01	0	3	y	33.4701	1.17442	-0.519312	0.0350887	0.442185
													20240621_s01p01t01_2_5sON_15sOFF_spots_extended.h5	20240621s01p01t01	20240621s01p01	0	4	y	33.4958	1.25978	-0.177348	0.0376101	0.140777
													20240621_s01p01t01_2_5sON_15sOFF_spots_extended.h5	20240621s01p01t01	20240621s01p01	0	5	y	33.5394	1.05313	-0.298595	0.0313999	0.28353
													20240621_s01p01t01_2_5sON_15sOFF_spots_extended.h5	20240621s01p01t01	20240621s01p01	0	6	y	33.4432	0.8811	-0.369596	0.0263461	0.419471
													20240621_s01p01t01_2_5sON_15sOFF_spots_extended.h5	20240621s01p01t01	20240621s01p01	0	7	y	33.3785	0.768013	-0.502624	0.0230092	0.654448
													20240621_s01p01t01_2_5sON_15sOFF_spots_extended.h5	20240621s01p01t01	20240621s01p01	0	8	y	33.5698	1.53102	-0.695166	0.0456071	0.454054
													20240621_s01p01t01_2_5sON_15sOFF_spots_extended.h5	20240621s01p01t01	20240621s01p01	0	9	y	34.1132	3.27633	-1.09214	0.0960427	0.333342
													20240621_s01p01t01_2_5sON_15sOFF_spots_extended.h5	20240621s01p01t01	20240621s01p01	0	10	y	34.7854	4.1598	-0.355012	0.119585	0.0853435
													20240621_s01p01t01_2_5sON_15sOFF_spots_extended.h5	20240621s01p01t01	20240621s01p01	0	11	y	35.1998	1.19572	-0.914736	0.0339696	0.765006
													20240621_s01p01t01_2_5sON_15sOFF_spots_extended.h5	20240621s01p01t01	20240621s01p01	0	12	y	35.2519	1.50017	-0.5242	0.0425557	0.349427
													20240621_s01p01t01_2_5sON_15sOFF_spots_extended.h5	20240621s01p01t01	20240621s01p01	0	13	y	35.4869	2.6346	-0.299349	0.0742416	0.113622
													20240621_s01p01t01_2_5sON_15sOFF_spots_extended.h5	20240621s01p01t01	20240621s01p01	0	14	y	36.169	3.96976	-0.469321	0.109756	0.118224
													20240621_s01p01t01_2_5sON_15sOFF_spots_extended.h5	20240621s01p01t01	20240621s01p01	6	2	y	37.161	1.47461	-0.535065	0.0396816	0.362852
													20240621_s01p01t01_2_5sON_15sOFF_spots_extended.h5	20240621s01p01t01	20240621s01p01	6	3	y	37.1685	1.11633	0.312419	0.0300344	-0.279862
													20240621_s01p01t01_2_5sON_15sOFF_spots_extended.h5	20240621s01p01t01	20240621s01p01	6	4	y	37.3344	1.77827	-0.54962	0.0476309	0.309075
													20240621_s01p01t01_2_5sON_15sOFF_spots_extended.h5	20240621s01p01t01	20240621s01p01	6	5	y	37.4377	1.22582	-0.803754	0.0327428	0.655689
													20240621_s01p01t01_2_5sON_15sOFF_spots_extended.h5	20240621s01p01t01	20240621s01p01	6	6	y	37.6741	1.84673	-0.931025	0.0490186	0.504147
													20240621_s01p01t01_2_5sON_15sOFF_spots_extended.h5	20240621s01p01t01	20240621s01p01	6	7	y	38.0173	3.01911	-1.22461	0.079414	0.405619
													20240621_s01p01t01_2_5sON_15sOFF_spots_extended.h5	20240621s01p01t01	20240621s01p01	6	8	y	38.2189	0.715813	-0.709676	0.0187293	0.991427
													20240621_s01p01t01_2_5sON_15sOFF_spots_extended.h5	20240621s01p01t01	20240621s01p01	6	9	y	38.558	2.23411	-0.789158	0.0579416	0.353232
													20240621_s01p01t01_2_5sON_15sOFF_spots_extended.h5	20240621s01p01t01	20240621s01p01	6	10	y	38.6904	1.57878	-1.01927	0.0408056	0.645605
													20240621_s01p01t01_2_5sON_15sOFF_spots_extended.h5	20240621s01p01t01	20240621s01p01	6	11	y	38.6358	1.04228	-0.539938	0.026977	0.518035
													20240621_s01p01t01_2_5sON_15sOFF_spots_extended.h5	20240621s01p01t01	20240621s01p01	6	12	y	38.6684	1.84294	-0.413001	0.0476602	0.224099
													20240621_s01p01t01_2_5sON_15sOFF_spots_extended.h5	20240621s01p01t01	20240621s01p01	6	13	y	38.7169	1.16293	-0.636528	0.0300368	0.547349
													20240621_s01p01t01_2_5sON_15sOFF_spots_extended.h5	20240621s01p01t01	20240621s01p01	6	14	y	38.7331	1.46382	-0.656943	0.0377925	0.448786
													20240621_s01p01t01_2_5sON_15sOFF_spots_extended.h5	20240621s01p01t01	20240621s01p01	8	2	y	51.0194	1.84198	-0.562087	0.0361035	0.305154
													20240621_s01p01t01_2_5sON_15sOFF_spots_extended.h5	20240621s01p01t01	20240621s01p01	8	3	y	51.4213	1.01751	-0.602794	0.0197876	0.592423
													20240621_s01p01t01_2_5sON_15sOFF_spots_extended.h5	20240621s01p01t01	20240621s01p01	8	4	y	51.7695	1.52608	-0.876023	0.0294784	0.574035
													20240621_s01p01t01_2_5sON_15sOFF_spots_extended.h5	20240621s01p01t01	20240621s01p01	8	5	y	51.8471	1.08424	-0.811617	0.0209123	0.748557
													20240621_s01p01t01_2_5sON_15sOFF_spots_extended.h5	20240621s01p01t01	20240621s01p01	8	6	y	51.9242	1.01207	-0.793691	0.0194913	0.784226
													20240621_s01p01t01_2_5sON_15sOFF_spots_extended.h5	20240621s01p01t01	20240621s01p01	8	7	y	52.1548	1.40471	-0.429758	0.0269334	0.305941
													20240621_s01p01t01_2_5sON_15sOFF_spots_extended.h5	20240621s01p01t01	20240621s01p01	8	8	y	52.8528	2.98344	-0.810837	0.0564481	0.271779
													20240621_s01p01t01_2_5sON_15sOFF_spots_extended.h5	20240621s01p01t01	20240621s01p01	8	9	y	53.3325	1.07069	-0.659315	0.0200758	0.615785
													20240621_s01p01t01_2_5sON_15sOFF_spots_extended.h5	20240621s01p01t01	20240621s01p01	8	10	y	53.2848	0.953744	-0.370306	0.017899	0.388265
													20240621_s01p01t01_2_5sON_15sOFF_spots_extended.h5	20240621s01p01t01	20240621s01p01	8	11	y	53.5565	1.09949	-0.515591	0.0205295	0.468936
													20240621_s01p01t01_2_5sON_15sOFF_spots_extended.h5	20240621s01p01t01	20240621s01p01	8	12	y	53.8723	1.39835	-0.859087	0.0259569	0.614355
													20240621_s01p01t01_2_5sON_15sOFF_spots_extended.h5	20240621s01p01t01	20240621s01p01	8	13	y	54.178	1.65304	-0.77867	0.0305112	0.471054
													20240621_s01p01t01_2_5sON_15sOFF_spots_extended.h5	20240621s01p01t01	20240621s01p01	8	14	y	54.7842	1.74766	-1.11525	0.0319008	0.638139
													20240621_s01p01t01_2_5sON_15sOFF_spots_extended.h5	20240621s01p01t01	20240621s01p01	2	2	y	33.9729	2.70764	-0.725398	0.0797001	0.267908
													20240621_s01p01t01_2_5sON_15sOFF_spots_extended.h5	20240621s01p01t01	20240621s01p01	2	3	y	34.2835	1.65079	-0.644005	0.048151	0.390119
													20240621_s01p01t01_2_5sON_15sOFF_spots_extended.h5	20240621s01p01t01	20240621s01p01	2	4	y	34.4028	1.26563	-0.63692	0.0367885	0.503244
													20240621_s01p01t01_2_5sON_15sOFF_spots_extended.h5	20240621s01p01t01	20240621s01p01	2	5	y	34.4105	1.74665	-0.420918	0.0507593	0.240986
													20240621_s01p01t01_2_5sON_15sOFF_spots_extended.h5	20240621s01p01t01	20240621s01p01	2	6	y	34.5832	2.22986	-0.480037	0.0644783	0.215276
													20240621_s01p01t01_2_5sON_15sOFF_spots_extended.h5	20240621s01p01t01	20240621s01p01	2	7	y	34.7573	2.10442	-1.36105	0.0605461	0.646759
													20240621_s01p01t01_2_5sON_15sOFF_spots_extended.h5	20240621s01p01t01	20240621s01p01	2	8	y	34.7707	1.81171	-0.373883	0.0521046	0.20637
													20240621_s01p01t01_2_5sON_15sOFF_spots_extended.h5	20240621s01p01t01	20240621s01p01	2	9	y	34.7747	1.57146	-0.46679	0.0451897	0.297043
													20240621_s01p01t01_2_5sON_15sOFF_spots_extended.h5	20240621s01p01t01	20240621s01p01	2	10	y	35.2491	3.75001	-0.605507	0.106386	0.161468
													20240621_s01p01t01_2_5sON_15sOFF_spots_extended.h5	20240621s01p01t01	20240621s01p01	2	11	y	35.5918	1.61291	-0.422776	0.0453169	0.26212
													20240621_s01p01t01_2_5sON_15sOFF_spots_extended.h5	20240621s01p01t01	20240621s01p01	2	12	y	35.5432	1.61997	-0.49748	0.0455776	0.307092
													20240621_s01p01t01_2_5sON_15sOFF_spots_extended.h5	20240621s01p01t01	20240621s01p01	2	13	y	35.5506	1.38875	-0.558891	0.039064	0.402442
													20240621_s01p01t01_2_5sON_15sOFF_spots_extended.h5	20240621s01p01t01	20240621s01p01	2	14	y	35.7463	2.50065	-1.22158	0.0699556	0.488505
													20240621_s01p01t01_2_5sON_15sOFF_spots_extended.h5	20240621s01p01t01	20240621s01p01	4	2	y	30.3316	1.097	-0.74021	0.0361668	0.674758
													20240621_s01p01t01_2_5sON_15sOFF_spots_extended.h5	20240621s01p01t01	20240621s01p01	4	3	y	30.5156	1.59695	-0.738453	0.0523322	0.462415
													20240621_s01p01t01_2_5sON_15sOFF_spots_extended.h5	20240621s01p01t01	20240621s01p01	4	4	y	30.5498	2.22627	-0.47795	0.0728736	0.214686
													20240621_s01p01t01_2_5sON_15sOFF_spots_extended.h5	20240621s01p01t01	20240621s01p01	4	5	y	30.5998	1.29068	-0.521985	0.0421792	0.404428
													20240621_s01p01t01_2_5sON_15sOFF_spots_extended.h5	20240621s01p01t01	20240621s01p01	4	6	y	30.9102	1.69487	-0.842497	0.0548321	0.497087
													20240621_s01p01t01_2_5sON_15sOFF_spots_extended.h5	20240621s01p01t01	20240621s01p01	4	7	y	30.9357	0.829602	-0.40352	0.0268169	0.486402
													20240621_s01p01t01_2_5sON_15sOFF_spots_extended.h5	20240621s01p01t01	20240621s01p01	4	8	y	30.9353	0.761735	-0.316451	0.0246235	0.415434
													20240621_s01p01t01_2_5sON_15sOFF_spots_extended.h5	20240621s01p01t01	20240621s01p01	4	9	y	30.9881	1.26933	-0.40825	0.0409618	0.321627
													20240621_s01p01t01_2_5sON_15sOFF_spots_extended.h5	20240621s01p01t01	20240621s01p01	4	10	y	31.0543	1.67715	-0.74363	0.0540069	0.44339
													20240621_s01p01t01_2_5sON_15sOFF_spots_extended.h5	20240621s01p01t01	20240621s01p01	4	11	y	31.1729	1.29856	-0.865986	0.0416568	0.666879
													20240621_s01p01t01_2_5sON_15sOFF_spots_extended.h5	20240621s01p01t01	20240621s01p01	4	12	y	31.1701	1.28401	-0.202252	0.0411935	0.157516
													20240621_s01p01t01_2_5sON_15sOFF_spots_extended.h5	20240621s01p01t01	20240621s01p01	4	13	y	31.1961	1.40609	-0.129981	0.0450726	0.0924411
													20240621_s01p01t01_2_5sON_15sOFF_spots_extended.h5	20240621s01p01t01	20240621s01p01	4	14	y	31.5597	4.1859	-0.601324	0.132634	0.143655
													20240621_s01p01t01_2_5sON_15sOFF_spots_extended.h5	20240621s01p01t01	20240621s01p01	7	2	y	47.3678	1.35458	-0.374428	0.0285969	0.276417
													20240621_s01p01t01_2_5sON_15sOFF_spots_extended.h5	20240621s01p01t01	20240621s01p01	7	3	y	47.7683	1.56826	-0.978177	0.0328305	0.623734
													20240621_s01p01t01_2_5sON_15sOFF_spots_extended.h5	20240621s01p01t01	20240621s01p01	7	4	y	48.2611	1.92372	-0.747839	0.0398606	0.388746
													20240621_s01p01t01_2_5sON_15sOFF_spots_extended.h5	20240621s01p01t01	20240621s01p01	7	5	y	49.1805	2.07773	-0.884817	0.042247	0.425858
													20240621_s01p01t01_2_5sON_15sOFF_spots_extended.h5	20240621s01p01t01	20240621s01p01	3	2	y	46.131	3.18435	-1.13192	0.0690284	0.355465
													20240621_s01p01t01_2_5sON_15sOFF_spots_extended.h5	20240621s01p01t01	20240621s01p01	3	3	y	46.979	2.88735	-0.91054	0.0614604	0.315355
													20240621_s01p01t01_2_5sON_15sOFF_spots_extended.h5	20240621s01p01t01	20240621s01p01	3	4	y	47.6393	1.91659	-0.246312	0.0402313	0.128515
													20240621_s01p01t01_2_5sON_15sOFF_spots_extended.h5	20240621s01p01t01	20240621s01p01	3	5	y	48.7101	4.89527	-1.19984	0.100498	0.245102
													20240621_s01p01t01_2_5sON_15sOFF_spots_extended.h5	20240621s01p01t01	20240621s01p01	3	6	y	50.0267	1.47513	-1.14666	0.0294869	0.777328
													20240621_s01p01t01_2_5sON_15sOFF_spots_extended.h5	20240621s01p01t01	20240621s01p01	3	7	y	50.963	2.33148	-0.968629	0.0457485	0.415456
													20240621_s01p01t01_2_5sON_15sOFF_spots_extended.h5	20240621s01p01t01	20240621s01p01	3	8	y	51.5146	2.47521	-0.863639	0.0480487	0.348915
													20240621_s01p01t01_2_5sON_15sOFF_spots_extended.h5	20240621s01p01t01	20240621s01p01	3	9	y	52.3312	2.21734	-0.78594	0.0423714	0.354451
													20240621_s01p01t01_2_5sON_15sOFF_spots_extended.h5	20240621s01p01t01	20240621s01p01	3	10	y	53.4671	5.29657	-0.799876	0.0990622	0.151018
													20240621_s01p01t01_2_5sON_15sOFF_spots_extended.h5	20240621s01p01t01	20240621s01p01	3	11	y	54.8014	1.45928	-0.944063	0.0266285	0.646937
													20240621_s01p01t01_2_5sON_15sOFF_spots_extended.h5	20240621s01p01t01	20240621s01p01	3	12	y	55.0082	1.83011	-0.857975	0.0332698	0.46881
													20240621_s01p01t01_2_5sON_15sOFF_spots_extended.h5	20240621s01p01t01	20240621s01p01	3	13	y	55.655	1.77255	-0.661739	0.0318489	0.373325
													20240621_s01p01t01_2_5sON_15sOFF_spots_extended.h5	20240621s01p01t01	20240621s01p01	3	14	y	55.917	1.18199	-0.870905	0.0211382	0.736815
													20240621_s01p01t01_2_5sON_15sOFF_spots_extended.h5	20240621s01p01t01	20240621s01p01	1	2	y	45.1074	2.31714	-0.554254	0.0513695	0.239197
													20240621_s01p01t01_2_5sON_15sOFF_spots_extended.h5	20240621s01p01t01	20240621s01p01	1	3	y	45.8056	1.97731	-1.06288	0.0431674	0.537538
													20240621_s01p01t01_2_5sON_15sOFF_spots_extended.h5	20240621s01p01t01	20240621s01p01	1	4	y	46.1217	1.8253	-0.699482	0.0395758	0.383214
													20240621_s01p01t01_2_5sON_15sOFF_spots_extended.h5	20240621s01p01t01	20240621s01p01	1	5	y	46.6282	1.58794	-1.26161	0.0340554	0.794493
													20240621_s01p01t01_2_5sON_15sOFF_spots_extended.h5	20240621s01p01t01	20240621s01p01	1	6	y	47.174	3.88415	-0.721058	0.0823366	0.185641
													20240621_s01p01t01_2_5sON_15sOFF_spots_extended.h5	20240621s01p01t01	20240621s01p01	1	7	y	48.6514	4.37557	-0.912529	0.0899371	0.208551
													20240621_s01p01t01_2_5sON_15sOFF_spots_extended.h5	20240621s01p01t01	20240621s01p01	20	11	y	34.2176	2.17599	-0.979679	0.0635926	0.450223
													20240621_s01p01t01_2_5sON_15sOFF_spots_extended.h5	20240621s01p01t01	20240621s01p01	20	12	y	34.344	1.69703	-0.79765	0.0494126	0.470028
													20240621_s01p01t01_2_5sON_15sOFF_spots_extended.h5	20240621s01p01t01	20240621s01p01	20	13	y	34.7547	2.58951	-0.360655	0.0745081	0.139275
													20240621_s01p01t01_2_5sON_15sOFF_spots_extended.h5	20240621s01p01t01	20240621s01p01	20	14	y	35.0206	2.01515	-1.04444	0.0575418	0.518294
													20240621_s01p01t01_2_5sON_15sOFF_spots_extended.h5	20240621s01p01t01	20240621s01p01	22	12	y	51.9561	1.05123	-0.682956	0.0202331	0.64967
													20240621_s01p01t01_2_5sON_15sOFF_spots_extended.h5	20240621s01p01t01	20240621s01p01	22	13	y	52.211	2.07698	-0.929196	0.0397806	0.447378
													20240703_s03p01t01_2_5sON_15sOFF_spots_no_mt_extended.h5	20240703s03p01t01	20240703s03p01	1	1	n	30.9883	16.3564	-1.23177	0.527827	0.0753081
													20240703_s03p01t01_2_5sON_15sOFF_spots_no_mt_extended.h5	20240703s03p01t01	20240703s03p01	1	2	n	33.3639	4.29809	-2.00186	0.128825	0.465754
													20240703_s03p01t01_2_5sON_15sOFF_spots_no_mt_extended.h5	20240703s03p01t01	20240703s03p01	1	3	n	34.889	4.79533	-1.34164	0.137445	0.27978
													20240703_s03p01t01_2_5sON_15sOFF_spots_no_mt_extended.h5	20240703s03p01t01	20240703s03p01	1	4	n	38.5319	21.2334	-1.02034	0.551061	0.0480535
													20240703_s03p01t01_2_5sON_15sOFF_spots_no_mt_extended.h5	20240703s03p01t01	20240703s03p01	1	5	n	40.3507	2.06264	-0.0306737	0.0511179	0.0148711
													20240703_s03p01t01_2_5sON_15sOFF_spots_no_mt_extended.h5	20240703s03p01t01	20240703s03p01	1	6	n	43.2912	14.2209	-1.35389	0.328495	0.0952041
													20240703_s03p01t01_2_5sON_15sOFF_spots_no_mt_extended.h5	20240703s03p01t01	20240703s03p01	1	7	n	46.1385	3.51903	-1.07813	0.076271	0.30637
													20240703_s03p01t01_2_5sON_15sOFF_spots_no_mt_extended.h5	20240703s03p01t01	20240703s03p01	1	8	n	47.3289	4.8707	-0.622588	0.102912	0.127823
													20240703_s03p01t01_2_5sON_15sOFF_spots_no_mt_extended.h5	20240703s03p01t01	20240703s03p01	1	9	n	47.9755	1.58088	-0.706281	0.0329519	0.446763
													20240703_s03p01t01_2_5sON_15sOFF_spots_no_mt_extended.h5	20240703s03p01t01	20240703s03p01	1	10	n	48.4348	2.36768	-1.14669	0.0488838	0.484311
													20240703_s03p01t01_2_5sON_15sOFF_spots_no_mt_extended.h5	20240703s03p01t01	20240703s03p01	1	11	n	48.4389	1.81111	-0.532217	0.0373895	0.293863
													20240703_s03p01t01_2_5sON_15sOFF_spots_no_mt_extended.h5	20240703s03p01t01	20240703s03p01	1	12	n	49.4615	5.36659	-1.85536	0.1085	0.345723
													20240703_s03p01t01_2_5sON_15sOFF_spots_no_mt_extended.h5	20240703s03p01t01	20240703s03p01	1	13	n	54.4561	22.2225	-2.71711	0.408082	0.122268
													20240703_s03p01t01_2_5sON_15sOFF_spots_no_mt_extended.h5	20240703s03p01t01	20240703s03p01	1	14	n	94.3428	63.576	-0.716615	0.673882	0.0112718
													20240703_s03p01t01_2_5sON_15sOFF_spots_no_mt_extended.h5	20240703s03p01t01	20240703s03p01	0	1	n	29.2902	22.8787	-2.71604	0.781104	0.118715
													20240703_s03p01t01_2_5sON_15sOFF_spots_no_mt_extended.h5	20240703s03p01t01	20240703s03p01	0	2	n	33.8812	21.3773	-1.92562	0.630949	0.0900777
													20240703_s03p01t01_2_5sON_15sOFF_spots_no_mt_extended.h5	20240703s03p01t01	20240703s03p01	0	3	n	36.4513	3.93838	-2.27613	0.108045	0.577934
													20240703_s03p01t01_2_5sON_15sOFF_spots_no_mt_extended.h5	20240703s03p01t01	20240703s03p01	0	4	n	37.6781	8.07618	-0.148555	0.214347	0.0183942
													20240703_s03p01t01_2_5sON_15sOFF_spots_no_mt_extended.h5	20240703s03p01t01	20240703s03p01	0	5	n	40.4052	13.9437	-1.60488	0.345097	0.115097
													20240703_s03p01t01_2_5sON_15sOFF_spots_no_mt_extended.h5	20240703s03p01t01	20240703s03p01	0	6	n	44.3605	8.3322	-0.86872	0.187829	0.104261
													20240703_s03p01t01_2_5sON_15sOFF_spots_no_mt_extended.h5	20240703s03p01t01	20240703s03p01	0	7	n	45.4767	1.35429	-0.913864	0.0297799	0.674791
													20240703_s03p01t01_2_5sON_15sOFF_spots_no_mt_extended.h5	20240703s03p01t01	20240703s03p01	0	8	n	46.52	4.69325	-1.81598	0.100887	0.386935
													20240703_s03p01t01_2_5sON_15sOFF_spots_no_mt_extended.h5	20240703s03p01t01	20240703s03p01	0	9	n	47.3582	3.68458	-1.154	0.0778023	0.313196
													20240703_s03p01t01_2_5sON_15sOFF_spots_no_mt_extended.h5	20240703s03p01t01	20240703s03p01	0	10	n	49.6792	12.3911	-1.27233	0.249422	0.102681
													20240703_s03p01t01_2_5sON_15sOFF_spots_no_mt_extended.h5	20240703s03p01t01	20240703s03p01	0	11	n	53.9158	3.16135	-1.3384	0.0586348	0.423363
													20240703_s03p01t01_2_5sON_15sOFF_spots_no_mt_extended.h5	20240703s03p01t01	20240703s03p01	0	12	n	55.5681	5.64855	-1.3524	0.101651	0.239424
													20240703_s03p01t01_2_5sON_15sOFF_spots_no_mt_extended.h5	20240703s03p01t01	20240703s03p01	0	13	n	74.114	53.382	-0.815893	0.720268	0.0152841
													20240703_s03p01t01_2_5sON_15sOFF_spots_no_mt_extended.h5	20240703s03p01t01	20240703s03p01	0	14	n	114.081	3.36969	-0.776845	0.0295376	0.230539
													20240703_s03p01t01_2_5sON_15sOFF_spots_no_mt_extended.h5	20240703s03p01t01	20240703s03p01	16	5	n	24.7913	2.38465	-1.48887	0.0961888	0.624356
													20240703_s03p01t01_2_5sON_15sOFF_spots_no_mt_extended.h5	20240703s03p01t01	20240703s03p01	16	6	n	25.4585	10.3895	-1.16775	0.408097	0.112397
													20240703_s03p01t01_2_5sON_15sOFF_spots_no_mt_extended.h5	20240703s03p01t01	20240703s03p01	16	7	n	27.2983	4.32623	-2.68592	0.15848	0.620845
													20240703_s03p01t01_2_5sON_15sOFF_spots_no_mt_extended.h5	20240703s03p01t01	20240703s03p01	16	8	n	28.9775	15.8654	-1.97792	0.547507	0.124669
													20240703_s03p01t01_2_5sON_15sOFF_spots_no_mt_extended.h5	20240703s03p01t01	20240703s03p01	16	9	n	34.3099	29.6499	-1.31319	0.86418	0.0442899
													20240703_s03p01t01_2_5sON_15sOFF_spots_no_mt_extended.h5	20240703s03p01t01	20240703s03p01	16	10	n	39.0174	13.0741	-1.50644	0.335084	0.115223
													20240703_s03p01t01_2_5sON_15sOFF_spots_no_mt_extended.h5	20240703s03p01t01	20240703s03p01	16	11	n	40.2474	3.09547	-0.899053	0.076911	0.290442
													20240703_s03p01t02_2_5sON_15sOFF_spots_extended.h5	20240703s03p01t02	20240703s03p01	12	2	n	40.6559	40.597	-1.44935	0.998553	0.0357008
													20240703_s03p01t02_2_5sON_15sOFF_spots_extended.h5	20240703s03p01t02	20240703s03p01	12	3	n	57.7931	31.5024	-0.469095	0.545089	0.0148908
													20240703_s03p01t02_2_5sON_15sOFF_spots_extended.h5	20240703s03p01t02	20240703s03p01	12	4	n	69.746	10.1009	-0.22282	0.144824	0.0220593
													20240703_s03p01t02_2_5sON_15sOFF_spots_extended.h5	20240703s03p01t02	20240703s03p01	3	2	n	47.7806	13.0623	-1.74673	0.273381	0.133723
													20240703_s03p01t02_2_5sON_15sOFF_spots_extended.h5	20240703s03p01t02	20240703s03p01	3	3	n	64.6299	33.3776	-0.902277	0.516443	0.0270324
													20240703_s03p01t02_2_5sON_15sOFF_spots_extended.h5	20240703s03p01t02	20240703s03p01	2	2	n	39.7246	5.39924	-1.08722	0.135917	0.201365
													20240703_s03p01t02_2_5sON_15sOFF_spots_extended.h5	20240703s03p01t02	20240703s03p01	2	3	n	40.8347	4.44068	-1.98745	0.108748	0.447556
													20240703_s03p01t02_2_5sON_15sOFF_spots_extended.h5	20240703s03p01t02	20240703s03p01	2	4	n	42.9227	12.0033	-1.78914	0.27965	0.149054
													20240703_s03p01t02_2_5sON_15sOFF_spots_extended.h5	20240703s03p01t02	20240703s03p01	2	5	n	49.1108	11.0284	-1.86994	0.224562	0.169557
													20240703_s03p01t02_2_5sON_15sOFF_spots_extended.h5	20240703s03p01t02	20240703s03p01	2	6	n	61.7047	24.1773	-1.23349	0.391822	0.0510184
													20240703_s03p01t02_2_5sON_15sOFF_spots_extended.h5	20240703s03p01t02	20240703s03p01	2	7	n	74.6628	4.34254	-2.09356	0.0581621	0.482105
													20240703_s03p01t02_2_5sON_15sOFF_spots_extended.h5	20240703s03p01t02	20240703s03p01	38	3	n	35.7236	6.80447	-0.255813	0.190475	0.0375948
													20240703_s03p01t02_2_5sON_15sOFF_spots_extended.h5	20240703s03p01t02	20240703s03p01	38	4	n	40.8824	20.2161	-1.82079	0.494493	0.0900666
													20240703_s03p01t02_2_5sON_15sOFF_spots_extended.h5	20240703s03p01t02	20240703s03p01	38	5	n	54.6531	45.6759	-1.71096	0.835743	0.0374586
													20240703_s03p01t02_2_5sON_15sOFF_spots_extended.h5	20240703s03p01t02	20240703s03p01	72	5	n	36.614	20.8249	-1.51029	0.56877	0.0725232
													20240703_s03p01t02_2_5sON_15sOFF_spots_extended.h5	20240703s03p01t02	20240703s03p01	72	6	n	48.9296	35.3103	-0.846564	0.721655	0.023975
													20240703_s03p01t02_2_5sON_15sOFF_spots_extended.h5	20240703s03p01t02	20240703s03p01	72	7	n	57.2026	10.5694	-0.370749	0.18477	0.0350777
													20240703_s03p01t02_2_5sON_15sOFF_spots_extended.h5	20240703s03p01t02	20240703s03p01	72	8	n	61.5311	4.17939	-0.900368	0.0679231	0.215431
													20240703_s03p01t02_2_5sON_15sOFF_spots_extended.h5	20240703s03p01t02	20240703s03p01	72	9	n	63.6941	2.84474	-0.955799	0.0446626	0.335988
													20240703_s03p01t02_2_5sON_15sOFF_spots_extended.h5	20240703s03p01t02	20240703s03p01	72	10	n	66.392	3.41479	-0.478381	0.0514338	0.140091
													20240703_s03p01t02_2_5sON_15sOFF_spots_extended.h5	20240703s03p01t02	20240703s03p01	92	6	n	46.8483	25.2227	-0.491219	0.538393	0.0194752
													20240703_s03p01t02_2_5sON_15sOFF_spots_extended.h5	20240703s03p01t02	20240703s03p01	92	7	n	53.0177	6.0098	-0.617675	0.113355	0.102778
													20240703_s03p01t02_2_5sON_15sOFF_spots_extended.h5	20240703s03p01t02	20240703s03p01	92	8	n	55.2842	2.16844	-0.919761	0.0392235	0.424159
													20240703_s03p01t02_2_5sON_15sOFF_spots_extended.h5	20240703s03p01t02	20240703s03p01	92	9	n	56.6147	3.72257	-0.49148	0.0657527	0.132027
													20240703_s03p01t02_2_5sON_15sOFF_spots_extended.h5	20240703s03p01t02	20240703s03p01	92	10	n	60.6929	5.67559	-1.19712	0.0935132	0.210925
													20240703_s03p01t02_2_5sON_15sOFF_spots_extended.h5	20240703s03p01t02	20240703s03p01	99	7	n	28.8123	7.95816	-1.36353	0.276207	0.171338
													20240703_s03p01t02_2_5sON_15sOFF_spots_extended.h5	20240703s03p01t02	20240703s03p01	99	8	n	32.3504	28.0678	-1.32544	0.867619	0.0472229
													20240703_s03p01t02_2_5sON_15sOFF_spots_extended.h5	20240703s03p01t02	20240703s03p01	99	9	n	39.751	18.9814	-1.33886	0.477507	0.0705354
													20240703_s03p01t02_2_5sON_15sOFF_spots_extended.h5	20240703s03p01t02	20240703s03p01	99	10	n	42.1341	4.68848	-1.28703	0.111275	0.274508
													20240703_s03p01t02_2_5sON_15sOFF_spots_extended.h5	20240703s03p01t02	20240703s03p01	99	11	n	43.4336	3.15374	-1.26684	0.0726106	0.401696
													20240703_s03p01t02_2_5sON_15sOFF_spots_extended.h5	20240703s03p01t02	20240703s03p01	99	12	n	43.9322	1.77388	-1.68113	0.0403776	0.947714
													20240703_s03p01t02_2_5sON_15sOFF_spots_extended.h5	20240703s03p01t02	20240703s03p01	99	13	n	45.1406	4.54206	-1.49015	0.10062	0.328077
													20240703_s03p01t02_2_5sON_15sOFF_spots_extended.h5	20240703s03p01t02	20240703s03p01	99	14	n	50.2776	27.2399	-1.42894	0.54179	0.0524578
													20240703_s03p01t02_2_5sON_15sOFF_spots_extended.h5	20240703s03p01t02	20240703s03p01	107	9	n	46.4804	23.3843	-1.40282	0.5031	0.0599898
													20240621_s02p02t03_2_5sON_15sOFF_1-131_spots_extended.h5	20240621s02p02t03	20240621s02p02	0	2	y	47.7208	1.84333	-0.86675	0.0386274	0.470208
													20240621_s02p02t03_2_5sON_15sOFF_1-131_spots_extended.h5	20240621s02p02t03	20240621s02p02	1	2	y	51.0947	2.49495	-0.784906	0.0488298	0.314598
													20240523_s02p01t01_1_5sON_15sOFF_spots_extended.h5	20240523s02p01t01	20240523s02p01	0	2	y	33.1919	2.74624	-0.824369	0.0827381	0.300181
													20240523_s02p01t01_1_5sON_15sOFF_spots_extended.h5	20240523s02p01t01	20240523s02p01	0	3	y	33.5097	2.10162	-0.606687	0.0627168	0.288676
													20240523_s02p01t01_1_5sON_15sOFF_spots_extended.h5	20240523s02p01t01	20240523s02p01	0	4	y	33.8416	1.75193	-1.07059	0.0517686	0.611089
													20240523_s02p01t01_1_5sON_15sOFF_spots_extended.h5	20240523s02p01t01	20240523s02p01	0	5	y	34.4084	3.53777	-1.30599	0.102817	0.369157
													20240523_s02p01t01_1_5sON_15sOFF_spots_extended.h5	20240523s02p01t01	20240523s02p01	0	6	y	34.8201	2.21998	-1.03612	0.0637558	0.466724
													20240523_s02p01t01_1_5sON_15sOFF_spots_extended.h5	20240523s02p01t01	20240523s02p01	0	7	y	35.5873	5.62942	-0.701243	0.158186	0.124567
													20240523_s02p01t01_1_5sON_15sOFF_spots_extended.h5	20240523s02p01t01	20240523s02p01	0	8	y	36.5166	4.18853	-1.35987	0.114702	0.324665
													20240523_s02p01t01_1_5sON_15sOFF_spots_extended.h5	20240523s02p01t01	20240523s02p01	0	9	y	37.3348	4.47667	-1.68603	0.119906	0.376626
													20240523_s02p01t01_1_5sON_15sOFF_spots_extended.h5	20240523s02p01t01	20240523s02p01	0	10	y	37.9089	2.44117	-1.32153	0.0643959	0.54135
													20240523_s02p01t01_1_5sON_15sOFF_spots_extended.h5	20240523s02p01t01	20240523s02p01	1	2	y	30.6793	1.70803	-1.36873	0.0556737	0.801349
													20240523_s02p01t01_1_5sON_15sOFF_spots_extended.h5	20240523s02p01t01	20240523s02p01	1	3	y	30.9409	1.71033	-1.18235	0.0552773	0.6913
													20240523_s02p01t01_1_5sON_15sOFF_spots_extended.h5	20240523s02p01t01	20240523s02p01	1	4	y	31.2421	2.41244	-0.911409	0.0772176	0.377795
													20240523_s02p01t01_1_5sON_15sOFF_spots_extended.h5	20240523s02p01t01	20240523s02p01	1	5	y	31.4321	1.43531	-0.753043	0.0456639	0.524655
													20240523_s02p01t01_1_5sON_15sOFF_spots_extended.h5	20240523s02p01t01	20240523s02p01	1	6	y	31.6247	1.58349	-0.950515	0.0500713	0.600265
													20240523_s02p01t01_1_5sON_15sOFF_spots_extended.h5	20240523s02p01t01	20240523s02p01	1	7	y	31.8826	1.60673	-0.751307	0.050395	0.467601
													20240523_s02p01t01_1_5sON_15sOFF_spots_extended.h5	20240523s02p01t01	20240523s02p01	1	8	y	32.0615	1.80331	-1.01002	0.0562453	0.560092
													20240523_s02p01t01_1_5sON_15sOFF_spots_extended.h5	20240523s02p01t01	20240523s02p01	1	9	y	32.3781	1.86536	-1.20092	0.0576117	0.6438
													20240523_s02p01t01_1_5sON_15sOFF_spots_extended.h5	20240523s02p01t01	20240523s02p01	1	10	y	32.5522	1.63358	-0.592705	0.0501833	0.362827
													20240523_s02p01t01_1_5sON_15sOFF_spots_extended.h5	20240523s02p01t01	20240523s02p01	1	11	y	32.7573	1.49969	-0.844406	0.0457818	0.563054
													20240523_s02p01t01_1_5sON_15sOFF_spots_extended.h5	20240523s02p01t01	20240523s02p01	1	12	y	32.9167	1.60354	-0.800962	0.0487153	0.499495
													20240523_s02p01t01_1_5sON_15sOFF_spots_extended.h5	20240523s02p01t01	20240523s02p01	1	13	y	33.1712	1.74099	-0.981244	0.0524849	0.563613
													20240523_s02p01t01_1_5sON_15sOFF_spots_extended.h5	20240523s02p01t01	20240523s02p01	1	14	y	33.4335	1.43377	-0.776465	0.0428841	0.541556
													20240523_s02p01t01_1_5sON_15sOFF_spots_extended.h5	20240523s02p01t01	20240523s02p01	1	15	y	33.7159	1.9474	-0.689867	0.057759	0.354251
													20240523_s02p01t01_1_5sON_15sOFF_spots_extended.h5	20240523s02p01t01	20240523s02p01	1	16	y	34.0531	2.30583	-1.17017	0.0677129	0.507482
													20240523_s02p01t01_1_5sON_15sOFF_spots_extended.h5	20240523s02p01t01	20240523s02p01	1	17	y	34.3261	2.41656	-1.30372	0.0704001	0.539492
													20240523_s02p01t01_1_5sON_15sOFF_spots_extended.h5	20240523s02p01t01	20240523s02p01	2	2	y	29.7875	1.61877	-0.999418	0.0543439	0.617393
													20240523_s02p01t01_1_5sON_15sOFF_spots_extended.h5	20240523s02p01t01	20240523s02p01	2	3	y	30.0676	2.77256	-1.09034	0.0922109	0.393259
													20240523_s02p01t01_1_5sON_15sOFF_spots_extended.h5	20240523s02p01t01	20240523s02p01	2	4	y	30.4922	3.6932	-1.30314	0.12112	0.352849
													20240523_s02p01t01_1_5sON_15sOFF_spots_extended.h5	20240523s02p01t01	20240523s02p01	2	5	y	30.8049	2.02671	-1.66185	0.0657918	0.819975
													20240523_s02p01t01_1_5sON_15sOFF_spots_extended.h5	20240523s02p01t01	20240523s02p01	2	6	y	31.0898	2.64503	-1.22333	0.0850772	0.462501
													20240523_s02p01t01_1_5sON_15sOFF_spots_extended.h5	20240523s02p01t01	20240523s02p01	2	7	y	31.7391	2.99495	-1.15736	0.0943617	0.386439
													20240523_s02p01t01_1_5sON_15sOFF_spots_extended.h5	20240523s02p01t01	20240523s02p01	2	8	y	32.0327	2.50115	-0.781089	0.0780812	0.312292
													20240523_s02p01t01_1_5sON_15sOFF_spots_extended.h5	20240523s02p01t01	20240523s02p01	2	9	y	32.5956	4.40647	-0.699013	0.135186	0.158633
													20240523_s02p01t01_1_5sON_15sOFF_spots_extended.h5	20240523s02p01t01	20240523s02p01	2	10	y	33.3062	2.93076	-0.939693	0.0879943	0.320631
													20240523_s02p01t01_1_5sON_15sOFF_spots_extended.h5	20240523s02p01t01	20240523s02p01	2	11	y	33.6919	2.69874	-1.11457	0.0801004	0.412996
													20240523_s02p01t01_1_5sON_15sOFF_spots_extended.h5	20240523s02p01t01	20240523s02p01	2	12	y	34.0242	2.2998	-0.837712	0.067593	0.364255
													20240523_s02p01t01_1_5sON_15sOFF_spots_extended.h5	20240523s02p01t01	20240523s02p01	2	13	y	34.6876	4.42102	-1.85161	0.127453	0.41882
													20240523_s02p01t01_1_5sON_15sOFF_spots_extended.h5	20240523s02p01t01	20240523s02p01	2	14	y	35.5633	6.61191	-1.59247	0.185919	0.240848
													20240523_s02p01t01_1_5sON_15sOFF_spots_extended.h5	20240523s02p01t01	20240523s02p01	2	15	y	36.7743	4.36916	-1.61577	0.11881	0.369812
													20240523_s02p01t01_1_5sON_15sOFF_spots_extended.h5	20240523s02p01t01	20240523s02p01	2	16	y	38.2123	6.79632	-1.08102	0.177857	0.15906
													20240705_s01p01t01_2_5sON_15sOFF_spots_extended.h5	20240705s01p01t01	20240705s01p01	1	2	y	24.3911	0.741177	-0.439704	0.0303872	0.593251
													20240705_s01p01t01_2_5sON_15sOFF_spots_extended.h5	20240705s01p01t01	20240705s01p01	1	3	y	24.4417	0.682453	-0.445483	0.0279217	0.652767
													20240705_s01p01t01_2_5sON_15sOFF_spots_extended.h5	20240705s01p01t01	20240705s01p01	1	4	y	24.4819	0.672961	-0.220026	0.0274881	0.326952
													20240705_s01p01t01_2_5sON_15sOFF_spots_extended.h5	20240705s01p01t01	20240705s01p01	1	5	y	24.5523	0.492801	-0.434112	0.0200715	0.880906
													20240705_s01p01t01_2_5sON_15sOFF_spots_extended.h5	20240705s01p01t01	20240705s01p01	1	6	y	24.6272	0.826082	-0.331554	0.0335435	0.401357
													20240705_s01p01t01_2_5sON_15sOFF_spots_extended.h5	20240705s01p01t01	20240705s01p01	1	7	y	24.7873	0.811345	-0.464847	0.0327323	0.572934
													20240705_s01p01t01_2_5sON_15sOFF_spots_extended.h5	20240705s01p01t01	20240705s01p01	1	8	y	24.8857	0.80026	-0.525588	0.0321574	0.656772
													20240705_s01p01t01_2_5sON_15sOFF_spots_extended.h5	20240705s01p01t01	20240705s01p01	1	9	y	24.9467	0.32964	-0.234438	0.0132138	0.711195
													20240705_s01p01t01_2_5sON_15sOFF_spots_extended.h5	20240705s01p01t01	20240705s01p01	1	10	y	25.0144	0.655996	-0.594731	0.0262248	0.906608
													20240705_s01p01t01_2_5sON_15sOFF_spots_extended.h5	20240705s01p01t01	20240705s01p01	1	11	y	25.0537	0.172985	-0.594425	0.00690457	3.43628
													20240705_s01p01t01_2_5sON_15sOFF_spots_extended.h5	20240705s01p01t01	20240705s01p01	1	12	y	25.0835	0.559655	-0.729084	0.0223117	1.30274
													20240705_s01p01t01_2_5sON_15sOFF_spots_extended.h5	20240705s01p01t01	20240705s01p01	1	13	y	25.1337	0.743734	-0.447079	0.0295911	0.601127
													20240705_s01p01t01_2_5sON_15sOFF_spots_extended.h5	20240705s01p01t01	20240705s01p01	1	14	y	25.1424	0.61541	-0.189234	0.0244769	0.307492
													20240705_s01p01t01_2_5sON_15sOFF_spots_extended.h5	20240705s01p01t01	20240705s01p01	0	2	y	25.5923	1.19049	-1.17123	0.0465174	0.983827
													20240705_s01p01t01_2_5sON_15sOFF_spots_extended.h5	20240705s01p01t01	20240705s01p01	0	3	y	25.6979	1.05792	-0.941693	0.0411675	0.890139
													20240705_s01p01t01_2_5sON_15sOFF_spots_extended.h5	20240705s01p01t01	20240705s01p01	0	4	y	25.7244	0.816313	-0.515155	0.0317331	0.631076
													20240705_s01p01t01_2_5sON_15sOFF_spots_extended.h5	20240705s01p01t01	20240705s01p01	0	5	y	25.7754	1.31087	-0.691171	0.0508574	0.52726
													20240705_s01p01t01_2_5sON_15sOFF_spots_extended.h5	20240705s01p01t01	20240705s01p01	0	6	y	25.8504	1.64229	-0.312243	0.0635307	0.190126
													20240705_s01p01t01_2_5sON_15sOFF_spots_extended.h5	20240705s01p01t01	20240705s01p01	0	7	y	26.0741	2.15778	-0.27259	0.0827558	0.126329
													20240705_s01p01t01_2_5sON_15sOFF_spots_extended.h5	20240705s01p01t01	20240705s01p01	0	8	y	26.2224	1.05645	-0.316582	0.0402882	0.299665
													20240705_s01p01t01_2_5sON_15sOFF_spots_extended.h5	20240705s01p01t01	20240705s01p01	0	9	y	26.3199	0.990272	-0.747425	0.0376244	0.754767
													20240705_s01p01t01_2_5sON_15sOFF_spots_extended.h5	20240705s01p01t01	20240705s01p01	0	10	y	26.4497	1.24063	-0.769868	0.0469053	0.620545
													20240705_s01p01t01_2_5sON_15sOFF_spots_extended.h5	20240705s01p01t01	20240705s01p01	0	11	y	26.5041	1.44948	-0.691765	0.0546891	0.477249
													20240705_s01p01t01_2_5sON_15sOFF_spots_extended.h5	20240705s01p01t01	20240705s01p01	0	12	y	26.5236	0.507572	-0.572642	0.0191366	1.1282
													20240705_s01p01t01_2_5sON_15sOFF_spots_extended.h5	20240705s01p01t01	20240705s01p01	0	13	y	26.5385	1.20227	-0.507624	0.0453029	0.422222
													20240705_s01p01t01_2_5sON_15sOFF_spots_extended.h5	20240705s01p01t01	20240705s01p01	0	14	y	26.572	1.19827	-0.66705	0.0450952	0.556678
													20240711_s01p01t03_2_5sON_15sOFF_spots_extended.h5	20240711s01p01t03	20240711s01p01	6	2	y	46.3773	1.70443	-0.57813	0.0367513	0.339193
													20240711_s01p01t03_2_5sON_15sOFF_spots_extended.h5	20240711s01p01t03	20240711s01p01	6	3	y	46.7053	2.55101	-0.190456	0.0546194	0.0746589
													20240711_s01p01t03_2_5sON_15sOFF_spots_extended.h5	20240711s01p01t03	20240711s01p01	6	4	y	47.2328	1.44221	-0.887488	0.030534	0.615367
													20240711_s01p01t03_2_5sON_15sOFF_spots_extended.h5	20240711s01p01t03	20240711s01p01	6	5	y	47.6281	1.35634	-0.924545	0.0284777	0.681647
													20240711_s01p01t03_2_5sON_15sOFF_spots_extended.h5	20240711s01p01t03	20240711s01p01	6	6	y	48.3228	2.67367	-1.30144	0.0553293	0.486761
													20240711_s01p01t03_2_5sON_15sOFF_spots_extended.h5	20240711s01p01t03	20240711s01p01	6	7	y	48.9276	1.7188	-0.733705	0.0351295	0.42687
													20240711_s01p01t03_2_5sON_15sOFF_spots_extended.h5	20240711s01p01t03	20240711s01p01	6	8	y	49.3496	1.41539	-1.04436	0.028681	0.73786
													20240711_s01p01t03_2_5sON_15sOFF_spots_extended.h5	20240711s01p01t03	20240711s01p01	6	9	y	49.4767	1.2895	-0.937951	0.0260627	0.727378
													20240711_s01p01t03_2_5sON_15sOFF_spots_extended.h5	20240711s01p01t03	20240711s01p01	6	10	y	49.6189	1.31974	-0.688998	0.0265975	0.522071
													20240711_s01p01t03_2_5sON_15sOFF_spots_extended.h5	20240711s01p01t03	20240711s01p01	6	11	y	49.8653	1.61033	-1.17053	0.0322936	0.726888
													20240711_s01p01t03_2_5sON_15sOFF_spots_extended.h5	20240711s01p01t03	20240711s01p01	6	12	y	50.4676	3.15056	-1.23719	0.0624275	0.39269
													20240711_s01p01t03_2_5sON_15sOFF_spots_extended.h5	20240711s01p01t03	20240711s01p01	6	13	y	50.9551	2.27515	-0.871918	0.04465	0.383236
													20240711_s01p01t03_2_5sON_15sOFF_spots_extended.h5	20240711s01p01t03	20240711s01p01	6	14	y	51.3517	2.14821	-0.553255	0.0418333	0.257542
													20240711_s01p01t03_2_5sON_15sOFF_spots_extended.h5	20240711s01p01t03	20240711s01p01	5	2	y	44.4765	4.64679	-1.18529	0.104478	0.255076
													20240711_s01p01t03_2_5sON_15sOFF_spots_extended.h5	20240711s01p01t03	20240711s01p01	5	3	y	45.2094	2.69177	-0.254712	0.05954	0.0946263
													20240711_s01p01t03_2_5sON_15sOFF_spots_extended.h5	20240711s01p01t03	20240711s01p01	5	4	y	46.083	3.5697	-0.848308	0.0774624	0.237641
													20240711_s01p01t03_2_5sON_15sOFF_spots_extended.h5	20240711s01p01t03	20240711s01p01	5	5	y	46.8072	1.75959	-1.41734	0.0375923	0.805493
													20240711_s01p01t03_2_5sON_15sOFF_spots_extended.h5	20240711s01p01t03	20240711s01p01	5	6	y	46.9219	1.67055	-1.25681	0.0356027	0.752334
													20240711_s01p01t03_2_5sON_15sOFF_spots_extended.h5	20240711s01p01t03	20240711s01p01	5	7	y	47.1905	1.66561	-1.1336	0.0352955	0.68059
													20240711_s01p01t03_2_5sON_15sOFF_spots_extended.h5	20240711s01p01t03	20240711s01p01	5	8	y	47.4512	2.06966	-0.318627	0.0436166	0.153951
													20240711_s01p01t03_2_5sON_15sOFF_spots_extended.h5	20240711s01p01t03	20240711s01p01	5	9	y	47.7703	1.3696	-0.640794	0.0286704	0.467871
													20240711_s01p01t03_2_5sON_15sOFF_spots_extended.h5	20240711s01p01t03	20240711s01p01	5	10	y	47.9583	1.26625	-0.42005	0.0264031	0.331728
													20240711_s01p01t03_2_5sON_15sOFF_spots_extended.h5	20240711s01p01t03	20240711s01p01	5	11	y	48.3047	1.70859	-0.313424	0.035371	0.18344
													20240711_s01p01t03_2_5sON_15sOFF_spots_extended.h5	20240711s01p01t03	20240711s01p01	4	2	y	46.3193	0.965651	-0.5919	0.0208477	0.612954
													20240711_s01p01t03_2_5sON_15sOFF_spots_extended.h5	20240711s01p01t03	20240711s01p01	4	3	y	46.5669	0.817058	-0.729363	0.0175459	0.89267
													20240711_s01p01t03_2_5sON_15sOFF_spots_extended.h5	20240711s01p01t03	20240711s01p01	4	4	y	46.7778	1.1066	-0.680107	0.0236566	0.614591
													20240711_s01p01t03_2_5sON_15sOFF_spots_extended.h5	20240711s01p01t03	20240711s01p01	4	5	y	46.8424	1.05927	-0.353428	0.0226135	0.333653
													20240711_s01p01t03_2_5sON_15sOFF_spots_extended.h5	20240711s01p01t03	20240711s01p01	4	6	y	46.7851	0.694035	-1.02485	0.0148345	1.47665
													20240711_s01p01t03_2_5sON_15sOFF_spots_extended.h5	20240711s01p01t03	20240711s01p01	4	7	y	46.9424	1.06236	-1.25157	0.0226311	1.17811
													20240711_s01p01t03_2_5sON_15sOFF_spots_extended.h5	20240711s01p01t03	20240711s01p01	4	8	y	47.1051	0.828829	-0.321709	0.0175953	0.388149
													20240711_s01p01t03_2_5sON_15sOFF_spots_extended.h5	20240711s01p01t03	20240711s01p01	4	9	y	47.2911	1.59164	-0.0339826	0.0336563	0.0213506
													20240711_s01p01t03_2_5sON_15sOFF_spots_extended.h5	20240711s01p01t03	20240711s01p01	4	10	y	47.3974	1.09556	-0.089313	0.0231144	0.0815225
													20240711_s01p01t03_2_5sON_15sOFF_spots_extended.h5	20240711s01p01t03	20240711s01p01	4	11	y	47.5852	1.88195	-0.485859	0.039549	0.258169
													20240711_s01p01t03_2_5sON_15sOFF_spots_extended.h5	20240711s01p01t03	20240711s01p01	4	12	y	47.9171	2.33543	-0.936488	0.048739	0.400992
													20240711_s01p01t03_2_5sON_15sOFF_spots_extended.h5	20240711s01p01t03	20240711s01p01	4	13	y	48.2217	2.67956	-1.30569	0.0555676	0.487277
													20240711_s01p01t03_2_5sON_15sOFF_spots_extended.h5	20240711s01p01t03	20240711s01p01	4	14	y	48.8035	4.22156	-1.1858	0.0865012	0.280891
													20240711_s01p01t03_2_5sON_15sOFF_spots_extended.h5	20240711s01p01t03	20240711s01p01	2	2	y	40.7094	1.55306	-0.942259	0.0381498	0.606713
													20240711_s01p01t03_2_5sON_15sOFF_spots_extended.h5	20240711s01p01t03	20240711s01p01	2	3	y	41.0887	3.15798	-1.19732	0.0768577	0.37914
													20240711_s01p01t03_2_5sON_15sOFF_spots_extended.h5	20240711s01p01t03	20240711s01p01	2	4	y	41.4518	2.43379	-1.0692	0.0587136	0.439315
													20240711_s01p01t03_2_5sON_15sOFF_spots_extended.h5	20240711s01p01t03	20240711s01p01	2	5	y	41.6458	1.35745	-0.784166	0.0325952	0.577674
													20240711_s01p01t03_2_5sON_15sOFF_spots_extended.h5	20240711s01p01t03	20240711s01p01	2	6	y	41.7044	1.15451	-0.809231	0.0276832	0.700932
													20240711_s01p01t03_2_5sON_15sOFF_spots_extended.h5	20240711s01p01t03	20240711s01p01	2	7	y	41.7159	0.617224	-0.306064	0.0147959	0.495871
													20240711_s01p01t03_2_5sON_15sOFF_spots_extended.h5	20240711s01p01t03	20240711s01p01	2	8	y	41.8428	1.09736	-0.489148	0.0262258	0.445749
													20240711_s01p01t03_2_5sON_15sOFF_spots_extended.h5	20240711s01p01t03	20240711s01p01	2	9	y	42.128	1.33579	-1.14923	0.0317078	0.860336
													20240711_s01p01t03_2_5sON_15sOFF_spots_extended.h5	20240711s01p01t03	20240711s01p01	2	10	y	42.0107	1.28018	-0.563762	0.0304727	0.440378
													20240711_s01p01t03_2_5sON_15sOFF_spots_extended.h5	20240711s01p01t03	20240711s01p01	2	11	y	41.8409	1.52804	-0.361571	0.0365202	0.236624
													20240711_s01p01t03_2_5sON_15sOFF_spots_extended.h5	20240711s01p01t03	20240711s01p01	2	12	y	41.6578	1.46248	-0.697589	0.0351071	0.47699
													20240711_s01p01t03_2_5sON_15sOFF_spots_extended.h5	20240711s01p01t03	20240711s01p01	2	13	y	41.3533	0.992567	-0.633402	0.0240021	0.638145
													20240711_s01p01t03_2_5sON_15sOFF_spots_extended.h5	20240711s01p01t03	20240711s01p01	2	14	y	41.0413	1.57986	-0.82684	0.0384945	0.523362
													20240711_s01p01t03_2_5sON_15sOFF_spots_extended.h5	20240711s01p01t03	20240711s01p01	1	2	y	42.1762	1.17141	-1.31592	0.0277742	1.12336
													20240711_s01p01t03_2_5sON_15sOFF_spots_extended.h5	20240711s01p01t03	20240711s01p01	1	3	y	42.2145	1.28726	-1.26851	0.0304933	0.985436
													20240711_s01p01t03_2_5sON_15sOFF_spots_extended.h5	20240711s01p01t03	20240711s01p01	1	4	y	42.4768	1.78857	-1.08554	0.0421069	0.606932
													20240711_s01p01t03_2_5sON_15sOFF_spots_extended.h5	20240711s01p01t03	20240711s01p01	1	5	y	42.6631	1.20758	-1.44768	0.0283049	1.19883
													20240711_s01p01t03_2_5sON_15sOFF_spots_extended.h5	20240711s01p01t03	20240711s01p01	1	6	y	42.6676	1.16952	-0.929665	0.02741	0.794913
													20240711_s01p01t03_2_5sON_15sOFF_spots_extended.h5	20240711s01p01t03	20240711s01p01	1	7	y	42.7987	1.09448	-0.544439	0.0255728	0.497438
													20240711_s01p01t03_2_5sON_15sOFF_spots_extended.h5	20240711s01p01t03	20240711s01p01	1	8	y	42.987	1.80412	-0.312445	0.041969	0.173184
													20240711_s01p01t03_2_5sON_15sOFF_spots_extended.h5	20240711s01p01t03	20240711s01p01	1	9	y	43.0946	2.01139	-0.898672	0.0466738	0.446792
													20240711_s01p01t03_2_5sON_15sOFF_spots_extended.h5	20240711s01p01t03	20240711s01p01	1	10	y	43.0922	2.09509	-0.407814	0.0486188	0.194652
													20240711_s01p01t03_2_5sON_15sOFF_spots_extended.h5	20240711s01p01t03	20240711s01p01	1	11	y	43.2673	1.93339	-1.17003	0.0446848	0.605169
													20240711_s01p01t03_2_5sON_15sOFF_spots_extended.h5	20240711s01p01t03	20240711s01p01	1	12	y	43.282	2.64181	-1.17939	0.0610372	0.446434
													20240711_s01p01t03_2_5sON_15sOFF_spots_extended.h5	20240711s01p01t03	20240711s01p01	1	13	y	43.2037	1.62455	-1.1914	0.0376021	0.733372
													20240711_s01p01t03_2_5sON_15sOFF_spots_extended.h5	20240711s01p01t03	20240711s01p01	1	14	y	43.2211	2.55773	-1.5219	0.0591777	0.595021
													20240621_s02p02t03_2_5sON_15sOFF_125-600_spots_extended.h5	20240621s02p02t03	20240621s02p02	2	2	y	50.7395	2.4881	-0.730261	0.0490368	0.293501
													20240621_s02p02t03_2_5sON_15sOFF_125-600_spots_extended.h5	20240621s02p02t03	20240621s02p02	2	3	y	51.7426	1.45076	-0.596014	0.028038	0.410829
													20240621_s02p02t03_2_5sON_15sOFF_125-600_spots_extended.h5	20240621s02p02t03	20240621s02p02	2	4	y	52.6615	1.88526	-0.956187	0.0357996	0.507191
													20240621_s02p02t03_2_5sON_15sOFF_125-600_spots_extended.h5	20240621s02p02t03	20240621s02p02	2	5	y	53.2777	1.44808	-0.811936	0.0271798	0.5607
													20240621_s02p02t03_2_5sON_15sOFF_125-600_spots_extended.h5	20240621s02p02t03	20240621s02p02	2	6	y	53.9599	1.75169	-0.982833	0.0324627	0.561078
													20240621_s02p02t03_2_5sON_15sOFF_125-600_spots_extended.h5	20240621s02p02t03	20240621s02p02	2	7	y	54.9649	1.98592	-0.847346	0.0361307	0.426677
													20240621_s02p02t03_2_5sON_15sOFF_125-600_spots_extended.h5	20240621s02p02t03	20240621s02p02	2	8	y	55.7982	1.30282	-1.06602	0.0233488	0.818237
													20240621_s02p02t03_2_5sON_15sOFF_125-600_spots_extended.h5	20240621s02p02t03	20240621s02p02	2	9	y	56.7825	2.02352	-1.15404	0.0356364	0.570315
													20240621_s02p02t03_2_5sON_15sOFF_125-600_spots_extended.h5	20240621s02p02t03	20240621s02p02	2	10	y	57.9885	2.87571	-1.48376	0.049591	0.515962
													20240621_s02p02t03_2_5sON_15sOFF_125-600_spots_extended.h5	20240621s02p02t03	20240621s02p02	2	11	y	58.8293	2.6092	-0.468937	0.0443521	0.179724
													20240621_s02p02t03_2_5sON_15sOFF_125-600_spots_extended.h5	20240621s02p02t03	20240621s02p02	3	2	y	54.6378	2.18525	-0.745641	0.0399952	0.341215
													20240621_s02p02t03_2_5sON_15sOFF_125-600_spots_extended.h5	20240621s02p02t03	20240621s02p02	3	3	y	55.788	2.54074	-1.03972	0.0455427	0.40922
													20240621_s02p02t03_2_5sON_15sOFF_125-600_spots_extended.h5	20240621s02p02t03	20240621s02p02	3	4	y	57.0496	2.00424	-0.592036	0.0351316	0.295392
													20240621_s02p02t03_2_5sON_15sOFF_125-600_spots_extended.h5	20240621s02p02t03	20240621s02p02	3	5	y	58.2451	1.76491	-0.752292	0.0303014	0.42625
													20240621_s02p02t03_2_5sON_15sOFF_125-600_spots_extended.h5	20240621s02p02t03	20240621s02p02	3	6	y	59.309	1.609	-0.839753	0.0271291	0.52191
													20240621_s02p02t03_2_5sON_15sOFF_125-600_spots_extended.h5	20240621s02p02t03	20240621s02p02	3	7	y	60.3586	1.81217	-0.451218	0.0300233	0.248994
													20240621_s02p02t03_2_5sON_15sOFF_125-600_spots_extended.h5	20240621s02p02t03	20240621s02p02	3	8	y	61.3595	1.62604	-0.660179	0.0265002	0.406004
													20240621_s02p02t03_2_5sON_15sOFF_125-600_spots_extended.h5	20240621s02p02t03	20240621s02p02	3	9	y	62.7406	2.02121	-0.920081	0.0322154	0.455212
													20240621_s02p02t03_2_5sON_15sOFF_125-600_spots_extended.h5	20240621s02p02t03	20240621s02p02	3	10	y	64.1245	2.14514	-0.436661	0.0334527	0.203558
													20240621_s02p02t01_2_5sON_15sOFF_spots_extended.h5	20240621s02p02t01	20240621s02p02	1	2	n	33.1722	7.75715	-0.426976	0.233845	0.0550429
													20240621_s02p02t01_2_5sON_15sOFF_spots_extended.h5	20240621s02p02t01	20240621s02p02	1	3	n	34.2115	1.3994	-1.42372	0.0409042	1.01738
													20240621_s02p02t01_2_5sON_15sOFF_spots_extended.h5	20240621s02p02t01	20240621s02p02	1	4	n	35.2041	7.39951	-0.594271	0.210189	0.0803122
													20240621_s02p02t01_2_5sON_15sOFF_spots_extended.h5	20240621s02p02t01	20240621s02p02	1	5	n	37.1187	10.5977	-0.418749	0.285509	0.0395131
													20240621_s02p02t01_2_5sON_15sOFF_spots_extended.h5	20240621s02p02t01	20240621s02p02	1	6	n	39.6657	10.6286	0.513649	0.267954	-0.0483271
													20240621_s02p02t01_2_5sON_15sOFF_spots_extended.h5	20240621s02p02t01	20240621s02p02	1	7	n	42.1508	0.552889	-0.874377	0.0131169	1.58147
													20240621_s02p02t01_2_5sON_15sOFF_spots_extended.h5	20240621s02p02t01	20240621s02p02	1	8	n	44.4347	7.27152	-1.60809	0.163645	0.221149
													20240621_s02p02t01_2_5sON_15sOFF_spots_extended.h5	20240621s02p02t01	20240621s02p02	1	9	n	46.7597	15.8625	-0.0429185	0.339235	0.00270565
													20240621_s02p02t01_2_5sON_15sOFF_spots_extended.h5	20240621s02p02t01	20240621s02p02	1	10	n	51.2148	6.67947	0.336445	0.130421	-0.05037
													20240621_s02p02t01_2_5sON_15sOFF_spots_extended.h5	20240621s02p02t01	20240621s02p02	1	11	n	58.0161	11.5285	-0.356989	0.198712	0.0309658
													20240621_s02p02t01_2_5sON_15sOFF_spots_extended.h5	20240621s02p02t01	20240621s02p02	1	12	n	60.0298	7.5799	-1.7891	0.126269	0.236032
													20240621_s02p02t01_2_5sON_15sOFF_spots_extended.h5	20240621s02p02t01	20240621s02p02	1	13	n	66.7826	3.05612	-0.167237	0.0457622	0.0547221
													20240621_s02p02t01_2_5sON_15sOFF_spots_extended.h5	20240621s02p02t01	20240621s02p02	1	14	n	71.3921	4.97863	-0.785207	0.0697364	0.157716
													20240621_s02p02t01_2_5sON_15sOFF_spots_extended.h5	20240621s02p02t01	20240621s02p02	7	2	n	27.5793	7.35824	-1.27269	0.266803	0.172961
													20240621_s02p02t01_2_5sON_15sOFF_spots_extended.h5	20240621s02p02t01	20240621s02p02	7	3	n	28.8636	4.75692	-0.201765	0.164807	0.0424151
													20240621_s02p02t01_2_5sON_15sOFF_spots_extended.h5	20240621s02p02t01	20240621s02p02	7	4	n	29.6603	1.42468	-0.586976	0.0480331	0.412006
													20240621_s02p02t01_2_5sON_15sOFF_spots_extended.h5	20240621s02p02t01	20240621s02p02	7	5	n	30.7115	4.35188	0.0142225	0.141702	-0.00326814
													20240621_s02p02t01_2_5sON_15sOFF_spots_extended.h5	20240621s02p02t01	20240621s02p02	7	6	n	32.5534	7.27573	-1.22562	0.223501	0.168453
													20240621_s02p02t01_2_5sON_15sOFF_spots_extended.h5	20240621s02p02t01	20240621s02p02	7	7	n	33.182	2.18493	-0.302565	0.0658469	0.138478
													20240621_s02p02t01_2_5sON_15sOFF_spots_extended.h5	20240621s02p02t01	20240621s02p02	7	8	n	35.3959	16.2858	-1.21155	0.460104	0.0743929
													20240621_s02p02t01_2_5sON_15sOFF_spots_extended.h5	20240621s02p02t01	20240621s02p02	7	9	n	37.5655	2.11827	-1.91081	0.0563887	0.902061
													20240621_s02p02t01_2_5sON_15sOFF_spots_extended.h5	20240621s02p02t01	20240621s02p02	7	10	n	37.7499	0.745611	-1.36839	0.0197514	1.83526
													20240621_s02p02t01_2_5sON_15sOFF_spots_extended.h5	20240621s02p02t01	20240621s02p02	7	11	n	37.9505	1.12905	-0.35779	0.0297505	0.316895
													20240621_s02p02t01_2_5sON_15sOFF_spots_extended.h5	20240621s02p02t01	20240621s02p02	7	12	n	38.2585	1.27017	-0.929359	0.0331997	0.731681
													20240621_s02p02t01_2_5sON_15sOFF_spots_extended.h5	20240621s02p02t01	20240621s02p02	7	13	n	40.7665	12.5676	-1.88321	0.308282	0.149847
													20240621_s02p02t01_2_5sON_15sOFF_spots_extended.h5	20240621s02p02t01	20240621s02p02	7	14	n	41.878	0.611763	-0.820962	0.0146082	1.34196
													20240621_s02p02t01_2_5sON_15sOFF_spots_extended.h5	20240621s02p02t01	20240621s02p02	5	2	n	33.059	12.6315	-1.44236	0.382089	0.114187
													20240621_s02p02t01_2_5sON_15sOFF_spots_extended.h5	20240621s02p02t01	20240621s02p02	5	3	n	33.4593	1.38715	-0.891988	0.0414579	0.643035
													20240621_s02p02t01_2_5sON_15sOFF_spots_extended.h5	20240621s02p02t01	20240621s02p02	5	4	n	33.6488	2.38391	-0.96919	0.0708469	0.406555
													20240621_s02p02t01_2_5sON_15sOFF_spots_extended.h5	20240621s02p02t01	20240621s02p02	5	5	n	34.8284	9.06841	-0.33687	0.260374	0.0371477
													20240621_s02p02t01_2_5sON_15sOFF_spots_extended.h5	20240621s02p02t01	20240621s02p02	5	6	n	36.3332	3.64083	-0.232753	0.100207	0.0639286
													20240621_s02p02t01_2_5sON_15sOFF_spots_extended.h5	20240621s02p02t01	20240621s02p02	5	7	n	37.3604	2.8289	-0.375078	0.0757191	0.132588
													20240621_s02p02t01_2_5sON_15sOFF_spots_extended.h5	20240621s02p02t01	20240621s02p02	5	8	n	38.1309	4.93955	-0.671674	0.129542	0.135979
													20240621_s02p02t01_2_5sON_15sOFF_spots_extended.h5	20240621s02p02t01	20240621s02p02	5	9	n	40.5666	5.04762	-0.670298	0.124428	0.132795
													20240621_s02p02t01_2_5sON_15sOFF_spots_extended.h5	20240621s02p02t01	20240621s02p02	5	10	n	43.6559	18.885	-0.308676	0.432588	0.016345
													20240621_s02p02t01_2_5sON_15sOFF_spots_extended.h5	20240621s02p02t01	20240621s02p02	5	11	n	53.5878	30.1142	-0.564046	0.56196	0.0187302
													20240621_s02p02t01_2_5sON_15sOFF_spots_extended.h5	20240621s02p02t01	20240621s02p02	5	12	n	63.8672	2.15445	-1.38118	0.0337333	0.64108
													20240621_s02p02t01_2_5sON_15sOFF_spots_extended.h5	20240621s02p02t01	20240621s02p02	5	13	n	76.4811	18.5335	-0.436049	0.242328	0.0235276
													20240621_s02p02t01_2_5sON_15sOFF_spots_extended.h5	20240621s02p02t01	20240621s02p02	5	14	n	106.505	31.8172	-1.63644	0.29874	0.0514325
													20240621_s02p02t01_2_5sON_15sOFF_spots_extended.h5	20240621s02p02t01	20240621s02p02	8	2	n	36.5125	5.77621	-0.810137	0.158198	0.140254
													20240621_s02p02t01_2_5sON_15sOFF_spots_extended.h5	20240621s02p02t01	20240621s02p02	8	3	n	39.3291	17.315	0.159686	0.44026	-0.00922238
													20240621_s02p02t01_2_5sON_15sOFF_spots_extended.h5	20240621s02p02t01	20240621s02p02	8	4	n	46.309	24.1074	-0.940488	0.520576	0.0390125
													20240621_s02p02t01_2_5sON_15sOFF_spots_extended.h5	20240621s02p02t01	20240621s02p02	8	5	n	55.5284	10.6905	-1.49072	0.192523	0.139443
													20240621_s02p02t01_2_5sON_15sOFF_spots_extended.h5	20240621s02p02t01	20240621s02p02	8	6	n	67.6155	20.2665	-1.64948	0.299731	0.0813895
													20240621_s02p02t01_2_5sON_15sOFF_spots_extended.h5	20240621s02p02t01	20240621s02p02	8	7	n	78.1487	10.4031	-1.05211	0.133119	0.101134
													20240621_s02p02t01_2_5sON_15sOFF_spots_extended.h5	20240621s02p02t01	20240621s02p02	8	8	n	93.7597	5.65922	-1.70246	0.0603587	0.30083
													20240621_s02p02t01_2_5sON_15sOFF_spots_extended.h5	20240621s02p02t01	20240621s02p02	8	9	n	97.2562	1.83912	-1.11434	0.01891	0.60591
													20240621_s02p02t01_2_5sON_15sOFF_spots_extended.h5	20240621s02p02t01	20240621s02p02	9	2	n	39.5369	6.15432	-1.97586	0.15566	0.321052
													20240621_s02p02t01_2_5sON_15sOFF_spots_extended.h5	20240621s02p02t01	20240621s02p02	9	3	n	40.1181	1.69478	-0.448037	0.0422448	0.264363
													20240621_s02p02t01_2_5sON_15sOFF_spots_extended.h5	20240621s02p02t01	20240621s02p02	9	4	n	43.0701	15.7555	-1.90835	0.36581	0.121123
													20240621_s02p02t01_2_5sON_15sOFF_spots_extended.h5	20240621s02p02t01	20240621s02p02	9	5	n	51.5392	32.1517	0.119072	0.62383	-0.00370345
													20240621_s02p02t01_2_5sON_15sOFF_spots_extended.h5	20240621s02p02t01	20240621s02p02	9	6	n	61.2861	3.88154	-1.00724	0.0633347	0.259495
													20240621_s02p02t01_2_5sON_15sOFF_spots_extended.h5	20240621s02p02t01	20240621s02p02	9	7	n	74.3201	28.2051	-0.425539	0.379509	0.0150873
													20240621_s02p02t01_2_5sON_15sOFF_spots_extended.h5	20240621s02p02t01	20240621s02p02	9	8	n	107.2	16.7371	-0.824584	0.15613	0.0492667
													20240621_s02p02t01_2_5sON_15sOFF_spots_extended.h5	20240621s02p02t01	20240621s02p02	2	2	n	31.7769	2.97583	-0.955459	0.0936478	0.321073
													20240621_s02p02t01_2_5sON_15sOFF_spots_extended.h5	20240621s02p02t01	20240621s02p02	2	3	n	33.3264	8.28478	-0.343958	0.248595	0.0415168
													20240621_s02p02t01_2_5sON_15sOFF_spots_extended.h5	20240621s02p02t01	20240621s02p02	2	4	n	33.8393	0.531076	-0.701426	0.0156941	1.32076
													20240621_s02p02t01_2_5sON_15sOFF_spots_extended.h5	20240621s02p02t01	20240621s02p02	2	5	n	34.3965	5.68435	-0.2612	0.165259	0.0459507
													20240621_s02p02t01_2_5sON_15sOFF_spots_extended.h5	20240621s02p02t01	20240621s02p02	2	6	n	36.0493	1.65317	-1.5029	0.0458587	0.909102
													20240621_s02p02t01_2_5sON_15sOFF_spots_extended.h5	20240621s02p02t01	20240621s02p02	2	7	n	37.8708	14.4556	0.672271	0.381707	-0.046506
													20240621_s02p02t01_2_5sON_15sOFF_spots_extended.h5	20240621s02p02t01	20240621s02p02	2	8	n	39.4453	3.55957	-0.760603	0.0902406	0.213679
													20240621_s02p02t01_2_5sON_15sOFF_spots_extended.h5	20240621s02p02t01	20240621s02p02	2	9	n	42.239	9.60303	-1.47954	0.22735	0.15407
													20240621_s02p02t01_2_5sON_15sOFF_spots_extended.h5	20240621s02p02t01	20240621s02p02	2	10	n	43.2571	2.48304	-0.682114	0.0574019	0.27471
													20240621_s02p02t01_2_5sON_15sOFF_spots_extended.h5	20240621s02p02t01	20240621s02p02	2	11	n	44.2366	4.69554	-0.306144	0.106146	0.0651988
													20240621_s02p02t01_2_5sON_15sOFF_spots_extended.h5	20240621s02p02t01	20240621s02p02	2	12	n	46.7263	4.25408	-0.901577	0.0910425	0.211932
													20240621_s02p02t01_2_5sON_15sOFF_spots_extended.h5	20240621s02p02t01	20240621s02p02	2	13	n	48.4915	4.60249	-0.607016	0.0949133	0.131889
													20240621_s02p02t01_2_5sON_15sOFF_spots_extended.h5	20240621s02p02t01	20240621s02p02	2	14	n	52.3521	14.8645	-1.52687	0.283933	0.102719
													20240621_s02p02t01_2_5sON_15sOFF_spots_extended.h5	20240621s02p02t01	20240621s02p02	14	3	n	34.9656	4.19414	-0.0196808	0.11995	0.00469246
													20240621_s02p02t01_2_5sON_15sOFF_spots_extended.h5	20240621s02p02t01	20240621s02p02	14	4	n	36.6561	8.83399	-1.62862	0.240997	0.184359
													20240621_s02p02t01_2_5sON_15sOFF_spots_extended.h5	20240621s02p02t01	20240621s02p02	14	5	n	38.9048	6.12936	-1.31927	0.157548	0.215238
													20240621_s02p02t01_2_5sON_15sOFF_spots_extended.h5	20240621s02p02t01	20240621s02p02	14	6	n	40.4433	11.9068	-0.0475168	0.294407	0.00399072
													20240621_s02p02t01_2_5sON_15sOFF_spots_extended.h5	20240621s02p02t01	20240621s02p02	14	7	n	47.6744	30.1954	-0.63461	0.633367	0.0210168
													20240621_s02p02t01_2_5sON_15sOFF_spots_extended.h5	20240621s02p02t01	20240621s02p02	14	8	n	59.9573	18.1356	-0.505551	0.302475	0.0278762
													20240621_s02p02t01_2_5sON_15sOFF_spots_extended.h5	20240621s02p02t01	20240621s02p02	14	9	n	88.6161	25.5371	-2.33365	0.288177	0.0913825
													20240621_s02p02t01_2_5sON_15sOFF_spots_extended.h5	20240621s02p02t01	20240621s02p02	17	4	n	36.0981	1.18309	-1.15886	0.0327743	0.979517
													20240621_s02p02t01_2_5sON_15sOFF_spots_extended.h5	20240621s02p02t01	20240621s02p02	17	5	n	36.2477	1.47186	-0.439887	0.0406057	0.298864
													20240621_s02p02t01_2_5sON_15sOFF_spots_extended.h5	20240621s02p02t01	20240621s02p02	17	6	n	38.6231	18.9821	-1.26622	0.491472	0.0667057
													20240621_s02p02t01_2_5sON_15sOFF_spots_extended.h5	20240621s02p02t01	20240621s02p02	17	7	n	44.0657	12.5166	-1.13623	0.284044	0.0907782
													20240621_s02p02t01_2_5sON_15sOFF_spots_extended.h5	20240621s02p02t01	20240621s02p02	17	8	n	45.8681	2.24866	-0.569569	0.0490245	0.253293
													20240621_s02p02t01_2_5sON_15sOFF_spots_extended.h5	20240621s02p02t01	20240621s02p02	17	9	n	50.4876	14.9708	-0.896539	0.296524	0.0598859
													20240621_s02p02t01_2_5sON_15sOFF_spots_extended.h5	20240621s02p02t01	20240621s02p02	17	10	n	52.7501	0.484706	-0.185744	0.00918872	0.383209
													20240621_s02p02t01_2_5sON_15sOFF_spots_extended.h5	20240621s02p02t01	20240621s02p02	17	11	n	53.8461	2.86501	-0.573423	0.0532074	0.200147
													20240621_s02p02t01_2_5sON_15sOFF_spots_extended.h5	20240621s02p02t01	20240621s02p02	17	12	n	57.4133	7.28442	-0.750975	0.126877	0.103093
													20240621_s02p02t01_2_5sON_15sOFF_spots_extended.h5	20240621s02p02t01	20240621s02p02	17	13	n	64.9268	8.03056	-1.71855	0.123686	0.214002
													20240621_s02p02t01_2_5sON_15sOFF_spots_extended.h5	20240621s02p02t01	20240621s02p02	17	14	n	70.0936	3.92077	-0.382358	0.0559362	0.0975211
													20240621_s02p02t01_2_5sON_15sOFF_spots_extended.h5	20240621s02p02t01	20240621s02p02	26	6	n	32.8742	18.703	-0.427911	0.568925	0.0228793
													20240621_s02p02t01_2_5sON_15sOFF_spots_extended.h5	20240621s02p02t01	20240621s02p02	26	7	n	37.3121	12.3475	-0.180111	0.330926	0.0145867
													20240621_s02p02t01_2_5sON_15sOFF_spots_extended.h5	20240621s02p02t01	20240621s02p02	26	8	n	40.2273	10.5297	-0.662776	0.261754	0.0629437
													20240621_s02p02t01_2_5sON_15sOFF_spots_extended.h5	20240621s02p02t01	20240621s02p02	26	9	n	46.0327	23.1417	-0.80706	0.502724	0.0348747
													20240621_s02p02t01_2_5sON_15sOFF_spots_extended.h5	20240621s02p02t01	20240621s02p02	26	10	n	50.3612	3.62615	-0.903198	0.072003	0.249079
													20240621_s02p02t01_2_5sON_15sOFF_spots_extended.h5	20240621s02p02t01	20240621s02p02	26	11	n	53.075	3.33785	-0.507379	0.0628893	0.152008
													20240621_s02p02t01_2_5sON_15sOFF_spots_extended.h5	20240621s02p02t01	20240621s02p02	26	12	n	55.077	7.2627	-0.47371	0.131865	0.0652251
													20240621_s02p02t01_2_5sON_15sOFF_spots_extended.h5	20240621s02p02t01	20240621s02p02	26	13	n	62.9782	23.8294	-0.686283	0.378375	0.0287998
													20240621_s02p02t01_2_5sON_15sOFF_spots_extended.h5	20240621s02p02t01	20240621s02p02	26	14	n	79.9044	8.64449	-0.615408	0.108185	0.0711908
													20240705_s03p01t02_2_5sON_15sOFF_spots_extended.h5	20240705s03p01t02	20240705s03p01	4	2	y	35.7434	2.40204	-1.18703	0.0672024	0.494176
													20240705_s03p01t02_2_5sON_15sOFF_spots_extended.h5	20240705s03p01t02	20240705s03p01	4	3	y	36.2031	4.41571	-0.921359	0.121971	0.208655
													20240705_s03p01t02_2_5sON_15sOFF_spots_extended.h5	20240705s03p01t02	20240705s03p01	4	4	y	36.7608	4.76517	-0.297002	0.129627	0.0623278
													20240705_s03p01t02_2_5sON_15sOFF_spots_extended.h5	20240705s03p01t02	20240705s03p01	4	5	y	37.7569	4.91256	-0.312046	0.13011	0.0635201
													20240705_s03p01t02_2_5sON_15sOFF_spots_extended.h5	20240705s03p01t02	20240705s03p01	4	6	y	38.4796	2.05948	-0.842659	0.0535213	0.409162
													20240705_s03p01t02_2_5sON_15sOFF_spots_extended.h5	20240705s03p01t02	20240705s03p01	4	7	y	38.7563	2.75787	-1.29023	0.0711591	0.467837
													20240705_s03p01t02_2_5sON_15sOFF_spots_extended.h5	20240705s03p01t02	20240705s03p01	4	8	y	39.0523	2.2541	-1.47603	0.0577201	0.654817
													20240705_s03p01t02_2_5sON_15sOFF_spots_extended.h5	20240705s03p01t02	20240705s03p01	4	9	y	39.2699	1.98336	-0.939534	0.0505058	0.473709
													20240705_s03p01t02_2_5sON_15sOFF_spots_extended.h5	20240705s03p01t02	20240705s03p01	4	10	y	39.3758	1.54747	-0.64668	0.0393001	0.417894
													20240705_s03p01t02_2_5sON_15sOFF_spots_extended.h5	20240705s03p01t02	20240705s03p01	4	11	y	39.5489	1.51841	-0.7634	0.0383932	0.502763
													20240705_s03p01t02_2_5sON_15sOFF_spots_extended.h5	20240705s03p01t02	20240705s03p01	4	12	y	40.1467	4.28885	-0.419293	0.106829	0.0977636
													20240705_s03p01t02_2_5sON_15sOFF_spots_extended.h5	20240705s03p01t02	20240705s03p01	4	13	y	40.9511	2.16407	-1.00777	0.0528452	0.465684
													20240705_s03p01t02_2_5sON_15sOFF_spots_extended.h5	20240705s03p01t02	20240705s03p01	4	14	y	41.2656	1.47505	-0.887885	0.0357452	0.601937
													20240705_s03p01t02_2_5sON_15sOFF_spots_extended.h5	20240705s03p01t02	20240705s03p01	5	2	y	41.0711	3.65871	-1.04845	0.0890824	0.286564
													20240705_s03p01t02_2_5sON_15sOFF_spots_extended.h5	20240705s03p01t02	20240705s03p01	5	3	y	41.5134	2.0812	-0.84576	0.0501332	0.406381
													20240705_s03p01t02_2_5sON_15sOFF_spots_extended.h5	20240705s03p01t02	20240705s03p01	5	4	y	41.7007	1.69305	-0.497447	0.0406002	0.293817
													20240705_s03p01t02_2_5sON_15sOFF_spots_extended.h5	20240705s03p01t02	20240705s03p01	5	5	y	42.0839	1.92969	-1.02674	0.0458534	0.532075
													20240705_s03p01t02_2_5sON_15sOFF_spots_extended.h5	20240705s03p01t02	20240705s03p01	5	6	y	42.4338	2.06481	-0.736901	0.0486595	0.356886
													20240705_s03p01t02_2_5sON_15sOFF_spots_extended.h5	20240705s03p01t02	20240705s03p01	5	7	y	42.6675	1.4768	-0.607635	0.0346118	0.411454
													20240705_s03p01t02_2_5sON_15sOFF_spots_extended.h5	20240705s03p01t02	20240705s03p01	5	8	y	43.0231	1.77915	-0.760143	0.0413534	0.427251
													20240705_s03p01t02_2_5sON_15sOFF_spots_extended.h5	20240705s03p01t02	20240705s03p01	5	9	y	43.5583	3.44197	-0.496399	0.0790198	0.14422
													20240705_s03p01t02_2_5sON_15sOFF_spots_extended.h5	20240705s03p01t02	20240705s03p01	5	10	y	44.2563	2.21007	-1.10696	0.0499379	0.500873
													20240705_s03p01t02_2_5sON_15sOFF_spots_extended.h5	20240705s03p01t02	20240705s03p01	5	11	y	45.2199	5.04717	-0.850489	0.111614	0.168508
													20240705_s03p01t02_2_5sON_15sOFF_spots_extended.h5	20240705s03p01t02	20240705s03p01	5	12	y	46.3114	2.47908	-1.28277	0.0535307	0.517439
													20240705_s03p01t02_2_5sON_15sOFF_spots_extended.h5	20240705s03p01t02	20240705s03p01	5	13	y	46.9104	2.09084	-0.67336	0.044571	0.322052
													20240705_s03p01t02_2_5sON_15sOFF_spots_extended.h5	20240705s03p01t02	20240705s03p01	5	14	y	47.5661	2.8997	-0.778705	0.0609615	0.268547
													20240705_s03p01t02_2_5sON_15sOFF_spots_extended.h5	20240705s03p01t02	20240705s03p01	1	2	y	26.833	9.49874	-0.414011	0.353995	0.0435859
													20240705_s03p01t02_2_5sON_15sOFF_spots_extended.h5	20240705s03p01t02	20240705s03p01	1	3	y	27.4957	2.96322	-1.51125	0.10777	0.510002
													20240705_s03p01t02_2_5sON_15sOFF_spots_extended.h5	20240705s03p01t02	20240705s03p01	1	4	y	27.6294	3.49772	-0.60835	0.126594	0.173927
													20240705_s03p01t02_2_5sON_15sOFF_spots_extended.h5	20240705s03p01t02	20240705s03p01	1	5	y	27.5951	1.99551	-1.0486	0.0723137	0.525481
													20240705_s03p01t02_2_5sON_15sOFF_spots_extended.h5	20240705s03p01t02	20240705s03p01	1	6	y	27.4576	1.60533	-0.769167	0.0584657	0.479134
													20240705_s03p01t02_2_5sON_15sOFF_spots_extended.h5	20240705s03p01t02	20240705s03p01	1	7	y	27.4919	2.98438	-1.607	0.108555	0.538469
													20240705_s03p01t02_2_5sON_15sOFF_spots_extended.h5	20240705s03p01t02	20240705s03p01	1	8	y	27.5548	1.95928	-0.905815	0.0711048	0.462321
													20240705_s03p01t02_2_5sON_15sOFF_spots_extended.h5	20240705s03p01t02	20240705s03p01	1	9	y	27.498	2.08339	-0.805439	0.0757652	0.386599
													20240705_s03p01t02_2_5sON_15sOFF_spots_extended.h5	20240705s03p01t02	20240705s03p01	1	10	y	27.3917	1.77076	-1.71848	0.0646459	0.970478
													20240705_s03p01t02_2_5sON_15sOFF_spots_extended.h5	20240705s03p01t02	20240705s03p01	1	11	y	27.2272	1.2131	-0.945617	0.0445547	0.779505
													20240705_s03p01t02_2_5sON_15sOFF_spots_extended.h5	20240705s03p01t02	20240705s03p01	1	12	y	27.2101	1.72569	-1.13125	0.0634207	0.655538
													20240705_s03p01t02_2_5sON_15sOFF_spots_extended.h5	20240705s03p01t02	20240705s03p01	1	13	y	27.1883	1.28057	-0.252089	0.0471	0.196857
													20240705_s03p01t02_2_5sON_15sOFF_spots_extended.h5	20240705s03p01t02	20240705s03p01	1	14	y	27.113	0.771001	0.371626	0.0284366	-0.482004
													20240705_s03p01t02_2_5sON_15sOFF_spots_extended.h5	20240705s03p01t02	20240705s03p01	0	2	y	24.028	8.5296	-1.70163	0.354986	0.199497
													20240705_s03p01t02_2_5sON_15sOFF_spots_extended.h5	20240705s03p01t02	20240705s03p01	0	3	y	24.3203	3.60408	-1.20422	0.148192	0.334128
													20240705_s03p01t02_2_5sON_15sOFF_spots_extended.h5	20240705s03p01t02	20240705s03p01	0	4	y	24.3753	2.9558	-1.65485	0.121262	0.559864
													20240705_s03p01t02_2_5sON_15sOFF_spots_extended.h5	20240705s03p01t02	20240705s03p01	0	5	y	24.3125	2.05486	-1.64857	0.0845186	0.802278
													20240705_s03p01t02_2_5sON_15sOFF_spots_extended.h5	20240705s03p01t02	20240705s03p01	0	6	y	24.1895	1.74204	-1.0284	0.0720162	0.590344
													20240705_s03p01t02_2_5sON_15sOFF_spots_extended.h5	20240705s03p01t02	20240705s03p01	0	7	y	24.3915	5.757	-0.520302	0.236025	0.0903772
													20240705_s03p01t02_2_5sON_15sOFF_spots_extended.h5	20240705s03p01t02	20240705s03p01	0	8	y	24.4883	2.33658	-1.03007	0.0954159	0.440846
													20240705_s03p01t02_2_5sON_15sOFF_spots_extended.h5	20240705s03p01t02	20240705s03p01	0	9	y	24.4589	3.62542	-0.687166	0.148225	0.189541
													20240705_s03p01t02_2_5sON_15sOFF_spots_extended.h5	20240705s03p01t02	20240705s03p01	0	10	y	24.5949	2.51971	-0.844647	0.102449	0.335215
													20240705_s03p01t02_2_5sON_15sOFF_spots_extended.h5	20240705s03p01t02	20240705s03p01	0	11	y	24.6282	2.56234	-0.812722	0.104041	0.317179
													20240705_s03p01t02_2_5sON_15sOFF_spots_extended.h5	20240705s03p01t02	20240705s03p01	0	12	y	24.5396	1.92516	-0.570197	0.0784512	0.296181
													20240705_s03p01t02_2_5sON_15sOFF_spots_extended.h5	20240705s03p01t02	20240705s03p01	0	13	y	24.5111	0.908351	-1.62777	0.0370587	1.792
													20240705_s03p01t02_2_5sON_15sOFF_spots_extended.h5	20240705s03p01t02	20240705s03p01	0	14	y	24.3445	0.839516	-0.638899	0.0344848	0.761033
													20240705_s03p01t02_2_5sON_15sOFF_spots_extended.h5	20240705s03p01t02	20240705s03p01	3	2	y	32.1897	1.33648	-0.608816	0.0415188	0.455537
													20240705_s03p01t02_2_5sON_15sOFF_spots_extended.h5	20240705s03p01t02	20240705s03p01	3	3	y	32.1565	2.20597	-1.35679	0.0686011	0.615056
													20240705_s03p01t02_2_5sON_15sOFF_spots_extended.h5	20240705s03p01t02	20240705s03p01	3	4	y	32.1249	1.7156	-0.700743	0.053404	0.408455
													20240705_s03p01t02_2_5sON_15sOFF_spots_extended.h5	20240705s03p01t02	20240705s03p01	3	5	y	31.9758	1.3857	-0.0805607	0.0433359	0.0581373
													20240705_s03p01t02_2_5sON_15sOFF_spots_extended.h5	20240705s03p01t02	20240705s03p01	3	6	y	31.9153	1.33105	-0.613495	0.0417056	0.460911
													20240705_s03p01t02_2_5sON_15sOFF_spots_extended.h5	20240705s03p01t02	20240705s03p01	3	7	y	31.9471	2.68819	-1.74493	0.0841448	0.64911
													20240705_s03p01t02_2_5sON_15sOFF_spots_extended.h5	20240705s03p01t02	20240705s03p01	3	8	y	31.9893	1.91666	-1.10243	0.0599158	0.575184
													20240705_s03p01t02_2_5sON_15sOFF_spots_extended.h5	20240705s03p01t02	20240705s03p01	3	9	y	32.0803	2.05021	-0.70126	0.0639088	0.342042
													20240705_s03p01t02_2_5sON_15sOFF_spots_extended.h5	20240705s03p01t02	20240705s03p01	3	10	y	32.2101	2.72569	-0.537395	0.0846222	0.197159
													20240705_s03p01t02_2_5sON_15sOFF_spots_extended.h5	20240705s03p01t02	20240705s03p01	3	11	y	32.4969	2.56048	-0.656819	0.0787915	0.256521
													20240705_s03p01t02_2_5sON_15sOFF_spots_extended.h5	20240705s03p01t02	20240705s03p01	3	12	y	32.6277	0.760509	-0.542585	0.0233087	0.71345
													20240705_s03p01t02_2_5sON_15sOFF_spots_extended.h5	20240705s03p01t02	20240705s03p01	3	13	y	32.5414	1.24028	-0.586819	0.038114	0.473134
													20240705_s03p01t02_2_5sON_15sOFF_spots_extended.h5	20240705s03p01t02	20240705s03p01	3	14	y	32.5078	0.942206	-0.855647	0.028984	0.908131
													20240705_s03p01t02_2_5sON_15sOFF_spots_extended.h5	20240705s03p01t02	20240705s03p01	2	2	y	27.4816	1.76456	-0.356044	0.0642089	0.201775
													20240705_s03p01t02_2_5sON_15sOFF_spots_extended.h5	20240705s03p01t02	20240705s03p01	2	3	y	27.7015	5.82562	-0.991642	0.2103	0.170221
													20240705_s03p01t02_2_5sON_15sOFF_spots_extended.h5	20240705s03p01t02	20240705s03p01	2	4	y	28.0751	2.35008	-1.06286	0.0837068	0.452263
													20240705_s03p01t02_2_5sON_15sOFF_spots_extended.h5	20240705s03p01t02	20240705s03p01	2	5	y	28.0776	3.03478	-0.898377	0.108085	0.296027
													20240705_s03p01t02_2_5sON_15sOFF_spots_extended.h5	20240705s03p01t02	20240705s03p01	2	6	y	28.3027	2.70676	-0.914162	0.0956361	0.337733
													20240705_s03p01t02_2_5sON_15sOFF_spots_extended.h5	20240705s03p01t02	20240705s03p01	2	7	y	28.5405	3.35726	-0.684423	0.117631	0.203864
													20240705_s03p01t02_2_5sON_15sOFF_spots_extended.h5	20240705s03p01t02	20240705s03p01	2	8	y	28.5198	2.70794	-0.4135	0.0949495	0.152699
													20240705_s03p01t02_2_5sON_15sOFF_spots_extended.h5	20240705s03p01t02	20240705s03p01	2	9	y	28.8591	3.99264	-1.30334	0.138349	0.326435
													20240705_s03p01t02_2_5sON_15sOFF_spots_extended.h5	20240705s03p01t02	20240705s03p01	2	10	y	29.3873	2.57752	-0.753988	0.0877085	0.292525
													20240705_s03p01t02_2_5sON_15sOFF_spots_extended.h5	20240705s03p01t02	20240705s03p01	2	11	y	29.4834	1.80481	-1.42833	0.0612145	0.791404
													20240705_s03p01t02_2_5sON_15sOFF_spots_extended.h5	20240705s03p01t02	20240705s03p01	2	12	y	29.4835	1.35652	-1.15756	0.0460094	0.853336
													20240705_s03p01t02_2_5sON_15sOFF_spots_extended.h5	20240705s03p01t02	20240705s03p01	2	13	y	29.5476	1.44315	-0.766548	0.0488415	0.531165
													20240705_s03p01t02_2_5sON_15sOFF_spots_extended.h5	20240705s03p01t02	20240705s03p01	2	14	y	29.5405	1.51976	-0.861209	0.0514467	0.566675
													20240523_s02p01t02_1_5sON_15sOFF_spots_extended.h5	20240523s02p01t02	20240523s02p01	0	2	n	108.776	22.1042	-1.36312	0.203209	0.0616681
													20240523_s02p01t02_1_5sON_15sOFF_spots_extended.h5	20240523s02p01t02	20240523s02p01	3	7	n	73.228	32.4693	-2.90301	0.4434	0.0894079
													20240523_s02p01t02_1_5sON_15sOFF_spots_extended.h5	20240523s02p01t02	20240523s02p01	3	8	n	96.4894	11.1657	-1.30599	0.115719	0.116965
													20240523_s02p01t02_1_5sON_15sOFF_spots_extended.h5	20240523s02p01t02	20240523s02p01	3	9	n	116.994	22.2686	-2.55189	0.190339	0.114596
													20240523_s02p01t02_1_5sON_15sOFF_spots_extended.h5	20240523s02p01t02	20240523s02p01	3	10	n	142.859	4.30922	-1.87986	0.030164	0.436242
													20240523_s02p01t02_1_5sON_15sOFF_spots_extended.h5	20240523s02p01t02	20240523s02p01	3	11	n	158.769	2.24865	-0.0546839	0.014163	0.0243185
													20240523_s02p01t02_1_5sON_15sOFF_spots_extended.h5	20240523s02p01t02	20240523s02p01	4	8	n	55.4678	5.98901	-1.44265	0.107973	0.240883
													20240523_s02p01t02_1_5sON_15sOFF_spots_extended.h5	20240523s02p01t02	20240523s02p01	4	9	n	58.185	5.84832	-1.52021	0.100513	0.25994
													20240523_s02p01t02_1_5sON_15sOFF_spots_extended.h5	20240523s02p01t02	20240523s02p01	4	10	n	60.2273	3.92359	-1.36242	0.0651464	0.347239
													20240523_s02p01t02_1_5sON_15sOFF_spots_extended.h5	20240523s02p01t02	20240523s02p01	4	11	n	75.3796	28.9034	-1.68705	0.383438	0.0583684
													20240523_s02p01t02_1_5sON_15sOFF_spots_extended.h5	20240523s02p01t02	20240523s02p01	4	12	n	104.803	20.9346	-1.63761	0.199753	0.078225
													20240523_s02p01t02_1_5sON_15sOFF_spots_extended.h5	20240523s02p01t02	20240523s02p01	4	13	n	127.216	9.51161	-1.38918	0.0747675	0.146051
													20240523_s02p01t02_1_5sON_15sOFF_spots_extended.h5	20240523s02p01t02	20240523s02p01	5	13	n	66.8072	18.9173	-3.57105	0.283163	0.188772
													20240523_s02p01t02_1_5sON_15sOFF_spots_extended.h5	20240523s02p01t02	20240523s02p01	5	14	n	78.7915	11.2003	-4.49448	0.14215	0.401284
													20240523_s02p01t02_1_5sON_15sOFF_spots_extended.h5	20240523s02p01t02	20240523s02p01	5	15	n	90.7925	13.462	-3.90853	0.148272	0.290337
													20240523_s02p01t02_1_5sON_15sOFF_spots_extended.h5	20240523s02p01t02	20240523s02p01	5	16	n	113.477	27.2987	-2.42672	0.240565	0.0888953
													20240523_s02p01t02_1_5sON_15sOFF_spots_extended.h5	20240523s02p01t02	20240523s02p01	5	17	n	146.501	5.38679	-2.49711	0.0367696	0.463561
													20240705_s03p01t01_2_5sON_15sOFF_spots_extended.h5	20240705s03p01t01	20240705s03p01	1	1	n	50.1849	21.8556	-2.48747	0.435501	0.113814
													20240705_s03p01t01_2_5sON_15sOFF_spots_extended.h5	20240705s03p01t01	20240705s03p01	1	2	n	65.6326	28.1564	-0.108919	0.429001	0.00386834
													20240705_s03p01t01_2_5sON_15sOFF_spots_extended.h5	20240705s03p01t01	20240705s03p01	2	1	n	46.8308	16.6753	-1.94684	0.356076	0.11675
													20240705_s03p01t01_2_5sON_15sOFF_spots_extended.h5	20240705s03p01t01	20240705s03p01	2	2	n	54.0376	32.6199	-1.48302	0.603652	0.0454637
													20240705_s03p01t01_2_5sON_15sOFF_spots_extended.h5	20240705s03p01t01	20240705s03p01	2	3	n	72.1791	27.0501	-2.65739	0.374764	0.0982397
													20240705_s03p01t01_2_5sON_15sOFF_spots_extended.h5	20240705s03p01t01	20240705s03p01	2	4	n	107.662	27.7791	-1.24156	0.258022	0.0446939
													20240705_s03p01t01_2_5sON_15sOFF_spots_extended.h5	20240705s03p01t01	20240705s03p01	2	5	n	137.938	2.98969	-0.714503	0.0216742	0.238989
													20240705_s03p01t01_2_5sON_15sOFF_spots_extended.h5	20240705s03p01t01	20240705s03p01	4	3	n	84.027	10.3824	-1.38319	0.12356	0.133224
													20240705_s03p01t01_2_5sON_15sOFF_spots_extended.h5	20240705s03p01t01	20240705s03p01	7	4	n	140.888	17.6679	-0.286755	0.125404	0.0162303
													20240705_s03p01t01_2_5sON_15sOFF_spots_extended.h5	20240705s03p01t01	20240705s03p01	9	5	n	54.0841	47.7999	-1.26817	0.883808	0.0265307
													20240705_s03p01t01_2_5sON_15sOFF_spots_extended.h5	20240705s03p01t01	20240705s03p01	11	6	n	62.2614	40.2409	-2.76988	0.646322	0.0688326
													20240705_s03p01t01_2_5sON_15sOFF_spots_extended.h5	20240705s03p01t01	20240705s03p01	11	7	n	89.9128	21.346	-0.437705	0.237407	0.0205052
													20240705_s03p01t01_2_5sON_15sOFF_spots_extended.h5	20240705s03p01t01	20240705s03p01	13	7	n	46.341	7.16347	-2.87313	0.154582	0.401081
													20240621_s01p01t03_2_5sON_15sOFF_spots_extended.h5	20240621s01p01t03	20240621s01p01	0	2	y	42.2729	2.51612	-1.69823	0.0595209	0.67494
													20240621_s01p01t03_2_5sON_15sOFF_spots_extended.h5	20240621s01p01t03	20240621s01p01	0	3	y	42.8996	2.22572	-0.793529	0.051882	0.356527
													20240621_s01p01t03_2_5sON_15sOFF_spots_extended.h5	20240621s01p01t03	20240621s01p01	0	4	y	43.7082	2.2186	-0.646503	0.0507594	0.291402
													20240621_s01p01t03_2_5sON_15sOFF_spots_extended.h5	20240621s01p01t03	20240621s01p01	0	5	y	44.4779	2.05898	-1.2763	0.0462921	0.61987
													20240621_s01p01t03_2_5sON_15sOFF_spots_extended.h5	20240621s01p01t03	20240621s01p01	0	6	y	45.4146	3.6766	-0.829107	0.0809563	0.225509
													20240621_s01p01t03_2_5sON_15sOFF_spots_extended.h5	20240621s01p01t03	20240621s01p01	0	7	y	46.5474	2.61469	-1.11724	0.0561726	0.427294
													20240621_s01p01t03_2_5sON_15sOFF_spots_extended.h5	20240621s01p01t03	20240621s01p01	0	8	y	47.3616	1.60226	-0.892871	0.0338303	0.557257
													20240621_s01p01t03_2_5sON_15sOFF_spots_extended.h5	20240621s01p01t03	20240621s01p01	0	9	y	48.1446	2.028	-1.10203	0.042123	0.543406
													20240621_s01p01t03_2_5sON_15sOFF_spots_extended.h5	20240621s01p01t03	20240621s01p01	0	10	y	48.8913	1.76484	-0.481309	0.0360972	0.272722
													20240621_s01p01t03_2_5sON_15sOFF_spots_extended.h5	20240621s01p01t03	20240621s01p01	0	11	y	49.6705	2.17969	-0.743986	0.043883	0.341326
													20240621_s01p01t03_2_5sON_15sOFF_spots_extended.h5	20240621s01p01t03	20240621s01p01	0	12	y	50.2317	1.52492	-1.05306	0.0303577	0.690569
													20240621_s01p01t03_2_5sON_15sOFF_spots_extended.h5	20240621s01p01t03	20240621s01p01	0	13	y	50.8577	1.60301	-0.680295	0.0315196	0.424386
													20240621_s01p01t03_2_5sON_15sOFF_spots_extended.h5	20240621s01p01t03	20240621s01p01	0	14	y	51.411	1.56176	-0.411215	0.0303779	0.263302
													20240621_s01p01t03_2_5sON_15sOFF_spots_extended.h5	20240621s01p01t03	20240621s01p01	2	2	y	36.0435	1.61609	-0.514889	0.0448374	0.318601
													20240621_s01p01t03_2_5sON_15sOFF_spots_extended.h5	20240621s01p01t03	20240621s01p01	2	3	y	36.3033	1.19467	-0.76979	0.032908	0.644354
													20240621_s01p01t03_2_5sON_15sOFF_spots_extended.h5	20240621s01p01t03	20240621s01p01	2	4	y	36.5197	1.67037	-0.879806	0.0457388	0.526713
													20240621_s01p01t03_2_5sON_15sOFF_spots_extended.h5	20240621s01p01t03	20240621s01p01	2	5	y	36.7978	1.94088	-0.923171	0.0527445	0.475645
													20240621_s01p01t03_2_5sON_15sOFF_spots_extended.h5	20240621s01p01t03	20240621s01p01	2	6	y	37.1796	1.89827	-0.261136	0.0510569	0.137565
													20240621_s01p01t03_2_5sON_15sOFF_spots_extended.h5	20240621s01p01t03	20240621s01p01	2	7	y	37.701	2.00853	-0.550149	0.0532753	0.273906
													20240621_s01p01t03_2_5sON_15sOFF_spots_extended.h5	20240621s01p01t03	20240621s01p01	2	8	y	38.0254	1.47345	-0.590718	0.0387492	0.400908
													20240621_s01p01t03_2_5sON_15sOFF_spots_extended.h5	20240621s01p01t03	20240621s01p01	2	9	y	38.264	1.42114	-0.892323	0.0371404	0.627893
													20240621_s01p01t03_2_5sON_15sOFF_spots_extended.h5	20240621s01p01t03	20240621s01p01	2	10	y	38.7598	2.46999	-1.14107	0.0637255	0.461973
													20240621_s01p01t03_2_5sON_15sOFF_spots_extended.h5	20240621s01p01t03	20240621s01p01	2	11	y	39.1123	1.70555	-1.13736	0.0436064	0.666862
													20240621_s01p01t03_2_5sON_15sOFF_spots_extended.h5	20240621s01p01t03	20240621s01p01	2	12	y	39.3139	1.04706	-1.00176	0.0266334	0.956731
													20240621_s01p01t03_2_5sON_15sOFF_spots_extended.h5	20240621s01p01t03	20240621s01p01	2	13	y	39.4646	1.34182	-0.606833	0.0340006	0.452245
													20240621_s01p01t03_2_5sON_15sOFF_spots_extended.h5	20240621s01p01t03	20240621s01p01	2	14	y	39.6489	1.43452	-0.635839	0.0361806	0.443242
													20240621_s01p01t03_2_5sON_15sOFF_spots_extended.h5	20240621s01p01t03	20240621s01p01	3	2	y	34.8587	1.5176	-1.48108	0.0435357	0.975934
													20240621_s01p01t03_2_5sON_15sOFF_spots_extended.h5	20240621s01p01t03	20240621s01p01	3	3	y	34.7328	1.20915	-0.230865	0.0348127	0.190933
													20240621_s01p01t03_2_5sON_15sOFF_spots_extended.h5	20240621s01p01t03	20240621s01p01	3	4	y	34.9676	2.03007	-0.298415	0.0580557	0.146998
													20240621_s01p01t03_2_5sON_15sOFF_spots_extended.h5	20240621s01p01t03	20240621s01p01	3	5	y	35.3941	2.26357	-1.62839	0.0639534	0.719388
													20240621_s01p01t03_2_5sON_15sOFF_spots_extended.h5	20240621s01p01t03	20240621s01p01	3	6	y	35.8956	2.67946	-1.48193	0.074646	0.553068
													20240621_s01p01t03_2_5sON_15sOFF_spots_extended.h5	20240621s01p01t03	20240621s01p01	3	7	y	36.4127	1.87098	-1.78479	0.0513826	0.953932
													20240621_s01p01t03_2_5sON_15sOFF_spots_extended.h5	20240621s01p01t03	20240621s01p01	3	8	y	36.8331	2.25495	-0.340577	0.0612209	0.151035
													20240621_s01p01t03_2_5sON_15sOFF_spots_extended.h5	20240621s01p01t03	20240621s01p01	3	9	y	37.6826	4.65491	-1.60173	0.123529	0.344095
													20240621_s01p01t03_2_5sON_15sOFF_spots_extended.h5	20240621s01p01t03	20240621s01p01	3	10	y	38.2102	2.53918	-0.701205	0.0664529	0.276154
													20240621_s01p01t03_2_5sON_15sOFF_spots_extended.h5	20240621s01p01t03	20240621s01p01	3	11	y	38.8102	4.12979	-1.232	0.10641	0.298321
													20240621_s01p01t03_2_5sON_15sOFF_spots_extended.h5	20240621s01p01t03	20240621s01p01	3	12	y	39.5791	4.29823	0.163732	0.108598	-0.0380928
													20240621_s01p01t03_2_5sON_15sOFF_spots_extended.h5	20240621s01p01t03	20240621s01p01	3	13	y	40.1517	2.77353	-0.589396	0.0690763	0.212507
													20240621_s01p01t03_2_5sON_15sOFF_spots_extended.h5	20240621s01p01t03	20240621s01p01	3	14	y	40.5682	2.90308	-0.43904	0.0715606	0.151232
													20240621_s01p01t03_2_5sON_15sOFF_spots_extended.h5	20240621s01p01t03	20240621s01p01	4	2	y	38.4701	1.11133	-0.864066	0.028888	0.777508
													20240621_s01p01t03_2_5sON_15sOFF_spots_extended.h5	20240621s01p01t03	20240621s01p01	4	3	y	38.5665	0.962701	-0.704811	0.0249621	0.732119
													20240621_s01p01t03_2_5sON_15sOFF_spots_extended.h5	20240621s01p01t03	20240621s01p01	4	4	y	38.8008	1.43987	-0.793779	0.0371092	0.551286
													20240621_s01p01t03_2_5sON_15sOFF_spots_extended.h5	20240621s01p01t03	20240621s01p01	4	5	y	39.391	2.49531	-0.57578	0.0633473	0.230745
													20240621_s01p01t03_2_5sON_15sOFF_spots_extended.h5	20240621s01p01t03	20240621s01p01	4	6	y	39.8887	2.48319	-1.12715	0.0622528	0.453911
													20240621_s01p01t03_2_5sON_15sOFF_spots_extended.h5	20240621s01p01t03	20240621s01p01	4	7	y	40.6031	3.28636	-0.885298	0.0809389	0.269385
													20240621_s01p01t03_2_5sON_15sOFF_spots_extended.h5	20240621s01p01t03	20240621s01p01	4	8	y	41.4811	3.55587	-1.52101	0.0857227	0.427746
													20240621_s01p01t03_2_5sON_15sOFF_spots_extended.h5	20240621s01p01t03	20240621s01p01	4	9	y	42.3023	3.48186	-1.44355	0.082309	0.414592
													20240621_s01p01t03_2_5sON_15sOFF_spots_extended.h5	20240621s01p01t03	20240621s01p01	4	10	y	43.2228	3.27713	-1.85708	0.0758196	0.566678
													20240621_s01p01t03_2_5sON_15sOFF_spots_extended.h5	20240621s01p01t03	20240621s01p01	4	11	y	43.7795	2.96	-0.680172	0.0676116	0.229788
													20240621_s01p01t03_2_5sON_15sOFF_spots_extended.h5	20240621s01p01t03	20240621s01p01	4	12	y	44.5966	2.45621	-1.08323	0.0550763	0.441015
													20240621_s01p01t03_2_5sON_15sOFF_spots_extended.h5	20240621s01p01t03	20240621s01p01	4	13	y	45.2605	2.83589	-0.795136	0.0626571	0.280383
													20240621_s01p01t03_2_5sON_15sOFF_spots_extended.h5	20240621s01p01t03	20240621s01p01	4	14	y	45.8643	2.73716	-0.76468	0.0596797	0.279369
													20240621_s01p01t03_2_5sON_15sOFF_spots_extended.h5	20240621s01p01t03	20240621s01p01	13	7	y	45.4347	2.56238	-0.994946	0.056397	0.38829
													20240621_s01p01t03_2_5sON_15sOFF_spots_extended.h5	20240621s01p01t03	20240621s01p01	13	8	y	46.2778	2.98849	-1.13435	0.0645772	0.379572
													20240621_s01p01t03_2_5sON_15sOFF_spots_extended.h5	20240621s01p01t03	20240621s01p01	13	9	y	47.2098	3.17132	-1.0531	0.0671751	0.332071
													20240621_s01p01t03_2_5sON_15sOFF_spots_extended.h5	20240621s01p01t03	20240621s01p01	13	10	y	48.2022	2.79845	-1.2344	0.0580566	0.441102
													20240621_s01p01t03_2_5sON_15sOFF_spots_extended.h5	20240621s01p01t03	20240621s01p01	13	11	y	49.1304	2.76002	-1.0367	0.0561775	0.375613
													20240621_s01p01t03_2_5sON_15sOFF_spots_extended.h5	20240621s01p01t03	20240621s01p01	13	12	y	49.9357	2.3716	-1.15067	0.047493	0.485188
													20240621_s01p01t03_2_5sON_15sOFF_spots_extended.h5	20240621s01p01t03	20240621s01p01	13	13	y	50.5006	2.41431	-0.860937	0.0478075	0.356598
													20240621_s01p01t03_2_5sON_15sOFF_spots_extended.h5	20240621s01p01t03	20240621s01p01	13	14	y	51.238	2.49459	-0.240581	0.0486864	0.0964411
													20240621_s01p01t03_2_5sON_15sOFF_spots_extended.h5	20240621s01p01t03	20240621s01p01	23	9	y	38.9933	1.99178	-1.64937	0.0510801	0.828088
													20240621_s01p01t03_2_5sON_15sOFF_spots_extended.h5	20240621s01p01t03	20240621s01p01	23	10	y	39.9128	3.33467	-0.645	0.0835491	0.193422
													20240621_s01p01t03_2_5sON_15sOFF_spots_extended.h5	20240621s01p01t03	20240621s01p01	23	11	y	40.6551	3.04359	-1.16372	0.0748636	0.382351
													20240621_s01p01t03_2_5sON_15sOFF_spots_extended.h5	20240621s01p01t03	20240621s01p01	23	12	y	41.1885	2.12848	-0.555967	0.0516765	0.261204
													20240621_s01p01t03_2_5sON_15sOFF_spots_extended.h5	20240621s01p01t03	20240621s01p01	23	13	y	41.6357	1.73062	-0.769799	0.0415657	0.444812
													20240621_s01p01t03_2_5sON_15sOFF_spots_extended.h5	20240621s01p01t03	20240621s01p01	23	14	y	41.9426	1.74346	-0.910941	0.0415677	0.522491
													20240621_s02p02t02_2_5sON_15sOFF_spots_extended.h5	20240621s02p02t02	20240621s02p02	6	2	n	45.3271	4.57372	-1.05158	0.100905	0.229919
													20240621_s02p02t02_2_5sON_15sOFF_spots_extended.h5	20240621s02p02t02	20240621s02p02	6	3	n	46.5933	2.54745	-1.45549	0.0546742	0.571351
													20240621_s02p02t02_2_5sON_15sOFF_spots_extended.h5	20240621s02p02t02	20240621s02p02	6	4	n	47.7612	3.73176	-1.21133	0.0781337	0.324599
													20240621_s02p02t02_2_5sON_15sOFF_spots_extended.h5	20240621s02p02t02	20240621s02p02	6	5	n	49.0583	1.57715	-1.96947	0.0321485	1.24875
													20240621_s02p02t02_2_5sON_15sOFF_spots_extended.h5	20240621s02p02t02	20240621s02p02	6	6	n	50.6076	3.42433	-1.86423	0.0676643	0.544407
													20240621_s02p02t02_2_5sON_15sOFF_spots_extended.h5	20240621s02p02t02	20240621s02p02	6	7	n	52.1443	2.15896	-1.84043	0.0414036	0.85246
													20240621_s02p02t02_2_5sON_15sOFF_spots_extended.h5	20240621s02p02t02	20240621s02p02	6	8	n	54.0164	5.27821	-1.17163	0.0977149	0.221975
													20240621_s02p02t02_2_5sON_15sOFF_spots_extended.h5	20240621s02p02t02	20240621s02p02	6	9	n	58.8968	7.73293	-2.6952	0.131296	0.348535
													20240621_s02p02t02_2_5sON_15sOFF_spots_extended.h5	20240621s02p02t02	20240621s02p02	6	10	n	62.2235	10.4672	-0.68835	0.168219	0.0657626
													20240621_s02p02t02_2_5sON_15sOFF_spots_extended.h5	20240621s02p02t02	20240621s02p02	6	11	n	84.9633	33.0457	-1.17879	0.38894	0.0356714
													20240621_s02p02t02_2_5sON_15sOFF_spots_extended.h5	20240621s02p02t02	20240621s02p02	7	2	n	52.8002	1.50062	-1.38173	0.0284208	0.920769
													20240621_s02p02t02_2_5sON_15sOFF_spots_extended.h5	20240621s02p02t02	20240621s02p02	7	3	n	53.6716	7.0022	0.35793	0.130464	-0.0511168
													20240621_s02p02t02_2_5sON_15sOFF_spots_extended.h5	20240621s02p02t02	20240621s02p02	7	4	n	58.2741	9.08613	-1.21901	0.155921	0.134162
													20240621_s02p02t02_2_5sON_15sOFF_spots_extended.h5	20240621s02p02t02	20240621s02p02	7	5	n	65.1735	17.4666	-1.49013	0.268002	0.0853132
													20240621_s02p02t02_2_5sON_15sOFF_spots_extended.h5	20240621s02p02t02	20240621s02p02	7	6	n	83.739	12.095	-1.16652	0.144437	0.0964462
													20240621_s02p02t02_2_5sON_15sOFF_spots_extended.h5	20240621s02p02t02	20240621s02p02	7	7	n	95.1304	5.2216	-0.753268	0.0548889	0.14426
													20240621_s02p02t02_2_5sON_15sOFF_spots_extended.h5	20240621s02p02t02	20240621s02p02	7	8	n	118.386	14.3757	-0.942496	0.12143	0.0655618
													20240621_s02p02t02_2_5sON_15sOFF_spots_extended.h5	20240621s02p02t02	20240621s02p02	7	9	n	129.978	0.294237	-0.762673	0.00226374	2.59204
													20240621_s02p02t02_2_5sON_15sOFF_spots_extended.h5	20240621s02p02t02	20240621s02p02	4	2	n	48.3432	6.10598	-0.929693	0.126305	0.15226
													20240621_s02p02t02_2_5sON_15sOFF_spots_extended.h5	20240621s02p02t02	20240621s02p02	4	3	n	49.7804	2.91728	-0.640969	0.0586031	0.219714
													20240621_s02p02t02_2_5sON_15sOFF_spots_extended.h5	20240621s02p02t02	20240621s02p02	4	4	n	50.5371	1.78293	-1.10577	0.0352796	0.620199
													20240621_s02p02t02_2_5sON_15sOFF_spots_extended.h5	20240621s02p02t02	20240621s02p02	4	5	n	52.6539	1.65124	-2.37073	0.0313602	1.43573
													20240621_s02p02t02_2_5sON_15sOFF_spots_extended.h5	20240621s02p02t02	20240621s02p02	4	6	n	55.129	5.08685	-0.974054	0.0922718	0.191485
													20240621_s02p02t02_2_5sON_15sOFF_spots_extended.h5	20240621s02p02t02	20240621s02p02	4	7	n	57.4608	2.13661	-1.31874	0.0371838	0.617211
													20240621_s02p02t02_2_5sON_15sOFF_spots_extended.h5	20240621s02p02t02	20240621s02p02	4	8	n	64.2655	24.4347	-1.25942	0.380214	0.0515424
													20240621_s02p02t02_2_5sON_15sOFF_spots_extended.h5	20240621s02p02t02	20240621s02p02	4	9	n	99.4941	31.6318	-2.51783	0.317927	0.0795979
													20240621_s02p02t02_2_5sON_15sOFF_spots_extended.h5	20240621s02p02t02	20240621s02p02	1	2	n	88.6579	3.70274	-2.63601	0.0417644	0.711909
													20240621_s02p02t02_2_5sON_15sOFF_spots_extended.h5	20240621s02p02t02	20240621s02p02	1	3	n	89.4066	0.951865	-1.18154	0.0106465	1.24129
													20240621_s02p02t02_2_5sON_15sOFF_spots_extended.h5	20240621s02p02t02	20240621s02p02	1	4	n	97.3727	10.8459	-1.63951	0.111386	0.151163
													20240621_s02p02t02_2_5sON_15sOFF_spots_extended.h5	20240621s02p02t02	20240621s02p02	1	5	n	108.49	8.94867	-0.483408	0.0824838	0.0540201
													20240621_s02p02t02_2_5sON_15sOFF_spots_extended.h5	20240621s02p02t02	20240621s02p02	1	6	n	125.085	5.27889	-0.705646	0.0422026	0.133673
													20240621_s02p02t02_2_5sON_15sOFF_spots_extended.h5	20240621s02p02t02	20240621s02p02	0	2	n	53.4741	15.0492	-0.331589	0.281429	0.0220337
													20240621_s02p02t02_2_5sON_15sOFF_spots_extended.h5	20240621s02p02t02	20240621s02p02	0	3	n	59.5392	2.57071	-1.56218	0.0431767	0.607685
													20240621_s02p02t02_2_5sON_15sOFF_spots_extended.h5	20240621s02p02t02	20240621s02p02	0	4	n	60.5088	4.09546	-0.69647	0.0676837	0.170059
													20240621_s02p02t02_2_5sON_15sOFF_spots_extended.h5	20240621s02p02t02	20240621s02p02	0	5	n	67.0385	12.9805	-1.70884	0.193628	0.131647
													20240621_s02p02t02_2_5sON_15sOFF_spots_extended.h5	20240621s02p02t02	20240621s02p02	0	6	n	83.1043	14.8794	-1.24795	0.179045	0.083871
													20240621_s02p02t02_2_5sON_15sOFF_spots_extended.h5	20240621s02p02t02	20240621s02p02	0	7	n	96.496	8.45155	-0.918479	0.0875845	0.108676
													20240621_s02p02t02_2_5sON_15sOFF_spots_extended.h5	20240621s02p02t02	20240621s02p02	0	8	n	101.939	1.34184	-1.2931	0.0131632	0.963678
													20240621_s02p02t02_2_5sON_15sOFF_spots_extended.h5	20240621s02p02t02	20240621s02p02	0	9	n	113.169	14.5805	-1.39567	0.128838	0.0957216
													20240621_s02p02t02_2_5sON_15sOFF_spots_extended.h5	20240621s02p02t02	20240621s02p02	2	2	n	93.3577	2.46358	-0.312633	0.0263886	0.126902
													20240621_s02p02t02_2_5sON_15sOFF_spots_extended.h5	20240621s02p02t02	20240621s02p02	2	3	n	96.8842	2.51225	-0.705973	0.0259304	0.281012
													20240621_s02p02t02_2_5sON_15sOFF_spots_extended.h5	20240621s02p02t02	20240621s02p02	2	4	n	98.7643	1.12394	-0.481833	0.01138	0.4287
													20240621_s02p02t02_2_5sON_15sOFF_spots_extended.h5	20240621s02p02t02	20240621s02p02	2	5	n	106.83	5.93811	-1.36905	0.0555848	0.230554
													20240621_s02p02t02_2_5sON_15sOFF_spots_extended.h5	20240621s02p02t02	20240621s02p02	2	6	n	120.879	7.95607	-0.556272	0.0658183	0.069918
													20240621_s02p02t02_2_5sON_15sOFF_spots_extended.h5	20240621s02p02t02	20240621s02p02	2	7	n	128.507	0.356968	-0.172424	0.0027778	0.483025
													20240621_s02p02t02_2_5sON_15sOFF_spots_extended.h5	20240621s02p02t02	20240621s02p02	5	2	n	60.9512	14.1533	-0.731784	0.232206	0.0517043
													20240621_s02p02t02_2_5sON_15sOFF_spots_extended.h5	20240621s02p02t02	20240621s02p02	5	3	n	75.1859	21.0658	-1.98658	0.280183	0.0943038
													20240621_s02p02t02_2_5sON_15sOFF_spots_extended.h5	20240621s02p02t02	20240621s02p02	5	4	n	92.9784	7.11279	-0.622159	0.0764994	0.0874705
													20240621_s02p02t02_2_5sON_15sOFF_spots_extended.h5	20240621s02p02t02	20240621s02p02	5	5	n	96.4292	0.476747	-0.518583	0.00494401	1.08775
													20240621_s02p02t02_2_5sON_15sOFF_spots_extended.h5	20240621s02p02t02	20240621s02p02	5	6	n	99.7631	1.79003	-0.512432	0.0179428	0.28627
													20240621_s02p02t02_2_5sON_15sOFF_spots_extended.h5	20240621s02p02t02	20240621s02p02	5	7	n	107.284	4.18743	0.0608623	0.0390314	-0.0145345
													20240621_s02p02t02_2_5sON_15sOFF_spots_extended.h5	20240621s02p02t02	20240621s02p02	5	8	n	111.532	2.25155	-1.15387	0.0201874	0.512476
													20240621_s02p02t02_2_5sON_15sOFF_spots_extended.h5	20240621s02p02t02	20240621s02p02	5	9	n	115.949	2.07592	-1.2623	0.0179037	0.608068
													20240705_s02p01t01_2_5sON_15sOFF_spots_extended.h5	20240705s02p01t01	20240705s02p01	7	1	y	24.2223	2.09285	-0.745118	0.0864018	0.35603
													20240705_s02p01t01_2_5sON_15sOFF_spots_extended.h5	20240705s02p01t01	20240705s02p01	7	2	y	24.1993	1.68286	-0.61299	0.0695414	0.364256
													20240705_s02p01t01_2_5sON_15sOFF_spots_extended.h5	20240705s02p01t01	20240705s02p01	7	3	y	24.2119	2.5549	-0.806102	0.105523	0.315511
													20240705_s02p01t01_2_5sON_15sOFF_spots_extended.h5	20240705s02p01t01	20240705s02p01	4	1	y	36.4795	1.61854	-1.21252	0.0443686	0.749143
													20240705_s02p01t01_2_5sON_15sOFF_spots_extended.h5	20240705s02p01t01	20240705s02p01	4	2	y	36.9957	1.97909	-0.69556	0.0534952	0.351454
													20240705_s02p01t01_2_5sON_15sOFF_spots_extended.h5	20240705s02p01t01	20240705s02p01	4	3	y	37.4087	1.54488	-0.70338	0.0412973	0.455299
													20240705_s02p01t01_2_5sON_15sOFF_spots_extended.h5	20240705s02p01t01	20240705s02p01	5	1	y	25.0055	3.39022	-1.44305	0.135579	0.425653
													20240705_s02p01t01_2_5sON_15sOFF_spots_extended.h5	20240705s02p01t01	20240705s02p01	5	2	y	25.1479	2.16718	-0.545884	0.0861773	0.251887
													20240705_s02p01t01_2_5sON_15sOFF_spots_extended.h5	20240705s02p01t01	20240705s02p01	5	3	y	25.3702	2.71722	-0.161951	0.107103	0.0596016
													20240705_s02p01t01_2_5sON_15sOFF_spots_extended.h5	20240705s02p01t01	20240705s02p01	3	1	y	27.1353	2.00241	-1.31795	0.0737937	0.658184
													20240705_s02p01t01_2_5sON_15sOFF_spots_extended.h5	20240705s02p01t01	20240705s02p01	3	2	y	27.2769	1.41192	-0.50359	0.0517626	0.35667
													20240705_s02p01t01_2_5sON_15sOFF_spots_extended.h5	20240705s02p01t01	20240705s02p01	3	3	y	27.7216	1.32103	-1.93241	0.0476535	1.4628
													20240705_s02p01t01_2_5sON_15sOFF_spots_extended.h5	20240705s02p01t01	20240705s02p01	0	1	y	24.2534	5.2832	-1.76345	0.217834	0.333784
													20240705_s02p01t01_2_5sON_15sOFF_spots_extended.h5	20240705s02p01t01	20240705s02p01	0	2	y	24.9653	5.52901	-1.71535	0.221468	0.310245
													20240705_s02p01t01_2_5sON_15sOFF_spots_extended.h5	20240705s02p01t01	20240705s02p01	0	3	y	25.2539	3.35337	0.350918	0.132786	-0.104646
													20240705_s02p01t01_2_5sON_15sOFF_spots_extended.h5	20240705s02p01t01	20240705s02p01	6	1	y	24.1469	3.62987	-0.9283	0.150324	0.255739
													20240705_s02p01t01_2_5sON_15sOFF_spots_extended.h5	20240705s02p01t01	20240705s02p01	6	2	y	24.6893	6.46637	-0.501265	0.26191	0.0775188
													20240705_s02p01t01_2_5sON_15sOFF_spots_extended.h5	20240705s02p01t01	20240705s02p01	6	3	y	25.3959	2.36337	-0.798614	0.0930611	0.337913
													20240705_s02p01t01_2_5sON_15sOFF_spots_extended.h5	20240705s02p01t01	20240705s02p01	2	1	y	32.6957	1.17078	-0.333337	0.0358082	0.284714
													20240705_s02p01t01_2_5sON_15sOFF_spots_extended.h5	20240705s02p01t01	20240705s02p01	2	2	y	33.1292	2.14344	-0.594417	0.0646993	0.27732
													20240705_s02p01t01_2_5sON_15sOFF_spots_extended.h5	20240705s02p01t01	20240705s02p01	2	3	y	33.8765	7.17232	-0.23112	0.21172	0.0322238
													20240705_s02p01t01_2_5sON_15sOFF_spots_extended.h5	20240705s02p01t01	20240705s02p01	1	1	y	24.4946	4.205	-0.988902	0.171671	0.235173
													20240705_s02p01t01_2_5sON_15sOFF_spots_extended.h5	20240705s02p01t01	20240705s02p01	1	2	y	24.9134	4.17247	-1.00989	0.167479	0.242035
													20240705_s02p01t01_2_5sON_15sOFF_spots_extended.h5	20240705s02p01t01	20240705s02p01	1	3	y	25.3226	5.13009	-0.204969	0.20259	0.0399542
													20240705_s02p01t01_2_5sON_15sOFF_spots_extended.h5	20240705s02p01t01	20240705s02p01	14	2	y	35.9517	1.76525	-0.978783	0.0491007	0.554472
													20240705_s02p01t01_2_5sON_15sOFF_spots_extended.h5	20240705s02p01t01	20240705s02p01	14	3	y	36.3176	2.29957	-0.594237	0.0633183	0.258412
													20240705_s02p01t01_2_5sON_15sOFF_spots_extended.h5	20240705s02p01t01	20240705s02p01	15	3	y	22.7286	5.92043	-1.04519	0.260484	0.176539
													20250507_s04p02t02_5sON_15sOFF_1000mV_dt500ms_spots_extended.h5	20250507s04p02t02	20250507s04p02	1	1	taxol	22.2598	0.384713	-0.199469	0.0172828	0.518488
													20250507_s04p02t02_5sON_15sOFF_1000mV_dt500ms_spots_extended.h5	20250507s04p02t02	20250507s04p02	1	2	taxol	22.2965	0.445459	-0.175015	0.0199788	0.392886
													20250507_s04p02t02_5sON_15sOFF_1000mV_dt500ms_spots_extended.h5	20250507s04p02t02	20250507s04p02	1	3	taxol	22.3431	0.374846	-0.0796511	0.0167768	0.21249
													20250507_s04p02t02_5sON_15sOFF_1000mV_dt500ms_spots_extended.h5	20250507s04p02t02	20250507s04p02	1	4	taxol	22.4234	0.700151	-0.161421	0.0312241	0.230552
													20250507_s04p02t02_5sON_15sOFF_1000mV_dt500ms_spots_extended.h5	20250507s04p02t02	20250507s04p02	1	5	taxol	22.5094	0.769883	-0.348423	0.0342028	0.452566
													20250507_s04p02t02_5sON_15sOFF_1000mV_dt500ms_spots_extended.h5	20250507s04p02t02	20250507s04p02	1	6	taxol	22.5312	0.739775	0.276299	0.0328333	-0.373491
													20250507_s04p02t02_5sON_15sOFF_1000mV_dt500ms_spots_extended.h5	20250507s04p02t02	20250507s04p02	1	7	taxol	22.5953	1.10254	-0.672426	0.0487951	0.609888
													20250507_s04p02t02_5sON_15sOFF_1000mV_dt500ms_spots_extended.h5	20250507s04p02t02	20250507s04p02	1	8	taxol	22.7239	1.25306	-0.751312	0.0551426	0.599584
													20250507_s04p02t02_5sON_15sOFF_1000mV_dt500ms_spots_extended.h5	20250507s04p02t02	20250507s04p02	1	9	taxol	22.8927	1.80547	-1.02887	0.0788666	0.569861
													20250507_s04p02t02_5sON_15sOFF_1000mV_dt500ms_spots_extended.h5	20250507s04p02t02	20250507s04p02	1	10	taxol	23.1756	5.46627	-0.989181	0.235863	0.180961
													20250507_s04p02t02_5sON_15sOFF_1000mV_dt500ms_spots_extended.h5	20250507s04p02t02	20250507s04p02	4	3	taxol	25.1196	0.931176	-0.32004	0.0370698	0.343694
													20250507_s04p02t01_5sON_15sOFF_1000mV_dt500ms_spots_extended.h5	20250507s04p02t01	20250507s04p02	2	2	taxol	23.6886	1.11333	-0.628427	0.0469987	0.564456
													20250507_s04p02t01_5sON_15sOFF_1000mV_dt500ms_spots_extended.h5	20250507s04p02t01	20250507s04p02	2	3	taxol	23.8293	1.25766	-0.843169	0.052778	0.670426
													20250507_s04p02t01_5sON_15sOFF_1000mV_dt500ms_spots_extended.h5	20250507s04p02t01	20250507s04p02	2	4	taxol	23.9725	1.1342	-0.458542	0.0473127	0.404285
													20250507_s04p02t01_5sON_15sOFF_1000mV_dt500ms_spots_extended.h5	20250507s04p02t01	20250507s04p02	2	5	taxol	24.0793	1.48167	-0.277097	0.061533	0.187017
													20250507_s04p02t01_5sON_15sOFF_1000mV_dt500ms_spots_extended.h5	20250507s04p02t01	20250507s04p02	2	6	taxol	24.1642	1.45822	-0.706623	0.0603463	0.48458
													20250507_s04p02t01_5sON_15sOFF_1000mV_dt500ms_spots_extended.h5	20250507s04p02t01	20250507s04p02	2	7	taxol	24.2517	1.13185	-0.746903	0.0466711	0.659894
													20250507_s04p02t01_5sON_15sOFF_1000mV_dt500ms_spots_extended.h5	20250507s04p02t01	20250507s04p02	2	8	taxol	24.3331	1.12732	-0.400666	0.0463289	0.355413
													20250507_s04p02t01_5sON_15sOFF_1000mV_dt500ms_spots_extended.h5	20250507s04p02t01	20250507s04p02	2	9	taxol	24.43	1.04645	-0.407832	0.0428348	0.389727
													20250507_s04p02t01_5sON_15sOFF_1000mV_dt500ms_spots_extended.h5	20250507s04p02t01	20250507s04p02	0	2	taxol	21.6755	0.922589	-0.332694	0.0425636	0.360609
													20250507_s04p02t01_5sON_15sOFF_1000mV_dt500ms_spots_extended.h5	20250507s04p02t01	20250507s04p02	0	3	taxol	21.7757	0.860239	-0.711911	0.0395046	0.827574
													20250507_s04p02t01_5sON_15sOFF_1000mV_dt500ms_spots_extended.h5	20250507s04p02t01	20250507s04p02	0	4	taxol	21.905	0.379563	-1.30482	0.0173277	3.43768
													20250507_s04p02t01_5sON_15sOFF_1000mV_dt500ms_spots_extended.h5	20250507s04p02t01	20250507s04p02	0	5	taxol	21.9685	0.640262	-0.50381	0.0291446	0.78688
													20250507_s04p02t01_5sON_15sOFF_1000mV_dt500ms_spots_extended.h5	20250507s04p02t01	20250507s04p02	0	6	taxol	22.0119	0.819924	-0.454591	0.0372492	0.55443
													20250507_s04p02t01_5sON_15sOFF_1000mV_dt500ms_spots_extended.h5	20250507s04p02t01	20250507s04p02	0	7	taxol	22.0267	0.454056	-0.598262	0.0206138	1.3176
													20250507_s04p02t01_5sON_15sOFF_1000mV_dt500ms_spots_extended.h5	20250507s04p02t01	20250507s04p02	0	8	taxol	22.0256	0.581791	-0.219585	0.0264143	0.377429
													20250507_s04p02t01_5sON_15sOFF_1000mV_dt500ms_spots_extended.h5	20250507s04p02t01	20250507s04p02	0	9	taxol	22.0898	0.73278	-0.747579	0.0331727	1.0202
													20250507_s04p02t01_5sON_15sOFF_1000mV_dt500ms_spots_extended.h5	20250507s04p02t01	20250507s04p02	0	10	taxol	22.1563	0.337245	-0.496597	0.0152212	1.47251
													20250507_s03p02t02_5sON_15sOFF_1000mV_dt500ms_spots_extended.h5	20250507s03p02t02	20250507s03p02	0	2	noco	25.4615	12.9258	-1.30783	0.507662	0.10118
													20250507_s03p02t02_5sON_15sOFF_1000mV_dt500ms_spots_extended.h5	20250507s03p02t02	20250507s03p02	0	3	noco	26.9032	10.2475	-2.50082	0.380903	0.244042
													20250507_s03p02t02_5sON_15sOFF_1000mV_dt500ms_spots_extended.h5	20250507s03p02t02	20250507s03p02	0	4	noco	30.0319	23.6382	-2.458	0.787101	0.103985
													20250507_s03p02t02_5sON_15sOFF_1000mV_dt500ms_spots_extended.h5	20250507s03p02t02	20250507s03p02	0	5	noco	33.1129	12.3257	-2.81218	0.372231	0.228157
													20250507_s03p02t02_5sON_15sOFF_1000mV_dt500ms_spots_extended.h5	20250507s03p02t02	20250507s03p02	0	6	noco	35.0892	9.17335	-1.83074	0.261429	0.199572
													20250507_s03p02t02_5sON_15sOFF_1000mV_dt500ms_spots_extended.h5	20250507s03p02t02	20250507s03p02	0	7	noco	38.3869	13.2693	-1.4804	0.345672	0.111566
													20250507_s03p02t02_5sON_15sOFF_1000mV_dt500ms_spots_extended.h5	20250507s03p02t02	20250507s03p02	0	8	noco	41.4751	7.68903	-1.87977	0.185389	0.244474
													20250507_s03p02t02_5sON_15sOFF_1000mV_dt500ms_spots_extended.h5	20250507s03p02t02	20250507s03p02	0	9	noco	43.813	9.51323	-1.35138	0.217133	0.142052
													20250507_s03p02t02_5sON_15sOFF_1000mV_dt500ms_spots_extended.h5	20250507s03p02t02	20250507s03p02	0	10	noco	47.9637	7.32982	-0.538525	0.15282	0.0734705
													20250507_s03p02t01_5sON_15sOFF_1000mV_dt500ms_spots_extended.h5	20250507s03p02t01	20250507s03p02	1	1	noco	21.3553	13.1128	-6.43706	0.614029	0.4909
													20250507_s03p02t01_5sON_15sOFF_1000mV_dt500ms_spots_extended.h5	20250507s03p02t01	20250507s03p02	1	2	noco	23.1449	20.3184	-2.93365	0.877877	0.144384
													20250507_s03p02t01_5sON_15sOFF_1000mV_dt500ms_spots_extended.h5	20250507s03p02t01	20250507s03p02	1	3	noco	26.1784	20.4122	-1.7657	0.779733	0.0865022
													20250507_s03p02t01_5sON_15sOFF_1000mV_dt500ms_spots_extended.h5	20250507s03p02t01	20250507s03p02	1	4	noco	30.1887	31.7442	-3.06899	1.05153	0.0966788
													20250507_s03p02t01_5sON_15sOFF_1000mV_dt500ms_spots_extended.h5	20250507s03p02t01	20250507s03p02	1	5	noco	35.8914	23.801	-1.89527	0.663138	0.07963
													20250507_s03p02t01_5sON_15sOFF_1000mV_dt500ms_spots_extended.h5	20250507s03p02t01	20250507s03p02	1	6	noco	39.9769	17.3497	-2.68799	0.433993	0.15493
													20250507_s03p02t01_5sON_15sOFF_1000mV_dt500ms_spots_extended.h5	20250507s03p02t01	20250507s03p02	1	7	noco	48.7862	22.5405	-2.11993	0.462026	0.0940496
													20250507_s03p02t01_5sON_15sOFF_1000mV_dt500ms_spots_extended.h5	20250507s03p02t01	20250507s03p02	1	8	noco	54.5275	3.47369	-1.61652	0.0637052	0.46536
													20250507_s03p02t01_5sON_15sOFF_1000mV_dt500ms_spots_extended.h5	20250507s03p02t01	20250507s03p02	1	9	noco	57.9009	5.55492	-0.770985	0.0959384	0.138793
													20250507_s03p02t01_5sON_15sOFF_1000mV_dt500ms_spots_extended.h5	20250507s03p02t01	20250507s03p02	1	10	noco	58.9821	0.51425	-0.339418	0.00871876	0.660025
													20250507_s03p02t01_5sON_15sOFF_1000mV_dt500ms_spots_extended.h5	20250507s03p02t01	20250507s03p02	8	7	noco	18.7967	18.01	-3.08296	0.958146	0.171181
													20250507_s03p02t01_5sON_15sOFF_1000mV_dt500ms_spots_extended.h5	20250507s03p02t01	20250507s03p02	13	7	noco	47.579	22.7345	-1.46616	0.477826	0.0644904
													20250507_s03p02t01_5sON_15sOFF_1000mV_dt500ms_spots_extended.h5	20250507s03p02t01	20250507s03p02	14	10	noco	21.8652	14.9555	-1.99203	0.683987	0.133197
													20250507_s04p01t02_5sON_15sOFF_1000mV_dt500ms_spots_extended.h5	20250507s04p01t02	20250507s04p01	0	2	taxol	20.4088	1.63572	-1.09242	0.0801479	0.667853
													20250507_s04p01t02_5sON_15sOFF_1000mV_dt500ms_spots_extended.h5	20250507s04p01t02	20250507s04p01	0	3	taxol	20.3926	1.87652	-0.0766406	0.0920198	0.0408418
													20250507_s04p01t02_5sON_15sOFF_1000mV_dt500ms_spots_extended.h5	20250507s04p01t02	20250507s04p01	0	4	taxol	20.3925	1.67595	-0.389413	0.0821848	0.232353
													20250507_s04p01t02_5sON_15sOFF_1000mV_dt500ms_spots_extended.h5	20250507s04p01t02	20250507s04p01	0	5	taxol	20.4531	1.11523	-1.42589	0.0545262	1.27857
													20250507_s04p01t02_5sON_15sOFF_1000mV_dt500ms_spots_extended.h5	20250507s04p01t02	20250507s04p01	0	6	taxol	20.4848	1.17006	-0.285043	0.0571185	0.243613
													20250507_s04p01t02_5sON_15sOFF_1000mV_dt500ms_spots_extended.h5	20250507s04p01t02	20250507s04p01	0	7	taxol	20.5909	1.94911	-0.61677	0.0946588	0.316437
													20250507_s04p01t02_5sON_15sOFF_1000mV_dt500ms_spots_extended.h5	20250507s04p01t02	20250507s04p01	0	8	taxol	20.6892	0.951431	-0.142516	0.0459868	0.149791
													20250507_s04p01t02_5sON_15sOFF_1000mV_dt500ms_spots_extended.h5	20250507s04p01t02	20250507s04p01	0	9	taxol	20.7456	1.23806	-0.656626	0.0596782	0.530367
													20250507_s04p01t02_5sON_15sOFF_1000mV_dt500ms_spots_extended.h5	20250507s04p01t02	20250507s04p01	0	10	taxol	20.7725	0.683502	0.0849781	0.0329042	-0.124327
													20250507_s04p01t02_5sON_15sOFF_1000mV_dt500ms_spots_extended.h5	20250507s04p01t02	20250507s04p01	4	2	taxol	21.2176	0.93889	-1.17123	0.0442505	1.24747
													20250507_s04p01t02_5sON_15sOFF_1000mV_dt500ms_spots_extended.h5	20250507s04p01t02	20250507s04p01	4	3	taxol	21.207	2.48178	-0.717201	0.117027	0.288986
													20250507_s04p01t02_5sON_15sOFF_1000mV_dt500ms_spots_extended.h5	20250507s04p01t02	20250507s04p01	4	4	taxol	21.4403	4.31072	-1.62687	0.201057	0.377402
													20250507_s04p01t02_5sON_15sOFF_1000mV_dt500ms_spots_extended.h5	20250507s04p01t02	20250507s04p01	4	5	taxol	21.6255	3.44357	-0.61942	0.159236	0.179877
													20250507_s04p01t02_5sON_15sOFF_1000mV_dt500ms_spots_extended.h5	20250507s04p01t02	20250507s04p01	4	6	taxol	21.8407	3.60198	-1.01724	0.164921	0.282412
													20250507_s04p01t02_5sON_15sOFF_1000mV_dt500ms_spots_extended.h5	20250507s04p01t02	20250507s04p01	4	7	taxol	22.1229	4.37048	-1.06727	0.197554	0.244199
													20250507_s04p01t02_5sON_15sOFF_1000mV_dt500ms_spots_extended.h5	20250507s04p01t02	20250507s04p01	4	8	taxol	22.2918	4.19425	-0.66974	0.188152	0.15968
													20250507_s04p01t02_5sON_15sOFF_1000mV_dt500ms_spots_extended.h5	20250507s04p01t02	20250507s04p01	4	9	taxol	22.5663	1.96317	-1.31778	0.0869958	0.671252
													20250507_s04p01t02_5sON_15sOFF_1000mV_dt500ms_spots_extended.h5	20250507s04p01t02	20250507s04p01	4	10	taxol	22.6175	2.32544	-1.27292	0.102816	0.547389
													20250507_s04p01t02_5sON_15sOFF_1000mV_dt500ms_spots_extended.h5	20250507s04p01t02	20250507s04p01	2	2	taxol	20.4289	1.46707	-0.480094	0.0718134	0.327247
													20250507_s04p01t02_5sON_15sOFF_1000mV_dt500ms_spots_extended.h5	20250507s04p01t02	20250507s04p01	2	3	taxol	20.4315	1.55319	-0.88251	0.0760196	0.568191
													20250507_s04p01t02_5sON_15sOFF_1000mV_dt500ms_spots_extended.h5	20250507s04p01t02	20250507s04p01	2	4	taxol	20.4098	2.63151	-1.13072	0.128933	0.429686
													20250507_s04p01t02_5sON_15sOFF_1000mV_dt500ms_spots_extended.h5	20250507s04p01t02	20250507s04p01	2	5	taxol	20.548	3.93925	-0.820853	0.191709	0.208378
													20250507_s04p01t02_5sON_15sOFF_1000mV_dt500ms_spots_extended.h5	20250507s04p01t02	20250507s04p01	2	6	taxol	20.7837	6.3898	-0.330792	0.307443	0.0517687
													20250507_s04p01t02_5sON_15sOFF_1000mV_dt500ms_spots_extended.h5	20250507s04p01t02	20250507s04p01	2	7	taxol	21.0389	4.48085	-0.591567	0.21298	0.132021
													20250507_s04p01t02_5sON_15sOFF_1000mV_dt500ms_spots_extended.h5	20250507s04p01t02	20250507s04p01	2	8	taxol	21.487	6.67155	-0.97593	0.310493	0.146282
													20250507_s04p01t02_5sON_15sOFF_1000mV_dt500ms_spots_extended.h5	20250507s04p01t02	20250507s04p01	2	9	taxol	21.726	1.90972	-1.63608	0.0879	0.856716
													20250507_s04p01t02_5sON_15sOFF_1000mV_dt500ms_spots_extended.h5	20250507s04p01t02	20250507s04p01	2	10	taxol	21.7761	3.92055	0.0558802	0.180039	-0.0142532
													20250507_s04p01t02_5sON_15sOFF_1000mV_dt500ms_spots_extended.h5	20250507s04p01t02	20250507s04p01	5	2	taxol	20.7137	1.19393	-0.229941	0.0576396	0.192592
													20250507_s04p01t02_5sON_15sOFF_1000mV_dt500ms_spots_extended.h5	20250507s04p01t02	20250507s04p01	5	3	taxol	20.6804	1.2456	-0.265278	0.0602306	0.212972
													20250507_s04p01t02_5sON_15sOFF_1000mV_dt500ms_spots_extended.h5	20250507s04p01t02	20250507s04p01	5	4	taxol	20.6647	0.818295	-0.627595	0.0395988	0.766955
													20250507_s04p01t02_5sON_15sOFF_1000mV_dt500ms_spots_extended.h5	20250507s04p01t02	20250507s04p01	5	5	taxol	20.6553	1.29845	-0.499028	0.0628625	0.384327
													20250507_s04p01t02_5sON_15sOFF_1000mV_dt500ms_spots_extended.h5	20250507s04p01t02	20250507s04p01	5	6	taxol	20.6632	0.932586	-0.719028	0.0451328	0.771004
													20250507_s04p01t02_5sON_15sOFF_1000mV_dt500ms_spots_extended.h5	20250507s04p01t02	20250507s04p01	5	7	taxol	20.7023	1.10013	-0.534604	0.0531405	0.485946
													20250507_s04p01t02_5sON_15sOFF_1000mV_dt500ms_spots_extended.h5	20250507s04p01t02	20250507s04p01	5	8	taxol	20.7299	0.927354	-0.338803	0.0447351	0.365344
													20250507_s04p01t02_5sON_15sOFF_1000mV_dt500ms_spots_extended.h5	20250507s04p01t02	20250507s04p01	5	9	taxol	20.7283	0.849238	-0.174364	0.04097	0.205319
													20250507_s04p01t02_5sON_15sOFF_1000mV_dt500ms_spots_extended.h5	20250507s04p01t02	20250507s04p01	5	10	taxol	20.7628	0.888395	-0.563699	0.0427877	0.634514
													20250507_s04p01t02_5sON_15sOFF_1000mV_dt500ms_spots_extended.h5	20250507s04p01t02	20250507s04p01	1	2	taxol	20.7532	2.71514	-1.96912	0.13083	0.725239
													20250507_s04p01t02_5sON_15sOFF_1000mV_dt500ms_spots_extended.h5	20250507s04p01t02	20250507s04p01	1	3	taxol	20.8798	5.24507	-1.30877	0.251203	0.249524
													20250507_s04p01t02_5sON_15sOFF_1000mV_dt500ms_spots_extended.h5	20250507s04p01t02	20250507s04p01	1	4	taxol	21.0176	2.44719	-1.36605	0.116435	0.558211
													20250507_s04p01t02_5sON_15sOFF_1000mV_dt500ms_spots_extended.h5	20250507s04p01t02	20250507s04p01	1	5	taxol	21.2437	4.84265	-1.28244	0.227957	0.264821
													20250507_s04p01t02_5sON_15sOFF_1000mV_dt500ms_spots_extended.h5	20250507s04p01t02	20250507s04p01	1	6	taxol	21.3966	3.03904	-0.479042	0.142033	0.15763
													20250507_s04p01t02_5sON_15sOFF_1000mV_dt500ms_spots_extended.h5	20250507s04p01t02	20250507s04p01	1	7	taxol	21.5946	3.42465	-0.848951	0.158589	0.247894
													20250507_s04p01t02_5sON_15sOFF_1000mV_dt500ms_spots_extended.h5	20250507s04p01t02	20250507s04p01	1	8	taxol	21.6659	1.25212	-0.758132	0.0577923	0.605478
													20250507_s04p01t02_5sON_15sOFF_1000mV_dt500ms_spots_extended.h5	20250507s04p01t02	20250507s04p01	1	9	taxol	21.6948	1.59733	-0.99029	0.0736274	0.619965
													20250507_s04p01t02_5sON_15sOFF_1000mV_dt500ms_spots_extended.h5	20250507s04p01t02	20250507s04p01	1	10	taxol	21.7562	1.17937	-1.47014	0.0542084	1.24655
													20250507_s04p01t02_5sON_15sOFF_1000mV_dt500ms_spots_extended.h5	20250507s04p01t02	20250507s04p01	20	7	taxol	23.315	5.82132	-1.12152	0.249681	0.192657
													20250507_s04p01t02_5sON_15sOFF_1000mV_dt500ms_spots_extended.h5	20250507s04p01t02	20250507s04p01	20	8	taxol	23.8795	4.31226	-1.31773	0.180585	0.305578
													20250507_s04p01t02_5sON_15sOFF_1000mV_dt500ms_spots_extended.h5	20250507s04p01t02	20250507s04p01	20	9	taxol	23.9901	1.3713	-1.17969	0.0571613	0.860271
													20250507_s04p01t02_5sON_15sOFF_1000mV_dt500ms_spots_extended.h5	20250507s04p01t02	20250507s04p01	20	10	taxol	24.0481	1.53275	-0.61626	0.0637367	0.402063
													20250507_s04p01t01_5sON_15sOFF_1000mV_dt500ms_spots_extended.h5	20250507s04p01t01	20250507s04p01	0	1	taxol	23.1386	1.32974	-1.31841	0.0574685	0.99148
													20250507_s04p01t01_5sON_15sOFF_1000mV_dt500ms_spots_extended.h5	20250507s04p01t01	20250507s04p01	0	2	taxol	22.9122	1.022	-0.943754	0.044605	0.923439
													20250507_s04p01t01_5sON_15sOFF_1000mV_dt500ms_spots_extended.h5	20250507s04p01t01	20250507s04p01	0	3	taxol	22.6605	2.72916	-0.338588	0.120437	0.124063
													20250507_s04p01t01_5sON_15sOFF_1000mV_dt500ms_spots_extended.h5	20250507s04p01t01	20250507s04p01	0	4	taxol	22.7045	2.64963	-0.714674	0.116701	0.269726
													20250507_s04p01t01_5sON_15sOFF_1000mV_dt500ms_spots_extended.h5	20250507s04p01t01	20250507s04p01	0	5	taxol	22.6078	0.42547	-0.653612	0.0188196	1.53621
													20250507_s04p01t01_5sON_15sOFF_1000mV_dt500ms_spots_extended.h5	20250507s04p01t01	20250507s04p01	7	1	taxol	21.1706	1.83823	-1.04864	0.0868291	0.570462
													20250507_s04p01t01_5sON_15sOFF_1000mV_dt500ms_spots_extended.h5	20250507s04p01t01	20250507s04p01	7	2	taxol	21.1083	1.89901	-0.563701	0.089965	0.296839
													20250507_s04p01t01_5sON_15sOFF_1000mV_dt500ms_spots_extended.h5	20250507s04p01t01	20250507s04p01	7	3	taxol	21.0621	3.58957	-0.605371	0.170428	0.168647
													20250507_s04p01t01_5sON_15sOFF_1000mV_dt500ms_spots_extended.h5	20250507s04p01t01	20250507s04p01	7	4	taxol	21.0696	1.04522	-0.830339	0.049608	0.794414
													20250507_s04p01t01_5sON_15sOFF_1000mV_dt500ms_spots_extended.h5	20250507s04p01t01	20250507s04p01	7	5	taxol	20.9956	1.40738	-0.872324	0.0670324	0.61982
													20250507_s04p01t01_5sON_15sOFF_1000mV_dt500ms_spots_extended.h5	20250507s04p01t01	20250507s04p01	7	6	taxol	20.9056	1.10844	-0.808213	0.0530211	0.729146
													20250507_s04p01t01_5sON_15sOFF_1000mV_dt500ms_spots_extended.h5	20250507s04p01t01	20250507s04p01	7	7	taxol	20.8577	0.956148	-1.05287	0.0458416	1.10116
													20250507_s04p01t01_5sON_15sOFF_1000mV_dt500ms_spots_extended.h5	20250507s04p01t01	20250507s04p01	7	8	taxol	20.773	0.947105	-1.13971	0.0455931	1.20336
													20250507_s04p01t01_5sON_15sOFF_1000mV_dt500ms_spots_extended.h5	20250507s04p01t01	20250507s04p01	7	9	taxol	20.6604	1.73092	-0.715838	0.0837794	0.41356
													20250507_s04p01t01_5sON_15sOFF_1000mV_dt500ms_spots_extended.h5	20250507s04p01t01	20250507s04p01	7	10	taxol	20.5781	1.16697	-1.00358	0.0567091	0.859995
													20250507_s04p01t01_5sON_15sOFF_1000mV_dt500ms_spots_extended.h5	20250507s04p01t01	20250507s04p01	6	1	taxol	22.1935	1.55648	-0.481568	0.0701324	0.309395
													20250507_s04p01t01_5sON_15sOFF_1000mV_dt500ms_spots_extended.h5	20250507s04p01t01	20250507s04p01	6	2	taxol	22.0149	1.26039	-0.434283	0.0572514	0.344563
													20250507_s04p01t01_5sON_15sOFF_1000mV_dt500ms_spots_extended.h5	20250507s04p01t01	20250507s04p01	6	3	taxol	21.8601	0.560284	-0.635766	0.0256305	1.13472
													20250507_s04p01t01_5sON_15sOFF_1000mV_dt500ms_spots_extended.h5	20250507s04p01t01	20250507s04p01	6	4	taxol	21.6788	0.740164	-0.779272	0.0341424	1.05284
													20250507_s04p01t01_5sON_15sOFF_1000mV_dt500ms_spots_extended.h5	20250507s04p01t01	20250507s04p01	6	5	taxol	21.5093	0.336658	-0.746965	0.0156517	2.21876
													20250507_s04p01t01_5sON_15sOFF_1000mV_dt500ms_spots_extended.h5	20250507s04p01t01	20250507s04p01	6	6	taxol	21.4062	0.64594	-0.515436	0.0301754	0.797962
													20250507_s04p01t01_5sON_15sOFF_1000mV_dt500ms_spots_extended.h5	20250507s04p01t01	20250507s04p01	6	7	taxol	21.342	1.20275	-0.378989	0.056356	0.315103
													20250507_s04p01t01_5sON_15sOFF_1000mV_dt500ms_spots_extended.h5	20250507s04p01t01	20250507s04p01	6	8	taxol	21.204	1.12815	-0.180033	0.0532045	0.159583
													20250507_s04p01t01_5sON_15sOFF_1000mV_dt500ms_spots_extended.h5	20250507s04p01t01	20250507s04p01	6	9	taxol	21.0861	1.34367	-0.359473	0.0637231	0.267531
													20250507_s04p01t01_5sON_15sOFF_1000mV_dt500ms_spots_extended.h5	20250507s04p01t01	20250507s04p01	6	10	taxol	21.0021	1.68035	0.0867016	0.0800086	-0.0515973
													20250507_s04p01t01_5sON_15sOFF_1000mV_dt500ms_spots_extended.h5	20250507s04p01t01	20250507s04p01	2	1	taxol	20.2866	3.97909	-1.78049	0.196143	0.447461
													20250507_s04p01t01_5sON_15sOFF_1000mV_dt500ms_spots_extended.h5	20250507s04p01t01	20250507s04p01	2	2	taxol	20.2063	2.98238	-0.429849	0.147596	0.14413
													20250507_s04p01t01_5sON_15sOFF_1000mV_dt500ms_spots_extended.h5	20250507s04p01t01	20250507s04p01	2	3	taxol	20.0172	1.30557	-0.0823677	0.0652225	0.0630895
													20250507_s04p01t01_5sON_15sOFF_1000mV_dt500ms_spots_extended.h5	20250507s04p01t01	20250507s04p01	2	4	taxol	19.8468	2.61448	0.0385059	0.131733	-0.0147279
													20250507_s04p01t01_5sON_15sOFF_1000mV_dt500ms_spots_extended.h5	20250507s04p01t01	20250507s04p01	2	5	taxol	19.6892	2.48004	-0.874299	0.125959	0.352535
													20250507_s04p01t01_5sON_15sOFF_1000mV_dt500ms_spots_extended.h5	20250507s04p01t01	20250507s04p01	2	6	taxol	19.5466	1.78326	-0.239976	0.091231	0.134572
													20250507_s04p01t01_5sON_15sOFF_1000mV_dt500ms_spots_extended.h5	20250507s04p01t01	20250507s04p01	2	7	taxol	19.5392	4.29215	-1.32122	0.219669	0.307823
													20250507_s04p01t01_5sON_15sOFF_1000mV_dt500ms_spots_extended.h5	20250507s04p01t01	20250507s04p01	2	8	taxol	19.8163	8.49646	-1.2771	0.428762	0.15031
													20250507_s04p01t01_5sON_15sOFF_1000mV_dt500ms_spots_extended.h5	20250507s04p01t01	20250507s04p01	2	9	taxol	19.878	2.20843	-1.30794	0.111099	0.592252
													20250507_s04p01t01_5sON_15sOFF_1000mV_dt500ms_spots_extended.h5	20250507s04p01t01	20250507s04p01	2	10	taxol	20.0344	7.78277	-0.324934	0.388471	0.0417505
													20250507_s04p01t01_5sON_15sOFF_1000mV_dt500ms_spots_extended.h5	20250507s04p01t01	20250507s04p01	3	1	taxol	21.1365	2.10361	-0.548537	0.0995249	0.260759
													20250507_s04p01t01_5sON_15sOFF_1000mV_dt500ms_spots_extended.h5	20250507s04p01t01	20250507s04p01	3	2	taxol	21.052	5.46329	-1.51133	0.259514	0.276633
													20250507_s04p01t01_5sON_15sOFF_1000mV_dt500ms_spots_extended.h5	20250507s04p01t01	20250507s04p01	3	3	taxol	21.1072	4.65831	-0.661542	0.220698	0.142013
													20250507_s04p01t01_5sON_15sOFF_1000mV_dt500ms_spots_extended.h5	20250507s04p01t01	20250507s04p01	3	4	taxol	21.0875	5.11474	-0.511396	0.242548	0.0999848
													20250507_s04p01t01_5sON_15sOFF_1000mV_dt500ms_spots_extended.h5	20250507s04p01t01	20250507s04p01	3	5	taxol	21.0953	3.60433	-1.39747	0.170859	0.38772
													20250507_s04p01t01_5sON_15sOFF_1000mV_dt500ms_spots_extended.h5	20250507s04p01t01	20250507s04p01	3	6	taxol	21.104	2.06906	-1.40103	0.098041	0.677133
													20250507_s04p01t01_5sON_15sOFF_1000mV_dt500ms_spots_extended.h5	20250507s04p01t01	20250507s04p01	3	7	taxol	20.9264	1.09303	-0.643412	0.052232	0.58865
													20250507_s04p01t01_5sON_15sOFF_1000mV_dt500ms_spots_extended.h5	20250507s04p01t01	20250507s04p01	3	8	taxol	20.8146	1.37743	-0.923691	0.0661761	0.670591
													20250507_s04p01t01_5sON_15sOFF_1000mV_dt500ms_spots_extended.h5	20250507s04p01t01	20250507s04p01	3	9	taxol	20.6201	1.42258	-0.559308	0.0689902	0.393163
													20250507_s04p01t01_5sON_15sOFF_1000mV_dt500ms_spots_extended.h5	20250507s04p01t01	20250507s04p01	3	10	taxol	20.5392	4.4851	-0.105144	0.218368	0.023443
													20250507_s03p03t01_5sON_15sOFF_1000mV_dt500ms_spots_extended.h5	20250507s03p03t01	20250507s03p03	1	2	noco	28.079	0.38257	-1.53396	0.0136248	4.00961
													20250507_s03p03t01_5sON_15sOFF_1000mV_dt500ms_spots_extended.h5	20250507s03p03t01	20250507s03p03	1	3	noco	28.2506	2.12236	-0.616472	0.075126	0.290466
													20250507_s03p03t01_5sON_15sOFF_1000mV_dt500ms_spots_extended.h5	20250507s03p03t01	20250507s03p03	1	4	noco	28.9655	8.24143	-2.33212	0.284526	0.282975
													20250507_s03p03t01_5sON_15sOFF_1000mV_dt500ms_spots_extended.h5	20250507s03p03t01	20250507s03p03	1	5	noco	30.3587	6.70798	-2.02595	0.220958	0.302022
													20250507_s03p03t01_5sON_15sOFF_1000mV_dt500ms_spots_extended.h5	20250507s03p03t01	20250507s03p03	1	6	noco	31.1381	5.32195	0.0531386	0.170914	-0.0099848
													20250507_s03p03t01_5sON_15sOFF_1000mV_dt500ms_spots_extended.h5	20250507s03p03t01	20250507s03p03	1	7	noco	31.4831	0.397403	-1.3869	0.0126227	3.48991
													20250507_s03p03t01_5sON_15sOFF_1000mV_dt500ms_spots_extended.h5	20250507s03p03t01	20250507s03p03	1	8	noco	31.791	2.98334	-1.70046	0.0938424	0.569984
													20250507_s03p03t01_5sON_15sOFF_1000mV_dt500ms_spots_extended.h5	20250507s03p03t01	20250507s03p03	1	9	noco	32.9048	10.225	-1.14287	0.310745	0.111772
													20250507_s03p03t01_5sON_15sOFF_1000mV_dt500ms_spots_extended.h5	20250507s03p03t01	20250507s03p03	1	10	noco	34.165	4.46614	-0.639695	0.130723	0.143232
													20250507_s03p03t02_5sON_15sOFF_1000mV_dt500ms_spots_extended.h5	20250507s03p03t02	20250507s03p03	0	2	noco	25.574	0.111371	-0.561251	0.00435484	5.03948
													20250507_s03p03t02_5sON_15sOFF_1000mV_dt500ms_spots_extended.h5	20250507s03p03t02	20250507s03p03	0	3	noco	26.0671	2.87174	-1.50695	0.110167	0.524752
													20250507_s03p03t02_5sON_15sOFF_1000mV_dt500ms_spots_extended.h5	20250507s03p03t02	20250507s03p03	0	4	noco	26.0904	-0.226312	-0.349263	-0.00867414	-1.54328
													20250507_s03p03t02_5sON_15sOFF_1000mV_dt500ms_spots_extended.h5	20250507s03p03t02	20250507s03p03	0	5	noco	26.2943	2.29476	-0.8338	0.087272	0.36335
													20250507_s03p03t02_5sON_15sOFF_1000mV_dt500ms_spots_extended.h5	20250507s03p03t02	20250507s03p03	0	6	noco	26.5141	0.604609	-0.314635	0.0228033	0.520394
													20250507_s03p03t02_5sON_15sOFF_1000mV_dt500ms_spots_extended.h5	20250507s03p03t02	20250507s03p03	0	7	noco	26.5229	0.165113	-0.8937	0.0062253	5.41265
													20250507_s03p03t02_5sON_15sOFF_1000mV_dt500ms_spots_extended.h5	20250507s03p03t02	20250507s03p03	0	8	noco	26.6164	0.692673	-1.81402	0.0260242	2.61887
													20250507_s03p03t02_5sON_15sOFF_1000mV_dt500ms_spots_extended.h5	20250507s03p03t02	20250507s03p03	0	9	noco	26.9567	2.33845	-0.870823	0.0867486	0.372393
													20250507_s03p03t02_5sON_15sOFF_1000mV_dt500ms_spots_extended.h5	20250507s03p03t02	20250507s03p03	0	10	noco	27.1588	1.65721	-0.025939	0.0610192	0.0156522
													20250507_s03p03t02_5sON_15sOFF_1000mV_dt500ms_spots_extended.h5	20250507s03p03t02	20250507s03p03	1	2	noco	27.8894	6.11996	0.259394	0.219437	-0.0423849
													20250507_s03p03t02_5sON_15sOFF_1000mV_dt500ms_spots_extended.h5	20250507s03p03t02	20250507s03p03	1	3	noco	28.4221	0.634201	-0.441654	0.0223137	0.696395
													20250507_s03p03t02_5sON_15sOFF_1000mV_dt500ms_spots_extended.h5	20250507s03p03t02	20250507s03p03	1	4	noco	28.6231	1.99169	-0.16769	0.0695832	0.0841947
													20250507_s03p03t02_5sON_15sOFF_1000mV_dt500ms_spots_extended.h5	20250507s03p03t02	20250507s03p03	1	5	noco	28.9993	0.0961387	-0.947077	0.00331521	9.85115
													20250507_s03p03t02_5sON_15sOFF_1000mV_dt500ms_spots_extended.h5	20250507s03p03t02	20250507s03p03	1	6	noco	29.7868	4.34554	-1.09452	0.145888	0.251873
													20250507_s03p03t02_5sON_15sOFF_1000mV_dt500ms_spots_extended.h5	20250507s03p03t02	20250507s03p03	1	7	noco	30.0277	1.55277	-0.268337	0.0517112	0.172812
													20250507_s03p03t02_5sON_15sOFF_1000mV_dt500ms_spots_extended.h5	20250507s03p03t02	20250507s03p03	1	8	noco	30.9934	6.15697	-1.02031	0.198654	0.165717
													20250507_s03p03t02_5sON_15sOFF_1000mV_dt500ms_spots_extended.h5	20250507s03p03t02	20250507s03p03	1	9	noco	31.5968	1.25893	0.00257496	0.0398437	-0.00204535
													20250507_s03p03t02_5sON_15sOFF_1000mV_dt500ms_spots_extended.h5	20250507s03p03t02	20250507s03p03	1	10	noco	32.1714	2.46591	-0.381074	0.076649	0.154537
													20240808_s03p02t01_NOCO_2_5sON_15sOFF_spots_extended.h5	20240808s03p02t01	20240808s03p02	1	1	noco	28.6723	25.8685	-3.72806	0.902213	0.144116
													20240808_s03p02t01_NOCO_2_5sON_15sOFF_spots_extended.h5	20240808s03p02t01	20240808s03p02	1	2	noco	33.9928	19.2565	-3.45934	0.566486	0.179646
													20240808_s03p02t01_NOCO_2_5sON_15sOFF_spots_extended.h5	20240808s03p02t01	20240808s03p02	1	3	noco	46.3496	63.7915	-4.76311	1.37631	0.0746668
													20240808_s03p02t01_NOCO_2_5sON_15sOFF_spots_extended.h5	20240808s03p02t01	20240808s03p02	1	4	noco	76.3001	24.2452	-5.40858	0.317761	0.223078
													20240808_s03p02t01_NOCO_2_5sON_15sOFF_spots_extended.h5	20240808s03p02t01	20240808s03p02	0	1	noco	24.34	22.6555	-2.72726	0.930794	0.120379
													20240808_s03p02t01_NOCO_2_5sON_15sOFF_spots_extended.h5	20240808s03p02t01	20240808s03p02	0	2	noco	27.2983	10.0875	-3.70636	0.369527	0.367422
													20240808_s03p02t01_NOCO_2_5sON_15sOFF_spots_extended.h5	20240808s03p02t01	20240808s03p02	0	3	noco	28.0704	8.55617	-2.60343	0.304811	0.304275
													20240808_s03p02t01_NOCO_2_5sON_15sOFF_spots_extended.h5	20240808s03p02t01	20240808s03p02	0	4	noco	29.4759	15.5104	-5.82595	0.526206	0.375616
													20240808_s03p02t01_NOCO_2_5sON_15sOFF_spots_extended.h5	20240808s03p02t01	20240808s03p02	0	5	noco	32.3837	20.4121	-4.35081	0.630321	0.213149
													20240808_s03p02t01_NOCO_2_5sON_15sOFF_spots_extended.h5	20240808s03p02t01	20240808s03p02	0	6	noco	35.2806	10.7304	-4.00074	0.304143	0.372843
													20240808_s03p02t01_NOCO_2_5sON_15sOFF_spots_extended.h5	20240808s03p02t01	20240808s03p02	0	7	noco	36.822	8.67911	-4.04954	0.235705	0.466585
													20240808_s03p02t01_NOCO_2_5sON_15sOFF_spots_extended.h5	20240808s03p02t01	20240808s03p02	0	8	noco	53.672	92.74	-1.91133	1.7279	0.0206096
													20250507_s04p03t01_5sON_15sOFF_1000mV_dt500ms_spots_extended.h5	20250507s04p03t01	20250507s04p03	1	1	taxol	24.6497	1.05073	-0.666614	0.0426266	0.634429
													20250507_s04p03t01_5sON_15sOFF_1000mV_dt500ms_spots_extended.h5	20250507s04p03t01	20250507s04p03	1	2	taxol	24.9745	0.563099	-0.754163	0.022547	1.33931
													20250507_s04p03t01_5sON_15sOFF_1000mV_dt500ms_spots_extended.h5	20250507s04p03t01	20250507s04p03	1	3	taxol	25.2735	0.660782	-0.381104	0.0261453	0.576747
													20250507_s04p03t01_5sON_15sOFF_1000mV_dt500ms_spots_extended.h5	20250507s04p03t01	20250507s04p03	1	4	taxol	25.5138	0.11825	-0.402724	0.00463474	3.4057
													20250507_s04p03t01_5sON_15sOFF_1000mV_dt500ms_spots_extended.h5	20250507s04p03t01	20250507s04p03	1	5	taxol	25.6856	0.538437	-0.108869	0.0209626	0.202195
													20250507_s04p03t01_5sON_15sOFF_1000mV_dt500ms_spots_extended.h5	20250507s04p03t01	20250507s04p03	1	6	taxol	25.8096	0.200135	-0.653709	0.00775427	3.26634
													20250507_s04p03t01_5sON_15sOFF_1000mV_dt500ms_spots_extended.h5	20250507s04p03t01	20250507s04p03	0	1	taxol	28.0402	2.29313	-0.813561	0.0817799	0.354782
													20250507_s04p03t01_5sON_15sOFF_1000mV_dt500ms_spots_extended.h5	20250507s04p03t01	20250507s04p03	0	2	taxol	28.7446	1.56643	-0.625944	0.0544948	0.399598
													20250507_s04p03t01_5sON_15sOFF_1000mV_dt500ms_spots_extended.h5	20250507s04p03t01	20250507s04p03	0	3	taxol	29.4712	3.35176	-1.44851	0.11373	0.432165
													20250507_s04p03t01_5sON_15sOFF_1000mV_dt500ms_spots_extended.h5	20250507s04p03t01	20250507s04p03	0	4	taxol	30.3812	3.02576	-1.59934	0.0995932	0.528576
													20250507_s04p03t01_5sON_15sOFF_1000mV_dt500ms_spots_extended.h5	20250507s04p03t01	20250507s04p03	0	5	taxol	30.9022	2.57499	-1.87132	0.0833271	0.726728
													20250507_s04p03t01_5sON_15sOFF_1000mV_dt500ms_spots_extended.h5	20250507s04p03t01	20250507s04p03	0	6	taxol	31.1303	2.58236	-0.360135	0.0829531	0.13946
													20250507_s04p03t01_5sON_15sOFF_1000mV_dt500ms_spots_extended.h5	20250507s04p03t01	20250507s04p03	0	7	taxol	31.5511	1.60668	-0.779319	0.0509229	0.485051
													20250507_s04p03t01_5sON_15sOFF_1000mV_dt500ms_spots_extended.h5	20250507s04p03t01	20250507s04p03	0	8	taxol	31.8562	1.20374	-0.521439	0.0377867	0.433183
													20250507_s04p03t01_5sON_15sOFF_1000mV_dt500ms_spots_extended.h5	20250507s04p03t01	20250507s04p03	0	9	taxol	32.5224	5.06329	-1.14512	0.155686	0.226161
													20250507_s04p03t01_5sON_15sOFF_1000mV_dt500ms_spots_extended.h5	20250507s04p03t01	20250507s04p03	0	10	taxol	33.4778	3.51701	-0.831408	0.105055	0.236396
													20250507_s04p03t02_5sON_15sOFF_1000mV_dt500ms_spots_extended.h5	20250507s04p03t02	20250507s04p03	0	2	taxol	34.3298	1.17546	-1.22404	0.0342403	1.04133
													20250507_s04p03t02_5sON_15sOFF_1000mV_dt500ms_spots_extended.h5	20250507s04p03t02	20250507s04p03	0	3	taxol	34.5159	1.20982	-1.17152	0.0350511	0.968347
													20250507_s04p03t02_5sON_15sOFF_1000mV_dt500ms_spots_extended.h5	20250507s04p03t02	20250507s04p03	0	4	taxol	34.5906	1.2675	-0.436187	0.036643	0.344132
													20250507_s04p03t02_5sON_15sOFF_1000mV_dt500ms_spots_extended.h5	20250507s04p03t02	20250507s04p03	0	5	taxol	34.8893	1.12888	-0.661054	0.0323561	0.585584
													20250507_s04p03t02_5sON_15sOFF_1000mV_dt500ms_spots_extended.h5	20250507s04p03t02	20250507s04p03	0	6	taxol	35.129	1.04604	-0.663646	0.0297771	0.634437
													20250507_s04p03t02_5sON_15sOFF_1000mV_dt500ms_spots_extended.h5	20250507s04p03t02	20250507s04p03	0	7	taxol	35.3836	0.993835	-0.635675	0.0280874	0.639619
													20250507_s04p03t02_5sON_15sOFF_1000mV_dt500ms_spots_extended.h5	20250507s04p03t02	20250507s04p03	0	8	taxol	35.7896	0.59312	-0.55607	0.0165724	0.937534
													20250507_s04p03t02_5sON_15sOFF_1000mV_dt500ms_spots_extended.h5	20250507s04p03t02	20250507s04p03	0	9	taxol	36.1645	0.472543	-0.454293	0.0130665	0.961381
													20250507_s04p03t02_5sON_15sOFF_1000mV_dt500ms_spots_extended.h5	20250507s04p03t02	20250507s04p03	0	10	taxol	36.3269	1.02966	-0.163054	0.0283442	0.158358
													20250507_s04p03t02_5sON_15sOFF_1000mV_dt500ms_spots_extended.h5	20250507s04p03t02	20250507s04p03	1	2	taxol	26.7632	1.0066	-0.231337	0.0376115	0.229819
													20250507_s04p03t02_5sON_15sOFF_1000mV_dt500ms_spots_extended.h5	20250507s04p03t02	20250507s04p03	1	3	taxol	26.9299	0.475282	-0.125401	0.0176488	0.263846
													20250507_s04p03t02_5sON_15sOFF_1000mV_dt500ms_spots_extended.h5	20250507s04p03t02	20250507s04p03	1	4	taxol	27.0907	0.472379	-0.43621	0.0174369	0.923433
													20250507_s04p03t02_5sON_15sOFF_1000mV_dt500ms_spots_extended.h5	20250507s04p03t02	20250507s04p03	2	7	taxol	27.4417	0.280077	-0.549449	0.0102063	1.96178
													20250507_s04p03t02_5sON_15sOFF_1000mV_dt500ms_spots_extended.h5	20250507s04p03t02	20250507s04p03	2	8	taxol	27.5753	0.634636	-0.527277	0.0230147	0.830834
													20250507_s04p03t02_5sON_15sOFF_1000mV_dt500ms_spots_extended.h5	20250507s04p03t02	20250507s04p03	2	9	taxol	27.7107	0.775754	-0.777841	0.0279947	1.00269
													20250507_s04p03t02_5sON_15sOFF_1000mV_dt500ms_spots_extended.h5	20250507s04p03t02	20250507s04p03	2	10	taxol	27.864	1.02121	-0.953794	0.0366497	0.933986
													20250507_s03p01t01_5sON_15sOFF_1000mV_dt500ms_spots_extended.h5	20250507s03p01t01	20250507s03p01	0	2	noco	19.9924	7.95331	-3.68149	0.397817	0.462887
													20250507_s03p01t01_5sON_15sOFF_1000mV_dt500ms_spots_extended.h5	20250507s03p01t01	20250507s03p01	0	3	noco	20.6279	16.0993	-2.82282	0.780463	0.175338
													20250507_s03p01t01_5sON_15sOFF_1000mV_dt500ms_spots_extended.h5	20250507s03p01t01	20250507s03p01	3	5	noco	24.0522	22.0224	-2.71016	0.915608	0.123064
													20250507_s03p01t01_5sON_15sOFF_1000mV_dt500ms_spots_extended.h5	20250507s03p01t01	20250507s03p01	3	6	noco	26.0256	11.6925	-4.23848	0.449272	0.362494
													20250507_s03p01t01_5sON_15sOFF_1000mV_dt500ms_spots_extended.h5	20250507s03p01t01	20250507s03p01	3	7	noco	26.5622	7.61568	-3.22908	0.286711	0.424003
													20250507_s03p01t01_5sON_15sOFF_1000mV_dt500ms_spots_extended.h5	20250507s03p01t01	20250507s03p01	3	8	noco	28.6379	17.5033	-3.38299	0.611192	0.193278
													20250507_s03p01t01_5sON_15sOFF_1000mV_dt500ms_spots_extended.h5	20250507s03p01t01	20250507s03p01	3	9	noco	30.3087	11.5544	-3.22709	0.381225	0.279295
													20250507_s03p01t01_5sON_15sOFF_1000mV_dt500ms_spots_extended.h5	20250507s03p01t01	20250507s03p01	3	10	noco	31.6128	6.4214	-3.36253	0.203127	0.523644
													20250507_s03p03t04_5sON_15sOFF_1000mV_dt500ms_spots_extended.h5	20250507s03p03t04	20250507s03p03	10	2	noco	23.4088	15.5985	-3.3181	0.666351	0.21272
													20250507_s03p03t04_5sON_15sOFF_1000mV_dt500ms_spots_extended.h5	20250507s03p03t04	20250507s03p03	10	3	noco	24.1936	4.62154	-3.35074	0.191023	0.725028
													20250507_s03p03t04_5sON_15sOFF_1000mV_dt500ms_spots_extended.h5	20250507s03p03t04	20250507s03p03	10	4	noco	25.4239	21.1952	-2.93324	0.833671	0.138392
													20250507_s03p03t04_5sON_15sOFF_1000mV_dt500ms_spots_extended.h5	20250507s03p03t04	20250507s03p03	10	5	noco	28.9476	26.2899	-4.08842	0.908188	0.155513
													20250507_s03p03t04_5sON_15sOFF_1000mV_dt500ms_spots_extended.h5	20250507s03p03t04	20250507s03p03	10	6	noco	31.4185	6.57936	-2.23034	0.20941	0.33899
													20250507_s03p03t04_5sON_15sOFF_1000mV_dt500ms_spots_extended.h5	20250507s03p03t04	20250507s03p03	10	7	noco	32.5814	7.00753	-3.03944	0.215078	0.433738
													20250507_s03p03t04_5sON_15sOFF_1000mV_dt500ms_spots_extended.h5	20250507s03p03t04	20250507s03p03	10	8	noco	35.6208	12.4773	-0.991577	0.350281	0.0794705
													20250507_s03p03t04_5sON_15sOFF_1000mV_dt500ms_spots_extended.h5	20250507s03p03t04	20250507s03p03	10	9	noco	38.2667	5.47339	-1.56065	0.143033	0.285134
													20250507_s01p02t01_5sON_15sOFF_1000mV_dt500ms_spots_extended.h5	20250507s01p02t01	20250507s01p02	0	2	noco	20.1005	8.15509	-1.53153	0.405716	0.1878
													20250507_s01p02t01_5sON_15sOFF_1000mV_dt500ms_spots_extended.h5	20250507s01p02t01	20250507s01p02	0	3	noco	20.9622	13.7082	-2.1984	0.653948	0.160371
													20250507_s01p02t01_5sON_15sOFF_1000mV_dt500ms_spots_extended.h5	20250507s01p02t01	20250507s01p02	0	4	noco	21.5357	5.98362	-2.19618	0.277847	0.367032
													20250507_s01p02t01_5sON_15sOFF_1000mV_dt500ms_spots_extended.h5	20250507s01p02t01	20250507s01p02	0	5	noco	22.1646	8.56547	-1.53835	0.386448	0.179599
													20250507_s01p02t01_5sON_15sOFF_1000mV_dt500ms_spots_extended.h5	20250507s01p02t01	20250507s01p02	0	6	noco	22.8758	13.0297	-1.60544	0.569583	0.123214
													20250507_s01p02t01_5sON_15sOFF_1000mV_dt500ms_spots_extended.h5	20250507s01p02t01	20250507s01p02	0	7	noco	23.9371	9.81839	-1.54676	0.410175	0.157537
													20250507_s02p01t03_5sON_15sOFF_1000mV_dt500ms_spots_extended.h5	20250507s02p01t03	20250507s02p01	1	1	noco	26.171	9.52793	-1.2923	0.364064	0.135633
													20250507_s02p01t03_5sON_15sOFF_1000mV_dt500ms_spots_extended.h5	20250507s02p01t03	20250507s02p01	1	2	noco	26.6468	0.629023	-0.119111	0.0236059	0.189359
													20250507_s02p01t03_5sON_15sOFF_1000mV_dt500ms_spots_extended.h5	20250507s02p01t03	20250507s02p01	1	3	noco	26.824	1.07676	-0.789232	0.0401415	0.732972
													20250507_s02p01t03_5sON_15sOFF_1000mV_dt500ms_spots_extended.h5	20250507s02p01t03	20250507s02p01	1	4	noco	26.852	0.652581	-0.41162	0.0243029	0.630757
													20250507_s02p01t03_5sON_15sOFF_1000mV_dt500ms_spots_extended.h5	20250507s02p01t03	20250507s02p01	1	5	noco	27.0999	3.18473	-0.663374	0.117518	0.208299
													20250507_s02p01t03_5sON_15sOFF_1000mV_dt500ms_spots_extended.h5	20250507s02p01t03	20250507s02p01	1	6	noco	27.4187	2.09864	-0.312253	0.0765404	0.148788
													20250507_s02p01t03_5sON_15sOFF_1000mV_dt500ms_spots_extended.h5	20250507s02p01t03	20250507s02p01	1	7	noco	27.7149	2.21762	-0.402185	0.0800155	0.181359
													20250507_s02p01t03_5sON_15sOFF_1000mV_dt500ms_spots_extended.h5	20250507s02p01t03	20250507s02p01	1	8	noco	28.026	2.16507	-0.0042244	0.0772522	0.00195116
													20250507_s02p01t03_5sON_15sOFF_1000mV_dt500ms_spots_extended.h5	20250507s02p01t03	20250507s02p01	1	9	noco	28.2984	1.74263	-1.17465	0.0615805	0.674067
													20250507_s02p01t03_5sON_15sOFF_1000mV_dt500ms_spots_extended.h5	20250507s02p01t03	20250507s02p01	1	10	noco	28.5502	1.62667	-1.0025	0.0569759	0.616289
													20250507_s02p01t03_5sON_15sOFF_1000mV_dt500ms_spots_extended.h5	20250507s02p01t03	20250507s02p01	0	1	noco	26.9771	6.52518	-1.6108	0.241878	0.246859
													20250507_s02p01t03_5sON_15sOFF_1000mV_dt500ms_spots_extended.h5	20250507s02p01t03	20250507s02p01	0	2	noco	27.9136	5.25564	-1.05055	0.188283	0.199891
													20250507_s02p01t03_5sON_15sOFF_1000mV_dt500ms_spots_extended.h5	20250507s02p01t03	20250507s02p01	0	3	noco	28.1985	0.760868	-0.381475	0.0269826	0.501368
													20250507_s02p01t03_5sON_15sOFF_1000mV_dt500ms_spots_extended.h5	20250507s02p01t03	20250507s02p01	0	4	noco	28.2296	0.196826	-0.276984	0.00697231	1.40726
													20250507_s02p01t03_5sON_15sOFF_1000mV_dt500ms_spots_extended.h5	20250507s02p01t03	20250507s02p01	0	5	noco	28.2534	0.145296	-0.0542345	0.00514259	0.373269
													20250507_s02p01t03_5sON_15sOFF_1000mV_dt500ms_spots_extended.h5	20250507s02p01t03	20250507s02p01	0	6	noco	28.3207	0.216481	-0.302356	0.00764391	1.39668
													20250507_s02p01t03_5sON_15sOFF_1000mV_dt500ms_spots_extended.h5	20250507s02p01t03	20250507s02p01	0	7	noco	28.3056	0.398753	-0.0644827	0.0140874	0.161711
													20250507_s02p01t03_5sON_15sOFF_1000mV_dt500ms_spots_extended.h5	20250507s02p01t03	20250507s02p01	0	8	noco	28.3391	0.273612	0.00992442	0.00965491	-0.0362719
													20250507_s02p01t03_5sON_15sOFF_1000mV_dt500ms_spots_extended.h5	20250507s02p01t03	20250507s02p01	0	9	noco	28.4175	0.172812	-0.20872	0.0060812	1.20778
													20250507_s02p01t03_5sON_15sOFF_1000mV_dt500ms_spots_extended.h5	20250507s02p01t03	20250507s02p01	0	10	noco	28.4634	0.828601	0.168506	0.0291111	-0.203363
													20250507_s01p03t01_5sON_15sOFF_1000mV_dt500ms_spots_extended.h5	20250507s01p03t01	20250507s01p03	0	2	noco	25.7348	27.9389	-2.13037	1.08565	0.0762508
													20250507_s01p03t01_5sON_15sOFF_1000mV_dt500ms_spots_extended.h5	20250507s01p03t01	20250507s01p03	0	3	noco	30.5788	32.9521	-2.69443	1.07761	0.081768
													20250507_s01p03t01_5sON_15sOFF_1000mV_dt500ms_spots_extended.h5	20250507s01p03t01	20250507s01p03	0	4	noco	34.3451	8.80208	-3.20113	0.256283	0.363678
													20250507_s01p03t01_5sON_15sOFF_1000mV_dt500ms_spots_extended.h5	20250507s01p03t01	20250507s01p03	0	5	noco	36.5341	20.8076	-3.20385	0.56954	0.153975
													20250507_s01p03t01_5sON_15sOFF_1000mV_dt500ms_spots_extended.h5	20250507s01p03t01	20250507s01p03	4	7	noco	22.097	7.46451	-0.825927	0.337807	0.110647
													20250507_s01p03t01_5sON_15sOFF_1000mV_dt500ms_spots_extended.h5	20250507s01p03t01	20250507s01p03	4	8	noco	22.8822	14.044	-1.00781	0.613754	0.0717607
													20250507_s01p03t01_5sON_15sOFF_1000mV_dt500ms_spots_extended.h5	20250507s01p03t01	20250507s01p03	4	9	noco	23.6721	2.95752	-0.270629	0.124937	0.0915054
													20250507_s01p03t01_5sON_15sOFF_1000mV_dt500ms_spots_extended.h5	20250507s01p03t01	20250507s01p03	4	10	noco	23.9103	2.39664	-0.974951	0.100234	0.406799
													20250507_s01p03t02_5sON_15sOFF_1000mV_dt500ms_spots_extended.h5	20250507s01p03t02	20250507s01p03	1	2	noco	44.9262	20.2257	-2.42069	0.450199	0.119684
													20250507_s01p01t02_5sON_15sOFF_1000mV_dt500ms_spots_extended.h5	20250507s01p01t02	20250507s01p01	1	1	noco	19.1589	5.8778	-2.99783	0.306793	0.510026
													20250507_s01p01t02_5sON_15sOFF_1000mV_dt500ms_spots_extended.h5	20250507s01p01t02	20250507s01p01	1	2	noco	19.4407	4.75939	-1.08539	0.244815	0.228052
													20250507_s01p01t02_5sON_15sOFF_1000mV_dt500ms_spots_extended.h5	20250507s01p01t02	20250507s01p01	1	3	noco	19.7961	7.38948	-1.54264	0.37328	0.208762
													20250507_s01p01t02_5sON_15sOFF_1000mV_dt500ms_spots_extended.h5	20250507s01p01t02	20250507s01p01	1	4	noco	20.4092	9.02826	-2.03446	0.442363	0.225343
													20250507_s01p01t02_5sON_15sOFF_1000mV_dt500ms_spots_extended.h5	20250507s01p01t02	20250507s01p01	1	5	noco	20.8384	4.18765	-2.53781	0.200958	0.606023
													20250507_s01p01t02_5sON_15sOFF_1000mV_dt500ms_spots_extended.h5	20250507s01p01t02	20250507s01p01	1	6	noco	21.0508	3.0474	-1.85814	0.144764	0.609745
													20250507_s01p01t02_5sON_15sOFF_1000mV_dt500ms_spots_extended.h5	20250507s01p01t02	20250507s01p01	1	7	noco	21.3396	4.87537	-1.52501	0.228466	0.312798
													20250507_s01p01t02_5sON_15sOFF_1000mV_dt500ms_spots_extended.h5	20250507s01p01t02	20250507s01p01	1	8	noco	21.6167	4.4992	-1.69533	0.208135	0.376806
													20250507_s01p01t02_5sON_15sOFF_1000mV_dt500ms_spots_extended.h5	20250507s01p01t02	20250507s01p01	1	9	noco	22.0014	4.49967	-1.74954	0.204518	0.388816
													20250507_s01p01t02_5sON_15sOFF_1000mV_dt500ms_spots_extended.h5	20250507s01p01t02	20250507s01p01	1	10	noco	22.1488	2.48376	-1.29574	0.11214	0.521686
													20250507_s01p01t02_5sON_15sOFF_1000mV_dt500ms_spots_extended.h5	20250507s01p01t02	20250507s01p01	2	2	noco	18.3332	2.16712	-0.98919	0.118207	0.456455
													20250507_s01p01t02_5sON_15sOFF_1000mV_dt500ms_spots_extended.h5	20250507s01p01t02	20250507s01p01	2	3	noco	18.5508	4.98678	-1.38977	0.268817	0.278691
													20250507_s01p01t02_5sON_15sOFF_1000mV_dt500ms_spots_extended.h5	20250507s01p01t02	20250507s01p01	2	4	noco	18.7433	4.15538	-1.37064	0.2217	0.329847
													20250507_s01p01t02_5sON_15sOFF_1000mV_dt500ms_spots_extended.h5	20250507s01p01t02	20250507s01p01	2	5	noco	19.0138	7.3553	-1.43731	0.38684	0.195411
													20250507_s01p01t02_5sON_15sOFF_1000mV_dt500ms_spots_extended.h5	20250507s01p01t02	20250507s01p01	2	6	noco	19.4335	4.08863	-0.879883	0.210391	0.215202
													20250507_s01p01t01_5sON_15sOFF_1000mV_dt500ms_spots_extended.h5	20250507s01p01t01	20250507s01p01	0	1	noco	20.529	9.06394	-2.07791	0.441519	0.22925
													20250507_s01p01t01_5sON_15sOFF_1000mV_dt500ms_spots_extended.h5	20250507s01p01t01	20250507s01p01	0	2	noco	20.9082	3.50343	-0.971948	0.167562	0.277428
													20250507_s01p01t01_5sON_15sOFF_1000mV_dt500ms_spots_extended.h5	20250507s01p01t01	20250507s01p01	0	3	noco	21.1031	6.15982	-0.586626	0.291892	0.0952342
													20250507_s01p01t01_5sON_15sOFF_1000mV_dt500ms_spots_extended.h5	20250507s01p01t01	20250507s01p01	1	1	noco	16.9249	5.14948	-1.57803	0.304255	0.306444
													20250507_s01p01t01_5sON_15sOFF_1000mV_dt500ms_spots_extended.h5	20250507s01p01t01	20250507s01p01	1	2	noco	17.1451	5.08563	-0.996873	0.296623	0.196018
													20250507_s01p01t01_5sON_15sOFF_1000mV_dt500ms_spots_extended.h5	20250507s01p01t01	20250507s01p01	1	3	noco	17.326	5.10699	-1.21202	0.294759	0.237326
													20250507_s01p01t01_5sON_15sOFF_1000mV_dt500ms_spots_extended.h5	20250507s01p01t01	20250507s01p01	1	4	noco	17.5107	4.50368	-1.13574	0.257196	0.25218
													20250507_s01p01t01_5sON_15sOFF_1000mV_dt500ms_spots_extended.h5	20250507s01p01t01	20250507s01p01	1	5	noco	17.6085	2.79639	-0.856717	0.158809	0.306365
													20250507_s01p01t01_5sON_15sOFF_1000mV_dt500ms_spots_extended.h5	20250507s01p01t01	20250507s01p01	1	6	noco	17.7099	2.25543	-0.824019	0.127354	0.36535
													20250507_s01p01t01_5sON_15sOFF_1000mV_dt500ms_spots_extended.h5	20250507s01p01t01	20250507s01p01	1	7	noco	17.8017	3.51558	-0.834783	0.197486	0.237453
													20250507_s01p01t01_5sON_15sOFF_1000mV_dt500ms_spots_extended.h5	20250507s01p01t01	20250507s01p01	1	8	noco	17.9479	3.88571	-0.85155	0.2165	0.219149
													20250507_s01p01t01_5sON_15sOFF_1000mV_dt500ms_spots_extended.h5	20250507s01p01t01	20250507s01p01	1	9	noco	18.0726	3.55659	-1.05167	0.196795	0.295696
													20250507_s01p01t01_5sON_15sOFF_1000mV_dt500ms_spots_extended.h5	20250507s01p01t01	20250507s01p01	1	10	noco	18.119	2.30459	-1.04682	0.127191	0.454235
													20250507_s01p01t01_5sON_15sOFF_1000mV_dt500ms_spots_extended.h5	20250507s01p01t01	20250507s01p01	2	2	noco	17.7119	5.92253	-1.09634	0.334382	0.185114
													20250507_s01p01t01_5sON_15sOFF_1000mV_dt500ms_spots_extended.h5	20250507s01p01t01	20250507s01p01	2	3	noco	17.8427	1.94559	-0.929826	0.109041	0.477914
													20250507_s01p01t01_5sON_15sOFF_1000mV_dt500ms_spots_extended.h5	20250507s01p01t01	20250507s01p01	2	4	noco	17.8612	1.18832	-0.981213	0.0665308	0.825716
													20250507_s01p01t01_5sON_15sOFF_1000mV_dt500ms_spots_extended.h5	20250507s01p01t01	20250507s01p01	2	5	noco	17.8759	1.75519	-0.362076	0.0981876	0.206288
													20250507_s01p01t01_5sON_15sOFF_1000mV_dt500ms_spots_extended.h5	20250507s01p01t01	20250507s01p01	2	6	noco	17.9524	1.89605	-0.756078	0.105616	0.398764
													20250507_s01p01t01_5sON_15sOFF_1000mV_dt500ms_spots_extended.h5	20250507s01p01t01	20250507s01p01	2	7	noco	18.2504	8.57227	-1.37643	0.469703	0.160568
													20250507_s01p01t01_5sON_15sOFF_1000mV_dt500ms_spots_extended.h5	20250507s01p01t01	20250507s01p01	2	8	noco	18.4883	4.46748	-1.88311	0.241638	0.421514
													20250507_s01p01t01_5sON_15sOFF_1000mV_dt500ms_spots_extended.h5	20250507s01p01t01	20250507s01p01	2	9	noco	18.7509	7.45387	-0.83349	0.39752	0.11182
													20250507_s01p01t01_5sON_15sOFF_1000mV_dt500ms_spots_extended.h5	20250507s01p01t01	20250507s01p01	2	10	noco	18.8664	2.03151	-0.567773	0.107679	0.279483
													20250507_s02p01t01_5sON_15sOFF_1000mV_dt500ms_spots_extended.h5	20250507s02p01t01	20250507s02p01	0	1	noco	17.567	3.63924	-3.37573	0.207163	0.927592
													20250507_s02p01t01_5sON_15sOFF_1000mV_dt500ms_spots_extended.h5	20250507s02p01t01	20250507s02p01	0	2	noco	17.8723	3.65611	-1.8252	0.204569	0.499218
													20250507_s02p01t01_5sON_15sOFF_1000mV_dt500ms_spots_extended.h5	20250507s02p01t01	20250507s02p01	0	3	noco	18.0483	2.77703	-2.0111	0.153867	0.724189
													20250507_s02p01t01_5sON_15sOFF_1000mV_dt500ms_spots_extended.h5	20250507s02p01t01	20250507s02p01	0	4	noco	18.3348	9.92446	-1.74399	0.54129	0.175726
													20250507_s02p01t01_5sON_15sOFF_1000mV_dt500ms_spots_extended.h5	20250507s02p01t01	20250507s02p01	0	5	noco	18.6485	5.66101	-0.922196	0.303564	0.162903
													20250507_s02p01t01_5sON_15sOFF_1000mV_dt500ms_spots_extended.h5	20250507s02p01t01	20250507s02p01	0	6	noco	19.0347	10.2472	-0.825695	0.538343	0.0805774
													20250507_s02p01t01_5sON_15sOFF_1000mV_dt500ms_spots_extended.h5	20250507s02p01t01	20250507s02p01	0	7	noco	19.5368	8.64477	-1.83283	0.442487	0.212016
													20250507_s02p01t01_5sON_15sOFF_1000mV_dt500ms_spots_extended.h5	20250507s02p01t01	20250507s02p01	0	8	noco	19.9922	5.68544	-2.10364	0.284383	0.370005
													20250507_s02p01t01_5sON_15sOFF_1000mV_dt500ms_spots_extended.h5	20250507s02p01t01	20250507s02p01	0	9	noco	20.2694	4.78863	-1.80209	0.236249	0.376327
													20250507_s02p01t01_5sON_15sOFF_1000mV_dt500ms_spots_extended.h5	20250507s02p01t01	20250507s02p01	0	10	noco	20.8937	18.571	-1.55916	0.888834	0.0839569
													20250507_s02p01t02_5sON_15sOFF_1000mV_dt500ms_spots_extended.h5	20250507s02p01t02	20250507s02p01	2	2	noco	25.3199	15.2085	-2.02064	0.600653	0.132863
													20250507_s02p01t02_5sON_15sOFF_1000mV_dt500ms_spots_extended.h5	20250507s02p01t02	20250507s02p01	2	3	noco	26.2322	5.12936	-1.56175	0.195537	0.304472
													20250507_s02p01t02_5sON_15sOFF_1000mV_dt500ms_spots_extended.h5	20250507s02p01t02	20250507s02p01	2	4	noco	26.6316	5.9071	-1.48307	0.221808	0.251066
													20250507_s02p01t02_5sON_15sOFF_1000mV_dt500ms_spots_extended.h5	20250507s02p01t02	20250507s02p01	2	5	noco	27.4549	6.61575	-1.67413	0.240968	0.253052
													20250507_s02p01t02_5sON_15sOFF_1000mV_dt500ms_spots_extended.h5	20250507s02p01t02	20250507s02p01	2	6	noco	28.9378	11.5431	-2.36827	0.398895	0.205167
													20250507_s02p01t02_5sON_15sOFF_1000mV_dt500ms_spots_extended.h5	20250507s02p01t02	20250507s02p01	2	7	noco	30.8793	14.3205	-1.85894	0.463757	0.12981
													20250507_s02p01t02_5sON_15sOFF_1000mV_dt500ms_spots_extended.h5	20250507s02p01t02	20250507s02p01	2	8	noco	32.739	6.09589	-1.1064	0.186196	0.1815
													20250507_s02p02t01_5sON_15sOFF_1000mV_dt500ms_spots_extended.h5	20250507s02p02t01	20250507s02p02	0	1	noco	19.0768	4.10856	-4.6269	0.215369	1.12616
													20250507_s02p02t01_5sON_15sOFF_1000mV_dt500ms_spots_extended.h5	20250507s02p02t01	20250507s02p02	0	2	noco	19.4249	9.95308	-1.39978	0.512388	0.140638
													20250507_s02p02t01_5sON_15sOFF_1000mV_dt500ms_spots_extended.h5	20250507s02p02t01	20250507s02p02	0	3	noco	20.1555	9.16514	-2.45991	0.454721	0.268398
													20250507_s02p02t01_5sON_15sOFF_1000mV_dt500ms_spots_extended.h5	20250507s02p02t01	20250507s02p02	0	4	noco	20.6181	6.31819	-2.06078	0.306439	0.326166
													20250507_s02p02t01_5sON_15sOFF_1000mV_dt500ms_spots_extended.h5	20250507s02p02t01	20250507s02p02	0	5	noco	20.9344	4.7173	-1.47066	0.225337	0.31176
													20250507_s02p02t01_5sON_15sOFF_1000mV_dt500ms_spots_extended.h5	20250507s02p02t01	20250507s02p02	0	6	noco	21.2378	3.89403	-1.91243	0.183354	0.491119
													20250507_s02p02t01_5sON_15sOFF_1000mV_dt500ms_spots_extended.h5	20250507s02p02t01	20250507s02p02	0	7	noco	21.5667	6.5902	-1.88034	0.305573	0.285324
													20250507_s02p02t01_5sON_15sOFF_1000mV_dt500ms_spots_extended.h5	20250507s02p02t01	20250507s02p02	0	8	noco	21.9471	4.04049	-0.454781	0.184102	0.112556
													20250507_s02p02t01_5sON_15sOFF_1000mV_dt500ms_spots_extended.h5	20250507s02p02t01	20250507s02p02	0	9	noco	22.5313	7.55248	-0.760144	0.3352	0.100648
													20250507_s02p02t01_5sON_15sOFF_1000mV_dt500ms_spots_extended.h5	20250507s02p02t01	20250507s02p02	0	10	noco	22.8702	0.664335	-1.19546	0.0290481	1.79948
													20240808_s03p01t01_NOCO_2_5sON_15sOFF_spots_extended.h5	20240808s03p01t01	20240808s03p01	0	1	noco	81.6283	23.9693	-7.84864	0.293639	0.327446
													20240808_s03p01t01_NOCO_2_5sON_15sOFF_spots_extended.h5	20240808s03p01t01	20240808s03p01	0	2	noco	95.8828	17.9254	-7.54492	0.186951	0.420907
													20250507_s04p03t03_5sON_15sOFF_1000mV_dt500ms_spots_extended.h5	20250507s04p03t03	20250507s04p03	1	2	taxol	28.3591	1.44375	-0.866111	0.0509097	0.599903
													20250507_s04p03t03_5sON_15sOFF_1000mV_dt500ms_spots_extended.h5	20250507s04p03t03	20250507s04p03	1	3	taxol	28.4443	0.752936	-0.5774	0.0264705	0.766865
													20250507_s04p03t03_5sON_15sOFF_1000mV_dt500ms_spots_extended.h5	20250507s04p03t03	20250507s04p03	1	4	taxol	28.5038	0.730491	-0.503353	0.0256278	0.689062
													20250507_s04p03t03_5sON_15sOFF_1000mV_dt500ms_spots_extended.h5	20250507s04p03t03	20250507s04p03	1	5	taxol	28.5738	0.717385	-0.695921	0.0251063	0.97008
													20250507_s04p03t03_5sON_15sOFF_1000mV_dt500ms_spots_extended.h5	20250507s04p03t03	20250507s04p03	1	6	taxol	28.6098	1.44216	-0.336993	0.0504079	0.233672
													20250507_s04p03t03_5sON_15sOFF_1000mV_dt500ms_spots_extended.h5	20250507s04p03t03	20250507s04p03	1	7	taxol	28.627	1.30046	-0.292921	0.0454278	0.225244
													20250507_s04p03t03_5sON_15sOFF_1000mV_dt500ms_spots_extended.h5	20250507s04p03t03	20250507s04p03	1	8	taxol	28.6427	0.984475	-0.049418	0.0343709	0.0501973
													20250507_s04p03t03_5sON_15sOFF_1000mV_dt500ms_spots_extended.h5	20250507s04p03t03	20250507s04p03	1	9	taxol	28.698	0.423582	-0.960879	0.01476	2.26846
													20250507_s04p03t03_5sON_15sOFF_1000mV_dt500ms_spots_extended.h5	20250507s04p03t03	20250507s04p03	1	10	taxol	28.5604	0.592031	0.130976	0.0207291	-0.221231
													20250507_s04p03t03_5sON_15sOFF_1000mV_dt500ms_spots_extended.h5	20250507s04p03t03	20250507s04p03	0	2	taxol	37.2632	0.781255	-0.700231	0.0209659	0.89629
													20250507_s04p03t03_5sON_15sOFF_1000mV_dt500ms_spots_extended.h5	20250507s04p03t03	20250507s04p03	0	3	taxol	37.4003	0.760555	-0.671432	0.0203355	0.882817
													20250507_s04p03t03_5sON_15sOFF_1000mV_dt500ms_spots_extended.h5	20250507s04p03t03	20250507s04p03	0	4	taxol	38.1153	5.4578	-0.87681	0.143192	0.160653
													20250507_s04p03t03_5sON_15sOFF_1000mV_dt500ms_spots_extended.h5	20250507s04p03t03	20250507s04p03	0	5	taxol	39.6725	5.87034	-1.40998	0.14797	0.240187
													20250507_s04p03t03_5sON_15sOFF_1000mV_dt500ms_spots_extended.h5	20250507s04p03t03	20250507s04p03	0	6	taxol	40.9091	7.07365	-1.44432	0.172911	0.204183
													20250507_s04p03t03_5sON_15sOFF_1000mV_dt500ms_spots_extended.h5	20250507s04p03t03	20250507s04p03	0	7	taxol	42.0523	5.30759	-1.2873	0.126214	0.242539
													20250507_s04p03t03_5sON_15sOFF_1000mV_dt500ms_spots_extended.h5	20250507s04p03t03	20250507s04p03	0	8	taxol	43.7031	4.35895	-1.78371	0.09974	0.409207
													20250507_s04p03t03_5sON_15sOFF_1000mV_dt500ms_spots_extended.h5	20250507s04p03t03	20250507s04p03	0	9	taxol	47.818	20.6148	-1.82171	0.431109	0.0883689
													20250507_s04p03t03_5sON_15sOFF_1000mV_dt500ms_spots_extended.h5	20250507s04p03t03	20250507s04p03	0	10	taxol	54.41	10.261	-1.61891	0.188586	0.157774
													20250507_s03p03t03_5sON_15sOFF_1000mV_dt500ms_spots_extended.h5	20250507s03p03t03	20250507s03p03	0	2	noco	37.5476	21.2087	-2.13401	0.564849	0.10062
													20250507_s03p03t03_5sON_15sOFF_1000mV_dt500ms_spots_extended.h5	20250507s03p03t03	20250507s03p03	0	3	noco	44.4552	16.6796	-1.62672	0.375201	0.097527
													20250507_s03p03t03_5sON_15sOFF_1000mV_dt500ms_spots_extended.h5	20250507s03p03t03	20250507s03p03	0	4	noco	48.8935	7.62848	-1.49572	0.156022	0.19607
													20250507_s03p03t03_5sON_15sOFF_1000mV_dt500ms_spots_extended.h5	20250507s03p03t03	20250507s03p03	0	5	noco	50.793	4.77909	-1.72251	0.0940895	0.360426
													20250507_s03p03t03_5sON_15sOFF_1000mV_dt500ms_spots_extended.h5	20250507s03p03t03	20250507s03p03	0	6	noco	52.3462	3.45108	-0.614037	0.065928	0.177926
													20250507_s03p03t03_5sON_15sOFF_1000mV_dt500ms_spots_extended.h5	20250507s03p03t03	20250507s03p03	0	7	noco	53.633	3.7943	-0.910631	0.0707457	0.24
													20250507_s03p03t03_5sON_15sOFF_1000mV_dt500ms_spots_extended.h5	20250507s03p03t03	20250507s03p03	0	8	noco	54.7277	1.41107	-0.621168	0.0257834	0.440212
													20250507_s03p03t03_5sON_15sOFF_1000mV_dt500ms_spots_extended.h5	20250507s03p03t03	20250507s03p03	0	9	noco	55.1554	1.6199	-0.953322	0.0293698	0.588506
													20250507_s03p03t03_5sON_15sOFF_1000mV_dt500ms_spots_extended.h5	20250507s03p03t03	20250507s03p03	0	10	noco	56.3552	4.11563	-0.30167	0.0730302	0.0732986
													20250507_s03p03t03_5sON_15sOFF_1000mV_dt500ms_spots_extended.h5	20250507s03p03t03	20250507s03p03	2	2	noco	30.2974	10.5881	-2.10085	0.349473	0.198416
													20250507_s03p03t03_5sON_15sOFF_1000mV_dt500ms_spots_extended.h5	20250507s03p03t03	20250507s03p03	2	3	noco	33.5172	13.2536	-2.205	0.395426	0.16637
													20250507_s03p03t03_5sON_15sOFF_1000mV_dt500ms_spots_extended.h5	20250507s03p03t03	20250507s03p03	2	4	noco	36.4634	17.8732	-2.23236	0.490168	0.1249
													20250507_s03p03t03_5sON_15sOFF_1000mV_dt500ms_spots_extended.h5	20250507s03p03t03	20250507s03p03	2	5	noco	40.7923	20.5364	-1.95661	0.503438	0.0952753
													20250507_s03p03t03_5sON_15sOFF_1000mV_dt500ms_spots_extended.h5	20250507s03p03t03	20250507s03p03	2	6	noco	45.826	4.86781	-2.60303	0.106224	0.534743
													20250507_s03p03t03_5sON_15sOFF_1000mV_dt500ms_spots_extended.h5	20250507s03p03t03	20250507s03p03	2	7	noco	47.1299	5.65917	-1.99667	0.120076	0.35282
													20250507_s03p03t03_5sON_15sOFF_1000mV_dt500ms_spots_extended.h5	20250507s03p03t03	20250507s03p03	2	8	noco	50.0536	8.9601	-0.338739	0.17901	0.0378052
													20250507_s03p03t03_5sON_15sOFF_1000mV_dt500ms_spots_extended.h5	20250507s03p03t03	20250507s03p03	2	9	noco	52.0046	3.43319	-0.98975	0.066017	0.288289
													20250507_s03p03t03_5sON_15sOFF_1000mV_dt500ms_spots_extended.h5	20250507s03p03t03	20250507s03p03	2	10	noco	52.8799	1.65587	-0.395709	0.0313139	0.238973
													20250507_s04p01t03_5sON_15sOFF_1000mV_dt500ms_spots_extended.h5	20250507s04p01t03	20250507s04p01	3	2	taxol	23.2197	9.98795	-1.29917	0.430151	0.130073
													20250507_s04p01t03_5sON_15sOFF_1000mV_dt500ms_spots_extended.h5	20250507s04p01t03	20250507s04p01	3	3	taxol	23.8652	4.38977	-1.89891	0.18394	0.432576
													20250507_s04p01t03_5sON_15sOFF_1000mV_dt500ms_spots_extended.h5	20250507s04p01t03	20250507s04p01	3	4	taxol	24.1221	4.4003	-1.28824	0.182418	0.292762
													20250507_s04p01t03_5sON_15sOFF_1000mV_dt500ms_spots_extended.h5	20250507s04p01t03	20250507s04p01	3	5	taxol	24.7495	10.0487	-0.941706	0.406017	0.093714
													20250507_s04p01t03_5sON_15sOFF_1000mV_dt500ms_spots_extended.h5	20250507s04p01t03	20250507s04p01	3	6	taxol	25.4483	5.12937	-1.26834	0.201561	0.247271
													20250507_s04p01t03_5sON_15sOFF_1000mV_dt500ms_spots_extended.h5	20250507s04p01t03	20250507s04p01	3	7	taxol	25.6818	3.91245	-1.12877	0.152344	0.288506
													20250507_s04p01t03_5sON_15sOFF_1000mV_dt500ms_spots_extended.h5	20250507s04p01t03	20250507s04p01	3	8	taxol	26.1026	6.40732	-1.26906	0.245467	0.198064
													20250507_s04p01t03_5sON_15sOFF_1000mV_dt500ms_spots_extended.h5	20250507s04p01t03	20250507s04p01	3	9	taxol	26.4398	3.48755	-1.56657	0.131905	0.449189
													20250507_s04p01t03_5sON_15sOFF_1000mV_dt500ms_spots_extended.h5	20250507s04p01t03	20250507s04p01	3	10	taxol	26.7374	8.35994	-0.244006	0.312669	0.0291875
													20250507_s04p01t03_5sON_15sOFF_1000mV_dt500ms_spots_extended.h5	20250507s04p01t03	20250507s04p01	1	2	taxol	22.2888	5.82486	-1.13373	0.261335	0.194637
													20250507_s04p01t03_5sON_15sOFF_1000mV_dt500ms_spots_extended.h5	20250507s04p01t03	20250507s04p01	1	3	taxol	22.4785	3.74233	-1.32416	0.166485	0.353834
													20250507_s04p01t03_5sON_15sOFF_1000mV_dt500ms_spots_extended.h5	20250507s04p01t03	20250507s04p01	1	4	taxol	22.6741	4.74803	-1.30461	0.209403	0.274769
													20250507_s04p01t03_5sON_15sOFF_1000mV_dt500ms_spots_extended.h5	20250507s04p01t03	20250507s04p01	1	5	taxol	22.6681	1.75317	-0.803735	0.0773409	0.458446
													20250507_s04p01t03_5sON_15sOFF_1000mV_dt500ms_spots_extended.h5	20250507s04p01t03	20250507s04p01	1	6	taxol	22.7475	3.05672	-0.771935	0.134376	0.252537
													20250507_s04p01t03_5sON_15sOFF_1000mV_dt500ms_spots_extended.h5	20250507s04p01t03	20250507s04p01	1	7	taxol	22.9635	6.00028	-0.978012	0.261296	0.162994
													20250507_s04p01t03_5sON_15sOFF_1000mV_dt500ms_spots_extended.h5	20250507s04p01t03	20250507s04p01	1	8	taxol	23.1727	3.82626	-0.546442	0.165119	0.142814
													20250507_s04p01t03_5sON_15sOFF_1000mV_dt500ms_spots_extended.h5	20250507s04p01t03	20250507s04p01	1	9	taxol	23.4214	6.33876	-0.451477	0.270639	0.0712249
													20250507_s04p01t03_5sON_15sOFF_1000mV_dt500ms_spots_extended.h5	20250507s04p01t03	20250507s04p01	1	10	taxol	23.9358	3.21242	-1.04179	0.13421	0.324302
													20250507_s04p01t03_5sON_15sOFF_1000mV_dt500ms_spots_extended.h5	20250507s04p01t03	20250507s04p01	0	2	taxol	21.8227	3.89397	-1.8189	0.178437	0.467105
													20250507_s04p01t03_5sON_15sOFF_1000mV_dt500ms_spots_extended.h5	20250507s04p01t03	20250507s04p01	0	3	taxol	21.9307	3.94768	-1.53951	0.180007	0.38998
													20250507_s04p01t03_5sON_15sOFF_1000mV_dt500ms_spots_extended.h5	20250507s04p01t03	20250507s04p01	0	4	taxol	22.1156	4.37112	-1.89133	0.197649	0.432688
													20250507_s04p01t03_5sON_15sOFF_1000mV_dt500ms_spots_extended.h5	20250507s04p01t03	20250507s04p01	0	5	taxol	22.301	4.8472	-1.62554	0.217354	0.335357
													20250507_s04p01t03_5sON_15sOFF_1000mV_dt500ms_spots_extended.h5	20250507s04p01t03	20250507s04p01	0	6	taxol	22.3647	3.03189	-0.830355	0.135566	0.273874
													20250507_s04p01t03_5sON_15sOFF_1000mV_dt500ms_spots_extended.h5	20250507s04p01t03	20250507s04p01	0	7	taxol	22.4481	4.65086	-0.882786	0.207183	0.189811
													20250507_s04p01t03_5sON_15sOFF_1000mV_dt500ms_spots_extended.h5	20250507s04p01t03	20250507s04p01	0	8	taxol	22.7259	5.21515	-2.24247	0.229481	0.42999
													20250507_s04p01t03_5sON_15sOFF_1000mV_dt500ms_spots_extended.h5	20250507s04p01t03	20250507s04p01	0	9	taxol	23.4841	15.4221	-1.33761	0.656704	0.0867331
													20250507_s04p01t03_5sON_15sOFF_1000mV_dt500ms_spots_extended.h5	20250507s04p01t03	20250507s04p01	0	10	taxol	24.392	4.60013	-2.63835	0.188592	0.57354
													20250507_s04p01t03_5sON_15sOFF_1000mV_dt500ms_spots_extended.h5	20250507s04p01t03	20250507s04p01	4	2	taxol	21.02	1.31963	-0.614428	0.0627798	0.465606
													20250507_s04p01t03_5sON_15sOFF_1000mV_dt500ms_spots_extended.h5	20250507s04p01t03	20250507s04p01	4	3	taxol	21.0814	1.0426	-0.807033	0.0494561	0.774055
													20250507_s04p01t03_5sON_15sOFF_1000mV_dt500ms_spots_extended.h5	20250507s04p01t03	20250507s04p01	4	4	taxol	21.141	1.7325	-0.664743	0.08195	0.383689
													20250507_s04p01t03_5sON_15sOFF_1000mV_dt500ms_spots_extended.h5	20250507s04p01t03	20250507s04p01	4	5	taxol	21.1647	1.30131	-0.527781	0.0614851	0.405576
													20250507_s04p01t03_5sON_15sOFF_1000mV_dt500ms_spots_extended.h5	20250507s04p01t03	20250507s04p01	4	6	taxol	21.1576	1.44802	-0.676405	0.0684396	0.467126
													20250507_s04p01t03_5sON_15sOFF_1000mV_dt500ms_spots_extended.h5	20250507s04p01t03	20250507s04p01	4	7	taxol	21.1722	0.934635	-0.751738	0.0441445	0.804312
													20250507_s04p01t03_5sON_15sOFF_1000mV_dt500ms_spots_extended.h5	20250507s04p01t03	20250507s04p01	4	8	taxol	21.2208	1.26327	-0.976018	0.0595298	0.772613
													20250507_s04p01t03_5sON_15sOFF_1000mV_dt500ms_spots_extended.h5	20250507s04p01t03	20250507s04p01	4	9	taxol	21.2491	1.27169	-0.416778	0.0598467	0.327736
													20250507_s04p01t03_5sON_15sOFF_1000mV_dt500ms_spots_extended.h5	20250507s04p01t03	20250507s04p01	4	10	taxol	21.333	1.61275	-0.814484	0.0755986	0.505029
													20250507_s04p01t03_5sON_15sOFF_1000mV_dt500ms_spots_extended.h5	20250507s04p01t03	20250507s04p01	2	2	taxol	21.1273	2.55391	-0.906598	0.120882	0.354984
													20250507_s04p01t03_5sON_15sOFF_1000mV_dt500ms_spots_extended.h5	20250507s04p01t03	20250507s04p01	2	3	taxol	21.3662	5.4719	-1.5021	0.2561	0.274512
													20250507_s04p01t03_5sON_15sOFF_1000mV_dt500ms_spots_extended.h5	20250507s04p01t03	20250507s04p01	2	4	taxol	21.6885	5.99875	-1.87881	0.276587	0.3132
													20250507_s04p01t03_5sON_15sOFF_1000mV_dt500ms_spots_extended.h5	20250507s04p01t03	20250507s04p01	2	5	taxol	22.1898	7.37808	-2.22587	0.332499	0.301687
													20250507_s04p01t03_5sON_15sOFF_1000mV_dt500ms_spots_extended.h5	20250507s04p01t03	20250507s04p01	2	6	taxol	22.9943	15.2601	-1.59003	0.663648	0.104195
													20250507_s04p01t03_5sON_15sOFF_1000mV_dt500ms_spots_extended.h5	20250507s04p01t03	20250507s04p01	2	7	taxol	23.9159	6.06543	-1.51393	0.253615	0.249599
													20250507_s04p01t03_5sON_15sOFF_1000mV_dt500ms_spots_extended.h5	20250507s04p01t03	20250507s04p01	2	8	taxol	24.1298	3.8376	-1.4352	0.15904	0.373983
													20250507_s04p01t03_5sON_15sOFF_1000mV_dt500ms_spots_extended.h5	20250507s04p01t03	20250507s04p01	2	9	taxol	24.2842	2.31522	-1.26099	0.0953383	0.544655
													20250507_s04p01t03_5sON_15sOFF_1000mV_dt500ms_spots_extended.h5	20250507s04p01t03	20250507s04p01	2	10	taxol	24.9384	8.4586	-1.29906	0.33918	0.153579

## Sheet: Fig3e
PLOTTED
Data for each embryo:													All data:
EMBRYO	MT_STATUS	AVG_FORCE	COUNT	rising_dif	relaxing_dif	rising_dif_norm	relative_dif						file	EXPERIMENT	EMBRYO	TRACK_ID	PULSE_NUMBER	MT_STATUS	AVG_FORCE	rising_dif	relaxing_dif	rising_dif_norm	relative_dif
20240621s01p01	y	41.0861	120	2.08105	1.09078	0.050651	0.524149						20240621_s01p01t02_2_5sON_15sOFF_spots_extended.h5	20240621s01p01t02	20240621s01p01	7	2	n	65.9963	2.60798	-1.90632	0.039517	0.730956
20240621s01p01	n	42.6036	46	4.75048	1.77058	0.111504	0.372716						20240621_s01p01t02_2_5sON_15sOFF_spots_extended.h5	20240621s01p01t02	20240621s01p01	7	3	n	72.4373	10.5369	-0.00957577	0.145462	0.000908784
20240621s02p01	n	50.0552	23	5.80783	1.42957	0.116029	0.246144						20240621_s01p01t02_2_5sON_15sOFF_spots_extended.h5	20240621s01p01t02	20240621s01p01	7	4	n	76.7729	3.2115	-0.0557752	0.0418312	0.0173673
20240614s02p02	y	44.318	13	2.36475	1.15315	0.0533588	0.487642						20240621_s01p01t02_2_5sON_15sOFF_spots_extended.h5	20240621s01p01t02	20240621s01p01	7	5	n	80.7104	3.31858	-0.406129	0.0411171	0.12238
20240703s03p01	n	42.78	58	12.1951	2.10595	0.285066	0.172688						20240621_s01p01t02_2_5sON_15sOFF_spots_extended.h5	20240621s01p01t02	20240621s01p01	7	6	n	82.8536	1.15766	-0.928388	0.0139723	0.801954
20240621s02p02	y	54.7406	17	2.0155	1.00081	0.0368191	0.496559						20240621_s01p01t02_2_5sON_15sOFF_spots_extended.h5	20240621s01p01t02	20240621s01p01	7	7	n	84.1417	3.25954	-0.876945	0.0387387	0.269039
20240621s02p02	n	43.365	92	7.68677	1.74289	0.177257	0.226739						20240621_s01p01t02_2_5sON_15sOFF_spots_extended.h5	20240621s01p01t02	20240621s01p01	7	8	n	87.6554	1.57421	-0.960123	0.0179591	0.609908
20240523s02p01	y	33.2789	40	2.76466	1.31964	0.0830754	0.477323						20240621_s01p01t02_2_5sON_15sOFF_spots_extended.h5	20240621s01p01t02	20240621s01p01	7	9	n	92.5539	5.50332	-0.716929	0.0594607	0.130272
20240523s02p01	n	56.8264	2	5.91867	2.2636	0.104153	0.382452						20240621_s01p01t02_2_5sON_15sOFF_spots_extended.h5	20240621s01p01t02	20240621s01p01	7	10	n	100.338	7.79805	-0.700356	0.077718	0.0898117
20240705s01p01	y	25.4933	25	0.950085	0.603417	0.037268	0.635118						20240621_s01p01t02_2_5sON_15sOFF_spots_extended.h5	20240621s01p01t02	20240621s01p01	7	11	n	108.685	2.29556	-0.761783	0.0211212	0.331851
20240705s03p01	y	32.6925	76	2.60167	1.00297	0.0795798	0.385512						20240621_s01p01t02_2_5sON_15sOFF_spots_extended.h5	20240621s01p01t02	20240621s01p01	7	12	n	117.237	2.61476	-0.859016	0.0223031	0.328525
20240705s03p01	n	50.2957	5	25.2228	2.42135	0.501491	0.0959984						20240621_s01p01t02_2_5sON_15sOFF_spots_extended.h5	20240621s01p01t02	20240621s01p01	7	13	n	122.059	1.13625	-0.292357	0.009309	0.257301
20240705s02p01	y	28.2329	26	3.14363	1.40485	0.111346	0.446888						20240621_s01p01t02_2_5sON_15sOFF_spots_extended.h5	20240621s01p01t02	20240621s01p01	7	14	n	122.768	1.03132	-0.570684	0.00840057	0.553354
20240705s02p01	n	40.4402	6	16.1574	2.3803	0.399538	0.14732						20240621_s01p01t02_2_5sON_15sOFF_spots_extended.h5	20240621s01p01t02	20240621s01p01	2	2	n	43.7318	9.32131	-1.35745	0.213147	0.145628
20240711s01p01	y	45.4026	61	1.78125	1.15043	0.0392323	0.645856						20240621_s01p01t02_2_5sON_15sOFF_spots_extended.h5	20240621s01p01t02	20240621s01p01	2	3	n	46.9006	2.77207	0.217904	0.0591053	-0.0786069
20240523s01p01	n	59.9833	1	5.24497	2.01823	0.0874404	0.384794						20240621_s01p01t02_2_5sON_15sOFF_spots_extended.h5	20240621s01p01t02	20240621s01p01	2	4	n	47.9881	1.1786	-0.719147	0.0245601	0.610173
20250507s04p02	taxol	22.9545	26	1.13569	0.505408	0.0494755	0.445024						20240621_s01p01t02_2_5sON_15sOFF_spots_extended.h5	20240621s01p01t02	20240621s01p01	2	5	n	51.2413	4.4478	-1.32463	0.0868011	0.297816
20250507s03p02	noco	37.553	21	14.4106	2.61323	0.383741	0.18134						20240621_s01p01t02_2_5sON_15sOFF_spots_extended.h5	20240621s01p01t02	20240621s01p01	2	6	n	55.3051	8.23004	-0.619114	0.148812	0.0752261
20250507s04p01	taxol	21.8498	81	3.13186	1.16829	0.143335	0.373034						20240621_s01p01t02_2_5sON_15sOFF_spots_extended.h5	20240621s01p01t02	20240621s01p01	2	7	n	60.0051	9.59834	-0.0318866	0.159959	0.00332209
20250507s03p03	noco	35.5114	35	6.40918	1.85447	0.180482	0.289346						20240621_s01p01t02_2_5sON_15sOFF_spots_extended.h5	20240621s01p01t02	20240621s01p01	2	8	n	68.4165	17.1454	-1.0851	0.250603	0.0632885
20240808s03p02	noco	34.2143	11	27.7039	3.79603	0.809716	0.137022						20240621_s01p01t02_2_5sON_15sOFF_spots_extended.h5	20240621s01p01t02	20240621s01p01	2	9	n	76.2841	1.61523	-0.378483	0.0211739	0.234321
20250507s04p03	taxol	32.3493	23	2.3263	0.9636	0.0719118	0.414221						20240621_s01p01t02_2_5sON_15sOFF_spots_extended.h5	20240621s01p01t02	20240621s01p01	2	10	n	86.3171	11.719	-0.914058	0.135767	0.0779978
20250507s03p01	noco	26.8325	7	13.3876	3.26532	0.498933	0.243906						20240621_s01p01t02_2_5sON_15sOFF_spots_extended.h5	20240621s01p01t02	20240621s01p01	2	11	n	96.1316	2.93406	-0.642493	0.0305212	0.218978
20250507s01p02	noco	21.9293	6	9.87674	2.39535	0.45039	0.242524						20240621_s01p01t02_2_5sON_15sOFF_spots_extended.h5	20240621s01p01t02	20240621s01p01	2	12	n	99.5331	2.21601	-0.420892	0.022264	0.189932
20250507s02p01	noco	27.3924	27	4.4095	1.2715	0.160976	0.288354						20240621_s01p01t02_2_5sON_15sOFF_spots_extended.h5	20240621s01p01t02	20240621s01p01	2	13	n	103.448	2.78511	-0.973801	0.0269228	0.349645
20250507s01p03	noco	29.409	9	15.2877	2.66775	0.519831	0.174503						20240621_s01p01t02_2_5sON_15sOFF_spots_extended.h5	20240621s01p01t02	20240621s01p01	2	14	n	115.991	8.23502	-0.677704	0.0709969	0.0822954
20250507s01p01	noco	21.1945	10	5.13485	1.87661	0.242273	0.365466						20240621_s01p01t02_2_5sON_15sOFF_spots_extended.h5	20240621s01p01t02	20240621s01p01	6	2	n	41.891	0.572696	-0.752721	0.0136711	1.31435
20250507s02p02	noco	21.4826	8	5.36777	1.7413	0.249866	0.324399						20240621_s01p01t02_2_5sON_15sOFF_spots_extended.h5	20240621s01p01t02	20240621s01p01	6	3	n	42.8219	2.87644	-0.425908	0.0671722	0.148068
													20240621_s01p01t02_2_5sON_15sOFF_spots_extended.h5	20240621s01p01t02	20240621s01p01	6	4	n	44.1385	1.66026	-1.08073	0.0376147	0.650944
													20240621_s01p01t02_2_5sON_15sOFF_spots_extended.h5	20240621s01p01t02	20240621s01p01	6	5	n	44.8507	3.56147	-0.118305	0.0794071	0.0332181
Average of data from embryos:													20240621_s01p01t02_2_5sON_15sOFF_spots_extended.h5	20240621s01p01t02	20240621s01p01	6	6	n	45.8525	1.16857	-1.00031	0.0254853	0.856012
													20240621_s01p01t02_2_5sON_15sOFF_spots_extended.h5	20240621s01p01t02	20240621s01p01	6	7	n	47.0834	3.26737	-0.928074	0.0693953	0.284043
parameter	weighted_average	conf_int_low	conf_int_high	y_err_low	y_err_high	MT_STATUS							20240621_s01p01t02_2_5sON_15sOFF_spots_extended.h5	20240621s01p01t02	20240621s01p01	6	8	n	51.4905	15.8708	-1.40228	0.308228	0.0883557
rising_dif	2.20543	1.72551	2.61121	0.479916	0.405778	y							20240621_s01p01t02_2_5sON_15sOFF_spots_extended.h5	20240621s01p01t02	20240621s01p01	6	9	n	56.0264	2.75851	-0.75726	0.0492359	0.274517
rising_dif	10.3198	6.35998	15.5573	3.9598	5.23749	n							20240621_s01p01t02_2_5sON_15sOFF_spots_extended.h5	20240621s01p01t02	20240621s01p01	6	10	n	64.7748	20.3666	-1.89077	0.314422	0.0928368
rising_dif_norm	0.061988	0.0452901	0.0799944	0.0166979	0.0180064	y							20240621_s01p01t02_2_5sON_15sOFF_spots_extended.h5	20240621s01p01t02	20240621s01p01	6	11	n	73.9618	5.38581	-1.40636	0.0728188	0.261123
rising_dif_norm	0.223516	0.132467	0.332634	0.0910488	0.109118	n							20240621_s01p01t02_2_5sON_15sOFF_spots_extended.h5	20240621s01p01t02	20240621s01p01	6	12	n	83.6819	2.67354	-0.264729	0.0319488	0.099018
relative_dif	0.511469	0.459069	0.566067	0.0524002	0.0545981	y							20240621_s01p01t02_2_5sON_15sOFF_spots_extended.h5	20240621s01p01t02	20240621s01p01	6	13	n	84.6727	0.299484	-0.232477	0.00353696	0.77626
relative_dif	0.253042	0.174929	0.326377	0.0781127	0.0733352	n							20240621_s01p01t02_2_5sON_15sOFF_spots_extended.h5	20240621s01p01t02	20240621s01p01	6	14	n	89.1214	6.0005	-1.0145	0.0673295	0.169069
rising_dif	2.19875	1.13569	3.13186	1.06306	0.933104	taxol							20240621_s01p01t02_2_5sON_15sOFF_spots_extended.h5	20240621s01p01t02	20240621s01p01	5	2	n	36.3128	3.53269	-2.06795	0.0972848	0.585376
rising_dif	11.3597	7.31742	16.4964	4.04229	5.13664	noco							20240621_s01p01t02_2_5sON_15sOFF_spots_extended.h5	20240621s01p01t02	20240621s01p01	5	3	n	37.5132	5.43124	-1.96259	0.144782	0.361353
rising_dif_norm	0.0876172	0.0494755	0.143335	0.0381417	0.0557183	taxol							20240621_s01p01t02_2_5sON_15sOFF_spots_extended.h5	20240621s01p01t02	20240621s01p01	5	4	n	37.8318	0.825725	0.222436	0.0218262	-0.269382
rising_dif_norm	0.388404	0.272727	0.523651	0.115677	0.135247	noco							20240621_s01p01t02_2_5sON_15sOFF_spots_extended.h5	20240621s01p01t02	20240621s01p01	5	5	n	38.4094	1.73919	-0.972877	0.0452802	0.559387
relative_dif	0.411329	0.373034	0.445024	0.0382949	0.0336948	taxol							20240621_s01p01t02_2_5sON_15sOFF_spots_extended.h5	20240621s01p01t02	20240621s01p01	5	6	n	38.6311	2.08609	-0.374277	0.0540004	0.179415
relative_dif	0.251377	0.204702	0.297378	0.0466748	0.0460006	noco							20240621_s01p01t02_2_5sON_15sOFF_spots_extended.h5	20240621s01p01t02	20240621s01p01	5	7	n	39.1261	1.70031	-0.865686	0.0434573	0.509134
													20240621_s01p01t02_2_5sON_15sOFF_spots_extended.h5	20240621s01p01t02	20240621s01p01	5	8	n	40.0067	3.57824	0.638828	0.0894409	-0.178532
													20240621_s01p01t02_2_5sON_15sOFF_spots_extended.h5	20240621s01p01t02	20240621s01p01	5	9	n	41.1369	3.50059	-1.87532	0.0850961	0.535716
													20240621_s01p01t02_2_5sON_15sOFF_spots_extended.h5	20240621s01p01t02	20240621s01p01	5	10	n	41.7094	0.643129	-1.14501	0.0154193	1.78037
													20240621_s01p01t02_2_5sON_15sOFF_spots_extended.h5	20240621s01p01t02	20240621s01p01	5	11	n	42.0101	1.6061	0.612334	0.0382314	-0.381255
													20240621_s01p01t02_2_5sON_15sOFF_spots_extended.h5	20240621s01p01t02	20240621s01p01	5	12	n	42.6665	1.52431	-1.17523	0.0357261	0.77099
													20240621_s01p01t02_2_5sON_15sOFF_spots_extended.h5	20240621s01p01t02	20240621s01p01	5	13	n	42.7475	1.06706	-0.700631	0.0249619	0.656601
													20240621_s01p01t02_2_5sON_15sOFF_spots_extended.h5	20240621s01p01t02	20240621s01p01	5	14	n	43.2546	0.275294	-1.95304	0.00636449	7.09437
													20240621_s01p01t02_2_5sON_15sOFF_spots_extended.h5	20240621s01p01t02	20240621s01p01	0	2	n	58.7322	4.29108	-1.5674	0.0730617	0.365269
													20240621_s01p01t02_2_5sON_15sOFF_spots_extended.h5	20240621s01p01t02	20240621s01p01	0	3	n	61.1042	7.55282	-0.470401	0.123606	0.0622814
													20240621_s01p01t02_2_5sON_15sOFF_spots_extended.h5	20240621s01p01t02	20240621s01p01	0	4	n	64.6823	2.21103	-1.14873	0.0341829	0.519548
													20240621_s01p01t02_2_5sON_15sOFF_spots_extended.h5	20240621s01p01t02	20240621s01p01	0	5	n	66.4282	1.41787	-0.740021	0.0213443	0.521926
													20240621_s01p01t02_2_5sON_15sOFF_spots_extended.h5	20240621s01p01t02	20240621s01p01	0	6	n	70.5052	4.25336	-2.24706	0.060327	0.528303
													20240621_s01p01t02_2_5sON_15sOFF_spots_extended.h5	20240621s01p01t02	20240621s01p01	0	7	n	74.9574	5.97932	-1.0233	0.0797696	0.171139
													20240621_s01p01t02_2_5sON_15sOFF_spots_extended.h5	20240621s01p01t02	20240621s01p01	0	8	n	76.9508	2.98458	-0.767654	0.0387856	0.257206
													20240621_s01p01t02_2_5sON_15sOFF_spots_extended.h5	20240621s01p01t02	20240621s01p01	0	9	n	79.0174	-0.0758072	-0.776203	-0.000959373	-10.2392
													20240621_s01p01t02_2_5sON_15sOFF_spots_extended.h5	20240621s01p01t02	20240621s01p01	0	10	n	82.8869	5.05918	-0.397321	0.0610372	0.0785345
													20240621_s01p01t02_2_5sON_15sOFF_spots_extended.h5	20240621s01p01t02	20240621s01p01	0	11	n	100.014	22.8411	-1.50443	0.228379	0.065865
													20240621_s01p01t02_2_5sON_15sOFF_spots_extended.h5	20240621s01p01t02	20240621s01p01	0	12	n	124.273	2.33971	-1.16401	0.0188272	0.497502
													20240621_s01p01t02_2_5sON_15sOFF_spots_extended.h5	20240621s01p01t02	20240621s01p01	0	13	n	126.156	0.959102	-0.0243428	0.0076025	0.0253808
													20240621_s01p01t02_2_5sON_15sOFF_spots_extended.h5	20240621s01p01t02	20240621s01p01	0	14	n	130.88	1.24258	-0.956953	0.00949402	0.770133
													20240621_s01p01t02_2_5sON_15sOFF_spots_extended.h5	20240621s01p01t02	20240621s01p01	3	2	n	36.7297	4.62263	-1.18161	0.125855	0.255614
													20240621_s01p01t02_2_5sON_15sOFF_spots_extended.h5	20240621s01p01t02	20240621s01p01	3	3	n	38.0578	3.90177	-1.61188	0.102522	0.413115
													20240621_s01p01t02_2_5sON_15sOFF_spots_extended.h5	20240621s01p01t02	20240621s01p01	3	4	n	39.2495	4.78895	-0.73158	0.122013	0.152764
													20240621_s01p01t02_2_5sON_15sOFF_spots_extended.h5	20240621s01p01t02	20240621s01p01	3	5	n	40.7541	1.42738	-1.43753	0.0350243	1.00711
													20240621_s01p01t02_2_5sON_15sOFF_spots_extended.h5	20240621s01p01t02	20240621s01p01	3	6	n	42.0766	8.9964	-0.176665	0.21381	0.0196373
													20240621_s01p01t02_2_5sON_15sOFF_spots_extended.h5	20240621s01p01t02	20240621s01p01	3	7	n	44.8262	10.4187	-0.98305	0.232424	0.0943548
													20240621_s01p01t02_2_5sON_15sOFF_spots_extended.h5	20240621s01p01t02	20240621s01p01	3	8	n	50.1958	17.3827	-1.48991	0.346297	0.0857123
													20240621_s01p01t02_2_5sON_15sOFF_spots_extended.h5	20240621s01p01t02	20240621s01p01	3	9	n	58.2696	17.5818	-0.813785	0.301733	0.0462855
													20240621_s01p01t02_2_5sON_15sOFF_spots_extended.h5	20240621s01p01t02	20240621s01p01	3	10	n	65.8341	5.51099	-0.622699	0.0837104	0.112992
													20240621_s01p01t02_2_5sON_15sOFF_spots_extended.h5	20240621s01p01t02	20240621s01p01	3	11	n	69.2419	2.76568	-1.48005	0.0399423	0.535149
													20240621_s01p01t02_2_5sON_15sOFF_spots_extended.h5	20240621s01p01t02	20240621s01p01	3	12	n	74.0273	6.72887	-1.13724	0.0908971	0.169009
													20240621_s01p01t02_2_5sON_15sOFF_spots_extended.h5	20240621s01p01t02	20240621s01p01	3	13	n	77.9001	3.21109	-0.204725	0.0412206	0.0637556
													20240621_s01p01t02_2_5sON_15sOFF_spots_extended.h5	20240621s01p01t02	20240621s01p01	3	14	n	79.2596	1.83787	-0.915692	0.0231879	0.498236
													20240621_s01p01t02_2_5sON_15sOFF_spots_extended.h5	20240621s01p01t02	20240621s01p01	8	2	n	31.7689	3.60344	-1.19464	0.113427	0.331528
													20240621_s01p01t02_2_5sON_15sOFF_spots_extended.h5	20240621s01p01t02	20240621s01p01	8	3	n	32.7593	6.57401	-0.759129	0.200676	0.115474
													20240621_s01p01t02_2_5sON_15sOFF_spots_extended.h5	20240621s01p01t02	20240621s01p01	8	4	n	33.9693	7.3096	-0.819462	0.215182	0.112108
													20240621_s01p01t02_2_5sON_15sOFF_spots_extended.h5	20240621s01p01t02	20240621s01p01	8	5	n	34.9611	0.991065	-1.14309	0.0283476	1.1534
													20240621_s01p01t02_2_5sON_15sOFF_spots_extended.h5	20240621s01p01t02	20240621s01p01	8	6	n	35.1723	1.23864	-1.05273	0.0352163	0.849908
													20240621_s01p01t02_2_5sON_15sOFF_spots_extended.h5	20240621s01p01t02	20240621s01p01	8	7	n	36.5319	10.1562	-0.120462	0.278009	0.011861
													20240621_s01p01t02_2_5sON_15sOFF_spots_extended.h5	20240621s01p01t02	20240621s01p01	8	8	n	38.2473	4.39015	-0.116313	0.114783	0.026494
													20240621_s01p01t02_2_5sON_15sOFF_spots_extended.h5	20240621s01p01t02	20240621s01p01	8	9	n	39.7673	2.44595	-1.7585	0.0615065	0.718944
													20240621_s01p01t02_2_5sON_15sOFF_spots_extended.h5	20240621s01p01t02	20240621s01p01	8	10	n	39.7614	0.805649	-0.645861	0.0202621	0.801666
													20240621_s01p01t02_2_5sON_15sOFF_spots_extended.h5	20240621s01p01t02	20240621s01p01	8	11	n	40.7336	3.86099	-1.59972	0.0947864	0.41433
													20240621_s01p01t02_2_5sON_15sOFF_spots_extended.h5	20240621s01p01t02	20240621s01p01	8	12	n	41.916	0.54566	-1.39855	0.0130179	2.56304
													20240621_s01p01t02_2_5sON_15sOFF_spots_extended.h5	20240621s01p01t02	20240621s01p01	8	13	n	43.0612	4.37853	-1.61263	0.101682	0.368305
													20240621_s01p01t02_2_5sON_15sOFF_spots_extended.h5	20240621s01p01t02	20240621s01p01	8	14	n	46.8133	15.4964	-0.250236	0.331024	0.0161481
													20240621_s02p01t01_2_5sON_15sOFF_spots_extended.h5	20240621s02p01t01	20240621s02p01	0	1	n	43.0331	3.79331	-1.0954	0.0881487	0.288771
													20240621_s02p01t01_2_5sON_15sOFF_spots_extended.h5	20240621s02p01t01	20240621s02p01	0	2	n	43.7193	1.8049	-0.586066	0.0412839	0.324707
													20240621_s02p01t01_2_5sON_15sOFF_spots_extended.h5	20240621s02p01t01	20240621s02p01	0	3	n	44.5643	3.20148	-0.791548	0.0718394	0.247245
													20240621_s02p01t01_2_5sON_15sOFF_spots_extended.h5	20240621s02p01t01	20240621s02p01	0	4	n	45.8676	3.67542	-1.58583	0.0801311	0.43147
													20240621_s02p01t01_2_5sON_15sOFF_spots_extended.h5	20240621s02p01t01	20240621s02p01	0	5	n	47.106	4.37768	-1.01796	0.0929324	0.232533
													20240621_s02p01t01_2_5sON_15sOFF_spots_extended.h5	20240621s02p01t01	20240621s02p01	0	6	n	48.6894	7.52256	-0.953178	0.154501	0.126709
													20240621_s02p01t01_2_5sON_15sOFF_spots_extended.h5	20240621s02p01t01	20240621s02p01	0	7	n	51.7682	6.38809	-1.46251	0.123398	0.228943
													20240621_s02p01t01_2_5sON_15sOFF_spots_extended.h5	20240621s02p01t01	20240621s02p01	0	8	n	55.6617	9.59531	-1.15508	0.172386	0.12038
													20240621_s02p01t01_2_5sON_15sOFF_spots_extended.h5	20240621s02p01t01	20240621s02p01	0	9	n	58.0771	4.29348	-1.185	0.0739272	0.276
													20240621_s02p01t01_2_5sON_15sOFF_spots_extended.h5	20240621s02p01t01	20240621s02p01	0	10	n	62.1171	11.5529	-1.31754	0.185985	0.114044
													20240621_s02p01t01_2_5sON_15sOFF_spots_extended.h5	20240621s02p01t01	20240621s02p01	0	11	n	69.0878	8.12086	-0.982713	0.117544	0.121011
													20240621_s02p01t01_2_5sON_15sOFF_spots_extended.h5	20240621s02p01t01	20240621s02p01	0	12	n	74.5329	7.76936	-1.24172	0.104241	0.159823
													20240621_s02p01t01_2_5sON_15sOFF_spots_extended.h5	20240621s02p01t01	20240621s02p01	0	13	n	79.6628	2.85217	-0.609567	0.0358031	0.21372
													20240621_s02p01t01_2_5sON_15sOFF_spots_extended.h5	20240621s02p01t01	20240621s02p01	0	14	n	81.7123	4.80111	-1.02319	0.0587563	0.213115
													20240621_s02p01t01_2_5sON_15sOFF_spots_extended.h5	20240621s02p01t01	20240621s02p01	1	4	n	43.0951	3.53635	-0.888327	0.0820592	0.251199
													20240621_s02p01t01_2_5sON_15sOFF_spots_extended.h5	20240621s02p01t01	20240621s02p01	1	5	n	43.8356	2.79792	-0.727232	0.0638276	0.259918
													20240621_s02p01t01_2_5sON_15sOFF_spots_extended.h5	20240621s02p01t01	20240621s02p01	1	6	n	46.567	11.2748	-1.08991	0.242121	0.0966672
													20240621_s02p01t01_2_5sON_15sOFF_spots_extended.h5	20240621s02p01t01	20240621s02p01	1	7	n	49.8849	10.5316	-1.33161	0.211117	0.12644
													20240621_s02p01t01_2_5sON_15sOFF_spots_extended.h5	20240621s02p01t01	20240621s02p01	1	8	n	52.707	2.5831	-0.688357	0.0490086	0.266485
													20240621_s02p01t01_2_5sON_15sOFF_spots_extended.h5	20240621s02p01t01	20240621s02p01	1	9	n	53.7557	2.87779	-0.340872	0.0535347	0.118449
													20240621_s02p01t01_2_5sON_15sOFF_spots_extended.h5	20240621s02p01t01	20240621s02p01	1	10	n	55.8635	9.80322	-0.997532	0.175485	0.101756
													20240621_s02p01t01_2_5sON_15sOFF_spots_extended.h5	20240621s02p01t01	20240621s02p01	1	11	n	59.9963	2.27651	-0.879372	0.0379441	0.386281
													20240621_s02p01t01_2_5sON_15sOFF_spots_extended.h5	20240621s02p01t01	20240621s02p01	1	12	n	61.0916	5.54408	-0.703029	0.0907503	0.126807
													20240621_s02p01t01_2_5sON_15sOFF_spots_extended.h5	20240621s02p01t01	20240621s02p01	1	13	n	64.3589	4.43234	-1.10422	0.0688692	0.249128
													20240621_s02p01t01_2_5sON_15sOFF_spots_extended.h5	20240621s02p01t01	20240621s02p01	1	14	n	67.5227	6.78518	-0.959403	0.100487	0.141397
													20240621_s02p01t01_2_5sON_15sOFF_spots_extended.h5	20240621s02p01t01	20240621s02p01	3	8	n	43.1484	4.3326	-0.510937	0.100412	0.117929
													20240621_s02p01t01_2_5sON_15sOFF_spots_extended.h5	20240621s02p01t01	20240621s02p01	3	9	n	45.7856	11.9376	-1.94903	0.260728	0.163268
													20240621_s02p01t01_2_5sON_15sOFF_spots_extended.h5	20240621s02p01t01	20240621s02p01	3	10	n	51.6468	10.1508	-1.52241	0.196543	0.149979
													20240621_s02p01t01_2_5sON_15sOFF_spots_extended.h5	20240621s02p01t01	20240621s02p01	3	11	n	53.9231	3.84019	-1.39038	0.071216	0.362059
													20240621_s02p01t01_2_5sON_15sOFF_spots_extended.h5	20240621s02p01t01	20240621s02p01	3	12	n	55.0985	3.53716	-1.36691	0.0641971	0.386443
													20240621_s02p01t01_2_5sON_15sOFF_spots_extended.h5	20240621s02p01t01	20240621s02p01	3	13	n	57.4745	9.44821	-0.906645	0.16439	0.0959595
													20240614_s02p02t01_2_5sON_15sOFF_spots_extended.h5	20240614s02p02t01	20240614s02p02	0	2	y	42.6327	2.05608	-1.00351	0.0482277	0.48807
													20240614_s02p02t01_2_5sON_15sOFF_spots_extended.h5	20240614s02p02t01	20240614s02p02	0	3	y	42.915	1.59416	-1.23897	0.0371469	0.777191
													20240614_s02p02t01_2_5sON_15sOFF_spots_extended.h5	20240614s02p02t01	20240614s02p02	0	4	y	42.9336	2.07267	-0.761896	0.0482761	0.367592
													20240614_s02p02t01_2_5sON_15sOFF_spots_extended.h5	20240614s02p02t01	20240614s02p02	0	5	y	43.0213	1.42852	-1.05353	0.033205	0.737494
													20240614_s02p02t01_2_5sON_15sOFF_spots_extended.h5	20240614s02p02t01	20240614s02p02	0	6	y	43.2164	2.00031	-0.949624	0.0462859	0.474738
													20240614_s02p02t01_2_5sON_15sOFF_spots_extended.h5	20240614s02p02t01	20240614s02p02	0	7	y	43.3743	1.62154	-1.00746	0.0373848	0.6213
													20240614_s02p02t01_2_5sON_15sOFF_spots_extended.h5	20240614s02p02t01	20240614s02p02	0	8	y	43.6163	1.45069	-1.11219	0.0332603	0.766665
													20240614_s02p02t01_2_5sON_15sOFF_spots_extended.h5	20240614s02p02t01	20240614s02p02	0	9	y	44.0329	2.5164	-1.06171	0.0571482	0.421917
													20240614_s02p02t01_2_5sON_15sOFF_spots_extended.h5	20240614s02p02t01	20240614s02p02	0	10	y	44.8167	2.96333	-1.30214	0.0661212	0.439419
													20240614_s02p02t01_2_5sON_15sOFF_spots_extended.h5	20240614s02p02t01	20240614s02p02	0	11	y	45.346	2.64211	-1.29384	0.0582655	0.489699
													20240614_s02p02t01_2_5sON_15sOFF_spots_extended.h5	20240614s02p02t01	20240614s02p02	0	12	y	45.9833	3.24023	-1.24393	0.0704653	0.383902
													20240614_s02p02t01_2_5sON_15sOFF_spots_extended.h5	20240614s02p02t01	20240614s02p02	0	13	y	46.6735	4.42332	-1.03837	0.0947715	0.234749
													20240614_s02p02t01_2_5sON_15sOFF_spots_extended.h5	20240614s02p02t01	20240614s02p02	0	14	y	47.5718	2.73244	-1.43257	0.0574382	0.524284
													20240618_s01p02t01_2_5sON_15sOFF_spots_extended.h5	20240618s01p02t01	20240618s01p02	0	1	n	60.5222	21.5958	-2.69586	0.356825	0.124832
													20240618_s01p02t01_2_5sON_15sOFF_spots_extended.h5	20240618s01p02t01	20240618s01p02	0	2	n	84.3855	33.7481	-1.07946	0.399928	0.0319858
													20240618_s01p02t01_2_5sON_15sOFF_spots_extended.h5	20240618s01p02t01	20240618s01p02	0	3	n	113.134	7.53389	-1.02169	0.0665929	0.135612
													20240618_s01p02t01_2_5sON_15sOFF_spots_extended.h5	20240618s01p02t01	20240618s01p02	0	4	n	139.314	12.4638	-0.716541	0.0894654	0.0574897
													20240523_s01p01t021_1_5sON_15sOFF_spots_extended.h5	20240523s01p01t02	20240523s01p01	2	2	n	59.9833	5.23533	-1.48562	0.0872798	0.283768
													20240523_s01p01t021_1_5sON_15sOFF_spots_extended.h5	20240523s01p01t02	20240523s01p01	2	3	n	62.3866	3.25466	-1.96042	0.0521692	0.602343
													20240523_s01p01t021_1_5sON_15sOFF_spots_extended.h5	20240523s01p01t02	20240523s01p01	2	4	n	62.6332	1.04281	-1.44706	0.0166495	1.38765
													20240523_s01p01t021_1_5sON_15sOFF_spots_extended.h5	20240523s01p01t02	20240523s01p01	2	5	n	69.8812	19.1027	-1.94176	0.27336	0.101648
													20240523_s01p01t021_1_5sON_15sOFF_spots_extended.h5	20240523s01p01t02	20240523s01p01	2	6	n	82.4539	16.0995	-1.59554	0.195254	0.0991051
													20240523_s01p01t021_1_5sON_15sOFF_spots_extended.h5	20240523s01p01t02	20240523s01p01	2	7	n	100.921	9.90944	-2.70993	0.0981903	0.27347
													20240705_s02p01t03_2_5sON_15sOFF_spots_extended.h5	20240705s02p01t03	20240705s02p01	4	3	n	42.16	26.2739	-2.83786	0.623194	0.108011
													20240705_s02p01t03_2_5sON_15sOFF_spots_extended.h5	20240705s02p01t03	20240705s02p01	4	4	n	48.1228	19.2256	-1.61579	0.39951	0.0840436
													20240705_s02p01t03_2_5sON_15sOFF_spots_extended.h5	20240705s02p01t03	20240705s02p01	4	5	n	54.3796	5.96171	-2.58105	0.109631	0.432937
													20240705_s02p01t03_2_5sON_15sOFF_spots_extended.h5	20240705s02p01t03	20240705s02p01	4	6	n	60.3468	20.5843	-0.641	0.3411	0.0311402
													20240705_s02p01t03_2_5sON_15sOFF_spots_extended.h5	20240705s02p01t03	20240705s02p01	4	7	n	76.6295	18.8993	-2.72105	0.246632	0.143976
													20240705_s02p01t03_2_5sON_15sOFF_spots_extended.h5	20240705s02p01t03	20240705s02p01	4	8	n	105.961	23.5878	-1.96918	0.222608	0.0834828
													20240705_s02p01t03_2_5sON_15sOFF_spots_extended.h5	20240705s02p01t03	20240705s02p01	6	6	n	29.7669	7.62742	-2.08181	0.256238	0.272938
													20240705_s02p01t03_2_5sON_15sOFF_spots_extended.h5	20240705s02p01t03	20240705s02p01	6	7	n	32.2312	17.0407	-2.28472	0.528703	0.134074
													20240705_s02p01t03_2_5sON_15sOFF_spots_extended.h5	20240705s02p01t03	20240705s02p01	6	8	n	35.9808	20.8151	-1.18283	0.578506	0.0568253
													20240621_s01p01t01_2_5sON_15sOFF_spots_extended.h5	20240621s01p01t01	20240621s01p01	5	2	y	35.0959	1.4247	-1.0404	0.0405945	0.730257
													20240621_s01p01t01_2_5sON_15sOFF_spots_extended.h5	20240621s01p01t01	20240621s01p01	5	3	y	35.2451	1.48919	-0.778354	0.0422525	0.522669
													20240621_s01p01t01_2_5sON_15sOFF_spots_extended.h5	20240621s01p01t01	20240621s01p01	5	4	y	35.3155	1.52898	-0.517801	0.0432948	0.338658
													20240621_s01p01t01_2_5sON_15sOFF_spots_extended.h5	20240621s01p01t01	20240621s01p01	5	5	y	35.5159	2.90859	-0.814119	0.0818954	0.279902
													20240621_s01p01t01_2_5sON_15sOFF_spots_extended.h5	20240621s01p01t01	20240621s01p01	5	6	y	36.0337	4.85772	-0.604181	0.13481	0.124376
													20240621_s01p01t01_2_5sON_15sOFF_spots_extended.h5	20240621s01p01t01	20240621s01p01	5	7	y	36.554	1.8978	-0.954848	0.0519177	0.503134
													20240621_s01p01t01_2_5sON_15sOFF_spots_extended.h5	20240621s01p01t01	20240621s01p01	5	8	y	36.977	2.28811	-0.973263	0.0618792	0.425357
													20240621_s01p01t01_2_5sON_15sOFF_spots_extended.h5	20240621s01p01t01	20240621s01p01	5	9	y	37.1017	1.83841	-0.783733	0.0495506	0.42631
													20240621_s01p01t01_2_5sON_15sOFF_spots_extended.h5	20240621s01p01t01	20240621s01p01	5	10	y	37.0703	2.11775	-0.485746	0.0571279	0.229369
													20240621_s01p01t01_2_5sON_15sOFF_spots_extended.h5	20240621s01p01t01	20240621s01p01	5	11	y	37.3134	2.34359	-0.265405	0.0628081	0.113247
													20240621_s01p01t01_2_5sON_15sOFF_spots_extended.h5	20240621s01p01t01	20240621s01p01	5	12	y	37.358	1.46506	-0.517626	0.0392167	0.353315
													20240621_s01p01t01_2_5sON_15sOFF_spots_extended.h5	20240621s01p01t01	20240621s01p01	5	13	y	37.5251	1.99389	-0.590069	0.0531348	0.295939
													20240621_s01p01t01_2_5sON_15sOFF_spots_extended.h5	20240621s01p01t01	20240621s01p01	5	14	y	37.7088	2.23335	-0.895071	0.0592263	0.400775
													20240621_s01p01t01_2_5sON_15sOFF_spots_extended.h5	20240621s01p01t01	20240621s01p01	0	2	y	33.3731	1.43331	-0.902299	0.0429479	0.629523
													20240621_s01p01t01_2_5sON_15sOFF_spots_extended.h5	20240621s01p01t01	20240621s01p01	0	3	y	33.4701	1.17442	-0.519312	0.0350887	0.442185
													20240621_s01p01t01_2_5sON_15sOFF_spots_extended.h5	20240621s01p01t01	20240621s01p01	0	4	y	33.4958	1.25978	-0.177348	0.0376101	0.140777
													20240621_s01p01t01_2_5sON_15sOFF_spots_extended.h5	20240621s01p01t01	20240621s01p01	0	5	y	33.5394	1.05313	-0.298595	0.0313999	0.28353
													20240621_s01p01t01_2_5sON_15sOFF_spots_extended.h5	20240621s01p01t01	20240621s01p01	0	6	y	33.4432	0.8811	-0.369596	0.0263461	0.419471
													20240621_s01p01t01_2_5sON_15sOFF_spots_extended.h5	20240621s01p01t01	20240621s01p01	0	7	y	33.3785	0.768013	-0.502624	0.0230092	0.654448
													20240621_s01p01t01_2_5sON_15sOFF_spots_extended.h5	20240621s01p01t01	20240621s01p01	0	8	y	33.5698	1.53102	-0.695166	0.0456071	0.454054
													20240621_s01p01t01_2_5sON_15sOFF_spots_extended.h5	20240621s01p01t01	20240621s01p01	0	9	y	34.1132	3.27633	-1.09214	0.0960427	0.333342
													20240621_s01p01t01_2_5sON_15sOFF_spots_extended.h5	20240621s01p01t01	20240621s01p01	0	10	y	34.7854	4.1598	-0.355012	0.119585	0.0853435
													20240621_s01p01t01_2_5sON_15sOFF_spots_extended.h5	20240621s01p01t01	20240621s01p01	0	11	y	35.1998	1.19572	-0.914736	0.0339696	0.765006
													20240621_s01p01t01_2_5sON_15sOFF_spots_extended.h5	20240621s01p01t01	20240621s01p01	0	12	y	35.2519	1.50017	-0.5242	0.0425557	0.349427
													20240621_s01p01t01_2_5sON_15sOFF_spots_extended.h5	20240621s01p01t01	20240621s01p01	0	13	y	35.4869	2.6346	-0.299349	0.0742416	0.113622
													20240621_s01p01t01_2_5sON_15sOFF_spots_extended.h5	20240621s01p01t01	20240621s01p01	0	14	y	36.169	3.96976	-0.469321	0.109756	0.118224
													20240621_s01p01t01_2_5sON_15sOFF_spots_extended.h5	20240621s01p01t01	20240621s01p01	6	2	y	37.161	1.47461	-0.535065	0.0396816	0.362852
													20240621_s01p01t01_2_5sON_15sOFF_spots_extended.h5	20240621s01p01t01	20240621s01p01	6	3	y	37.1685	1.11633	0.312419	0.0300344	-0.279862
													20240621_s01p01t01_2_5sON_15sOFF_spots_extended.h5	20240621s01p01t01	20240621s01p01	6	4	y	37.3344	1.77827	-0.54962	0.0476309	0.309075
													20240621_s01p01t01_2_5sON_15sOFF_spots_extended.h5	20240621s01p01t01	20240621s01p01	6	5	y	37.4377	1.22582	-0.803754	0.0327428	0.655689
													20240621_s01p01t01_2_5sON_15sOFF_spots_extended.h5	20240621s01p01t01	20240621s01p01	6	6	y	37.6741	1.84673	-0.931025	0.0490186	0.504147
													20240621_s01p01t01_2_5sON_15sOFF_spots_extended.h5	20240621s01p01t01	20240621s01p01	6	7	y	38.0173	3.01911	-1.22461	0.079414	0.405619
													20240621_s01p01t01_2_5sON_15sOFF_spots_extended.h5	20240621s01p01t01	20240621s01p01	6	8	y	38.2189	0.715813	-0.709676	0.0187293	0.991427
													20240621_s01p01t01_2_5sON_15sOFF_spots_extended.h5	20240621s01p01t01	20240621s01p01	6	9	y	38.558	2.23411	-0.789158	0.0579416	0.353232
													20240621_s01p01t01_2_5sON_15sOFF_spots_extended.h5	20240621s01p01t01	20240621s01p01	6	10	y	38.6904	1.57878	-1.01927	0.0408056	0.645605
													20240621_s01p01t01_2_5sON_15sOFF_spots_extended.h5	20240621s01p01t01	20240621s01p01	6	11	y	38.6358	1.04228	-0.539938	0.026977	0.518035
													20240621_s01p01t01_2_5sON_15sOFF_spots_extended.h5	20240621s01p01t01	20240621s01p01	6	12	y	38.6684	1.84294	-0.413001	0.0476602	0.224099
													20240621_s01p01t01_2_5sON_15sOFF_spots_extended.h5	20240621s01p01t01	20240621s01p01	6	13	y	38.7169	1.16293	-0.636528	0.0300368	0.547349
													20240621_s01p01t01_2_5sON_15sOFF_spots_extended.h5	20240621s01p01t01	20240621s01p01	6	14	y	38.7331	1.46382	-0.656943	0.0377925	0.448786
													20240621_s01p01t01_2_5sON_15sOFF_spots_extended.h5	20240621s01p01t01	20240621s01p01	8	2	y	51.0194	1.84198	-0.562087	0.0361035	0.305154
													20240621_s01p01t01_2_5sON_15sOFF_spots_extended.h5	20240621s01p01t01	20240621s01p01	8	3	y	51.4213	1.01751	-0.602794	0.0197876	0.592423
													20240621_s01p01t01_2_5sON_15sOFF_spots_extended.h5	20240621s01p01t01	20240621s01p01	8	4	y	51.7695	1.52608	-0.876023	0.0294784	0.574035
													20240621_s01p01t01_2_5sON_15sOFF_spots_extended.h5	20240621s01p01t01	20240621s01p01	8	5	y	51.8471	1.08424	-0.811617	0.0209123	0.748557
													20240621_s01p01t01_2_5sON_15sOFF_spots_extended.h5	20240621s01p01t01	20240621s01p01	8	6	y	51.9242	1.01207	-0.793691	0.0194913	0.784226
													20240621_s01p01t01_2_5sON_15sOFF_spots_extended.h5	20240621s01p01t01	20240621s01p01	8	7	y	52.1548	1.40471	-0.429758	0.0269334	0.305941
													20240621_s01p01t01_2_5sON_15sOFF_spots_extended.h5	20240621s01p01t01	20240621s01p01	8	8	y	52.8528	2.98344	-0.810837	0.0564481	0.271779
													20240621_s01p01t01_2_5sON_15sOFF_spots_extended.h5	20240621s01p01t01	20240621s01p01	8	9	y	53.3325	1.07069	-0.659315	0.0200758	0.615785
													20240621_s01p01t01_2_5sON_15sOFF_spots_extended.h5	20240621s01p01t01	20240621s01p01	8	10	y	53.2848	0.953744	-0.370306	0.017899	0.388265
													20240621_s01p01t01_2_5sON_15sOFF_spots_extended.h5	20240621s01p01t01	20240621s01p01	8	11	y	53.5565	1.09949	-0.515591	0.0205295	0.468936
													20240621_s01p01t01_2_5sON_15sOFF_spots_extended.h5	20240621s01p01t01	20240621s01p01	8	12	y	53.8723	1.39835	-0.859087	0.0259569	0.614355
													20240621_s01p01t01_2_5sON_15sOFF_spots_extended.h5	20240621s01p01t01	20240621s01p01	8	13	y	54.178	1.65304	-0.77867	0.0305112	0.471054
													20240621_s01p01t01_2_5sON_15sOFF_spots_extended.h5	20240621s01p01t01	20240621s01p01	8	14	y	54.7842	1.74766	-1.11525	0.0319008	0.638139
													20240621_s01p01t01_2_5sON_15sOFF_spots_extended.h5	20240621s01p01t01	20240621s01p01	2	2	y	33.9729	2.70764	-0.725398	0.0797001	0.267908
													20240621_s01p01t01_2_5sON_15sOFF_spots_extended.h5	20240621s01p01t01	20240621s01p01	2	3	y	34.2835	1.65079	-0.644005	0.048151	0.390119
													20240621_s01p01t01_2_5sON_15sOFF_spots_extended.h5	20240621s01p01t01	20240621s01p01	2	4	y	34.4028	1.26563	-0.63692	0.0367885	0.503244
													20240621_s01p01t01_2_5sON_15sOFF_spots_extended.h5	20240621s01p01t01	20240621s01p01	2	5	y	34.4105	1.74665	-0.420918	0.0507593	0.240986
													20240621_s01p01t01_2_5sON_15sOFF_spots_extended.h5	20240621s01p01t01	20240621s01p01	2	6	y	34.5832	2.22986	-0.480037	0.0644783	0.215276
													20240621_s01p01t01_2_5sON_15sOFF_spots_extended.h5	20240621s01p01t01	20240621s01p01	2	7	y	34.7573	2.10442	-1.36105	0.0605461	0.646759
													20240621_s01p01t01_2_5sON_15sOFF_spots_extended.h5	20240621s01p01t01	20240621s01p01	2	8	y	34.7707	1.81171	-0.373883	0.0521046	0.20637
													20240621_s01p01t01_2_5sON_15sOFF_spots_extended.h5	20240621s01p01t01	20240621s01p01	2	9	y	34.7747	1.57146	-0.46679	0.0451897	0.297043
													20240621_s01p01t01_2_5sON_15sOFF_spots_extended.h5	20240621s01p01t01	20240621s01p01	2	10	y	35.2491	3.75001	-0.605507	0.106386	0.161468
													20240621_s01p01t01_2_5sON_15sOFF_spots_extended.h5	20240621s01p01t01	20240621s01p01	2	11	y	35.5918	1.61291	-0.422776	0.0453169	0.26212
													20240621_s01p01t01_2_5sON_15sOFF_spots_extended.h5	20240621s01p01t01	20240621s01p01	2	12	y	35.5432	1.61997	-0.49748	0.0455776	0.307092
													20240621_s01p01t01_2_5sON_15sOFF_spots_extended.h5	20240621s01p01t01	20240621s01p01	2	13	y	35.5506	1.38875	-0.558891	0.039064	0.402442
													20240621_s01p01t01_2_5sON_15sOFF_spots_extended.h5	20240621s01p01t01	20240621s01p01	2	14	y	35.7463	2.50065	-1.22158	0.0699556	0.488505
													20240621_s01p01t01_2_5sON_15sOFF_spots_extended.h5	20240621s01p01t01	20240621s01p01	4	2	y	30.3316	1.097	-0.74021	0.0361668	0.674758
													20240621_s01p01t01_2_5sON_15sOFF_spots_extended.h5	20240621s01p01t01	20240621s01p01	4	3	y	30.5156	1.59695	-0.738453	0.0523322	0.462415
													20240621_s01p01t01_2_5sON_15sOFF_spots_extended.h5	20240621s01p01t01	20240621s01p01	4	4	y	30.5498	2.22627	-0.47795	0.0728736	0.214686
													20240621_s01p01t01_2_5sON_15sOFF_spots_extended.h5	20240621s01p01t01	20240621s01p01	4	5	y	30.5998	1.29068	-0.521985	0.0421792	0.404428
													20240621_s01p01t01_2_5sON_15sOFF_spots_extended.h5	20240621s01p01t01	20240621s01p01	4	6	y	30.9102	1.69487	-0.842497	0.0548321	0.497087
													20240621_s01p01t01_2_5sON_15sOFF_spots_extended.h5	20240621s01p01t01	20240621s01p01	4	7	y	30.9357	0.829602	-0.40352	0.0268169	0.486402
													20240621_s01p01t01_2_5sON_15sOFF_spots_extended.h5	20240621s01p01t01	20240621s01p01	4	8	y	30.9353	0.761735	-0.316451	0.0246235	0.415434
													20240621_s01p01t01_2_5sON_15sOFF_spots_extended.h5	20240621s01p01t01	20240621s01p01	4	9	y	30.9881	1.26933	-0.40825	0.0409618	0.321627
													20240621_s01p01t01_2_5sON_15sOFF_spots_extended.h5	20240621s01p01t01	20240621s01p01	4	10	y	31.0543	1.67715	-0.74363	0.0540069	0.44339
													20240621_s01p01t01_2_5sON_15sOFF_spots_extended.h5	20240621s01p01t01	20240621s01p01	4	11	y	31.1729	1.29856	-0.865986	0.0416568	0.666879
													20240621_s01p01t01_2_5sON_15sOFF_spots_extended.h5	20240621s01p01t01	20240621s01p01	4	12	y	31.1701	1.28401	-0.202252	0.0411935	0.157516
													20240621_s01p01t01_2_5sON_15sOFF_spots_extended.h5	20240621s01p01t01	20240621s01p01	4	13	y	31.1961	1.40609	-0.129981	0.0450726	0.0924411
													20240621_s01p01t01_2_5sON_15sOFF_spots_extended.h5	20240621s01p01t01	20240621s01p01	4	14	y	31.5597	4.1859	-0.601324	0.132634	0.143655
													20240621_s01p01t01_2_5sON_15sOFF_spots_extended.h5	20240621s01p01t01	20240621s01p01	7	2	y	47.3678	1.35458	-0.374428	0.0285969	0.276417
													20240621_s01p01t01_2_5sON_15sOFF_spots_extended.h5	20240621s01p01t01	20240621s01p01	7	3	y	47.7683	1.56826	-0.978177	0.0328305	0.623734
													20240621_s01p01t01_2_5sON_15sOFF_spots_extended.h5	20240621s01p01t01	20240621s01p01	7	4	y	48.2611	1.92372	-0.747839	0.0398606	0.388746
													20240621_s01p01t01_2_5sON_15sOFF_spots_extended.h5	20240621s01p01t01	20240621s01p01	7	5	y	49.1805	2.07773	-0.884817	0.042247	0.425858
													20240621_s01p01t01_2_5sON_15sOFF_spots_extended.h5	20240621s01p01t01	20240621s01p01	3	2	y	46.131	3.18435	-1.13192	0.0690284	0.355465
													20240621_s01p01t01_2_5sON_15sOFF_spots_extended.h5	20240621s01p01t01	20240621s01p01	3	3	y	46.979	2.88735	-0.91054	0.0614604	0.315355
													20240621_s01p01t01_2_5sON_15sOFF_spots_extended.h5	20240621s01p01t01	20240621s01p01	3	4	y	47.6393	1.91659	-0.246312	0.0402313	0.128515
													20240621_s01p01t01_2_5sON_15sOFF_spots_extended.h5	20240621s01p01t01	20240621s01p01	3	5	y	48.7101	4.89527	-1.19984	0.100498	0.245102
													20240621_s01p01t01_2_5sON_15sOFF_spots_extended.h5	20240621s01p01t01	20240621s01p01	3	6	y	50.0267	1.47513	-1.14666	0.0294869	0.777328
													20240621_s01p01t01_2_5sON_15sOFF_spots_extended.h5	20240621s01p01t01	20240621s01p01	3	7	y	50.963	2.33148	-0.968629	0.0457485	0.415456
													20240621_s01p01t01_2_5sON_15sOFF_spots_extended.h5	20240621s01p01t01	20240621s01p01	3	8	y	51.5146	2.47521	-0.863639	0.0480487	0.348915
													20240621_s01p01t01_2_5sON_15sOFF_spots_extended.h5	20240621s01p01t01	20240621s01p01	3	9	y	52.3312	2.21734	-0.78594	0.0423714	0.354451
													20240621_s01p01t01_2_5sON_15sOFF_spots_extended.h5	20240621s01p01t01	20240621s01p01	3	10	y	53.4671	5.29657	-0.799876	0.0990622	0.151018
													20240621_s01p01t01_2_5sON_15sOFF_spots_extended.h5	20240621s01p01t01	20240621s01p01	3	11	y	54.8014	1.45928	-0.944063	0.0266285	0.646937
													20240621_s01p01t01_2_5sON_15sOFF_spots_extended.h5	20240621s01p01t01	20240621s01p01	3	12	y	55.0082	1.83011	-0.857975	0.0332698	0.46881
													20240621_s01p01t01_2_5sON_15sOFF_spots_extended.h5	20240621s01p01t01	20240621s01p01	3	13	y	55.655	1.77255	-0.661739	0.0318489	0.373325
													20240621_s01p01t01_2_5sON_15sOFF_spots_extended.h5	20240621s01p01t01	20240621s01p01	3	14	y	55.917	1.18199	-0.870905	0.0211382	0.736815
													20240621_s01p01t01_2_5sON_15sOFF_spots_extended.h5	20240621s01p01t01	20240621s01p01	1	2	y	45.1074	2.31714	-0.554254	0.0513695	0.239197
													20240621_s01p01t01_2_5sON_15sOFF_spots_extended.h5	20240621s01p01t01	20240621s01p01	1	3	y	45.8056	1.97731	-1.06288	0.0431674	0.537538
													20240621_s01p01t01_2_5sON_15sOFF_spots_extended.h5	20240621s01p01t01	20240621s01p01	1	4	y	46.1217	1.8253	-0.699482	0.0395758	0.383214
													20240621_s01p01t01_2_5sON_15sOFF_spots_extended.h5	20240621s01p01t01	20240621s01p01	1	5	y	46.6282	1.58794	-1.26161	0.0340554	0.794493
													20240621_s01p01t01_2_5sON_15sOFF_spots_extended.h5	20240621s01p01t01	20240621s01p01	1	6	y	47.174	3.88415	-0.721058	0.0823366	0.185641
													20240621_s01p01t01_2_5sON_15sOFF_spots_extended.h5	20240621s01p01t01	20240621s01p01	1	7	y	48.6514	4.37557	-0.912529	0.0899371	0.208551
													20240621_s01p01t01_2_5sON_15sOFF_spots_extended.h5	20240621s01p01t01	20240621s01p01	20	11	y	34.2176	2.17599	-0.979679	0.0635926	0.450223
													20240621_s01p01t01_2_5sON_15sOFF_spots_extended.h5	20240621s01p01t01	20240621s01p01	20	12	y	34.344	1.69703	-0.79765	0.0494126	0.470028
													20240621_s01p01t01_2_5sON_15sOFF_spots_extended.h5	20240621s01p01t01	20240621s01p01	20	13	y	34.7547	2.58951	-0.360655	0.0745081	0.139275
													20240621_s01p01t01_2_5sON_15sOFF_spots_extended.h5	20240621s01p01t01	20240621s01p01	20	14	y	35.0206	2.01515	-1.04444	0.0575418	0.518294
													20240621_s01p01t01_2_5sON_15sOFF_spots_extended.h5	20240621s01p01t01	20240621s01p01	22	12	y	51.9561	1.05123	-0.682956	0.0202331	0.64967
													20240621_s01p01t01_2_5sON_15sOFF_spots_extended.h5	20240621s01p01t01	20240621s01p01	22	13	y	52.211	2.07698	-0.929196	0.0397806	0.447378
													20240703_s03p01t01_2_5sON_15sOFF_spots_no_mt_extended.h5	20240703s03p01t01	20240703s03p01	1	1	n	30.9883	16.3564	-1.23177	0.527827	0.0753081
													20240703_s03p01t01_2_5sON_15sOFF_spots_no_mt_extended.h5	20240703s03p01t01	20240703s03p01	1	2	n	33.3639	4.29809	-2.00186	0.128825	0.465754
													20240703_s03p01t01_2_5sON_15sOFF_spots_no_mt_extended.h5	20240703s03p01t01	20240703s03p01	1	3	n	34.889	4.79533	-1.34164	0.137445	0.27978
													20240703_s03p01t01_2_5sON_15sOFF_spots_no_mt_extended.h5	20240703s03p01t01	20240703s03p01	1	4	n	38.5319	21.2334	-1.02034	0.551061	0.0480535
													20240703_s03p01t01_2_5sON_15sOFF_spots_no_mt_extended.h5	20240703s03p01t01	20240703s03p01	1	5	n	40.3507	2.06264	-0.0306737	0.0511179	0.0148711
													20240703_s03p01t01_2_5sON_15sOFF_spots_no_mt_extended.h5	20240703s03p01t01	20240703s03p01	1	6	n	43.2912	14.2209	-1.35389	0.328495	0.0952041
													20240703_s03p01t01_2_5sON_15sOFF_spots_no_mt_extended.h5	20240703s03p01t01	20240703s03p01	1	7	n	46.1385	3.51903	-1.07813	0.076271	0.30637
													20240703_s03p01t01_2_5sON_15sOFF_spots_no_mt_extended.h5	20240703s03p01t01	20240703s03p01	1	8	n	47.3289	4.8707	-0.622588	0.102912	0.127823
													20240703_s03p01t01_2_5sON_15sOFF_spots_no_mt_extended.h5	20240703s03p01t01	20240703s03p01	1	9	n	47.9755	1.58088	-0.706281	0.0329519	0.446763
													20240703_s03p01t01_2_5sON_15sOFF_spots_no_mt_extended.h5	20240703s03p01t01	20240703s03p01	1	10	n	48.4348	2.36768	-1.14669	0.0488838	0.484311
													20240703_s03p01t01_2_5sON_15sOFF_spots_no_mt_extended.h5	20240703s03p01t01	20240703s03p01	1	11	n	48.4389	1.81111	-0.532217	0.0373895	0.293863
													20240703_s03p01t01_2_5sON_15sOFF_spots_no_mt_extended.h5	20240703s03p01t01	20240703s03p01	1	12	n	49.4615	5.36659	-1.85536	0.1085	0.345723
													20240703_s03p01t01_2_5sON_15sOFF_spots_no_mt_extended.h5	20240703s03p01t01	20240703s03p01	1	13	n	54.4561	22.2225	-2.71711	0.408082	0.122268
													20240703_s03p01t01_2_5sON_15sOFF_spots_no_mt_extended.h5	20240703s03p01t01	20240703s03p01	1	14	n	94.3428	63.576	-0.716615	0.673882	0.0112718
													20240703_s03p01t01_2_5sON_15sOFF_spots_no_mt_extended.h5	20240703s03p01t01	20240703s03p01	0	1	n	29.2902	22.8787	-2.71604	0.781104	0.118715
													20240703_s03p01t01_2_5sON_15sOFF_spots_no_mt_extended.h5	20240703s03p01t01	20240703s03p01	0	2	n	33.8812	21.3773	-1.92562	0.630949	0.0900777
													20240703_s03p01t01_2_5sON_15sOFF_spots_no_mt_extended.h5	20240703s03p01t01	20240703s03p01	0	3	n	36.4513	3.93838	-2.27613	0.108045	0.577934
													20240703_s03p01t01_2_5sON_15sOFF_spots_no_mt_extended.h5	20240703s03p01t01	20240703s03p01	0	4	n	37.6781	8.07618	-0.148555	0.214347	0.0183942
													20240703_s03p01t01_2_5sON_15sOFF_spots_no_mt_extended.h5	20240703s03p01t01	20240703s03p01	0	5	n	40.4052	13.9437	-1.60488	0.345097	0.115097
													20240703_s03p01t01_2_5sON_15sOFF_spots_no_mt_extended.h5	20240703s03p01t01	20240703s03p01	0	6	n	44.3605	8.3322	-0.86872	0.187829	0.104261
													20240703_s03p01t01_2_5sON_15sOFF_spots_no_mt_extended.h5	20240703s03p01t01	20240703s03p01	0	7	n	45.4767	1.35429	-0.913864	0.0297799	0.674791
													20240703_s03p01t01_2_5sON_15sOFF_spots_no_mt_extended.h5	20240703s03p01t01	20240703s03p01	0	8	n	46.52	4.69325	-1.81598	0.100887	0.386935
													20240703_s03p01t01_2_5sON_15sOFF_spots_no_mt_extended.h5	20240703s03p01t01	20240703s03p01	0	9	n	47.3582	3.68458	-1.154	0.0778023	0.313196
													20240703_s03p01t01_2_5sON_15sOFF_spots_no_mt_extended.h5	20240703s03p01t01	20240703s03p01	0	10	n	49.6792	12.3911	-1.27233	0.249422	0.102681
													20240703_s03p01t01_2_5sON_15sOFF_spots_no_mt_extended.h5	20240703s03p01t01	20240703s03p01	0	11	n	53.9158	3.16135	-1.3384	0.0586348	0.423363
													20240703_s03p01t01_2_5sON_15sOFF_spots_no_mt_extended.h5	20240703s03p01t01	20240703s03p01	0	12	n	55.5681	5.64855	-1.3524	0.101651	0.239424
													20240703_s03p01t01_2_5sON_15sOFF_spots_no_mt_extended.h5	20240703s03p01t01	20240703s03p01	0	13	n	74.114	53.382	-0.815893	0.720268	0.0152841
													20240703_s03p01t01_2_5sON_15sOFF_spots_no_mt_extended.h5	20240703s03p01t01	20240703s03p01	0	14	n	114.081	3.36969	-0.776845	0.0295376	0.230539
													20240703_s03p01t01_2_5sON_15sOFF_spots_no_mt_extended.h5	20240703s03p01t01	20240703s03p01	16	5	n	24.7913	2.38465	-1.48887	0.0961888	0.624356
													20240703_s03p01t01_2_5sON_15sOFF_spots_no_mt_extended.h5	20240703s03p01t01	20240703s03p01	16	6	n	25.4585	10.3895	-1.16775	0.408097	0.112397
													20240703_s03p01t01_2_5sON_15sOFF_spots_no_mt_extended.h5	20240703s03p01t01	20240703s03p01	16	7	n	27.2983	4.32623	-2.68592	0.15848	0.620845
													20240703_s03p01t01_2_5sON_15sOFF_spots_no_mt_extended.h5	20240703s03p01t01	20240703s03p01	16	8	n	28.9775	15.8654	-1.97792	0.547507	0.124669
													20240703_s03p01t01_2_5sON_15sOFF_spots_no_mt_extended.h5	20240703s03p01t01	20240703s03p01	16	9	n	34.3099	29.6499	-1.31319	0.86418	0.0442899
													20240703_s03p01t01_2_5sON_15sOFF_spots_no_mt_extended.h5	20240703s03p01t01	20240703s03p01	16	10	n	39.0174	13.0741	-1.50644	0.335084	0.115223
													20240703_s03p01t01_2_5sON_15sOFF_spots_no_mt_extended.h5	20240703s03p01t01	20240703s03p01	16	11	n	40.2474	3.09547	-0.899053	0.076911	0.290442
													20240703_s03p01t02_2_5sON_15sOFF_spots_extended.h5	20240703s03p01t02	20240703s03p01	12	2	n	40.6559	40.597	-1.44935	0.998553	0.0357008
													20240703_s03p01t02_2_5sON_15sOFF_spots_extended.h5	20240703s03p01t02	20240703s03p01	12	3	n	57.7931	31.5024	-0.469095	0.545089	0.0148908
													20240703_s03p01t02_2_5sON_15sOFF_spots_extended.h5	20240703s03p01t02	20240703s03p01	12	4	n	69.746	10.1009	-0.22282	0.144824	0.0220593
													20240703_s03p01t02_2_5sON_15sOFF_spots_extended.h5	20240703s03p01t02	20240703s03p01	3	2	n	47.7806	13.0623	-1.74673	0.273381	0.133723
													20240703_s03p01t02_2_5sON_15sOFF_spots_extended.h5	20240703s03p01t02	20240703s03p01	3	3	n	64.6299	33.3776	-0.902277	0.516443	0.0270324
													20240703_s03p01t02_2_5sON_15sOFF_spots_extended.h5	20240703s03p01t02	20240703s03p01	2	2	n	39.7246	5.39924	-1.08722	0.135917	0.201365
													20240703_s03p01t02_2_5sON_15sOFF_spots_extended.h5	20240703s03p01t02	20240703s03p01	2	3	n	40.8347	4.44068	-1.98745	0.108748	0.447556
													20240703_s03p01t02_2_5sON_15sOFF_spots_extended.h5	20240703s03p01t02	20240703s03p01	2	4	n	42.9227	12.0033	-1.78914	0.27965	0.149054
													20240703_s03p01t02_2_5sON_15sOFF_spots_extended.h5	20240703s03p01t02	20240703s03p01	2	5	n	49.1108	11.0284	-1.86994	0.224562	0.169557
													20240703_s03p01t02_2_5sON_15sOFF_spots_extended.h5	20240703s03p01t02	20240703s03p01	2	6	n	61.7047	24.1773	-1.23349	0.391822	0.0510184
													20240703_s03p01t02_2_5sON_15sOFF_spots_extended.h5	20240703s03p01t02	20240703s03p01	2	7	n	74.6628	4.34254	-2.09356	0.0581621	0.482105
													20240703_s03p01t02_2_5sON_15sOFF_spots_extended.h5	20240703s03p01t02	20240703s03p01	38	3	n	35.7236	6.80447	-0.255813	0.190475	0.0375948
													20240703_s03p01t02_2_5sON_15sOFF_spots_extended.h5	20240703s03p01t02	20240703s03p01	38	4	n	40.8824	20.2161	-1.82079	0.494493	0.0900666
													20240703_s03p01t02_2_5sON_15sOFF_spots_extended.h5	20240703s03p01t02	20240703s03p01	38	5	n	54.6531	45.6759	-1.71096	0.835743	0.0374586
													20240703_s03p01t02_2_5sON_15sOFF_spots_extended.h5	20240703s03p01t02	20240703s03p01	72	5	n	36.614	20.8249	-1.51029	0.56877	0.0725232
													20240703_s03p01t02_2_5sON_15sOFF_spots_extended.h5	20240703s03p01t02	20240703s03p01	72	6	n	48.9296	35.3103	-0.846564	0.721655	0.023975
													20240703_s03p01t02_2_5sON_15sOFF_spots_extended.h5	20240703s03p01t02	20240703s03p01	72	7	n	57.2026	10.5694	-0.370749	0.18477	0.0350777
													20240703_s03p01t02_2_5sON_15sOFF_spots_extended.h5	20240703s03p01t02	20240703s03p01	72	8	n	61.5311	4.17939	-0.900368	0.0679231	0.215431
													20240703_s03p01t02_2_5sON_15sOFF_spots_extended.h5	20240703s03p01t02	20240703s03p01	72	9	n	63.6941	2.84474	-0.955799	0.0446626	0.335988
													20240703_s03p01t02_2_5sON_15sOFF_spots_extended.h5	20240703s03p01t02	20240703s03p01	72	10	n	66.392	3.41479	-0.478381	0.0514338	0.140091
													20240703_s03p01t02_2_5sON_15sOFF_spots_extended.h5	20240703s03p01t02	20240703s03p01	92	6	n	46.8483	25.2227	-0.491219	0.538393	0.0194752
													20240703_s03p01t02_2_5sON_15sOFF_spots_extended.h5	20240703s03p01t02	20240703s03p01	92	7	n	53.0177	6.0098	-0.617675	0.113355	0.102778
													20240703_s03p01t02_2_5sON_15sOFF_spots_extended.h5	20240703s03p01t02	20240703s03p01	92	8	n	55.2842	2.16844	-0.919761	0.0392235	0.424159
													20240703_s03p01t02_2_5sON_15sOFF_spots_extended.h5	20240703s03p01t02	20240703s03p01	92	9	n	56.6147	3.72257	-0.49148	0.0657527	0.132027
													20240703_s03p01t02_2_5sON_15sOFF_spots_extended.h5	20240703s03p01t02	20240703s03p01	92	10	n	60.6929	5.67559	-1.19712	0.0935132	0.210925
													20240703_s03p01t02_2_5sON_15sOFF_spots_extended.h5	20240703s03p01t02	20240703s03p01	99	7	n	28.8123	7.95816	-1.36353	0.276207	0.171338
													20240703_s03p01t02_2_5sON_15sOFF_spots_extended.h5	20240703s03p01t02	20240703s03p01	99	8	n	32.3504	28.0678	-1.32544	0.867619	0.0472229
													20240703_s03p01t02_2_5sON_15sOFF_spots_extended.h5	20240703s03p01t02	20240703s03p01	99	9	n	39.751	18.9814	-1.33886	0.477507	0.0705354
													20240703_s03p01t02_2_5sON_15sOFF_spots_extended.h5	20240703s03p01t02	20240703s03p01	99	10	n	42.1341	4.68848	-1.28703	0.111275	0.274508
													20240703_s03p01t02_2_5sON_15sOFF_spots_extended.h5	20240703s03p01t02	20240703s03p01	99	11	n	43.4336	3.15374	-1.26684	0.0726106	0.401696
													20240703_s03p01t02_2_5sON_15sOFF_spots_extended.h5	20240703s03p01t02	20240703s03p01	99	12	n	43.9322	1.77388	-1.68113	0.0403776	0.947714
													20240703_s03p01t02_2_5sON_15sOFF_spots_extended.h5	20240703s03p01t02	20240703s03p01	99	13	n	45.1406	4.54206	-1.49015	0.10062	0.328077
													20240703_s03p01t02_2_5sON_15sOFF_spots_extended.h5	20240703s03p01t02	20240703s03p01	99	14	n	50.2776	27.2399	-1.42894	0.54179	0.0524578
													20240703_s03p01t02_2_5sON_15sOFF_spots_extended.h5	20240703s03p01t02	20240703s03p01	107	9	n	46.4804	23.3843	-1.40282	0.5031	0.0599898
													20240621_s02p02t03_2_5sON_15sOFF_1-131_spots_extended.h5	20240621s02p02t03	20240621s02p02	0	2	y	47.7208	1.84333	-0.86675	0.0386274	0.470208
													20240621_s02p02t03_2_5sON_15sOFF_1-131_spots_extended.h5	20240621s02p02t03	20240621s02p02	1	2	y	51.0947	2.49495	-0.784906	0.0488298	0.314598
													20240523_s02p01t01_1_5sON_15sOFF_spots_extended.h5	20240523s02p01t01	20240523s02p01	0	2	y	33.1919	2.74624	-0.824369	0.0827381	0.300181
													20240523_s02p01t01_1_5sON_15sOFF_spots_extended.h5	20240523s02p01t01	20240523s02p01	0	3	y	33.5097	2.10162	-0.606687	0.0627168	0.288676
													20240523_s02p01t01_1_5sON_15sOFF_spots_extended.h5	20240523s02p01t01	20240523s02p01	0	4	y	33.8416	1.75193	-1.07059	0.0517686	0.611089
													20240523_s02p01t01_1_5sON_15sOFF_spots_extended.h5	20240523s02p01t01	20240523s02p01	0	5	y	34.4084	3.53777	-1.30599	0.102817	0.369157
													20240523_s02p01t01_1_5sON_15sOFF_spots_extended.h5	20240523s02p01t01	20240523s02p01	0	6	y	34.8201	2.21998	-1.03612	0.0637558	0.466724
													20240523_s02p01t01_1_5sON_15sOFF_spots_extended.h5	20240523s02p01t01	20240523s02p01	0	7	y	35.5873	5.62942	-0.701243	0.158186	0.124567
													20240523_s02p01t01_1_5sON_15sOFF_spots_extended.h5	20240523s02p01t01	20240523s02p01	0	8	y	36.5166	4.18853	-1.35987	0.114702	0.324665
													20240523_s02p01t01_1_5sON_15sOFF_spots_extended.h5	20240523s02p01t01	20240523s02p01	0	9	y	37.3348	4.47667	-1.68603	0.119906	0.376626
													20240523_s02p01t01_1_5sON_15sOFF_spots_extended.h5	20240523s02p01t01	20240523s02p01	0	10	y	37.9089	2.44117	-1.32153	0.0643959	0.54135
													20240523_s02p01t01_1_5sON_15sOFF_spots_extended.h5	20240523s02p01t01	20240523s02p01	1	2	y	30.6793	1.70803	-1.36873	0.0556737	0.801349
													20240523_s02p01t01_1_5sON_15sOFF_spots_extended.h5	20240523s02p01t01	20240523s02p01	1	3	y	30.9409	1.71033	-1.18235	0.0552773	0.6913
													20240523_s02p01t01_1_5sON_15sOFF_spots_extended.h5	20240523s02p01t01	20240523s02p01	1	4	y	31.2421	2.41244	-0.911409	0.0772176	0.377795
													20240523_s02p01t01_1_5sON_15sOFF_spots_extended.h5	20240523s02p01t01	20240523s02p01	1	5	y	31.4321	1.43531	-0.753043	0.0456639	0.524655
													20240523_s02p01t01_1_5sON_15sOFF_spots_extended.h5	20240523s02p01t01	20240523s02p01	1	6	y	31.6247	1.58349	-0.950515	0.0500713	0.600265
													20240523_s02p01t01_1_5sON_15sOFF_spots_extended.h5	20240523s02p01t01	20240523s02p01	1	7	y	31.8826	1.60673	-0.751307	0.050395	0.467601
													20240523_s02p01t01_1_5sON_15sOFF_spots_extended.h5	20240523s02p01t01	20240523s02p01	1	8	y	32.0615	1.80331	-1.01002	0.0562453	0.560092
													20240523_s02p01t01_1_5sON_15sOFF_spots_extended.h5	20240523s02p01t01	20240523s02p01	1	9	y	32.3781	1.86536	-1.20092	0.0576117	0.6438
													20240523_s02p01t01_1_5sON_15sOFF_spots_extended.h5	20240523s02p01t01	20240523s02p01	1	10	y	32.5522	1.63358	-0.592705	0.0501833	0.362827
													20240523_s02p01t01_1_5sON_15sOFF_spots_extended.h5	20240523s02p01t01	20240523s02p01	1	11	y	32.7573	1.49969	-0.844406	0.0457818	0.563054
													20240523_s02p01t01_1_5sON_15sOFF_spots_extended.h5	20240523s02p01t01	20240523s02p01	1	12	y	32.9167	1.60354	-0.800962	0.0487153	0.499495
													20240523_s02p01t01_1_5sON_15sOFF_spots_extended.h5	20240523s02p01t01	20240523s02p01	1	13	y	33.1712	1.74099	-0.981244	0.0524849	0.563613
													20240523_s02p01t01_1_5sON_15sOFF_spots_extended.h5	20240523s02p01t01	20240523s02p01	1	14	y	33.4335	1.43377	-0.776465	0.0428841	0.541556
													20240523_s02p01t01_1_5sON_15sOFF_spots_extended.h5	20240523s02p01t01	20240523s02p01	1	15	y	33.7159	1.9474	-0.689867	0.057759	0.354251
													20240523_s02p01t01_1_5sON_15sOFF_spots_extended.h5	20240523s02p01t01	20240523s02p01	1	16	y	34.0531	2.30583	-1.17017	0.0677129	0.507482
													20240523_s02p01t01_1_5sON_15sOFF_spots_extended.h5	20240523s02p01t01	20240523s02p01	1	17	y	34.3261	2.41656	-1.30372	0.0704001	0.539492
													20240523_s02p01t01_1_5sON_15sOFF_spots_extended.h5	20240523s02p01t01	20240523s02p01	2	2	y	29.7875	1.61877	-0.999418	0.0543439	0.617393
													20240523_s02p01t01_1_5sON_15sOFF_spots_extended.h5	20240523s02p01t01	20240523s02p01	2	3	y	30.0676	2.77256	-1.09034	0.0922109	0.393259
													20240523_s02p01t01_1_5sON_15sOFF_spots_extended.h5	20240523s02p01t01	20240523s02p01	2	4	y	30.4922	3.6932	-1.30314	0.12112	0.352849
													20240523_s02p01t01_1_5sON_15sOFF_spots_extended.h5	20240523s02p01t01	20240523s02p01	2	5	y	30.8049	2.02671	-1.66185	0.0657918	0.819975
													20240523_s02p01t01_1_5sON_15sOFF_spots_extended.h5	20240523s02p01t01	20240523s02p01	2	6	y	31.0898	2.64503	-1.22333	0.0850772	0.462501
													20240523_s02p01t01_1_5sON_15sOFF_spots_extended.h5	20240523s02p01t01	20240523s02p01	2	7	y	31.7391	2.99495	-1.15736	0.0943617	0.386439
													20240523_s02p01t01_1_5sON_15sOFF_spots_extended.h5	20240523s02p01t01	20240523s02p01	2	8	y	32.0327	2.50115	-0.781089	0.0780812	0.312292
													20240523_s02p01t01_1_5sON_15sOFF_spots_extended.h5	20240523s02p01t01	20240523s02p01	2	9	y	32.5956	4.40647	-0.699013	0.135186	0.158633
													20240523_s02p01t01_1_5sON_15sOFF_spots_extended.h5	20240523s02p01t01	20240523s02p01	2	10	y	33.3062	2.93076	-0.939693	0.0879943	0.320631
													20240523_s02p01t01_1_5sON_15sOFF_spots_extended.h5	20240523s02p01t01	20240523s02p01	2	11	y	33.6919	2.69874	-1.11457	0.0801004	0.412996
													20240523_s02p01t01_1_5sON_15sOFF_spots_extended.h5	20240523s02p01t01	20240523s02p01	2	12	y	34.0242	2.2998	-0.837712	0.067593	0.364255
													20240523_s02p01t01_1_5sON_15sOFF_spots_extended.h5	20240523s02p01t01	20240523s02p01	2	13	y	34.6876	4.42102	-1.85161	0.127453	0.41882
													20240523_s02p01t01_1_5sON_15sOFF_spots_extended.h5	20240523s02p01t01	20240523s02p01	2	14	y	35.5633	6.61191	-1.59247	0.185919	0.240848
													20240523_s02p01t01_1_5sON_15sOFF_spots_extended.h5	20240523s02p01t01	20240523s02p01	2	15	y	36.7743	4.36916	-1.61577	0.11881	0.369812
													20240523_s02p01t01_1_5sON_15sOFF_spots_extended.h5	20240523s02p01t01	20240523s02p01	2	16	y	38.2123	6.79632	-1.08102	0.177857	0.15906
													20240705_s01p01t01_2_5sON_15sOFF_spots_extended.h5	20240705s01p01t01	20240705s01p01	1	2	y	24.3911	0.741177	-0.439704	0.0303872	0.593251
													20240705_s01p01t01_2_5sON_15sOFF_spots_extended.h5	20240705s01p01t01	20240705s01p01	1	3	y	24.4417	0.682453	-0.445483	0.0279217	0.652767
													20240705_s01p01t01_2_5sON_15sOFF_spots_extended.h5	20240705s01p01t01	20240705s01p01	1	4	y	24.4819	0.672961	-0.220026	0.0274881	0.326952
													20240705_s01p01t01_2_5sON_15sOFF_spots_extended.h5	20240705s01p01t01	20240705s01p01	1	5	y	24.5523	0.492801	-0.434112	0.0200715	0.880906
													20240705_s01p01t01_2_5sON_15sOFF_spots_extended.h5	20240705s01p01t01	20240705s01p01	1	6	y	24.6272	0.826082	-0.331554	0.0335435	0.401357
													20240705_s01p01t01_2_5sON_15sOFF_spots_extended.h5	20240705s01p01t01	20240705s01p01	1	7	y	24.7873	0.811345	-0.464847	0.0327323	0.572934
													20240705_s01p01t01_2_5sON_15sOFF_spots_extended.h5	20240705s01p01t01	20240705s01p01	1	8	y	24.8857	0.80026	-0.525588	0.0321574	0.656772
													20240705_s01p01t01_2_5sON_15sOFF_spots_extended.h5	20240705s01p01t01	20240705s01p01	1	9	y	24.9467	0.32964	-0.234438	0.0132138	0.711195
													20240705_s01p01t01_2_5sON_15sOFF_spots_extended.h5	20240705s01p01t01	20240705s01p01	1	10	y	25.0144	0.655996	-0.594731	0.0262248	0.906608
													20240705_s01p01t01_2_5sON_15sOFF_spots_extended.h5	20240705s01p01t01	20240705s01p01	1	11	y	25.0537	0.172985	-0.594425	0.00690457	3.43628
													20240705_s01p01t01_2_5sON_15sOFF_spots_extended.h5	20240705s01p01t01	20240705s01p01	1	12	y	25.0835	0.559655	-0.729084	0.0223117	1.30274
													20240705_s01p01t01_2_5sON_15sOFF_spots_extended.h5	20240705s01p01t01	20240705s01p01	1	13	y	25.1337	0.743734	-0.447079	0.0295911	0.601127
													20240705_s01p01t01_2_5sON_15sOFF_spots_extended.h5	20240705s01p01t01	20240705s01p01	1	14	y	25.1424	0.61541	-0.189234	0.0244769	0.307492
													20240705_s01p01t01_2_5sON_15sOFF_spots_extended.h5	20240705s01p01t01	20240705s01p01	0	2	y	25.5923	1.19049	-1.17123	0.0465174	0.983827
													20240705_s01p01t01_2_5sON_15sOFF_spots_extended.h5	20240705s01p01t01	20240705s01p01	0	3	y	25.6979	1.05792	-0.941693	0.0411675	0.890139
													20240705_s01p01t01_2_5sON_15sOFF_spots_extended.h5	20240705s01p01t01	20240705s01p01	0	4	y	25.7244	0.816313	-0.515155	0.0317331	0.631076
													20240705_s01p01t01_2_5sON_15sOFF_spots_extended.h5	20240705s01p01t01	20240705s01p01	0	5	y	25.7754	1.31087	-0.691171	0.0508574	0.52726
													20240705_s01p01t01_2_5sON_15sOFF_spots_extended.h5	20240705s01p01t01	20240705s01p01	0	6	y	25.8504	1.64229	-0.312243	0.0635307	0.190126
													20240705_s01p01t01_2_5sON_15sOFF_spots_extended.h5	20240705s01p01t01	20240705s01p01	0	7	y	26.0741	2.15778	-0.27259	0.0827558	0.126329
													20240705_s01p01t01_2_5sON_15sOFF_spots_extended.h5	20240705s01p01t01	20240705s01p01	0	8	y	26.2224	1.05645	-0.316582	0.0402882	0.299665
													20240705_s01p01t01_2_5sON_15sOFF_spots_extended.h5	20240705s01p01t01	20240705s01p01	0	9	y	26.3199	0.990272	-0.747425	0.0376244	0.754767
													20240705_s01p01t01_2_5sON_15sOFF_spots_extended.h5	20240705s01p01t01	20240705s01p01	0	10	y	26.4497	1.24063	-0.769868	0.0469053	0.620545
													20240705_s01p01t01_2_5sON_15sOFF_spots_extended.h5	20240705s01p01t01	20240705s01p01	0	11	y	26.5041	1.44948	-0.691765	0.0546891	0.477249
													20240705_s01p01t01_2_5sON_15sOFF_spots_extended.h5	20240705s01p01t01	20240705s01p01	0	12	y	26.5236	0.507572	-0.572642	0.0191366	1.1282
													20240705_s01p01t01_2_5sON_15sOFF_spots_extended.h5	20240705s01p01t01	20240705s01p01	0	13	y	26.5385	1.20227	-0.507624	0.0453029	0.422222
													20240705_s01p01t01_2_5sON_15sOFF_spots_extended.h5	20240705s01p01t01	20240705s01p01	0	14	y	26.572	1.19827	-0.66705	0.0450952	0.556678
													20240711_s01p01t03_2_5sON_15sOFF_spots_extended.h5	20240711s01p01t03	20240711s01p01	6	2	y	46.3773	1.70443	-0.57813	0.0367513	0.339193
													20240711_s01p01t03_2_5sON_15sOFF_spots_extended.h5	20240711s01p01t03	20240711s01p01	6	3	y	46.7053	2.55101	-0.190456	0.0546194	0.0746589
													20240711_s01p01t03_2_5sON_15sOFF_spots_extended.h5	20240711s01p01t03	20240711s01p01	6	4	y	47.2328	1.44221	-0.887488	0.030534	0.615367
													20240711_s01p01t03_2_5sON_15sOFF_spots_extended.h5	20240711s01p01t03	20240711s01p01	6	5	y	47.6281	1.35634	-0.924545	0.0284777	0.681647
													20240711_s01p01t03_2_5sON_15sOFF_spots_extended.h5	20240711s01p01t03	20240711s01p01	6	6	y	48.3228	2.67367	-1.30144	0.0553293	0.486761
													20240711_s01p01t03_2_5sON_15sOFF_spots_extended.h5	20240711s01p01t03	20240711s01p01	6	7	y	48.9276	1.7188	-0.733705	0.0351295	0.42687
													20240711_s01p01t03_2_5sON_15sOFF_spots_extended.h5	20240711s01p01t03	20240711s01p01	6	8	y	49.3496	1.41539	-1.04436	0.028681	0.73786
													20240711_s01p01t03_2_5sON_15sOFF_spots_extended.h5	20240711s01p01t03	20240711s01p01	6	9	y	49.4767	1.2895	-0.937951	0.0260627	0.727378
													20240711_s01p01t03_2_5sON_15sOFF_spots_extended.h5	20240711s01p01t03	20240711s01p01	6	10	y	49.6189	1.31974	-0.688998	0.0265975	0.522071
													20240711_s01p01t03_2_5sON_15sOFF_spots_extended.h5	20240711s01p01t03	20240711s01p01	6	11	y	49.8653	1.61033	-1.17053	0.0322936	0.726888
													20240711_s01p01t03_2_5sON_15sOFF_spots_extended.h5	20240711s01p01t03	20240711s01p01	6	12	y	50.4676	3.15056	-1.23719	0.0624275	0.39269
													20240711_s01p01t03_2_5sON_15sOFF_spots_extended.h5	20240711s01p01t03	20240711s01p01	6	13	y	50.9551	2.27515	-0.871918	0.04465	0.383236
													20240711_s01p01t03_2_5sON_15sOFF_spots_extended.h5	20240711s01p01t03	20240711s01p01	6	14	y	51.3517	2.14821	-0.553255	0.0418333	0.257542
													20240711_s01p01t03_2_5sON_15sOFF_spots_extended.h5	20240711s01p01t03	20240711s01p01	5	2	y	44.4765	4.64679	-1.18529	0.104478	0.255076
													20240711_s01p01t03_2_5sON_15sOFF_spots_extended.h5	20240711s01p01t03	20240711s01p01	5	3	y	45.2094	2.69177	-0.254712	0.05954	0.0946263
													20240711_s01p01t03_2_5sON_15sOFF_spots_extended.h5	20240711s01p01t03	20240711s01p01	5	4	y	46.083	3.5697	-0.848308	0.0774624	0.237641
													20240711_s01p01t03_2_5sON_15sOFF_spots_extended.h5	20240711s01p01t03	20240711s01p01	5	5	y	46.8072	1.75959	-1.41734	0.0375923	0.805493
													20240711_s01p01t03_2_5sON_15sOFF_spots_extended.h5	20240711s01p01t03	20240711s01p01	5	6	y	46.9219	1.67055	-1.25681	0.0356027	0.752334
													20240711_s01p01t03_2_5sON_15sOFF_spots_extended.h5	20240711s01p01t03	20240711s01p01	5	7	y	47.1905	1.66561	-1.1336	0.0352955	0.68059
													20240711_s01p01t03_2_5sON_15sOFF_spots_extended.h5	20240711s01p01t03	20240711s01p01	5	8	y	47.4512	2.06966	-0.318627	0.0436166	0.153951
													20240711_s01p01t03_2_5sON_15sOFF_spots_extended.h5	20240711s01p01t03	20240711s01p01	5	9	y	47.7703	1.3696	-0.640794	0.0286704	0.467871
													20240711_s01p01t03_2_5sON_15sOFF_spots_extended.h5	20240711s01p01t03	20240711s01p01	5	10	y	47.9583	1.26625	-0.42005	0.0264031	0.331728
													20240711_s01p01t03_2_5sON_15sOFF_spots_extended.h5	20240711s01p01t03	20240711s01p01	5	11	y	48.3047	1.70859	-0.313424	0.035371	0.18344
													20240711_s01p01t03_2_5sON_15sOFF_spots_extended.h5	20240711s01p01t03	20240711s01p01	4	2	y	46.3193	0.965651	-0.5919	0.0208477	0.612954
													20240711_s01p01t03_2_5sON_15sOFF_spots_extended.h5	20240711s01p01t03	20240711s01p01	4	3	y	46.5669	0.817058	-0.729363	0.0175459	0.89267
													20240711_s01p01t03_2_5sON_15sOFF_spots_extended.h5	20240711s01p01t03	20240711s01p01	4	4	y	46.7778	1.1066	-0.680107	0.0236566	0.614591
													20240711_s01p01t03_2_5sON_15sOFF_spots_extended.h5	20240711s01p01t03	20240711s01p01	4	5	y	46.8424	1.05927	-0.353428	0.0226135	0.333653
													20240711_s01p01t03_2_5sON_15sOFF_spots_extended.h5	20240711s01p01t03	20240711s01p01	4	6	y	46.7851	0.694035	-1.02485	0.0148345	1.47665
													20240711_s01p01t03_2_5sON_15sOFF_spots_extended.h5	20240711s01p01t03	20240711s01p01	4	7	y	46.9424	1.06236	-1.25157	0.0226311	1.17811
													20240711_s01p01t03_2_5sON_15sOFF_spots_extended.h5	20240711s01p01t03	20240711s01p01	4	8	y	47.1051	0.828829	-0.321709	0.0175953	0.388149
													20240711_s01p01t03_2_5sON_15sOFF_spots_extended.h5	20240711s01p01t03	20240711s01p01	4	9	y	47.2911	1.59164	-0.0339826	0.0336563	0.0213506
													20240711_s01p01t03_2_5sON_15sOFF_spots_extended.h5	20240711s01p01t03	20240711s01p01	4	10	y	47.3974	1.09556	-0.089313	0.0231144	0.0815225
													20240711_s01p01t03_2_5sON_15sOFF_spots_extended.h5	20240711s01p01t03	20240711s01p01	4	11	y	47.5852	1.88195	-0.485859	0.039549	0.258169
													20240711_s01p01t03_2_5sON_15sOFF_spots_extended.h5	20240711s01p01t03	20240711s01p01	4	12	y	47.9171	2.33543	-0.936488	0.048739	0.400992
													20240711_s01p01t03_2_5sON_15sOFF_spots_extended.h5	20240711s01p01t03	20240711s01p01	4	13	y	48.2217	2.67956	-1.30569	0.0555676	0.487277
													20240711_s01p01t03_2_5sON_15sOFF_spots_extended.h5	20240711s01p01t03	20240711s01p01	4	14	y	48.8035	4.22156	-1.1858	0.0865012	0.280891
													20240711_s01p01t03_2_5sON_15sOFF_spots_extended.h5	20240711s01p01t03	20240711s01p01	2	2	y	40.7094	1.55306	-0.942259	0.0381498	0.606713
													20240711_s01p01t03_2_5sON_15sOFF_spots_extended.h5	20240711s01p01t03	20240711s01p01	2	3	y	41.0887	3.15798	-1.19732	0.0768577	0.37914
													20240711_s01p01t03_2_5sON_15sOFF_spots_extended.h5	20240711s01p01t03	20240711s01p01	2	4	y	41.4518	2.43379	-1.0692	0.0587136	0.439315
													20240711_s01p01t03_2_5sON_15sOFF_spots_extended.h5	20240711s01p01t03	20240711s01p01	2	5	y	41.6458	1.35745	-0.784166	0.0325952	0.577674
													20240711_s01p01t03_2_5sON_15sOFF_spots_extended.h5	20240711s01p01t03	20240711s01p01	2	6	y	41.7044	1.15451	-0.809231	0.0276832	0.700932
													20240711_s01p01t03_2_5sON_15sOFF_spots_extended.h5	20240711s01p01t03	20240711s01p01	2	7	y	41.7159	0.617224	-0.306064	0.0147959	0.495871
													20240711_s01p01t03_2_5sON_15sOFF_spots_extended.h5	20240711s01p01t03	20240711s01p01	2	8	y	41.8428	1.09736	-0.489148	0.0262258	0.445749
													20240711_s01p01t03_2_5sON_15sOFF_spots_extended.h5	20240711s01p01t03	20240711s01p01	2	9	y	42.128	1.33579	-1.14923	0.0317078	0.860336
													20240711_s01p01t03_2_5sON_15sOFF_spots_extended.h5	20240711s01p01t03	20240711s01p01	2	10	y	42.0107	1.28018	-0.563762	0.0304727	0.440378
													20240711_s01p01t03_2_5sON_15sOFF_spots_extended.h5	20240711s01p01t03	20240711s01p01	2	11	y	41.8409	1.52804	-0.361571	0.0365202	0.236624
													20240711_s01p01t03_2_5sON_15sOFF_spots_extended.h5	20240711s01p01t03	20240711s01p01	2	12	y	41.6578	1.46248	-0.697589	0.0351071	0.47699
													20240711_s01p01t03_2_5sON_15sOFF_spots_extended.h5	20240711s01p01t03	20240711s01p01	2	13	y	41.3533	0.992567	-0.633402	0.0240021	0.638145
													20240711_s01p01t03_2_5sON_15sOFF_spots_extended.h5	20240711s01p01t03	20240711s01p01	2	14	y	41.0413	1.57986	-0.82684	0.0384945	0.523362
													20240711_s01p01t03_2_5sON_15sOFF_spots_extended.h5	20240711s01p01t03	20240711s01p01	1	2	y	42.1762	1.17141	-1.31592	0.0277742	1.12336
													20240711_s01p01t03_2_5sON_15sOFF_spots_extended.h5	20240711s01p01t03	20240711s01p01	1	3	y	42.2145	1.28726	-1.26851	0.0304933	0.985436
													20240711_s01p01t03_2_5sON_15sOFF_spots_extended.h5	20240711s01p01t03	20240711s01p01	1	4	y	42.4768	1.78857	-1.08554	0.0421069	0.606932
													20240711_s01p01t03_2_5sON_15sOFF_spots_extended.h5	20240711s01p01t03	20240711s01p01	1	5	y	42.6631	1.20758	-1.44768	0.0283049	1.19883
													20240711_s01p01t03_2_5sON_15sOFF_spots_extended.h5	20240711s01p01t03	20240711s01p01	1	6	y	42.6676	1.16952	-0.929665	0.02741	0.794913
													20240711_s01p01t03_2_5sON_15sOFF_spots_extended.h5	20240711s01p01t03	20240711s01p01	1	7	y	42.7987	1.09448	-0.544439	0.0255728	0.497438
													20240711_s01p01t03_2_5sON_15sOFF_spots_extended.h5	20240711s01p01t03	20240711s01p01	1	8	y	42.987	1.80412	-0.312445	0.041969	0.173184
													20240711_s01p01t03_2_5sON_15sOFF_spots_extended.h5	20240711s01p01t03	20240711s01p01	1	9	y	43.0946	2.01139	-0.898672	0.0466738	0.446792
													20240711_s01p01t03_2_5sON_15sOFF_spots_extended.h5	20240711s01p01t03	20240711s01p01	1	10	y	43.0922	2.09509	-0.407814	0.0486188	0.194652
													20240711_s01p01t03_2_5sON_15sOFF_spots_extended.h5	20240711s01p01t03	20240711s01p01	1	11	y	43.2673	1.93339	-1.17003	0.0446848	0.605169
													20240711_s01p01t03_2_5sON_15sOFF_spots_extended.h5	20240711s01p01t03	20240711s01p01	1	12	y	43.282	2.64181	-1.17939	0.0610372	0.446434
													20240711_s01p01t03_2_5sON_15sOFF_spots_extended.h5	20240711s01p01t03	20240711s01p01	1	13	y	43.2037	1.62455	-1.1914	0.0376021	0.733372
													20240711_s01p01t03_2_5sON_15sOFF_spots_extended.h5	20240711s01p01t03	20240711s01p01	1	14	y	43.2211	2.55773	-1.5219	0.0591777	0.595021
													20240621_s02p02t03_2_5sON_15sOFF_125-600_spots_extended.h5	20240621s02p02t03	20240621s02p02	2	2	y	50.7395	2.4881	-0.730261	0.0490368	0.293501
													20240621_s02p02t03_2_5sON_15sOFF_125-600_spots_extended.h5	20240621s02p02t03	20240621s02p02	2	3	y	51.7426	1.45076	-0.596014	0.028038	0.410829
													20240621_s02p02t03_2_5sON_15sOFF_125-600_spots_extended.h5	20240621s02p02t03	20240621s02p02	2	4	y	52.6615	1.88526	-0.956187	0.0357996	0.507191
													20240621_s02p02t03_2_5sON_15sOFF_125-600_spots_extended.h5	20240621s02p02t03	20240621s02p02	2	5	y	53.2777	1.44808	-0.811936	0.0271798	0.5607
													20240621_s02p02t03_2_5sON_15sOFF_125-600_spots_extended.h5	20240621s02p02t03	20240621s02p02	2	6	y	53.9599	1.75169	-0.982833	0.0324627	0.561078
													20240621_s02p02t03_2_5sON_15sOFF_125-600_spots_extended.h5	20240621s02p02t03	20240621s02p02	2	7	y	54.9649	1.98592	-0.847346	0.0361307	0.426677
													20240621_s02p02t03_2_5sON_15sOFF_125-600_spots_extended.h5	20240621s02p02t03	20240621s02p02	2	8	y	55.7982	1.30282	-1.06602	0.0233488	0.818237
													20240621_s02p02t03_2_5sON_15sOFF_125-600_spots_extended.h5	20240621s02p02t03	20240621s02p02	2	9	y	56.7825	2.02352	-1.15404	0.0356364	0.570315
													20240621_s02p02t03_2_5sON_15sOFF_125-600_spots_extended.h5	20240621s02p02t03	20240621s02p02	2	10	y	57.9885	2.87571	-1.48376	0.049591	0.515962
													20240621_s02p02t03_2_5sON_15sOFF_125-600_spots_extended.h5	20240621s02p02t03	20240621s02p02	2	11	y	58.8293	2.6092	-0.468937	0.0443521	0.179724
													20240621_s02p02t03_2_5sON_15sOFF_125-600_spots_extended.h5	20240621s02p02t03	20240621s02p02	3	2	y	54.6378	2.18525	-0.745641	0.0399952	0.341215
													20240621_s02p02t03_2_5sON_15sOFF_125-600_spots_extended.h5	20240621s02p02t03	20240621s02p02	3	3	y	55.788	2.54074	-1.03972	0.0455427	0.40922
													20240621_s02p02t03_2_5sON_15sOFF_125-600_spots_extended.h5	20240621s02p02t03	20240621s02p02	3	4	y	57.0496	2.00424	-0.592036	0.0351316	0.295392
													20240621_s02p02t03_2_5sON_15sOFF_125-600_spots_extended.h5	20240621s02p02t03	20240621s02p02	3	5	y	58.2451	1.76491	-0.752292	0.0303014	0.42625
													20240621_s02p02t03_2_5sON_15sOFF_125-600_spots_extended.h5	20240621s02p02t03	20240621s02p02	3	6	y	59.309	1.609	-0.839753	0.0271291	0.52191
													20240621_s02p02t03_2_5sON_15sOFF_125-600_spots_extended.h5	20240621s02p02t03	20240621s02p02	3	7	y	60.3586	1.81217	-0.451218	0.0300233	0.248994
													20240621_s02p02t03_2_5sON_15sOFF_125-600_spots_extended.h5	20240621s02p02t03	20240621s02p02	3	8	y	61.3595	1.62604	-0.660179	0.0265002	0.406004
													20240621_s02p02t03_2_5sON_15sOFF_125-600_spots_extended.h5	20240621s02p02t03	20240621s02p02	3	9	y	62.7406	2.02121	-0.920081	0.0322154	0.455212
													20240621_s02p02t03_2_5sON_15sOFF_125-600_spots_extended.h5	20240621s02p02t03	20240621s02p02	3	10	y	64.1245	2.14514	-0.436661	0.0334527	0.203558
													20240621_s02p02t01_2_5sON_15sOFF_spots_extended.h5	20240621s02p02t01	20240621s02p02	1	2	n	33.1722	7.75715	-0.426976	0.233845	0.0550429
													20240621_s02p02t01_2_5sON_15sOFF_spots_extended.h5	20240621s02p02t01	20240621s02p02	1	3	n	34.2115	1.3994	-1.42372	0.0409042	1.01738
													20240621_s02p02t01_2_5sON_15sOFF_spots_extended.h5	20240621s02p02t01	20240621s02p02	1	4	n	35.2041	7.39951	-0.594271	0.210189	0.0803122
													20240621_s02p02t01_2_5sON_15sOFF_spots_extended.h5	20240621s02p02t01	20240621s02p02	1	5	n	37.1187	10.5977	-0.418749	0.285509	0.0395131
													20240621_s02p02t01_2_5sON_15sOFF_spots_extended.h5	20240621s02p02t01	20240621s02p02	1	6	n	39.6657	10.6286	0.513649	0.267954	-0.0483271
													20240621_s02p02t01_2_5sON_15sOFF_spots_extended.h5	20240621s02p02t01	20240621s02p02	1	7	n	42.1508	0.552889	-0.874377	0.0131169	1.58147
													20240621_s02p02t01_2_5sON_15sOFF_spots_extended.h5	20240621s02p02t01	20240621s02p02	1	8	n	44.4347	7.27152	-1.60809	0.163645	0.221149
													20240621_s02p02t01_2_5sON_15sOFF_spots_extended.h5	20240621s02p02t01	20240621s02p02	1	9	n	46.7597	15.8625	-0.0429185	0.339235	0.00270565
													20240621_s02p02t01_2_5sON_15sOFF_spots_extended.h5	20240621s02p02t01	20240621s02p02	1	10	n	51.2148	6.67947	0.336445	0.130421	-0.05037
													20240621_s02p02t01_2_5sON_15sOFF_spots_extended.h5	20240621s02p02t01	20240621s02p02	1	11	n	58.0161	11.5285	-0.356989	0.198712	0.0309658
													20240621_s02p02t01_2_5sON_15sOFF_spots_extended.h5	20240621s02p02t01	20240621s02p02	1	12	n	60.0298	7.5799	-1.7891	0.126269	0.236032
													20240621_s02p02t01_2_5sON_15sOFF_spots_extended.h5	20240621s02p02t01	20240621s02p02	1	13	n	66.7826	3.05612	-0.167237	0.0457622	0.0547221
													20240621_s02p02t01_2_5sON_15sOFF_spots_extended.h5	20240621s02p02t01	20240621s02p02	1	14	n	71.3921	4.97863	-0.785207	0.0697364	0.157716
													20240621_s02p02t01_2_5sON_15sOFF_spots_extended.h5	20240621s02p02t01	20240621s02p02	7	2	n	27.5793	7.35824	-1.27269	0.266803	0.172961
													20240621_s02p02t01_2_5sON_15sOFF_spots_extended.h5	20240621s02p02t01	20240621s02p02	7	3	n	28.8636	4.75692	-0.201765	0.164807	0.0424151
													20240621_s02p02t01_2_5sON_15sOFF_spots_extended.h5	20240621s02p02t01	20240621s02p02	7	4	n	29.6603	1.42468	-0.586976	0.0480331	0.412006
													20240621_s02p02t01_2_5sON_15sOFF_spots_extended.h5	20240621s02p02t01	20240621s02p02	7	5	n	30.7115	4.35188	0.0142225	0.141702	-0.00326814
													20240621_s02p02t01_2_5sON_15sOFF_spots_extended.h5	20240621s02p02t01	20240621s02p02	7	6	n	32.5534	7.27573	-1.22562	0.223501	0.168453
													20240621_s02p02t01_2_5sON_15sOFF_spots_extended.h5	20240621s02p02t01	20240621s02p02	7	7	n	33.182	2.18493	-0.302565	0.0658469	0.138478
													20240621_s02p02t01_2_5sON_15sOFF_spots_extended.h5	20240621s02p02t01	20240621s02p02	7	8	n	35.3959	16.2858	-1.21155	0.460104	0.0743929
													20240621_s02p02t01_2_5sON_15sOFF_spots_extended.h5	20240621s02p02t01	20240621s02p02	7	9	n	37.5655	2.11827	-1.91081	0.0563887	0.902061
													20240621_s02p02t01_2_5sON_15sOFF_spots_extended.h5	20240621s02p02t01	20240621s02p02	7	10	n	37.7499	0.745611	-1.36839	0.0197514	1.83526
													20240621_s02p02t01_2_5sON_15sOFF_spots_extended.h5	20240621s02p02t01	20240621s02p02	7	11	n	37.9505	1.12905	-0.35779	0.0297505	0.316895
													20240621_s02p02t01_2_5sON_15sOFF_spots_extended.h5	20240621s02p02t01	20240621s02p02	7	12	n	38.2585	1.27017	-0.929359	0.0331997	0.731681
													20240621_s02p02t01_2_5sON_15sOFF_spots_extended.h5	20240621s02p02t01	20240621s02p02	7	13	n	40.7665	12.5676	-1.88321	0.308282	0.149847
													20240621_s02p02t01_2_5sON_15sOFF_spots_extended.h5	20240621s02p02t01	20240621s02p02	7	14	n	41.878	0.611763	-0.820962	0.0146082	1.34196
													20240621_s02p02t01_2_5sON_15sOFF_spots_extended.h5	20240621s02p02t01	20240621s02p02	5	2	n	33.059	12.6315	-1.44236	0.382089	0.114187
													20240621_s02p02t01_2_5sON_15sOFF_spots_extended.h5	20240621s02p02t01	20240621s02p02	5	3	n	33.4593	1.38715	-0.891988	0.0414579	0.643035
													20240621_s02p02t01_2_5sON_15sOFF_spots_extended.h5	20240621s02p02t01	20240621s02p02	5	4	n	33.6488	2.38391	-0.96919	0.0708469	0.406555
													20240621_s02p02t01_2_5sON_15sOFF_spots_extended.h5	20240621s02p02t01	20240621s02p02	5	5	n	34.8284	9.06841	-0.33687	0.260374	0.0371477
													20240621_s02p02t01_2_5sON_15sOFF_spots_extended.h5	20240621s02p02t01	20240621s02p02	5	6	n	36.3332	3.64083	-0.232753	0.100207	0.0639286
													20240621_s02p02t01_2_5sON_15sOFF_spots_extended.h5	20240621s02p02t01	20240621s02p02	5	7	n	37.3604	2.8289	-0.375078	0.0757191	0.132588
													20240621_s02p02t01_2_5sON_15sOFF_spots_extended.h5	20240621s02p02t01	20240621s02p02	5	8	n	38.1309	4.93955	-0.671674	0.129542	0.135979
													20240621_s02p02t01_2_5sON_15sOFF_spots_extended.h5	20240621s02p02t01	20240621s02p02	5	9	n	40.5666	5.04762	-0.670298	0.124428	0.132795
													20240621_s02p02t01_2_5sON_15sOFF_spots_extended.h5	20240621s02p02t01	20240621s02p02	5	10	n	43.6559	18.885	-0.308676	0.432588	0.016345
													20240621_s02p02t01_2_5sON_15sOFF_spots_extended.h5	20240621s02p02t01	20240621s02p02	5	11	n	53.5878	30.1142	-0.564046	0.56196	0.0187302
													20240621_s02p02t01_2_5sON_15sOFF_spots_extended.h5	20240621s02p02t01	20240621s02p02	5	12	n	63.8672	2.15445	-1.38118	0.0337333	0.64108
													20240621_s02p02t01_2_5sON_15sOFF_spots_extended.h5	20240621s02p02t01	20240621s02p02	5	13	n	76.4811	18.5335	-0.436049	0.242328	0.0235276
													20240621_s02p02t01_2_5sON_15sOFF_spots_extended.h5	20240621s02p02t01	20240621s02p02	5	14	n	106.505	31.8172	-1.63644	0.29874	0.0514325
													20240621_s02p02t01_2_5sON_15sOFF_spots_extended.h5	20240621s02p02t01	20240621s02p02	8	2	n	36.5125	5.77621	-0.810137	0.158198	0.140254
													20240621_s02p02t01_2_5sON_15sOFF_spots_extended.h5	20240621s02p02t01	20240621s02p02	8	3	n	39.3291	17.315	0.159686	0.44026	-0.00922238
													20240621_s02p02t01_2_5sON_15sOFF_spots_extended.h5	20240621s02p02t01	20240621s02p02	8	4	n	46.309	24.1074	-0.940488	0.520576	0.0390125
													20240621_s02p02t01_2_5sON_15sOFF_spots_extended.h5	20240621s02p02t01	20240621s02p02	8	5	n	55.5284	10.6905	-1.49072	0.192523	0.139443
													20240621_s02p02t01_2_5sON_15sOFF_spots_extended.h5	20240621s02p02t01	20240621s02p02	8	6	n	67.6155	20.2665	-1.64948	0.299731	0.0813895
													20240621_s02p02t01_2_5sON_15sOFF_spots_extended.h5	20240621s02p02t01	20240621s02p02	8	7	n	78.1487	10.4031	-1.05211	0.133119	0.101134
													20240621_s02p02t01_2_5sON_15sOFF_spots_extended.h5	20240621s02p02t01	20240621s02p02	8	8	n	93.7597	5.65922	-1.70246	0.0603587	0.30083
													20240621_s02p02t01_2_5sON_15sOFF_spots_extended.h5	20240621s02p02t01	20240621s02p02	8	9	n	97.2562	1.83912	-1.11434	0.01891	0.60591
													20240621_s02p02t01_2_5sON_15sOFF_spots_extended.h5	20240621s02p02t01	20240621s02p02	9	2	n	39.5369	6.15432	-1.97586	0.15566	0.321052
													20240621_s02p02t01_2_5sON_15sOFF_spots_extended.h5	20240621s02p02t01	20240621s02p02	9	3	n	40.1181	1.69478	-0.448037	0.0422448	0.264363
													20240621_s02p02t01_2_5sON_15sOFF_spots_extended.h5	20240621s02p02t01	20240621s02p02	9	4	n	43.0701	15.7555	-1.90835	0.36581	0.121123
													20240621_s02p02t01_2_5sON_15sOFF_spots_extended.h5	20240621s02p02t01	20240621s02p02	9	5	n	51.5392	32.1517	0.119072	0.62383	-0.00370345
													20240621_s02p02t01_2_5sON_15sOFF_spots_extended.h5	20240621s02p02t01	20240621s02p02	9	6	n	61.2861	3.88154	-1.00724	0.0633347	0.259495
													20240621_s02p02t01_2_5sON_15sOFF_spots_extended.h5	20240621s02p02t01	20240621s02p02	9	7	n	74.3201	28.2051	-0.425539	0.379509	0.0150873
													20240621_s02p02t01_2_5sON_15sOFF_spots_extended.h5	20240621s02p02t01	20240621s02p02	9	8	n	107.2	16.7371	-0.824584	0.15613	0.0492667
													20240621_s02p02t01_2_5sON_15sOFF_spots_extended.h5	20240621s02p02t01	20240621s02p02	2	2	n	31.7769	2.97583	-0.955459	0.0936478	0.321073
													20240621_s02p02t01_2_5sON_15sOFF_spots_extended.h5	20240621s02p02t01	20240621s02p02	2	3	n	33.3264	8.28478	-0.343958	0.248595	0.0415168
													20240621_s02p02t01_2_5sON_15sOFF_spots_extended.h5	20240621s02p02t01	20240621s02p02	2	4	n	33.8393	0.531076	-0.701426	0.0156941	1.32076
													20240621_s02p02t01_2_5sON_15sOFF_spots_extended.h5	20240621s02p02t01	20240621s02p02	2	5	n	34.3965	5.68435	-0.2612	0.165259	0.0459507
													20240621_s02p02t01_2_5sON_15sOFF_spots_extended.h5	20240621s02p02t01	20240621s02p02	2	6	n	36.0493	1.65317	-1.5029	0.0458587	0.909102
													20240621_s02p02t01_2_5sON_15sOFF_spots_extended.h5	20240621s02p02t01	20240621s02p02	2	7	n	37.8708	14.4556	0.672271	0.381707	-0.046506
													20240621_s02p02t01_2_5sON_15sOFF_spots_extended.h5	20240621s02p02t01	20240621s02p02	2	8	n	39.4453	3.55957	-0.760603	0.0902406	0.213679
													20240621_s02p02t01_2_5sON_15sOFF_spots_extended.h5	20240621s02p02t01	20240621s02p02	2	9	n	42.239	9.60303	-1.47954	0.22735	0.15407
													20240621_s02p02t01_2_5sON_15sOFF_spots_extended.h5	20240621s02p02t01	20240621s02p02	2	10	n	43.2571	2.48304	-0.682114	0.0574019	0.27471
													20240621_s02p02t01_2_5sON_15sOFF_spots_extended.h5	20240621s02p02t01	20240621s02p02	2	11	n	44.2366	4.69554	-0.306144	0.106146	0.0651988
													20240621_s02p02t01_2_5sON_15sOFF_spots_extended.h5	20240621s02p02t01	20240621s02p02	2	12	n	46.7263	4.25408	-0.901577	0.0910425	0.211932
													20240621_s02p02t01_2_5sON_15sOFF_spots_extended.h5	20240621s02p02t01	20240621s02p02	2	13	n	48.4915	4.60249	-0.607016	0.0949133	0.131889
													20240621_s02p02t01_2_5sON_15sOFF_spots_extended.h5	20240621s02p02t01	20240621s02p02	2	14	n	52.3521	14.8645	-1.52687	0.283933	0.102719
													20240621_s02p02t01_2_5sON_15sOFF_spots_extended.h5	20240621s02p02t01	20240621s02p02	14	3	n	34.9656	4.19414	-0.0196808	0.11995	0.00469246
													20240621_s02p02t01_2_5sON_15sOFF_spots_extended.h5	20240621s02p02t01	20240621s02p02	14	4	n	36.6561	8.83399	-1.62862	0.240997	0.184359
													20240621_s02p02t01_2_5sON_15sOFF_spots_extended.h5	20240621s02p02t01	20240621s02p02	14	5	n	38.9048	6.12936	-1.31927	0.157548	0.215238
													20240621_s02p02t01_2_5sON_15sOFF_spots_extended.h5	20240621s02p02t01	20240621s02p02	14	6	n	40.4433	11.9068	-0.0475168	0.294407	0.00399072
													20240621_s02p02t01_2_5sON_15sOFF_spots_extended.h5	20240621s02p02t01	20240621s02p02	14	7	n	47.6744	30.1954	-0.63461	0.633367	0.0210168
													20240621_s02p02t01_2_5sON_15sOFF_spots_extended.h5	20240621s02p02t01	20240621s02p02	14	8	n	59.9573	18.1356	-0.505551	0.302475	0.0278762
													20240621_s02p02t01_2_5sON_15sOFF_spots_extended.h5	20240621s02p02t01	20240621s02p02	14	9	n	88.6161	25.5371	-2.33365	0.288177	0.0913825
													20240621_s02p02t01_2_5sON_15sOFF_spots_extended.h5	20240621s02p02t01	20240621s02p02	17	4	n	36.0981	1.18309	-1.15886	0.0327743	0.979517
													20240621_s02p02t01_2_5sON_15sOFF_spots_extended.h5	20240621s02p02t01	20240621s02p02	17	5	n	36.2477	1.47186	-0.439887	0.0406057	0.298864
													20240621_s02p02t01_2_5sON_15sOFF_spots_extended.h5	20240621s02p02t01	20240621s02p02	17	6	n	38.6231	18.9821	-1.26622	0.491472	0.0667057
													20240621_s02p02t01_2_5sON_15sOFF_spots_extended.h5	20240621s02p02t01	20240621s02p02	17	7	n	44.0657	12.5166	-1.13623	0.284044	0.0907782
													20240621_s02p02t01_2_5sON_15sOFF_spots_extended.h5	20240621s02p02t01	20240621s02p02	17	8	n	45.8681	2.24866	-0.569569	0.0490245	0.253293
													20240621_s02p02t01_2_5sON_15sOFF_spots_extended.h5	20240621s02p02t01	20240621s02p02	17	9	n	50.4876	14.9708	-0.896539	0.296524	0.0598859
													20240621_s02p02t01_2_5sON_15sOFF_spots_extended.h5	20240621s02p02t01	20240621s02p02	17	10	n	52.7501	0.484706	-0.185744	0.00918872	0.383209
													20240621_s02p02t01_2_5sON_15sOFF_spots_extended.h5	20240621s02p02t01	20240621s02p02	17	11	n	53.8461	2.86501	-0.573423	0.0532074	0.200147
													20240621_s02p02t01_2_5sON_15sOFF_spots_extended.h5	20240621s02p02t01	20240621s02p02	17	12	n	57.4133	7.28442	-0.750975	0.126877	0.103093
													20240621_s02p02t01_2_5sON_15sOFF_spots_extended.h5	20240621s02p02t01	20240621s02p02	17	13	n	64.9268	8.03056	-1.71855	0.123686	0.214002
													20240621_s02p02t01_2_5sON_15sOFF_spots_extended.h5	20240621s02p02t01	20240621s02p02	17	14	n	70.0936	3.92077	-0.382358	0.0559362	0.0975211
													20240621_s02p02t01_2_5sON_15sOFF_spots_extended.h5	20240621s02p02t01	20240621s02p02	26	6	n	32.8742	18.703	-0.427911	0.568925	0.0228793
													20240621_s02p02t01_2_5sON_15sOFF_spots_extended.h5	20240621s02p02t01	20240621s02p02	26	7	n	37.3121	12.3475	-0.180111	0.330926	0.0145867
													20240621_s02p02t01_2_5sON_15sOFF_spots_extended.h5	20240621s02p02t01	20240621s02p02	26	8	n	40.2273	10.5297	-0.662776	0.261754	0.0629437
													20240621_s02p02t01_2_5sON_15sOFF_spots_extended.h5	20240621s02p02t01	20240621s02p02	26	9	n	46.0327	23.1417	-0.80706	0.502724	0.0348747
													20240621_s02p02t01_2_5sON_15sOFF_spots_extended.h5	20240621s02p02t01	20240621s02p02	26	10	n	50.3612	3.62615	-0.903198	0.072003	0.249079
													20240621_s02p02t01_2_5sON_15sOFF_spots_extended.h5	20240621s02p02t01	20240621s02p02	26	11	n	53.075	3.33785	-0.507379	0.0628893	0.152008
													20240621_s02p02t01_2_5sON_15sOFF_spots_extended.h5	20240621s02p02t01	20240621s02p02	26	12	n	55.077	7.2627	-0.47371	0.131865	0.0652251
													20240621_s02p02t01_2_5sON_15sOFF_spots_extended.h5	20240621s02p02t01	20240621s02p02	26	13	n	62.9782	23.8294	-0.686283	0.378375	0.0287998
													20240621_s02p02t01_2_5sON_15sOFF_spots_extended.h5	20240621s02p02t01	20240621s02p02	26	14	n	79.9044	8.64449	-0.615408	0.108185	0.0711908
													20240705_s03p01t02_2_5sON_15sOFF_spots_extended.h5	20240705s03p01t02	20240705s03p01	4	2	y	35.7434	2.40204	-1.18703	0.0672024	0.494176
													20240705_s03p01t02_2_5sON_15sOFF_spots_extended.h5	20240705s03p01t02	20240705s03p01	4	3	y	36.2031	4.41571	-0.921359	0.121971	0.208655
													20240705_s03p01t02_2_5sON_15sOFF_spots_extended.h5	20240705s03p01t02	20240705s03p01	4	4	y	36.7608	4.76517	-0.297002	0.129627	0.0623278
													20240705_s03p01t02_2_5sON_15sOFF_spots_extended.h5	20240705s03p01t02	20240705s03p01	4	5	y	37.7569	4.91256	-0.312046	0.13011	0.0635201
													20240705_s03p01t02_2_5sON_15sOFF_spots_extended.h5	20240705s03p01t02	20240705s03p01	4	6	y	38.4796	2.05948	-0.842659	0.0535213	0.409162
													20240705_s03p01t02_2_5sON_15sOFF_spots_extended.h5	20240705s03p01t02	20240705s03p01	4	7	y	38.7563	2.75787	-1.29023	0.0711591	0.467837
													20240705_s03p01t02_2_5sON_15sOFF_spots_extended.h5	20240705s03p01t02	20240705s03p01	4	8	y	39.0523	2.2541	-1.47603	0.0577201	0.654817
													20240705_s03p01t02_2_5sON_15sOFF_spots_extended.h5	20240705s03p01t02	20240705s03p01	4	9	y	39.2699	1.98336	-0.939534	0.0505058	0.473709
													20240705_s03p01t02_2_5sON_15sOFF_spots_extended.h5	20240705s03p01t02	20240705s03p01	4	10	y	39.3758	1.54747	-0.64668	0.0393001	0.417894
													20240705_s03p01t02_2_5sON_15sOFF_spots_extended.h5	20240705s03p01t02	20240705s03p01	4	11	y	39.5489	1.51841	-0.7634	0.0383932	0.502763
													20240705_s03p01t02_2_5sON_15sOFF_spots_extended.h5	20240705s03p01t02	20240705s03p01	4	12	y	40.1467	4.28885	-0.419293	0.106829	0.0977636
													20240705_s03p01t02_2_5sON_15sOFF_spots_extended.h5	20240705s03p01t02	20240705s03p01	4	13	y	40.9511	2.16407	-1.00777	0.0528452	0.465684
													20240705_s03p01t02_2_5sON_15sOFF_spots_extended.h5	20240705s03p01t02	20240705s03p01	4	14	y	41.2656	1.47505	-0.887885	0.0357452	0.601937
													20240705_s03p01t02_2_5sON_15sOFF_spots_extended.h5	20240705s03p01t02	20240705s03p01	5	2	y	41.0711	3.65871	-1.04845	0.0890824	0.286564
													20240705_s03p01t02_2_5sON_15sOFF_spots_extended.h5	20240705s03p01t02	20240705s03p01	5	3	y	41.5134	2.0812	-0.84576	0.0501332	0.406381
													20240705_s03p01t02_2_5sON_15sOFF_spots_extended.h5	20240705s03p01t02	20240705s03p01	5	4	y	41.7007	1.69305	-0.497447	0.0406002	0.293817
													20240705_s03p01t02_2_5sON_15sOFF_spots_extended.h5	20240705s03p01t02	20240705s03p01	5	5	y	42.0839	1.92969	-1.02674	0.0458534	0.532075
													20240705_s03p01t02_2_5sON_15sOFF_spots_extended.h5	20240705s03p01t02	20240705s03p01	5	6	y	42.4338	2.06481	-0.736901	0.0486595	0.356886
													20240705_s03p01t02_2_5sON_15sOFF_spots_extended.h5	20240705s03p01t02	20240705s03p01	5	7	y	42.6675	1.4768	-0.607635	0.0346118	0.411454
													20240705_s03p01t02_2_5sON_15sOFF_spots_extended.h5	20240705s03p01t02	20240705s03p01	5	8	y	43.0231	1.77915	-0.760143	0.0413534	0.427251
													20240705_s03p01t02_2_5sON_15sOFF_spots_extended.h5	20240705s03p01t02	20240705s03p01	5	9	y	43.5583	3.44197	-0.496399	0.0790198	0.14422
													20240705_s03p01t02_2_5sON_15sOFF_spots_extended.h5	20240705s03p01t02	20240705s03p01	5	10	y	44.2563	2.21007	-1.10696	0.0499379	0.500873
													20240705_s03p01t02_2_5sON_15sOFF_spots_extended.h5	20240705s03p01t02	20240705s03p01	5	11	y	45.2199	5.04717	-0.850489	0.111614	0.168508
													20240705_s03p01t02_2_5sON_15sOFF_spots_extended.h5	20240705s03p01t02	20240705s03p01	5	12	y	46.3114	2.47908	-1.28277	0.0535307	0.517439
													20240705_s03p01t02_2_5sON_15sOFF_spots_extended.h5	20240705s03p01t02	20240705s03p01	5	13	y	46.9104	2.09084	-0.67336	0.044571	0.322052
													20240705_s03p01t02_2_5sON_15sOFF_spots_extended.h5	20240705s03p01t02	20240705s03p01	5	14	y	47.5661	2.8997	-0.778705	0.0609615	0.268547
													20240705_s03p01t02_2_5sON_15sOFF_spots_extended.h5	20240705s03p01t02	20240705s03p01	1	2	y	26.833	9.49874	-0.414011	0.353995	0.0435859
													20240705_s03p01t02_2_5sON_15sOFF_spots_extended.h5	20240705s03p01t02	20240705s03p01	1	3	y	27.4957	2.96322	-1.51125	0.10777	0.510002
													20240705_s03p01t02_2_5sON_15sOFF_spots_extended.h5	20240705s03p01t02	20240705s03p01	1	4	y	27.6294	3.49772	-0.60835	0.126594	0.173927
													20240705_s03p01t02_2_5sON_15sOFF_spots_extended.h5	20240705s03p01t02	20240705s03p01	1	5	y	27.5951	1.99551	-1.0486	0.0723137	0.525481
													20240705_s03p01t02_2_5sON_15sOFF_spots_extended.h5	20240705s03p01t02	20240705s03p01	1	6	y	27.4576	1.60533	-0.769167	0.0584657	0.479134
													20240705_s03p01t02_2_5sON_15sOFF_spots_extended.h5	20240705s03p01t02	20240705s03p01	1	7	y	27.4919	2.98438	-1.607	0.108555	0.538469
													20240705_s03p01t02_2_5sON_15sOFF_spots_extended.h5	20240705s03p01t02	20240705s03p01	1	8	y	27.5548	1.95928	-0.905815	0.0711048	0.462321
													20240705_s03p01t02_2_5sON_15sOFF_spots_extended.h5	20240705s03p01t02	20240705s03p01	1	9	y	27.498	2.08339	-0.805439	0.0757652	0.386599
													20240705_s03p01t02_2_5sON_15sOFF_spots_extended.h5	20240705s03p01t02	20240705s03p01	1	10	y	27.3917	1.77076	-1.71848	0.0646459	0.970478
													20240705_s03p01t02_2_5sON_15sOFF_spots_extended.h5	20240705s03p01t02	20240705s03p01	1	11	y	27.2272	1.2131	-0.945617	0.0445547	0.779505
													20240705_s03p01t02_2_5sON_15sOFF_spots_extended.h5	20240705s03p01t02	20240705s03p01	1	12	y	27.2101	1.72569	-1.13125	0.0634207	0.655538
													20240705_s03p01t02_2_5sON_15sOFF_spots_extended.h5	20240705s03p01t02	20240705s03p01	1	13	y	27.1883	1.28057	-0.252089	0.0471	0.196857
													20240705_s03p01t02_2_5sON_15sOFF_spots_extended.h5	20240705s03p01t02	20240705s03p01	1	14	y	27.113	0.771001	0.371626	0.0284366	-0.482004
													20240705_s03p01t02_2_5sON_15sOFF_spots_extended.h5	20240705s03p01t02	20240705s03p01	0	2	y	24.028	8.5296	-1.70163	0.354986	0.199497
													20240705_s03p01t02_2_5sON_15sOFF_spots_extended.h5	20240705s03p01t02	20240705s03p01	0	3	y	24.3203	3.60408	-1.20422	0.148192	0.334128
													20240705_s03p01t02_2_5sON_15sOFF_spots_extended.h5	20240705s03p01t02	20240705s03p01	0	4	y	24.3753	2.9558	-1.65485	0.121262	0.559864
													20240705_s03p01t02_2_5sON_15sOFF_spots_extended.h5	20240705s03p01t02	20240705s03p01	0	5	y	24.3125	2.05486	-1.64857	0.0845186	0.802278
													20240705_s03p01t02_2_5sON_15sOFF_spots_extended.h5	20240705s03p01t02	20240705s03p01	0	6	y	24.1895	1.74204	-1.0284	0.0720162	0.590344
													20240705_s03p01t02_2_5sON_15sOFF_spots_extended.h5	20240705s03p01t02	20240705s03p01	0	7	y	24.3915	5.757	-0.520302	0.236025	0.0903772
													20240705_s03p01t02_2_5sON_15sOFF_spots_extended.h5	20240705s03p01t02	20240705s03p01	0	8	y	24.4883	2.33658	-1.03007	0.0954159	0.440846
													20240705_s03p01t02_2_5sON_15sOFF_spots_extended.h5	20240705s03p01t02	20240705s03p01	0	9	y	24.4589	3.62542	-0.687166	0.148225	0.189541
													20240705_s03p01t02_2_5sON_15sOFF_spots_extended.h5	20240705s03p01t02	20240705s03p01	0	10	y	24.5949	2.51971	-0.844647	0.102449	0.335215
													20240705_s03p01t02_2_5sON_15sOFF_spots_extended.h5	20240705s03p01t02	20240705s03p01	0	11	y	24.6282	2.56234	-0.812722	0.104041	0.317179
													20240705_s03p01t02_2_5sON_15sOFF_spots_extended.h5	20240705s03p01t02	20240705s03p01	0	12	y	24.5396	1.92516	-0.570197	0.0784512	0.296181
													20240705_s03p01t02_2_5sON_15sOFF_spots_extended.h5	20240705s03p01t02	20240705s03p01	0	13	y	24.5111	0.908351	-1.62777	0.0370587	1.792
													20240705_s03p01t02_2_5sON_15sOFF_spots_extended.h5	20240705s03p01t02	20240705s03p01	0	14	y	24.3445	0.839516	-0.638899	0.0344848	0.761033
													20240705_s03p01t02_2_5sON_15sOFF_spots_extended.h5	20240705s03p01t02	20240705s03p01	3	2	y	32.1897	1.33648	-0.608816	0.0415188	0.455537
													20240705_s03p01t02_2_5sON_15sOFF_spots_extended.h5	20240705s03p01t02	20240705s03p01	3	3	y	32.1565	2.20597	-1.35679	0.0686011	0.615056
													20240705_s03p01t02_2_5sON_15sOFF_spots_extended.h5	20240705s03p01t02	20240705s03p01	3	4	y	32.1249	1.7156	-0.700743	0.053404	0.408455
													20240705_s03p01t02_2_5sON_15sOFF_spots_extended.h5	20240705s03p01t02	20240705s03p01	3	5	y	31.9758	1.3857	-0.0805607	0.0433359	0.0581373
													20240705_s03p01t02_2_5sON_15sOFF_spots_extended.h5	20240705s03p01t02	20240705s03p01	3	6	y	31.9153	1.33105	-0.613495	0.0417056	0.460911
													20240705_s03p01t02_2_5sON_15sOFF_spots_extended.h5	20240705s03p01t02	20240705s03p01	3	7	y	31.9471	2.68819	-1.74493	0.0841448	0.64911
													20240705_s03p01t02_2_5sON_15sOFF_spots_extended.h5	20240705s03p01t02	20240705s03p01	3	8	y	31.9893	1.91666	-1.10243	0.0599158	0.575184
													20240705_s03p01t02_2_5sON_15sOFF_spots_extended.h5	20240705s03p01t02	20240705s03p01	3	9	y	32.0803	2.05021	-0.70126	0.0639088	0.342042
													20240705_s03p01t02_2_5sON_15sOFF_spots_extended.h5	20240705s03p01t02	20240705s03p01	3	10	y	32.2101	2.72569	-0.537395	0.0846222	0.197159
													20240705_s03p01t02_2_5sON_15sOFF_spots_extended.h5	20240705s03p01t02	20240705s03p01	3	11	y	32.4969	2.56048	-0.656819	0.0787915	0.256521
													20240705_s03p01t02_2_5sON_15sOFF_spots_extended.h5	20240705s03p01t02	20240705s03p01	3	12	y	32.6277	0.760509	-0.542585	0.0233087	0.71345
													20240705_s03p01t02_2_5sON_15sOFF_spots_extended.h5	20240705s03p01t02	20240705s03p01	3	13	y	32.5414	1.24028	-0.586819	0.038114	0.473134
													20240705_s03p01t02_2_5sON_15sOFF_spots_extended.h5	20240705s03p01t02	20240705s03p01	3	14	y	32.5078	0.942206	-0.855647	0.028984	0.908131
													20240705_s03p01t02_2_5sON_15sOFF_spots_extended.h5	20240705s03p01t02	20240705s03p01	2	2	y	27.4816	1.76456	-0.356044	0.0642089	0.201775
													20240705_s03p01t02_2_5sON_15sOFF_spots_extended.h5	20240705s03p01t02	20240705s03p01	2	3	y	27.7015	5.82562	-0.991642	0.2103	0.170221
													20240705_s03p01t02_2_5sON_15sOFF_spots_extended.h5	20240705s03p01t02	20240705s03p01	2	4	y	28.0751	2.35008	-1.06286	0.0837068	0.452263
													20240705_s03p01t02_2_5sON_15sOFF_spots_extended.h5	20240705s03p01t02	20240705s03p01	2	5	y	28.0776	3.03478	-0.898377	0.108085	0.296027
													20240705_s03p01t02_2_5sON_15sOFF_spots_extended.h5	20240705s03p01t02	20240705s03p01	2	6	y	28.3027	2.70676	-0.914162	0.0956361	0.337733
													20240705_s03p01t02_2_5sON_15sOFF_spots_extended.h5	20240705s03p01t02	20240705s03p01	2	7	y	28.5405	3.35726	-0.684423	0.117631	0.203864
													20240705_s03p01t02_2_5sON_15sOFF_spots_extended.h5	20240705s03p01t02	20240705s03p01	2	8	y	28.5198	2.70794	-0.4135	0.0949495	0.152699
													20240705_s03p01t02_2_5sON_15sOFF_spots_extended.h5	20240705s03p01t02	20240705s03p01	2	9	y	28.8591	3.99264	-1.30334	0.138349	0.326435
													20240705_s03p01t02_2_5sON_15sOFF_spots_extended.h5	20240705s03p01t02	20240705s03p01	2	10	y	29.3873	2.57752	-0.753988	0.0877085	0.292525
													20240705_s03p01t02_2_5sON_15sOFF_spots_extended.h5	20240705s03p01t02	20240705s03p01	2	11	y	29.4834	1.80481	-1.42833	0.0612145	0.791404
													20240705_s03p01t02_2_5sON_15sOFF_spots_extended.h5	20240705s03p01t02	20240705s03p01	2	12	y	29.4835	1.35652	-1.15756	0.0460094	0.853336
													20240705_s03p01t02_2_5sON_15sOFF_spots_extended.h5	20240705s03p01t02	20240705s03p01	2	13	y	29.5476	1.44315	-0.766548	0.0488415	0.531165
													20240705_s03p01t02_2_5sON_15sOFF_spots_extended.h5	20240705s03p01t02	20240705s03p01	2	14	y	29.5405	1.51976	-0.861209	0.0514467	0.566675
													20240523_s02p01t02_1_5sON_15sOFF_spots_extended.h5	20240523s02p01t02	20240523s02p01	0	2	n	108.776	22.1042	-1.36312	0.203209	0.0616681
													20240523_s02p01t02_1_5sON_15sOFF_spots_extended.h5	20240523s02p01t02	20240523s02p01	3	7	n	73.228	32.4693	-2.90301	0.4434	0.0894079
													20240523_s02p01t02_1_5sON_15sOFF_spots_extended.h5	20240523s02p01t02	20240523s02p01	3	8	n	96.4894	11.1657	-1.30599	0.115719	0.116965
													20240523_s02p01t02_1_5sON_15sOFF_spots_extended.h5	20240523s02p01t02	20240523s02p01	3	9	n	116.994	22.2686	-2.55189	0.190339	0.114596
													20240523_s02p01t02_1_5sON_15sOFF_spots_extended.h5	20240523s02p01t02	20240523s02p01	3	10	n	142.859	4.30922	-1.87986	0.030164	0.436242
													20240523_s02p01t02_1_5sON_15sOFF_spots_extended.h5	20240523s02p01t02	20240523s02p01	3	11	n	158.769	2.24865	-0.0546839	0.014163	0.0243185
													20240523_s02p01t02_1_5sON_15sOFF_spots_extended.h5	20240523s02p01t02	20240523s02p01	4	8	n	55.4678	5.98901	-1.44265	0.107973	0.240883
													20240523_s02p01t02_1_5sON_15sOFF_spots_extended.h5	20240523s02p01t02	20240523s02p01	4	9	n	58.185	5.84832	-1.52021	0.100513	0.25994
													20240523_s02p01t02_1_5sON_15sOFF_spots_extended.h5	20240523s02p01t02	20240523s02p01	4	10	n	60.2273	3.92359	-1.36242	0.0651464	0.347239
													20240523_s02p01t02_1_5sON_15sOFF_spots_extended.h5	20240523s02p01t02	20240523s02p01	4	11	n	75.3796	28.9034	-1.68705	0.383438	0.0583684
													20240523_s02p01t02_1_5sON_15sOFF_spots_extended.h5	20240523s02p01t02	20240523s02p01	4	12	n	104.803	20.9346	-1.63761	0.199753	0.078225
													20240523_s02p01t02_1_5sON_15sOFF_spots_extended.h5	20240523s02p01t02	20240523s02p01	4	13	n	127.216	9.51161	-1.38918	0.0747675	0.146051
													20240523_s02p01t02_1_5sON_15sOFF_spots_extended.h5	20240523s02p01t02	20240523s02p01	5	13	n	66.8072	18.9173	-3.57105	0.283163	0.188772
													20240523_s02p01t02_1_5sON_15sOFF_spots_extended.h5	20240523s02p01t02	20240523s02p01	5	14	n	78.7915	11.2003	-4.49448	0.14215	0.401284
													20240523_s02p01t02_1_5sON_15sOFF_spots_extended.h5	20240523s02p01t02	20240523s02p01	5	15	n	90.7925	13.462	-3.90853	0.148272	0.290337
													20240523_s02p01t02_1_5sON_15sOFF_spots_extended.h5	20240523s02p01t02	20240523s02p01	5	16	n	113.477	27.2987	-2.42672	0.240565	0.0888953
													20240523_s02p01t02_1_5sON_15sOFF_spots_extended.h5	20240523s02p01t02	20240523s02p01	5	17	n	146.501	5.38679	-2.49711	0.0367696	0.463561
													20240705_s03p01t01_2_5sON_15sOFF_spots_extended.h5	20240705s03p01t01	20240705s03p01	1	1	n	50.1849	21.8556	-2.48747	0.435501	0.113814
													20240705_s03p01t01_2_5sON_15sOFF_spots_extended.h5	20240705s03p01t01	20240705s03p01	1	2	n	65.6326	28.1564	-0.108919	0.429001	0.00386834
													20240705_s03p01t01_2_5sON_15sOFF_spots_extended.h5	20240705s03p01t01	20240705s03p01	2	1	n	46.8308	16.6753	-1.94684	0.356076	0.11675
													20240705_s03p01t01_2_5sON_15sOFF_spots_extended.h5	20240705s03p01t01	20240705s03p01	2	2	n	54.0376	32.6199	-1.48302	0.603652	0.0454637
													20240705_s03p01t01_2_5sON_15sOFF_spots_extended.h5	20240705s03p01t01	20240705s03p01	2	3	n	72.1791	27.0501	-2.65739	0.374764	0.0982397
													20240705_s03p01t01_2_5sON_15sOFF_spots_extended.h5	20240705s03p01t01	20240705s03p01	2	4	n	107.662	27.7791	-1.24156	0.258022	0.0446939
													20240705_s03p01t01_2_5sON_15sOFF_spots_extended.h5	20240705s03p01t01	20240705s03p01	2	5	n	137.938	2.98969	-0.714503	0.0216742	0.238989
													20240705_s03p01t01_2_5sON_15sOFF_spots_extended.h5	20240705s03p01t01	20240705s03p01	4	3	n	84.027	10.3824	-1.38319	0.12356	0.133224
													20240705_s03p01t01_2_5sON_15sOFF_spots_extended.h5	20240705s03p01t01	20240705s03p01	7	4	n	140.888	17.6679	-0.286755	0.125404	0.0162303
													20240705_s03p01t01_2_5sON_15sOFF_spots_extended.h5	20240705s03p01t01	20240705s03p01	9	5	n	54.0841	47.7999	-1.26817	0.883808	0.0265307
													20240705_s03p01t01_2_5sON_15sOFF_spots_extended.h5	20240705s03p01t01	20240705s03p01	11	6	n	62.2614	40.2409	-2.76988	0.646322	0.0688326
													20240705_s03p01t01_2_5sON_15sOFF_spots_extended.h5	20240705s03p01t01	20240705s03p01	11	7	n	89.9128	21.346	-0.437705	0.237407	0.0205052
													20240705_s03p01t01_2_5sON_15sOFF_spots_extended.h5	20240705s03p01t01	20240705s03p01	13	7	n	46.341	7.16347	-2.87313	0.154582	0.401081
													20240621_s01p01t03_2_5sON_15sOFF_spots_extended.h5	20240621s01p01t03	20240621s01p01	0	2	y	42.2729	2.51612	-1.69823	0.0595209	0.67494
													20240621_s01p01t03_2_5sON_15sOFF_spots_extended.h5	20240621s01p01t03	20240621s01p01	0	3	y	42.8996	2.22572	-0.793529	0.051882	0.356527
													20240621_s01p01t03_2_5sON_15sOFF_spots_extended.h5	20240621s01p01t03	20240621s01p01	0	4	y	43.7082	2.2186	-0.646503	0.0507594	0.291402
													20240621_s01p01t03_2_5sON_15sOFF_spots_extended.h5	20240621s01p01t03	20240621s01p01	0	5	y	44.4779	2.05898	-1.2763	0.0462921	0.61987
													20240621_s01p01t03_2_5sON_15sOFF_spots_extended.h5	20240621s01p01t03	20240621s01p01	0	6	y	45.4146	3.6766	-0.829107	0.0809563	0.225509
													20240621_s01p01t03_2_5sON_15sOFF_spots_extended.h5	20240621s01p01t03	20240621s01p01	0	7	y	46.5474	2.61469	-1.11724	0.0561726	0.427294
													20240621_s01p01t03_2_5sON_15sOFF_spots_extended.h5	20240621s01p01t03	20240621s01p01	0	8	y	47.3616	1.60226	-0.892871	0.0338303	0.557257
													20240621_s01p01t03_2_5sON_15sOFF_spots_extended.h5	20240621s01p01t03	20240621s01p01	0	9	y	48.1446	2.028	-1.10203	0.042123	0.543406
													20240621_s01p01t03_2_5sON_15sOFF_spots_extended.h5	20240621s01p01t03	20240621s01p01	0	10	y	48.8913	1.76484	-0.481309	0.0360972	0.272722
													20240621_s01p01t03_2_5sON_15sOFF_spots_extended.h5	20240621s01p01t03	20240621s01p01	0	11	y	49.6705	2.17969	-0.743986	0.043883	0.341326
													20240621_s01p01t03_2_5sON_15sOFF_spots_extended.h5	20240621s01p01t03	20240621s01p01	0	12	y	50.2317	1.52492	-1.05306	0.0303577	0.690569
													20240621_s01p01t03_2_5sON_15sOFF_spots_extended.h5	20240621s01p01t03	20240621s01p01	0	13	y	50.8577	1.60301	-0.680295	0.0315196	0.424386
													20240621_s01p01t03_2_5sON_15sOFF_spots_extended.h5	20240621s01p01t03	20240621s01p01	0	14	y	51.411	1.56176	-0.411215	0.0303779	0.263302
													20240621_s01p01t03_2_5sON_15sOFF_spots_extended.h5	20240621s01p01t03	20240621s01p01	2	2	y	36.0435	1.61609	-0.514889	0.0448374	0.318601
													20240621_s01p01t03_2_5sON_15sOFF_spots_extended.h5	20240621s01p01t03	20240621s01p01	2	3	y	36.3033	1.19467	-0.76979	0.032908	0.644354
													20240621_s01p01t03_2_5sON_15sOFF_spots_extended.h5	20240621s01p01t03	20240621s01p01	2	4	y	36.5197	1.67037	-0.879806	0.0457388	0.526713
													20240621_s01p01t03_2_5sON_15sOFF_spots_extended.h5	20240621s01p01t03	20240621s01p01	2	5	y	36.7978	1.94088	-0.923171	0.0527445	0.475645
													20240621_s01p01t03_2_5sON_15sOFF_spots_extended.h5	20240621s01p01t03	20240621s01p01	2	6	y	37.1796	1.89827	-0.261136	0.0510569	0.137565
													20240621_s01p01t03_2_5sON_15sOFF_spots_extended.h5	20240621s01p01t03	20240621s01p01	2	7	y	37.701	2.00853	-0.550149	0.0532753	0.273906
													20240621_s01p01t03_2_5sON_15sOFF_spots_extended.h5	20240621s01p01t03	20240621s01p01	2	8	y	38.0254	1.47345	-0.590718	0.0387492	0.400908
													20240621_s01p01t03_2_5sON_15sOFF_spots_extended.h5	20240621s01p01t03	20240621s01p01	2	9	y	38.264	1.42114	-0.892323	0.0371404	0.627893
													20240621_s01p01t03_2_5sON_15sOFF_spots_extended.h5	20240621s01p01t03	20240621s01p01	2	10	y	38.7598	2.46999	-1.14107	0.0637255	0.461973
													20240621_s01p01t03_2_5sON_15sOFF_spots_extended.h5	20240621s01p01t03	20240621s01p01	2	11	y	39.1123	1.70555	-1.13736	0.0436064	0.666862
													20240621_s01p01t03_2_5sON_15sOFF_spots_extended.h5	20240621s01p01t03	20240621s01p01	2	12	y	39.3139	1.04706	-1.00176	0.0266334	0.956731
													20240621_s01p01t03_2_5sON_15sOFF_spots_extended.h5	20240621s01p01t03	20240621s01p01	2	13	y	39.4646	1.34182	-0.606833	0.0340006	0.452245
													20240621_s01p01t03_2_5sON_15sOFF_spots_extended.h5	20240621s01p01t03	20240621s01p01	2	14	y	39.6489	1.43452	-0.635839	0.0361806	0.443242
													20240621_s01p01t03_2_5sON_15sOFF_spots_extended.h5	20240621s01p01t03	20240621s01p01	3	2	y	34.8587	1.5176	-1.48108	0.0435357	0.975934
													20240621_s01p01t03_2_5sON_15sOFF_spots_extended.h5	20240621s01p01t03	20240621s01p01	3	3	y	34.7328	1.20915	-0.230865	0.0348127	0.190933
													20240621_s01p01t03_2_5sON_15sOFF_spots_extended.h5	20240621s01p01t03	20240621s01p01	3	4	y	34.9676	2.03007	-0.298415	0.0580557	0.146998
													20240621_s01p01t03_2_5sON_15sOFF_spots_extended.h5	20240621s01p01t03	20240621s01p01	3	5	y	35.3941	2.26357	-1.62839	0.0639534	0.719388
													20240621_s01p01t03_2_5sON_15sOFF_spots_extended.h5	20240621s01p01t03	20240621s01p01	3	6	y	35.8956	2.67946	-1.48193	0.074646	0.553068
													20240621_s01p01t03_2_5sON_15sOFF_spots_extended.h5	20240621s01p01t03	20240621s01p01	3	7	y	36.4127	1.87098	-1.78479	0.0513826	0.953932
													20240621_s01p01t03_2_5sON_15sOFF_spots_extended.h5	20240621s01p01t03	20240621s01p01	3	8	y	36.8331	2.25495	-0.340577	0.0612209	0.151035
													20240621_s01p01t03_2_5sON_15sOFF_spots_extended.h5	20240621s01p01t03	20240621s01p01	3	9	y	37.6826	4.65491	-1.60173	0.123529	0.344095
													20240621_s01p01t03_2_5sON_15sOFF_spots_extended.h5	20240621s01p01t03	20240621s01p01	3	10	y	38.2102	2.53918	-0.701205	0.0664529	0.276154
													20240621_s01p01t03_2_5sON_15sOFF_spots_extended.h5	20240621s01p01t03	20240621s01p01	3	11	y	38.8102	4.12979	-1.232	0.10641	0.298321
													20240621_s01p01t03_2_5sON_15sOFF_spots_extended.h5	20240621s01p01t03	20240621s01p01	3	12	y	39.5791	4.29823	0.163732	0.108598	-0.0380928
													20240621_s01p01t03_2_5sON_15sOFF_spots_extended.h5	20240621s01p01t03	20240621s01p01	3	13	y	40.1517	2.77353	-0.589396	0.0690763	0.212507
													20240621_s01p01t03_2_5sON_15sOFF_spots_extended.h5	20240621s01p01t03	20240621s01p01	3	14	y	40.5682	2.90308	-0.43904	0.0715606	0.151232
													20240621_s01p01t03_2_5sON_15sOFF_spots_extended.h5	20240621s01p01t03	20240621s01p01	4	2	y	38.4701	1.11133	-0.864066	0.028888	0.777508
													20240621_s01p01t03_2_5sON_15sOFF_spots_extended.h5	20240621s01p01t03	20240621s01p01	4	3	y	38.5665	0.962701	-0.704811	0.0249621	0.732119
													20240621_s01p01t03_2_5sON_15sOFF_spots_extended.h5	20240621s01p01t03	20240621s01p01	4	4	y	38.8008	1.43987	-0.793779	0.0371092	0.551286
													20240621_s01p01t03_2_5sON_15sOFF_spots_extended.h5	20240621s01p01t03	20240621s01p01	4	5	y	39.391	2.49531	-0.57578	0.0633473	0.230745
													20240621_s01p01t03_2_5sON_15sOFF_spots_extended.h5	20240621s01p01t03	20240621s01p01	4	6	y	39.8887	2.48319	-1.12715	0.0622528	0.453911
													20240621_s01p01t03_2_5sON_15sOFF_spots_extended.h5	20240621s01p01t03	20240621s01p01	4	7	y	40.6031	3.28636	-0.885298	0.0809389	0.269385
													20240621_s01p01t03_2_5sON_15sOFF_spots_extended.h5	20240621s01p01t03	20240621s01p01	4	8	y	41.4811	3.55587	-1.52101	0.0857227	0.427746
													20240621_s01p01t03_2_5sON_15sOFF_spots_extended.h5	20240621s01p01t03	20240621s01p01	4	9	y	42.3023	3.48186	-1.44355	0.082309	0.414592
													20240621_s01p01t03_2_5sON_15sOFF_spots_extended.h5	20240621s01p01t03	20240621s01p01	4	10	y	43.2228	3.27713	-1.85708	0.0758196	0.566678
													20240621_s01p01t03_2_5sON_15sOFF_spots_extended.h5	20240621s01p01t03	20240621s01p01	4	11	y	43.7795	2.96	-0.680172	0.0676116	0.229788
													20240621_s01p01t03_2_5sON_15sOFF_spots_extended.h5	20240621s01p01t03	20240621s01p01	4	12	y	44.5966	2.45621	-1.08323	0.0550763	0.441015
													20240621_s01p01t03_2_5sON_15sOFF_spots_extended.h5	20240621s01p01t03	20240621s01p01	4	13	y	45.2605	2.83589	-0.795136	0.0626571	0.280383
													20240621_s01p01t03_2_5sON_15sOFF_spots_extended.h5	20240621s01p01t03	20240621s01p01	4	14	y	45.8643	2.73716	-0.76468	0.0596797	0.279369
													20240621_s01p01t03_2_5sON_15sOFF_spots_extended.h5	20240621s01p01t03	20240621s01p01	13	7	y	45.4347	2.56238	-0.994946	0.056397	0.38829
													20240621_s01p01t03_2_5sON_15sOFF_spots_extended.h5	20240621s01p01t03	20240621s01p01	13	8	y	46.2778	2.98849	-1.13435	0.0645772	0.379572
													20240621_s01p01t03_2_5sON_15sOFF_spots_extended.h5	20240621s01p01t03	20240621s01p01	13	9	y	47.2098	3.17132	-1.0531	0.0671751	0.332071
													20240621_s01p01t03_2_5sON_15sOFF_spots_extended.h5	20240621s01p01t03	20240621s01p01	13	10	y	48.2022	2.79845	-1.2344	0.0580566	0.441102
													20240621_s01p01t03_2_5sON_15sOFF_spots_extended.h5	20240621s01p01t03	20240621s01p01	13	11	y	49.1304	2.76002	-1.0367	0.0561775	0.375613
													20240621_s01p01t03_2_5sON_15sOFF_spots_extended.h5	20240621s01p01t03	20240621s01p01	13	12	y	49.9357	2.3716	-1.15067	0.047493	0.485188
													20240621_s01p01t03_2_5sON_15sOFF_spots_extended.h5	20240621s01p01t03	20240621s01p01	13	13	y	50.5006	2.41431	-0.860937	0.0478075	0.356598
													20240621_s01p01t03_2_5sON_15sOFF_spots_extended.h5	20240621s01p01t03	20240621s01p01	13	14	y	51.238	2.49459	-0.240581	0.0486864	0.0964411
													20240621_s01p01t03_2_5sON_15sOFF_spots_extended.h5	20240621s01p01t03	20240621s01p01	23	9	y	38.9933	1.99178	-1.64937	0.0510801	0.828088
													20240621_s01p01t03_2_5sON_15sOFF_spots_extended.h5	20240621s01p01t03	20240621s01p01	23	10	y	39.9128	3.33467	-0.645	0.0835491	0.193422
													20240621_s01p01t03_2_5sON_15sOFF_spots_extended.h5	20240621s01p01t03	20240621s01p01	23	11	y	40.6551	3.04359	-1.16372	0.0748636	0.382351
													20240621_s01p01t03_2_5sON_15sOFF_spots_extended.h5	20240621s01p01t03	20240621s01p01	23	12	y	41.1885	2.12848	-0.555967	0.0516765	0.261204
													20240621_s01p01t03_2_5sON_15sOFF_spots_extended.h5	20240621s01p01t03	20240621s01p01	23	13	y	41.6357	1.73062	-0.769799	0.0415657	0.444812
													20240621_s01p01t03_2_5sON_15sOFF_spots_extended.h5	20240621s01p01t03	20240621s01p01	23	14	y	41.9426	1.74346	-0.910941	0.0415677	0.522491
													20240621_s02p02t02_2_5sON_15sOFF_spots_extended.h5	20240621s02p02t02	20240621s02p02	6	2	n	45.3271	4.57372	-1.05158	0.100905	0.229919
													20240621_s02p02t02_2_5sON_15sOFF_spots_extended.h5	20240621s02p02t02	20240621s02p02	6	3	n	46.5933	2.54745	-1.45549	0.0546742	0.571351
													20240621_s02p02t02_2_5sON_15sOFF_spots_extended.h5	20240621s02p02t02	20240621s02p02	6	4	n	47.7612	3.73176	-1.21133	0.0781337	0.324599
													20240621_s02p02t02_2_5sON_15sOFF_spots_extended.h5	20240621s02p02t02	20240621s02p02	6	5	n	49.0583	1.57715	-1.96947	0.0321485	1.24875
													20240621_s02p02t02_2_5sON_15sOFF_spots_extended.h5	20240621s02p02t02	20240621s02p02	6	6	n	50.6076	3.42433	-1.86423	0.0676643	0.544407
													20240621_s02p02t02_2_5sON_15sOFF_spots_extended.h5	20240621s02p02t02	20240621s02p02	6	7	n	52.1443	2.15896	-1.84043	0.0414036	0.85246
													20240621_s02p02t02_2_5sON_15sOFF_spots_extended.h5	20240621s02p02t02	20240621s02p02	6	8	n	54.0164	5.27821	-1.17163	0.0977149	0.221975
													20240621_s02p02t02_2_5sON_15sOFF_spots_extended.h5	20240621s02p02t02	20240621s02p02	6	9	n	58.8968	7.73293	-2.6952	0.131296	0.348535
													20240621_s02p02t02_2_5sON_15sOFF_spots_extended.h5	20240621s02p02t02	20240621s02p02	6	10	n	62.2235	10.4672	-0.68835	0.168219	0.0657626
													20240621_s02p02t02_2_5sON_15sOFF_spots_extended.h5	20240621s02p02t02	20240621s02p02	6	11	n	84.9633	33.0457	-1.17879	0.38894	0.0356714
													20240621_s02p02t02_2_5sON_15sOFF_spots_extended.h5	20240621s02p02t02	20240621s02p02	7	2	n	52.8002	1.50062	-1.38173	0.0284208	0.920769
													20240621_s02p02t02_2_5sON_15sOFF_spots_extended.h5	20240621s02p02t02	20240621s02p02	7	3	n	53.6716	7.0022	0.35793	0.130464	-0.0511168
													20240621_s02p02t02_2_5sON_15sOFF_spots_extended.h5	20240621s02p02t02	20240621s02p02	7	4	n	58.2741	9.08613	-1.21901	0.155921	0.134162
													20240621_s02p02t02_2_5sON_15sOFF_spots_extended.h5	20240621s02p02t02	20240621s02p02	7	5	n	65.1735	17.4666	-1.49013	0.268002	0.0853132
													20240621_s02p02t02_2_5sON_15sOFF_spots_extended.h5	20240621s02p02t02	20240621s02p02	7	6	n	83.739	12.095	-1.16652	0.144437	0.0964462
													20240621_s02p02t02_2_5sON_15sOFF_spots_extended.h5	20240621s02p02t02	20240621s02p02	7	7	n	95.1304	5.2216	-0.753268	0.0548889	0.14426
													20240621_s02p02t02_2_5sON_15sOFF_spots_extended.h5	20240621s02p02t02	20240621s02p02	7	8	n	118.386	14.3757	-0.942496	0.12143	0.0655618
													20240621_s02p02t02_2_5sON_15sOFF_spots_extended.h5	20240621s02p02t02	20240621s02p02	7	9	n	129.978	0.294237	-0.762673	0.00226374	2.59204
													20240621_s02p02t02_2_5sON_15sOFF_spots_extended.h5	20240621s02p02t02	20240621s02p02	4	2	n	48.3432	6.10598	-0.929693	0.126305	0.15226
													20240621_s02p02t02_2_5sON_15sOFF_spots_extended.h5	20240621s02p02t02	20240621s02p02	4	3	n	49.7804	2.91728	-0.640969	0.0586031	0.219714
													20240621_s02p02t02_2_5sON_15sOFF_spots_extended.h5	20240621s02p02t02	20240621s02p02	4	4	n	50.5371	1.78293	-1.10577	0.0352796	0.620199
													20240621_s02p02t02_2_5sON_15sOFF_spots_extended.h5	20240621s02p02t02	20240621s02p02	4	5	n	52.6539	1.65124	-2.37073	0.0313602	1.43573
													20240621_s02p02t02_2_5sON_15sOFF_spots_extended.h5	20240621s02p02t02	20240621s02p02	4	6	n	55.129	5.08685	-0.974054	0.0922718	0.191485
													20240621_s02p02t02_2_5sON_15sOFF_spots_extended.h5	20240621s02p02t02	20240621s02p02	4	7	n	57.4608	2.13661	-1.31874	0.0371838	0.617211
													20240621_s02p02t02_2_5sON_15sOFF_spots_extended.h5	20240621s02p02t02	20240621s02p02	4	8	n	64.2655	24.4347	-1.25942	0.380214	0.0515424
													20240621_s02p02t02_2_5sON_15sOFF_spots_extended.h5	20240621s02p02t02	20240621s02p02	4	9	n	99.4941	31.6318	-2.51783	0.317927	0.0795979
													20240621_s02p02t02_2_5sON_15sOFF_spots_extended.h5	20240621s02p02t02	20240621s02p02	1	2	n	88.6579	3.70274	-2.63601	0.0417644	0.711909
													20240621_s02p02t02_2_5sON_15sOFF_spots_extended.h5	20240621s02p02t02	20240621s02p02	1	3	n	89.4066	0.951865	-1.18154	0.0106465	1.24129
													20240621_s02p02t02_2_5sON_15sOFF_spots_extended.h5	20240621s02p02t02	20240621s02p02	1	4	n	97.3727	10.8459	-1.63951	0.111386	0.151163
													20240621_s02p02t02_2_5sON_15sOFF_spots_extended.h5	20240621s02p02t02	20240621s02p02	1	5	n	108.49	8.94867	-0.483408	0.0824838	0.0540201
													20240621_s02p02t02_2_5sON_15sOFF_spots_extended.h5	20240621s02p02t02	20240621s02p02	1	6	n	125.085	5.27889	-0.705646	0.0422026	0.133673
													20240621_s02p02t02_2_5sON_15sOFF_spots_extended.h5	20240621s02p02t02	20240621s02p02	0	2	n	53.4741	15.0492	-0.331589	0.281429	0.0220337
													20240621_s02p02t02_2_5sON_15sOFF_spots_extended.h5	20240621s02p02t02	20240621s02p02	0	3	n	59.5392	2.57071	-1.56218	0.0431767	0.607685
													20240621_s02p02t02_2_5sON_15sOFF_spots_extended.h5	20240621s02p02t02	20240621s02p02	0	4	n	60.5088	4.09546	-0.69647	0.0676837	0.170059
													20240621_s02p02t02_2_5sON_15sOFF_spots_extended.h5	20240621s02p02t02	20240621s02p02	0	5	n	67.0385	12.9805	-1.70884	0.193628	0.131647
													20240621_s02p02t02_2_5sON_15sOFF_spots_extended.h5	20240621s02p02t02	20240621s02p02	0	6	n	83.1043	14.8794	-1.24795	0.179045	0.083871
													20240621_s02p02t02_2_5sON_15sOFF_spots_extended.h5	20240621s02p02t02	20240621s02p02	0	7	n	96.496	8.45155	-0.918479	0.0875845	0.108676
													20240621_s02p02t02_2_5sON_15sOFF_spots_extended.h5	20240621s02p02t02	20240621s02p02	0	8	n	101.939	1.34184	-1.2931	0.0131632	0.963678
													20240621_s02p02t02_2_5sON_15sOFF_spots_extended.h5	20240621s02p02t02	20240621s02p02	0	9	n	113.169	14.5805	-1.39567	0.128838	0.0957216
													20240621_s02p02t02_2_5sON_15sOFF_spots_extended.h5	20240621s02p02t02	20240621s02p02	2	2	n	93.3577	2.46358	-0.312633	0.0263886	0.126902
													20240621_s02p02t02_2_5sON_15sOFF_spots_extended.h5	20240621s02p02t02	20240621s02p02	2	3	n	96.8842	2.51225	-0.705973	0.0259304	0.281012
													20240621_s02p02t02_2_5sON_15sOFF_spots_extended.h5	20240621s02p02t02	20240621s02p02	2	4	n	98.7643	1.12394	-0.481833	0.01138	0.4287
													20240621_s02p02t02_2_5sON_15sOFF_spots_extended.h5	20240621s02p02t02	20240621s02p02	2	5	n	106.83	5.93811	-1.36905	0.0555848	0.230554
													20240621_s02p02t02_2_5sON_15sOFF_spots_extended.h5	20240621s02p02t02	20240621s02p02	2	6	n	120.879	7.95607	-0.556272	0.0658183	0.069918
													20240621_s02p02t02_2_5sON_15sOFF_spots_extended.h5	20240621s02p02t02	20240621s02p02	2	7	n	128.507	0.356968	-0.172424	0.0027778	0.483025
													20240621_s02p02t02_2_5sON_15sOFF_spots_extended.h5	20240621s02p02t02	20240621s02p02	5	2	n	60.9512	14.1533	-0.731784	0.232206	0.0517043
													20240621_s02p02t02_2_5sON_15sOFF_spots_extended.h5	20240621s02p02t02	20240621s02p02	5	3	n	75.1859	21.0658	-1.98658	0.280183	0.0943038
													20240621_s02p02t02_2_5sON_15sOFF_spots_extended.h5	20240621s02p02t02	20240621s02p02	5	4	n	92.9784	7.11279	-0.622159	0.0764994	0.0874705
													20240621_s02p02t02_2_5sON_15sOFF_spots_extended.h5	20240621s02p02t02	20240621s02p02	5	5	n	96.4292	0.476747	-0.518583	0.00494401	1.08775
													20240621_s02p02t02_2_5sON_15sOFF_spots_extended.h5	20240621s02p02t02	20240621s02p02	5	6	n	99.7631	1.79003	-0.512432	0.0179428	0.28627
													20240621_s02p02t02_2_5sON_15sOFF_spots_extended.h5	20240621s02p02t02	20240621s02p02	5	7	n	107.284	4.18743	0.0608623	0.0390314	-0.0145345
													20240621_s02p02t02_2_5sON_15sOFF_spots_extended.h5	20240621s02p02t02	20240621s02p02	5	8	n	111.532	2.25155	-1.15387	0.0201874	0.512476
													20240621_s02p02t02_2_5sON_15sOFF_spots_extended.h5	20240621s02p02t02	20240621s02p02	5	9	n	115.949	2.07592	-1.2623	0.0179037	0.608068
													20240705_s02p01t01_2_5sON_15sOFF_spots_extended.h5	20240705s02p01t01	20240705s02p01	7	1	y	24.2223	2.09285	-0.745118	0.0864018	0.35603
													20240705_s02p01t01_2_5sON_15sOFF_spots_extended.h5	20240705s02p01t01	20240705s02p01	7	2	y	24.1993	1.68286	-0.61299	0.0695414	0.364256
													20240705_s02p01t01_2_5sON_15sOFF_spots_extended.h5	20240705s02p01t01	20240705s02p01	7	3	y	24.2119	2.5549	-0.806102	0.105523	0.315511
													20240705_s02p01t01_2_5sON_15sOFF_spots_extended.h5	20240705s02p01t01	20240705s02p01	4	1	y	36.4795	1.61854	-1.21252	0.0443686	0.749143
													20240705_s02p01t01_2_5sON_15sOFF_spots_extended.h5	20240705s02p01t01	20240705s02p01	4	2	y	36.9957	1.97909	-0.69556	0.0534952	0.351454
													20240705_s02p01t01_2_5sON_15sOFF_spots_extended.h5	20240705s02p01t01	20240705s02p01	4	3	y	37.4087	1.54488	-0.70338	0.0412973	0.455299
													20240705_s02p01t01_2_5sON_15sOFF_spots_extended.h5	20240705s02p01t01	20240705s02p01	5	1	y	25.0055	3.39022	-1.44305	0.135579	0.425653
													20240705_s02p01t01_2_5sON_15sOFF_spots_extended.h5	20240705s02p01t01	20240705s02p01	5	2	y	25.1479	2.16718	-0.545884	0.0861773	0.251887
													20240705_s02p01t01_2_5sON_15sOFF_spots_extended.h5	20240705s02p01t01	20240705s02p01	5	3	y	25.3702	2.71722	-0.161951	0.107103	0.0596016
													20240705_s02p01t01_2_5sON_15sOFF_spots_extended.h5	20240705s02p01t01	20240705s02p01	3	1	y	27.1353	2.00241	-1.31795	0.0737937	0.658184
													20240705_s02p01t01_2_5sON_15sOFF_spots_extended.h5	20240705s02p01t01	20240705s02p01	3	2	y	27.2769	1.41192	-0.50359	0.0517626	0.35667
													20240705_s02p01t01_2_5sON_15sOFF_spots_extended.h5	20240705s02p01t01	20240705s02p01	3	3	y	27.7216	1.32103	-1.93241	0.0476535	1.4628
													20240705_s02p01t01_2_5sON_15sOFF_spots_extended.h5	20240705s02p01t01	20240705s02p01	0	1	y	24.2534	5.2832	-1.76345	0.217834	0.333784
													20240705_s02p01t01_2_5sON_15sOFF_spots_extended.h5	20240705s02p01t01	20240705s02p01	0	2	y	24.9653	5.52901	-1.71535	0.221468	0.310245
													20240705_s02p01t01_2_5sON_15sOFF_spots_extended.h5	20240705s02p01t01	20240705s02p01	0	3	y	25.2539	3.35337	0.350918	0.132786	-0.104646
													20240705_s02p01t01_2_5sON_15sOFF_spots_extended.h5	20240705s02p01t01	20240705s02p01	6	1	y	24.1469	3.62987	-0.9283	0.150324	0.255739
													20240705_s02p01t01_2_5sON_15sOFF_spots_extended.h5	20240705s02p01t01	20240705s02p01	6	2	y	24.6893	6.46637	-0.501265	0.26191	0.0775188
													20240705_s02p01t01_2_5sON_15sOFF_spots_extended.h5	20240705s02p01t01	20240705s02p01	6	3	y	25.3959	2.36337	-0.798614	0.0930611	0.337913
													20240705_s02p01t01_2_5sON_15sOFF_spots_extended.h5	20240705s02p01t01	20240705s02p01	2	1	y	32.6957	1.17078	-0.333337	0.0358082	0.284714
													20240705_s02p01t01_2_5sON_15sOFF_spots_extended.h5	20240705s02p01t01	20240705s02p01	2	2	y	33.1292	2.14344	-0.594417	0.0646993	0.27732
													20240705_s02p01t01_2_5sON_15sOFF_spots_extended.h5	20240705s02p01t01	20240705s02p01	2	3	y	33.8765	7.17232	-0.23112	0.21172	0.0322238
													20240705_s02p01t01_2_5sON_15sOFF_spots_extended.h5	20240705s02p01t01	20240705s02p01	1	1	y	24.4946	4.205	-0.988902	0.171671	0.235173
													20240705_s02p01t01_2_5sON_15sOFF_spots_extended.h5	20240705s02p01t01	20240705s02p01	1	2	y	24.9134	4.17247	-1.00989	0.167479	0.242035
													20240705_s02p01t01_2_5sON_15sOFF_spots_extended.h5	20240705s02p01t01	20240705s02p01	1	3	y	25.3226	5.13009	-0.204969	0.20259	0.0399542
													20240705_s02p01t01_2_5sON_15sOFF_spots_extended.h5	20240705s02p01t01	20240705s02p01	14	2	y	35.9517	1.76525	-0.978783	0.0491007	0.554472
													20240705_s02p01t01_2_5sON_15sOFF_spots_extended.h5	20240705s02p01t01	20240705s02p01	14	3	y	36.3176	2.29957	-0.594237	0.0633183	0.258412
													20240705_s02p01t01_2_5sON_15sOFF_spots_extended.h5	20240705s02p01t01	20240705s02p01	15	3	y	22.7286	5.92043	-1.04519	0.260484	0.176539
													20250507_s04p02t02_5sON_15sOFF_1000mV_dt500ms_spots_extended.h5	20250507s04p02t02	20250507s04p02	1	1	taxol	22.2598	0.384713	-0.199469	0.0172828	0.518488
													20250507_s04p02t02_5sON_15sOFF_1000mV_dt500ms_spots_extended.h5	20250507s04p02t02	20250507s04p02	1	2	taxol	22.2965	0.445459	-0.175015	0.0199788	0.392886
													20250507_s04p02t02_5sON_15sOFF_1000mV_dt500ms_spots_extended.h5	20250507s04p02t02	20250507s04p02	1	3	taxol	22.3431	0.374846	-0.0796511	0.0167768	0.21249
													20250507_s04p02t02_5sON_15sOFF_1000mV_dt500ms_spots_extended.h5	20250507s04p02t02	20250507s04p02	1	4	taxol	22.4234	0.700151	-0.161421	0.0312241	0.230552
													20250507_s04p02t02_5sON_15sOFF_1000mV_dt500ms_spots_extended.h5	20250507s04p02t02	20250507s04p02	1	5	taxol	22.5094	0.769883	-0.348423	0.0342028	0.452566
													20250507_s04p02t02_5sON_15sOFF_1000mV_dt500ms_spots_extended.h5	20250507s04p02t02	20250507s04p02	1	6	taxol	22.5312	0.739775	0.276299	0.0328333	-0.373491
													20250507_s04p02t02_5sON_15sOFF_1000mV_dt500ms_spots_extended.h5	20250507s04p02t02	20250507s04p02	1	7	taxol	22.5953	1.10254	-0.672426	0.0487951	0.609888
													20250507_s04p02t02_5sON_15sOFF_1000mV_dt500ms_spots_extended.h5	20250507s04p02t02	20250507s04p02	1	8	taxol	22.7239	1.25306	-0.751312	0.0551426	0.599584
													20250507_s04p02t02_5sON_15sOFF_1000mV_dt500ms_spots_extended.h5	20250507s04p02t02	20250507s04p02	1	9	taxol	22.8927	1.80547	-1.02887	0.0788666	0.569861
													20250507_s04p02t02_5sON_15sOFF_1000mV_dt500ms_spots_extended.h5	20250507s04p02t02	20250507s04p02	1	10	taxol	23.1756	5.46627	-0.989181	0.235863	0.180961
													20250507_s04p02t02_5sON_15sOFF_1000mV_dt500ms_spots_extended.h5	20250507s04p02t02	20250507s04p02	4	3	taxol	25.1196	0.931176	-0.32004	0.0370698	0.343694
													20250507_s04p02t01_5sON_15sOFF_1000mV_dt500ms_spots_extended.h5	20250507s04p02t01	20250507s04p02	2	2	taxol	23.6886	1.11333	-0.628427	0.0469987	0.564456
													20250507_s04p02t01_5sON_15sOFF_1000mV_dt500ms_spots_extended.h5	20250507s04p02t01	20250507s04p02	2	3	taxol	23.8293	1.25766	-0.843169	0.052778	0.670426
													20250507_s04p02t01_5sON_15sOFF_1000mV_dt500ms_spots_extended.h5	20250507s04p02t01	20250507s04p02	2	4	taxol	23.9725	1.1342	-0.458542	0.0473127	0.404285
													20250507_s04p02t01_5sON_15sOFF_1000mV_dt500ms_spots_extended.h5	20250507s04p02t01	20250507s04p02	2	5	taxol	24.0793	1.48167	-0.277097	0.061533	0.187017
													20250507_s04p02t01_5sON_15sOFF_1000mV_dt500ms_spots_extended.h5	20250507s04p02t01	20250507s04p02	2	6	taxol	24.1642	1.45822	-0.706623	0.0603463	0.48458
													20250507_s04p02t01_5sON_15sOFF_1000mV_dt500ms_spots_extended.h5	20250507s04p02t01	20250507s04p02	2	7	taxol	24.2517	1.13185	-0.746903	0.0466711	0.659894
													20250507_s04p02t01_5sON_15sOFF_1000mV_dt500ms_spots_extended.h5	20250507s04p02t01	20250507s04p02	2	8	taxol	24.3331	1.12732	-0.400666	0.0463289	0.355413
													20250507_s04p02t01_5sON_15sOFF_1000mV_dt500ms_spots_extended.h5	20250507s04p02t01	20250507s04p02	2	9	taxol	24.43	1.04645	-0.407832	0.0428348	0.389727
													20250507_s04p02t01_5sON_15sOFF_1000mV_dt500ms_spots_extended.h5	20250507s04p02t01	20250507s04p02	0	2	taxol	21.6755	0.922589	-0.332694	0.0425636	0.360609
													20250507_s04p02t01_5sON_15sOFF_1000mV_dt500ms_spots_extended.h5	20250507s04p02t01	20250507s04p02	0	3	taxol	21.7757	0.860239	-0.711911	0.0395046	0.827574
													20250507_s04p02t01_5sON_15sOFF_1000mV_dt500ms_spots_extended.h5	20250507s04p02t01	20250507s04p02	0	4	taxol	21.905	0.379563	-1.30482	0.0173277	3.43768
													20250507_s04p02t01_5sON_15sOFF_1000mV_dt500ms_spots_extended.h5	20250507s04p02t01	20250507s04p02	0	5	taxol	21.9685	0.640262	-0.50381	0.0291446	0.78688
													20250507_s04p02t01_5sON_15sOFF_1000mV_dt500ms_spots_extended.h5	20250507s04p02t01	20250507s04p02	0	6	taxol	22.0119	0.819924	-0.454591	0.0372492	0.55443
													20250507_s04p02t01_5sON_15sOFF_1000mV_dt500ms_spots_extended.h5	20250507s04p02t01	20250507s04p02	0	7	taxol	22.0267	0.454056	-0.598262	0.0206138	1.3176
													20250507_s04p02t01_5sON_15sOFF_1000mV_dt500ms_spots_extended.h5	20250507s04p02t01	20250507s04p02	0	8	taxol	22.0256	0.581791	-0.219585	0.0264143	0.377429
													20250507_s04p02t01_5sON_15sOFF_1000mV_dt500ms_spots_extended.h5	20250507s04p02t01	20250507s04p02	0	9	taxol	22.0898	0.73278	-0.747579	0.0331727	1.0202
													20250507_s04p02t01_5sON_15sOFF_1000mV_dt500ms_spots_extended.h5	20250507s04p02t01	20250507s04p02	0	10	taxol	22.1563	0.337245	-0.496597	0.0152212	1.47251
													20250507_s03p02t02_5sON_15sOFF_1000mV_dt500ms_spots_extended.h5	20250507s03p02t02	20250507s03p02	0	2	noco	25.4615	12.9258	-1.30783	0.507662	0.10118
													20250507_s03p02t02_5sON_15sOFF_1000mV_dt500ms_spots_extended.h5	20250507s03p02t02	20250507s03p02	0	3	noco	26.9032	10.2475	-2.50082	0.380903	0.244042
													20250507_s03p02t02_5sON_15sOFF_1000mV_dt500ms_spots_extended.h5	20250507s03p02t02	20250507s03p02	0	4	noco	30.0319	23.6382	-2.458	0.787101	0.103985
													20250507_s03p02t02_5sON_15sOFF_1000mV_dt500ms_spots_extended.h5	20250507s03p02t02	20250507s03p02	0	5	noco	33.1129	12.3257	-2.81218	0.372231	0.228157
													20250507_s03p02t02_5sON_15sOFF_1000mV_dt500ms_spots_extended.h5	20250507s03p02t02	20250507s03p02	0	6	noco	35.0892	9.17335	-1.83074	0.261429	0.199572
													20250507_s03p02t02_5sON_15sOFF_1000mV_dt500ms_spots_extended.h5	20250507s03p02t02	20250507s03p02	0	7	noco	38.3869	13.2693	-1.4804	0.345672	0.111566
													20250507_s03p02t02_5sON_15sOFF_1000mV_dt500ms_spots_extended.h5	20250507s03p02t02	20250507s03p02	0	8	noco	41.4751	7.68903	-1.87977	0.185389	0.244474
													20250507_s03p02t02_5sON_15sOFF_1000mV_dt500ms_spots_extended.h5	20250507s03p02t02	20250507s03p02	0	9	noco	43.813	9.51323	-1.35138	0.217133	0.142052
													20250507_s03p02t02_5sON_15sOFF_1000mV_dt500ms_spots_extended.h5	20250507s03p02t02	20250507s03p02	0	10	noco	47.9637	7.32982	-0.538525	0.15282	0.0734705
													20250507_s03p02t01_5sON_15sOFF_1000mV_dt500ms_spots_extended.h5	20250507s03p02t01	20250507s03p02	1	1	noco	21.3553	13.1128	-6.43706	0.614029	0.4909
													20250507_s03p02t01_5sON_15sOFF_1000mV_dt500ms_spots_extended.h5	20250507s03p02t01	20250507s03p02	1	2	noco	23.1449	20.3184	-2.93365	0.877877	0.144384
													20250507_s03p02t01_5sON_15sOFF_1000mV_dt500ms_spots_extended.h5	20250507s03p02t01	20250507s03p02	1	3	noco	26.1784	20.4122	-1.7657	0.779733	0.0865022
													20250507_s03p02t01_5sON_15sOFF_1000mV_dt500ms_spots_extended.h5	20250507s03p02t01	20250507s03p02	1	4	noco	30.1887	31.7442	-3.06899	1.05153	0.0966788
													20250507_s03p02t01_5sON_15sOFF_1000mV_dt500ms_spots_extended.h5	20250507s03p02t01	20250507s03p02	1	5	noco	35.8914	23.801	-1.89527	0.663138	0.07963
													20250507_s03p02t01_5sON_15sOFF_1000mV_dt500ms_spots_extended.h5	20250507s03p02t01	20250507s03p02	1	6	noco	39.9769	17.3497	-2.68799	0.433993	0.15493
													20250507_s03p02t01_5sON_15sOFF_1000mV_dt500ms_spots_extended.h5	20250507s03p02t01	20250507s03p02	1	7	noco	48.7862	22.5405	-2.11993	0.462026	0.0940496
													20250507_s03p02t01_5sON_15sOFF_1000mV_dt500ms_spots_extended.h5	20250507s03p02t01	20250507s03p02	1	8	noco	54.5275	3.47369	-1.61652	0.0637052	0.46536
													20250507_s03p02t01_5sON_15sOFF_1000mV_dt500ms_spots_extended.h5	20250507s03p02t01	20250507s03p02	1	9	noco	57.9009	5.55492	-0.770985	0.0959384	0.138793
													20250507_s03p02t01_5sON_15sOFF_1000mV_dt500ms_spots_extended.h5	20250507s03p02t01	20250507s03p02	1	10	noco	58.9821	0.51425	-0.339418	0.00871876	0.660025
													20250507_s03p02t01_5sON_15sOFF_1000mV_dt500ms_spots_extended.h5	20250507s03p02t01	20250507s03p02	8	7	noco	18.7967	18.01	-3.08296	0.958146	0.171181
													20250507_s03p02t01_5sON_15sOFF_1000mV_dt500ms_spots_extended.h5	20250507s03p02t01	20250507s03p02	13	7	noco	47.579	22.7345	-1.46616	0.477826	0.0644904
													20250507_s03p02t01_5sON_15sOFF_1000mV_dt500ms_spots_extended.h5	20250507s03p02t01	20250507s03p02	14	10	noco	21.8652	14.9555	-1.99203	0.683987	0.133197
													20250507_s04p01t02_5sON_15sOFF_1000mV_dt500ms_spots_extended.h5	20250507s04p01t02	20250507s04p01	0	2	taxol	20.4088	1.63572	-1.09242	0.0801479	0.667853
													20250507_s04p01t02_5sON_15sOFF_1000mV_dt500ms_spots_extended.h5	20250507s04p01t02	20250507s04p01	0	3	taxol	20.3926	1.87652	-0.0766406	0.0920198	0.0408418
													20250507_s04p01t02_5sON_15sOFF_1000mV_dt500ms_spots_extended.h5	20250507s04p01t02	20250507s04p01	0	4	taxol	20.3925	1.67595	-0.389413	0.0821848	0.232353
													20250507_s04p01t02_5sON_15sOFF_1000mV_dt500ms_spots_extended.h5	20250507s04p01t02	20250507s04p01	0	5	taxol	20.4531	1.11523	-1.42589	0.0545262	1.27857
													20250507_s04p01t02_5sON_15sOFF_1000mV_dt500ms_spots_extended.h5	20250507s04p01t02	20250507s04p01	0	6	taxol	20.4848	1.17006	-0.285043	0.0571185	0.243613
													20250507_s04p01t02_5sON_15sOFF_1000mV_dt500ms_spots_extended.h5	20250507s04p01t02	20250507s04p01	0	7	taxol	20.5909	1.94911	-0.61677	0.0946588	0.316437
													20250507_s04p01t02_5sON_15sOFF_1000mV_dt500ms_spots_extended.h5	20250507s04p01t02	20250507s04p01	0	8	taxol	20.6892	0.951431	-0.142516	0.0459868	0.149791
													20250507_s04p01t02_5sON_15sOFF_1000mV_dt500ms_spots_extended.h5	20250507s04p01t02	20250507s04p01	0	9	taxol	20.7456	1.23806	-0.656626	0.0596782	0.530367
													20250507_s04p01t02_5sON_15sOFF_1000mV_dt500ms_spots_extended.h5	20250507s04p01t02	20250507s04p01	0	10	taxol	20.7725	0.683502	0.0849781	0.0329042	-0.124327
													20250507_s04p01t02_5sON_15sOFF_1000mV_dt500ms_spots_extended.h5	20250507s04p01t02	20250507s04p01	4	2	taxol	21.2176	0.93889	-1.17123	0.0442505	1.24747
													20250507_s04p01t02_5sON_15sOFF_1000mV_dt500ms_spots_extended.h5	20250507s04p01t02	20250507s04p01	4	3	taxol	21.207	2.48178	-0.717201	0.117027	0.288986
													20250507_s04p01t02_5sON_15sOFF_1000mV_dt500ms_spots_extended.h5	20250507s04p01t02	20250507s04p01	4	4	taxol	21.4403	4.31072	-1.62687	0.201057	0.377402
													20250507_s04p01t02_5sON_15sOFF_1000mV_dt500ms_spots_extended.h5	20250507s04p01t02	20250507s04p01	4	5	taxol	21.6255	3.44357	-0.61942	0.159236	0.179877
													20250507_s04p01t02_5sON_15sOFF_1000mV_dt500ms_spots_extended.h5	20250507s04p01t02	20250507s04p01	4	6	taxol	21.8407	3.60198	-1.01724	0.164921	0.282412
													20250507_s04p01t02_5sON_15sOFF_1000mV_dt500ms_spots_extended.h5	20250507s04p01t02	20250507s04p01	4	7	taxol	22.1229	4.37048	-1.06727	0.197554	0.244199
													20250507_s04p01t02_5sON_15sOFF_1000mV_dt500ms_spots_extended.h5	20250507s04p01t02	20250507s04p01	4	8	taxol	22.2918	4.19425	-0.66974	0.188152	0.15968
													20250507_s04p01t02_5sON_15sOFF_1000mV_dt500ms_spots_extended.h5	20250507s04p01t02	20250507s04p01	4	9	taxol	22.5663	1.96317	-1.31778	0.0869958	0.671252
													20250507_s04p01t02_5sON_15sOFF_1000mV_dt500ms_spots_extended.h5	20250507s04p01t02	20250507s04p01	4	10	taxol	22.6175	2.32544	-1.27292	0.102816	0.547389
													20250507_s04p01t02_5sON_15sOFF_1000mV_dt500ms_spots_extended.h5	20250507s04p01t02	20250507s04p01	2	2	taxol	20.4289	1.46707	-0.480094	0.0718134	0.327247
													20250507_s04p01t02_5sON_15sOFF_1000mV_dt500ms_spots_extended.h5	20250507s04p01t02	20250507s04p01	2	3	taxol	20.4315	1.55319	-0.88251	0.0760196	0.568191
													20250507_s04p01t02_5sON_15sOFF_1000mV_dt500ms_spots_extended.h5	20250507s04p01t02	20250507s04p01	2	4	taxol	20.4098	2.63151	-1.13072	0.128933	0.429686
													20250507_s04p01t02_5sON_15sOFF_1000mV_dt500ms_spots_extended.h5	20250507s04p01t02	20250507s04p01	2	5	taxol	20.548	3.93925	-0.820853	0.191709	0.208378
													20250507_s04p01t02_5sON_15sOFF_1000mV_dt500ms_spots_extended.h5	20250507s04p01t02	20250507s04p01	2	6	taxol	20.7837	6.3898	-0.330792	0.307443	0.0517687
													20250507_s04p01t02_5sON_15sOFF_1000mV_dt500ms_spots_extended.h5	20250507s04p01t02	20250507s04p01	2	7	taxol	21.0389	4.48085	-0.591567	0.21298	0.132021
													20250507_s04p01t02_5sON_15sOFF_1000mV_dt500ms_spots_extended.h5	20250507s04p01t02	20250507s04p01	2	8	taxol	21.487	6.67155	-0.97593	0.310493	0.146282
													20250507_s04p01t02_5sON_15sOFF_1000mV_dt500ms_spots_extended.h5	20250507s04p01t02	20250507s04p01	2	9	taxol	21.726	1.90972	-1.63608	0.0879	0.856716
													20250507_s04p01t02_5sON_15sOFF_1000mV_dt500ms_spots_extended.h5	20250507s04p01t02	20250507s04p01	2	10	taxol	21.7761	3.92055	0.0558802	0.180039	-0.0142532
													20250507_s04p01t02_5sON_15sOFF_1000mV_dt500ms_spots_extended.h5	20250507s04p01t02	20250507s04p01	5	2	taxol	20.7137	1.19393	-0.229941	0.0576396	0.192592
													20250507_s04p01t02_5sON_15sOFF_1000mV_dt500ms_spots_extended.h5	20250507s04p01t02	20250507s04p01	5	3	taxol	20.6804	1.2456	-0.265278	0.0602306	0.212972
													20250507_s04p01t02_5sON_15sOFF_1000mV_dt500ms_spots_extended.h5	20250507s04p01t02	20250507s04p01	5	4	taxol	20.6647	0.818295	-0.627595	0.0395988	0.766955
													20250507_s04p01t02_5sON_15sOFF_1000mV_dt500ms_spots_extended.h5	20250507s04p01t02	20250507s04p01	5	5	taxol	20.6553	1.29845	-0.499028	0.0628625	0.384327
													20250507_s04p01t02_5sON_15sOFF_1000mV_dt500ms_spots_extended.h5	20250507s04p01t02	20250507s04p01	5	6	taxol	20.6632	0.932586	-0.719028	0.0451328	0.771004
													20250507_s04p01t02_5sON_15sOFF_1000mV_dt500ms_spots_extended.h5	20250507s04p01t02	20250507s04p01	5	7	taxol	20.7023	1.10013	-0.534604	0.0531405	0.485946
													20250507_s04p01t02_5sON_15sOFF_1000mV_dt500ms_spots_extended.h5	20250507s04p01t02	20250507s04p01	5	8	taxol	20.7299	0.927354	-0.338803	0.0447351	0.365344
													20250507_s04p01t02_5sON_15sOFF_1000mV_dt500ms_spots_extended.h5	20250507s04p01t02	20250507s04p01	5	9	taxol	20.7283	0.849238	-0.174364	0.04097	0.205319
													20250507_s04p01t02_5sON_15sOFF_1000mV_dt500ms_spots_extended.h5	20250507s04p01t02	20250507s04p01	5	10	taxol	20.7628	0.888395	-0.563699	0.0427877	0.634514
													20250507_s04p01t02_5sON_15sOFF_1000mV_dt500ms_spots_extended.h5	20250507s04p01t02	20250507s04p01	1	2	taxol	20.7532	2.71514	-1.96912	0.13083	0.725239
													20250507_s04p01t02_5sON_15sOFF_1000mV_dt500ms_spots_extended.h5	20250507s04p01t02	20250507s04p01	1	3	taxol	20.8798	5.24507	-1.30877	0.251203	0.249524
													20250507_s04p01t02_5sON_15sOFF_1000mV_dt500ms_spots_extended.h5	20250507s04p01t02	20250507s04p01	1	4	taxol	21.0176	2.44719	-1.36605	0.116435	0.558211
													20250507_s04p01t02_5sON_15sOFF_1000mV_dt500ms_spots_extended.h5	20250507s04p01t02	20250507s04p01	1	5	taxol	21.2437	4.84265	-1.28244	0.227957	0.264821
													20250507_s04p01t02_5sON_15sOFF_1000mV_dt500ms_spots_extended.h5	20250507s04p01t02	20250507s04p01	1	6	taxol	21.3966	3.03904	-0.479042	0.142033	0.15763
													20250507_s04p01t02_5sON_15sOFF_1000mV_dt500ms_spots_extended.h5	20250507s04p01t02	20250507s04p01	1	7	taxol	21.5946	3.42465	-0.848951	0.158589	0.247894
													20250507_s04p01t02_5sON_15sOFF_1000mV_dt500ms_spots_extended.h5	20250507s04p01t02	20250507s04p01	1	8	taxol	21.6659	1.25212	-0.758132	0.0577923	0.605478
													20250507_s04p01t02_5sON_15sOFF_1000mV_dt500ms_spots_extended.h5	20250507s04p01t02	20250507s04p01	1	9	taxol	21.6948	1.59733	-0.99029	0.0736274	0.619965
													20250507_s04p01t02_5sON_15sOFF_1000mV_dt500ms_spots_extended.h5	20250507s04p01t02	20250507s04p01	1	10	taxol	21.7562	1.17937	-1.47014	0.0542084	1.24655
													20250507_s04p01t02_5sON_15sOFF_1000mV_dt500ms_spots_extended.h5	20250507s04p01t02	20250507s04p01	20	7	taxol	23.315	5.82132	-1.12152	0.249681	0.192657
													20250507_s04p01t02_5sON_15sOFF_1000mV_dt500ms_spots_extended.h5	20250507s04p01t02	20250507s04p01	20	8	taxol	23.8795	4.31226	-1.31773	0.180585	0.305578
													20250507_s04p01t02_5sON_15sOFF_1000mV_dt500ms_spots_extended.h5	20250507s04p01t02	20250507s04p01	20	9	taxol	23.9901	1.3713	-1.17969	0.0571613	0.860271
													20250507_s04p01t02_5sON_15sOFF_1000mV_dt500ms_spots_extended.h5	20250507s04p01t02	20250507s04p01	20	10	taxol	24.0481	1.53275	-0.61626	0.0637367	0.402063
													20250507_s04p01t01_5sON_15sOFF_1000mV_dt500ms_spots_extended.h5	20250507s04p01t01	20250507s04p01	0	1	taxol	23.1386	1.32974	-1.31841	0.0574685	0.99148
													20250507_s04p01t01_5sON_15sOFF_1000mV_dt500ms_spots_extended.h5	20250507s04p01t01	20250507s04p01	0	2	taxol	22.9122	1.022	-0.943754	0.044605	0.923439
													20250507_s04p01t01_5sON_15sOFF_1000mV_dt500ms_spots_extended.h5	20250507s04p01t01	20250507s04p01	0	3	taxol	22.6605	2.72916	-0.338588	0.120437	0.124063
													20250507_s04p01t01_5sON_15sOFF_1000mV_dt500ms_spots_extended.h5	20250507s04p01t01	20250507s04p01	0	4	taxol	22.7045	2.64963	-0.714674	0.116701	0.269726
													20250507_s04p01t01_5sON_15sOFF_1000mV_dt500ms_spots_extended.h5	20250507s04p01t01	20250507s04p01	0	5	taxol	22.6078	0.42547	-0.653612	0.0188196	1.53621
													20250507_s04p01t01_5sON_15sOFF_1000mV_dt500ms_spots_extended.h5	20250507s04p01t01	20250507s04p01	7	1	taxol	21.1706	1.83823	-1.04864	0.0868291	0.570462
													20250507_s04p01t01_5sON_15sOFF_1000mV_dt500ms_spots_extended.h5	20250507s04p01t01	20250507s04p01	7	2	taxol	21.1083	1.89901	-0.563701	0.089965	0.296839
													20250507_s04p01t01_5sON_15sOFF_1000mV_dt500ms_spots_extended.h5	20250507s04p01t01	20250507s04p01	7	3	taxol	21.0621	3.58957	-0.605371	0.170428	0.168647
													20250507_s04p01t01_5sON_15sOFF_1000mV_dt500ms_spots_extended.h5	20250507s04p01t01	20250507s04p01	7	4	taxol	21.0696	1.04522	-0.830339	0.049608	0.794414
													20250507_s04p01t01_5sON_15sOFF_1000mV_dt500ms_spots_extended.h5	20250507s04p01t01	20250507s04p01	7	5	taxol	20.9956	1.40738	-0.872324	0.0670324	0.61982
													20250507_s04p01t01_5sON_15sOFF_1000mV_dt500ms_spots_extended.h5	20250507s04p01t01	20250507s04p01	7	6	taxol	20.9056	1.10844	-0.808213	0.0530211	0.729146
													20250507_s04p01t01_5sON_15sOFF_1000mV_dt500ms_spots_extended.h5	20250507s04p01t01	20250507s04p01	7	7	taxol	20.8577	0.956148	-1.05287	0.0458416	1.10116
													20250507_s04p01t01_5sON_15sOFF_1000mV_dt500ms_spots_extended.h5	20250507s04p01t01	20250507s04p01	7	8	taxol	20.773	0.947105	-1.13971	0.0455931	1.20336
													20250507_s04p01t01_5sON_15sOFF_1000mV_dt500ms_spots_extended.h5	20250507s04p01t01	20250507s04p01	7	9	taxol	20.6604	1.73092	-0.715838	0.0837794	0.41356
													20250507_s04p01t01_5sON_15sOFF_1000mV_dt500ms_spots_extended.h5	20250507s04p01t01	20250507s04p01	7	10	taxol	20.5781	1.16697	-1.00358	0.0567091	0.859995
													20250507_s04p01t01_5sON_15sOFF_1000mV_dt500ms_spots_extended.h5	20250507s04p01t01	20250507s04p01	6	1	taxol	22.1935	1.55648	-0.481568	0.0701324	0.309395
													20250507_s04p01t01_5sON_15sOFF_1000mV_dt500ms_spots_extended.h5	20250507s04p01t01	20250507s04p01	6	2	taxol	22.0149	1.26039	-0.434283	0.0572514	0.344563
													20250507_s04p01t01_5sON_15sOFF_1000mV_dt500ms_spots_extended.h5	20250507s04p01t01	20250507s04p01	6	3	taxol	21.8601	0.560284	-0.635766	0.0256305	1.13472
													20250507_s04p01t01_5sON_15sOFF_1000mV_dt500ms_spots_extended.h5	20250507s04p01t01	20250507s04p01	6	4	taxol	21.6788	0.740164	-0.779272	0.0341424	1.05284
													20250507_s04p01t01_5sON_15sOFF_1000mV_dt500ms_spots_extended.h5	20250507s04p01t01	20250507s04p01	6	5	taxol	21.5093	0.336658	-0.746965	0.0156517	2.21876
													20250507_s04p01t01_5sON_15sOFF_1000mV_dt500ms_spots_extended.h5	20250507s04p01t01	20250507s04p01	6	6	taxol	21.4062	0.64594	-0.515436	0.0301754	0.797962
													20250507_s04p01t01_5sON_15sOFF_1000mV_dt500ms_spots_extended.h5	20250507s04p01t01	20250507s04p01	6	7	taxol	21.342	1.20275	-0.378989	0.056356	0.315103
													20250507_s04p01t01_5sON_15sOFF_1000mV_dt500ms_spots_extended.h5	20250507s04p01t01	20250507s04p01	6	8	taxol	21.204	1.12815	-0.180033	0.0532045	0.159583
													20250507_s04p01t01_5sON_15sOFF_1000mV_dt500ms_spots_extended.h5	20250507s04p01t01	20250507s04p01	6	9	taxol	21.0861	1.34367	-0.359473	0.0637231	0.267531
													20250507_s04p01t01_5sON_15sOFF_1000mV_dt500ms_spots_extended.h5	20250507s04p01t01	20250507s04p01	6	10	taxol	21.0021	1.68035	0.0867016	0.0800086	-0.0515973
													20250507_s04p01t01_5sON_15sOFF_1000mV_dt500ms_spots_extended.h5	20250507s04p01t01	20250507s04p01	2	1	taxol	20.2866	3.97909	-1.78049	0.196143	0.447461
													20250507_s04p01t01_5sON_15sOFF_1000mV_dt500ms_spots_extended.h5	20250507s04p01t01	20250507s04p01	2	2	taxol	20.2063	2.98238	-0.429849	0.147596	0.14413
													20250507_s04p01t01_5sON_15sOFF_1000mV_dt500ms_spots_extended.h5	20250507s04p01t01	20250507s04p01	2	3	taxol	20.0172	1.30557	-0.0823677	0.0652225	0.0630895
													20250507_s04p01t01_5sON_15sOFF_1000mV_dt500ms_spots_extended.h5	20250507s04p01t01	20250507s04p01	2	4	taxol	19.8468	2.61448	0.0385059	0.131733	-0.0147279
													20250507_s04p01t01_5sON_15sOFF_1000mV_dt500ms_spots_extended.h5	20250507s04p01t01	20250507s04p01	2	5	taxol	19.6892	2.48004	-0.874299	0.125959	0.352535
													20250507_s04p01t01_5sON_15sOFF_1000mV_dt500ms_spots_extended.h5	20250507s04p01t01	20250507s04p01	2	6	taxol	19.5466	1.78326	-0.239976	0.091231	0.134572
													20250507_s04p01t01_5sON_15sOFF_1000mV_dt500ms_spots_extended.h5	20250507s04p01t01	20250507s04p01	2	7	taxol	19.5392	4.29215	-1.32122	0.219669	0.307823
													20250507_s04p01t01_5sON_15sOFF_1000mV_dt500ms_spots_extended.h5	20250507s04p01t01	20250507s04p01	2	8	taxol	19.8163	8.49646	-1.2771	0.428762	0.15031
													20250507_s04p01t01_5sON_15sOFF_1000mV_dt500ms_spots_extended.h5	20250507s04p01t01	20250507s04p01	2	9	taxol	19.878	2.20843	-1.30794	0.111099	0.592252
													20250507_s04p01t01_5sON_15sOFF_1000mV_dt500ms_spots_extended.h5	20250507s04p01t01	20250507s04p01	2	10	taxol	20.0344	7.78277	-0.324934	0.388471	0.0417505
													20250507_s04p01t01_5sON_15sOFF_1000mV_dt500ms_spots_extended.h5	20250507s04p01t01	20250507s04p01	3	1	taxol	21.1365	2.10361	-0.548537	0.0995249	0.260759
													20250507_s04p01t01_5sON_15sOFF_1000mV_dt500ms_spots_extended.h5	20250507s04p01t01	20250507s04p01	3	2	taxol	21.052	5.46329	-1.51133	0.259514	0.276633
													20250507_s04p01t01_5sON_15sOFF_1000mV_dt500ms_spots_extended.h5	20250507s04p01t01	20250507s04p01	3	3	taxol	21.1072	4.65831	-0.661542	0.220698	0.142013
													20250507_s04p01t01_5sON_15sOFF_1000mV_dt500ms_spots_extended.h5	20250507s04p01t01	20250507s04p01	3	4	taxol	21.0875	5.11474	-0.511396	0.242548	0.0999848
													20250507_s04p01t01_5sON_15sOFF_1000mV_dt500ms_spots_extended.h5	20250507s04p01t01	20250507s04p01	3	5	taxol	21.0953	3.60433	-1.39747	0.170859	0.38772
													20250507_s04p01t01_5sON_15sOFF_1000mV_dt500ms_spots_extended.h5	20250507s04p01t01	20250507s04p01	3	6	taxol	21.104	2.06906	-1.40103	0.098041	0.677133
													20250507_s04p01t01_5sON_15sOFF_1000mV_dt500ms_spots_extended.h5	20250507s04p01t01	20250507s04p01	3	7	taxol	20.9264	1.09303	-0.643412	0.052232	0.58865
													20250507_s04p01t01_5sON_15sOFF_1000mV_dt500ms_spots_extended.h5	20250507s04p01t01	20250507s04p01	3	8	taxol	20.8146	1.37743	-0.923691	0.0661761	0.670591
													20250507_s04p01t01_5sON_15sOFF_1000mV_dt500ms_spots_extended.h5	20250507s04p01t01	20250507s04p01	3	9	taxol	20.6201	1.42258	-0.559308	0.0689902	0.393163
													20250507_s04p01t01_5sON_15sOFF_1000mV_dt500ms_spots_extended.h5	20250507s04p01t01	20250507s04p01	3	10	taxol	20.5392	4.4851	-0.105144	0.218368	0.023443
													20250507_s03p03t01_5sON_15sOFF_1000mV_dt500ms_spots_extended.h5	20250507s03p03t01	20250507s03p03	1	2	noco	28.079	0.38257	-1.53396	0.0136248	4.00961
													20250507_s03p03t01_5sON_15sOFF_1000mV_dt500ms_spots_extended.h5	20250507s03p03t01	20250507s03p03	1	3	noco	28.2506	2.12236	-0.616472	0.075126	0.290466
													20250507_s03p03t01_5sON_15sOFF_1000mV_dt500ms_spots_extended.h5	20250507s03p03t01	20250507s03p03	1	4	noco	28.9655	8.24143	-2.33212	0.284526	0.282975
													20250507_s03p03t01_5sON_15sOFF_1000mV_dt500ms_spots_extended.h5	20250507s03p03t01	20250507s03p03	1	5	noco	30.3587	6.70798	-2.02595	0.220958	0.302022
													20250507_s03p03t01_5sON_15sOFF_1000mV_dt500ms_spots_extended.h5	20250507s03p03t01	20250507s03p03	1	6	noco	31.1381	5.32195	0.0531386	0.170914	-0.0099848
													20250507_s03p03t01_5sON_15sOFF_1000mV_dt500ms_spots_extended.h5	20250507s03p03t01	20250507s03p03	1	7	noco	31.4831	0.397403	-1.3869	0.0126227	3.48991
													20250507_s03p03t01_5sON_15sOFF_1000mV_dt500ms_spots_extended.h5	20250507s03p03t01	20250507s03p03	1	8	noco	31.791	2.98334	-1.70046	0.0938424	0.569984
													20250507_s03p03t01_5sON_15sOFF_1000mV_dt500ms_spots_extended.h5	20250507s03p03t01	20250507s03p03	1	9	noco	32.9048	10.225	-1.14287	0.310745	0.111772
													20250507_s03p03t01_5sON_15sOFF_1000mV_dt500ms_spots_extended.h5	20250507s03p03t01	20250507s03p03	1	10	noco	34.165	4.46614	-0.639695	0.130723	0.143232
													20250507_s03p03t02_5sON_15sOFF_1000mV_dt500ms_spots_extended.h5	20250507s03p03t02	20250507s03p03	0	2	noco	25.574	0.111371	-0.561251	0.00435484	5.03948
													20250507_s03p03t02_5sON_15sOFF_1000mV_dt500ms_spots_extended.h5	20250507s03p03t02	20250507s03p03	0	3	noco	26.0671	2.87174	-1.50695	0.110167	0.524752
													20250507_s03p03t02_5sON_15sOFF_1000mV_dt500ms_spots_extended.h5	20250507s03p03t02	20250507s03p03	0	4	noco	26.0904	-0.226312	-0.349263	-0.00867414	-1.54328
													20250507_s03p03t02_5sON_15sOFF_1000mV_dt500ms_spots_extended.h5	20250507s03p03t02	20250507s03p03	0	5	noco	26.2943	2.29476	-0.8338	0.087272	0.36335
													20250507_s03p03t02_5sON_15sOFF_1000mV_dt500ms_spots_extended.h5	20250507s03p03t02	20250507s03p03	0	6	noco	26.5141	0.604609	-0.314635	0.0228033	0.520394
													20250507_s03p03t02_5sON_15sOFF_1000mV_dt500ms_spots_extended.h5	20250507s03p03t02	20250507s03p03	0	7	noco	26.5229	0.165113	-0.8937	0.0062253	5.41265
													20250507_s03p03t02_5sON_15sOFF_1000mV_dt500ms_spots_extended.h5	20250507s03p03t02	20250507s03p03	0	8	noco	26.6164	0.692673	-1.81402	0.0260242	2.61887
													20250507_s03p03t02_5sON_15sOFF_1000mV_dt500ms_spots_extended.h5	20250507s03p03t02	20250507s03p03	0	9	noco	26.9567	2.33845	-0.870823	0.0867486	0.372393
													20250507_s03p03t02_5sON_15sOFF_1000mV_dt500ms_spots_extended.h5	20250507s03p03t02	20250507s03p03	0	10	noco	27.1588	1.65721	-0.025939	0.0610192	0.0156522
													20250507_s03p03t02_5sON_15sOFF_1000mV_dt500ms_spots_extended.h5	20250507s03p03t02	20250507s03p03	1	2	noco	27.8894	6.11996	0.259394	0.219437	-0.0423849
													20250507_s03p03t02_5sON_15sOFF_1000mV_dt500ms_spots_extended.h5	20250507s03p03t02	20250507s03p03	1	3	noco	28.4221	0.634201	-0.441654	0.0223137	0.696395
													20250507_s03p03t02_5sON_15sOFF_1000mV_dt500ms_spots_extended.h5	20250507s03p03t02	20250507s03p03	1	4	noco	28.6231	1.99169	-0.16769	0.0695832	0.0841947
													20250507_s03p03t02_5sON_15sOFF_1000mV_dt500ms_spots_extended.h5	20250507s03p03t02	20250507s03p03	1	5	noco	28.9993	0.0961387	-0.947077	0.00331521	9.85115
													20250507_s03p03t02_5sON_15sOFF_1000mV_dt500ms_spots_extended.h5	20250507s03p03t02	20250507s03p03	1	6	noco	29.7868	4.34554	-1.09452	0.145888	0.251873
													20250507_s03p03t02_5sON_15sOFF_1000mV_dt500ms_spots_extended.h5	20250507s03p03t02	20250507s03p03	1	7	noco	30.0277	1.55277	-0.268337	0.0517112	0.172812
													20250507_s03p03t02_5sON_15sOFF_1000mV_dt500ms_spots_extended.h5	20250507s03p03t02	20250507s03p03	1	8	noco	30.9934	6.15697	-1.02031	0.198654	0.165717
													20250507_s03p03t02_5sON_15sOFF_1000mV_dt500ms_spots_extended.h5	20250507s03p03t02	20250507s03p03	1	9	noco	31.5968	1.25893	0.00257496	0.0398437	-0.00204535
													20250507_s03p03t02_5sON_15sOFF_1000mV_dt500ms_spots_extended.h5	20250507s03p03t02	20250507s03p03	1	10	noco	32.1714	2.46591	-0.381074	0.076649	0.154537
													20240808_s03p02t01_NOCO_2_5sON_15sOFF_spots_extended.h5	20240808s03p02t01	20240808s03p02	1	1	noco	28.6723	25.8685	-3.72806	0.902213	0.144116
													20240808_s03p02t01_NOCO_2_5sON_15sOFF_spots_extended.h5	20240808s03p02t01	20240808s03p02	1	2	noco	33.9928	19.2565	-3.45934	0.566486	0.179646
													20240808_s03p02t01_NOCO_2_5sON_15sOFF_spots_extended.h5	20240808s03p02t01	20240808s03p02	1	3	noco	46.3496	63.7915	-4.76311	1.37631	0.0746668
													20240808_s03p02t01_NOCO_2_5sON_15sOFF_spots_extended.h5	20240808s03p02t01	20240808s03p02	1	4	noco	76.3001	24.2452	-5.40858	0.317761	0.223078
													20240808_s03p02t01_NOCO_2_5sON_15sOFF_spots_extended.h5	20240808s03p02t01	20240808s03p02	0	1	noco	24.34	22.6555	-2.72726	0.930794	0.120379
													20240808_s03p02t01_NOCO_2_5sON_15sOFF_spots_extended.h5	20240808s03p02t01	20240808s03p02	0	2	noco	27.2983	10.0875	-3.70636	0.369527	0.367422
													20240808_s03p02t01_NOCO_2_5sON_15sOFF_spots_extended.h5	20240808s03p02t01	20240808s03p02	0	3	noco	28.0704	8.55617	-2.60343	0.304811	0.304275
													20240808_s03p02t01_NOCO_2_5sON_15sOFF_spots_extended.h5	20240808s03p02t01	20240808s03p02	0	4	noco	29.4759	15.5104	-5.82595	0.526206	0.375616
													20240808_s03p02t01_NOCO_2_5sON_15sOFF_spots_extended.h5	20240808s03p02t01	20240808s03p02	0	5	noco	32.3837	20.4121	-4.35081	0.630321	0.213149
													20240808_s03p02t01_NOCO_2_5sON_15sOFF_spots_extended.h5	20240808s03p02t01	20240808s03p02	0	6	noco	35.2806	10.7304	-4.00074	0.304143	0.372843
													20240808_s03p02t01_NOCO_2_5sON_15sOFF_spots_extended.h5	20240808s03p02t01	20240808s03p02	0	7	noco	36.822	8.67911	-4.04954	0.235705	0.466585
													20240808_s03p02t01_NOCO_2_5sON_15sOFF_spots_extended.h5	20240808s03p02t01	20240808s03p02	0	8	noco	53.672	92.74	-1.91133	1.7279	0.0206096
													20250507_s04p03t01_5sON_15sOFF_1000mV_dt500ms_spots_extended.h5	20250507s04p03t01	20250507s04p03	1	1	taxol	24.6497	1.05073	-0.666614	0.0426266	0.634429
													20250507_s04p03t01_5sON_15sOFF_1000mV_dt500ms_spots_extended.h5	20250507s04p03t01	20250507s04p03	1	2	taxol	24.9745	0.563099	-0.754163	0.022547	1.33931
													20250507_s04p03t01_5sON_15sOFF_1000mV_dt500ms_spots_extended.h5	20250507s04p03t01	20250507s04p03	1	3	taxol	25.2735	0.660782	-0.381104	0.0261453	0.576747
													20250507_s04p03t01_5sON_15sOFF_1000mV_dt500ms_spots_extended.h5	20250507s04p03t01	20250507s04p03	1	4	taxol	25.5138	0.11825	-0.402724	0.00463474	3.4057
													20250507_s04p03t01_5sON_15sOFF_1000mV_dt500ms_spots_extended.h5	20250507s04p03t01	20250507s04p03	1	5	taxol	25.6856	0.538437	-0.108869	0.0209626	0.202195
													20250507_s04p03t01_5sON_15sOFF_1000mV_dt500ms_spots_extended.h5	20250507s04p03t01	20250507s04p03	1	6	taxol	25.8096	0.200135	-0.653709	0.00775427	3.26634
													20250507_s04p03t01_5sON_15sOFF_1000mV_dt500ms_spots_extended.h5	20250507s04p03t01	20250507s04p03	0	1	taxol	28.0402	2.29313	-0.813561	0.0817799	0.354782
													20250507_s04p03t01_5sON_15sOFF_1000mV_dt500ms_spots_extended.h5	20250507s04p03t01	20250507s04p03	0	2	taxol	28.7446	1.56643	-0.625944	0.0544948	0.399598
													20250507_s04p03t01_5sON_15sOFF_1000mV_dt500ms_spots_extended.h5	20250507s04p03t01	20250507s04p03	0	3	taxol	29.4712	3.35176	-1.44851	0.11373	0.432165
													20250507_s04p03t01_5sON_15sOFF_1000mV_dt500ms_spots_extended.h5	20250507s04p03t01	20250507s04p03	0	4	taxol	30.3812	3.02576	-1.59934	0.0995932	0.528576
													20250507_s04p03t01_5sON_15sOFF_1000mV_dt500ms_spots_extended.h5	20250507s04p03t01	20250507s04p03	0	5	taxol	30.9022	2.57499	-1.87132	0.0833271	0.726728
													20250507_s04p03t01_5sON_15sOFF_1000mV_dt500ms_spots_extended.h5	20250507s04p03t01	20250507s04p03	0	6	taxol	31.1303	2.58236	-0.360135	0.0829531	0.13946
													20250507_s04p03t01_5sON_15sOFF_1000mV_dt500ms_spots_extended.h5	20250507s04p03t01	20250507s04p03	0	7	taxol	31.5511	1.60668	-0.779319	0.0509229	0.485051
													20250507_s04p03t01_5sON_15sOFF_1000mV_dt500ms_spots_extended.h5	20250507s04p03t01	20250507s04p03	0	8	taxol	31.8562	1.20374	-0.521439	0.0377867	0.433183
													20250507_s04p03t01_5sON_15sOFF_1000mV_dt500ms_spots_extended.h5	20250507s04p03t01	20250507s04p03	0	9	taxol	32.5224	5.06329	-1.14512	0.155686	0.226161
													20250507_s04p03t01_5sON_15sOFF_1000mV_dt500ms_spots_extended.h5	20250507s04p03t01	20250507s04p03	0	10	taxol	33.4778	3.51701	-0.831408	0.105055	0.236396
													20250507_s04p03t02_5sON_15sOFF_1000mV_dt500ms_spots_extended.h5	20250507s04p03t02	20250507s04p03	0	2	taxol	34.3298	1.17546	-1.22404	0.0342403	1.04133
													20250507_s04p03t02_5sON_15sOFF_1000mV_dt500ms_spots_extended.h5	20250507s04p03t02	20250507s04p03	0	3	taxol	34.5159	1.20982	-1.17152	0.0350511	0.968347
													20250507_s04p03t02_5sON_15sOFF_1000mV_dt500ms_spots_extended.h5	20250507s04p03t02	20250507s04p03	0	4	taxol	34.5906	1.2675	-0.436187	0.036643	0.344132
													20250507_s04p03t02_5sON_15sOFF_1000mV_dt500ms_spots_extended.h5	20250507s04p03t02	20250507s04p03	0	5	taxol	34.8893	1.12888	-0.661054	0.0323561	0.585584
													20250507_s04p03t02_5sON_15sOFF_1000mV_dt500ms_spots_extended.h5	20250507s04p03t02	20250507s04p03	0	6	taxol	35.129	1.04604	-0.663646	0.0297771	0.634437
													20250507_s04p03t02_5sON_15sOFF_1000mV_dt500ms_spots_extended.h5	20250507s04p03t02	20250507s04p03	0	7	taxol	35.3836	0.993835	-0.635675	0.0280874	0.639619
													20250507_s04p03t02_5sON_15sOFF_1000mV_dt500ms_spots_extended.h5	20250507s04p03t02	20250507s04p03	0	8	taxol	35.7896	0.59312	-0.55607	0.0165724	0.937534
													20250507_s04p03t02_5sON_15sOFF_1000mV_dt500ms_spots_extended.h5	20250507s04p03t02	20250507s04p03	0	9	taxol	36.1645	0.472543	-0.454293	0.0130665	0.961381
													20250507_s04p03t02_5sON_15sOFF_1000mV_dt500ms_spots_extended.h5	20250507s04p03t02	20250507s04p03	0	10	taxol	36.3269	1.02966	-0.163054	0.0283442	0.158358
													20250507_s04p03t02_5sON_15sOFF_1000mV_dt500ms_spots_extended.h5	20250507s04p03t02	20250507s04p03	1	2	taxol	26.7632	1.0066	-0.231337	0.0376115	0.229819
													20250507_s04p03t02_5sON_15sOFF_1000mV_dt500ms_spots_extended.h5	20250507s04p03t02	20250507s04p03	1	3	taxol	26.9299	0.475282	-0.125401	0.0176488	0.263846
													20250507_s04p03t02_5sON_15sOFF_1000mV_dt500ms_spots_extended.h5	20250507s04p03t02	20250507s04p03	1	4	taxol	27.0907	0.472379	-0.43621	0.0174369	0.923433
													20250507_s04p03t02_5sON_15sOFF_1000mV_dt500ms_spots_extended.h5	20250507s04p03t02	20250507s04p03	2	7	taxol	27.4417	0.280077	-0.549449	0.0102063	1.96178
													20250507_s04p03t02_5sON_15sOFF_1000mV_dt500ms_spots_extended.h5	20250507s04p03t02	20250507s04p03	2	8	taxol	27.5753	0.634636	-0.527277	0.0230147	0.830834
													20250507_s04p03t02_5sON_15sOFF_1000mV_dt500ms_spots_extended.h5	20250507s04p03t02	20250507s04p03	2	9	taxol	27.7107	0.775754	-0.777841	0.0279947	1.00269
													20250507_s04p03t02_5sON_15sOFF_1000mV_dt500ms_spots_extended.h5	20250507s04p03t02	20250507s04p03	2	10	taxol	27.864	1.02121	-0.953794	0.0366497	0.933986
													20250507_s03p01t01_5sON_15sOFF_1000mV_dt500ms_spots_extended.h5	20250507s03p01t01	20250507s03p01	0	2	noco	19.9924	7.95331	-3.68149	0.397817	0.462887
													20250507_s03p01t01_5sON_15sOFF_1000mV_dt500ms_spots_extended.h5	20250507s03p01t01	20250507s03p01	0	3	noco	20.6279	16.0993	-2.82282	0.780463	0.175338
													20250507_s03p01t01_5sON_15sOFF_1000mV_dt500ms_spots_extended.h5	20250507s03p01t01	20250507s03p01	3	5	noco	24.0522	22.0224	-2.71016	0.915608	0.123064
													20250507_s03p01t01_5sON_15sOFF_1000mV_dt500ms_spots_extended.h5	20250507s03p01t01	20250507s03p01	3	6	noco	26.0256	11.6925	-4.23848	0.449272	0.362494
													20250507_s03p01t01_5sON_15sOFF_1000mV_dt500ms_spots_extended.h5	20250507s03p01t01	20250507s03p01	3	7	noco	26.5622	7.61568	-3.22908	0.286711	0.424003
													20250507_s03p01t01_5sON_15sOFF_1000mV_dt500ms_spots_extended.h5	20250507s03p01t01	20250507s03p01	3	8	noco	28.6379	17.5033	-3.38299	0.611192	0.193278
													20250507_s03p01t01_5sON_15sOFF_1000mV_dt500ms_spots_extended.h5	20250507s03p01t01	20250507s03p01	3	9	noco	30.3087	11.5544	-3.22709	0.381225	0.279295
													20250507_s03p01t01_5sON_15sOFF_1000mV_dt500ms_spots_extended.h5	20250507s03p01t01	20250507s03p01	3	10	noco	31.6128	6.4214	-3.36253	0.203127	0.523644
													20250507_s03p03t04_5sON_15sOFF_1000mV_dt500ms_spots_extended.h5	20250507s03p03t04	20250507s03p03	10	2	noco	23.4088	15.5985	-3.3181	0.666351	0.21272
													20250507_s03p03t04_5sON_15sOFF_1000mV_dt500ms_spots_extended.h5	20250507s03p03t04	20250507s03p03	10	3	noco	24.1936	4.62154	-3.35074	0.191023	0.725028
													20250507_s03p03t04_5sON_15sOFF_1000mV_dt500ms_spots_extended.h5	20250507s03p03t04	20250507s03p03	10	4	noco	25.4239	21.1952	-2.93324	0.833671	0.138392
													20250507_s03p03t04_5sON_15sOFF_1000mV_dt500ms_spots_extended.h5	20250507s03p03t04	20250507s03p03	10	5	noco	28.9476	26.2899	-4.08842	0.908188	0.155513
													20250507_s03p03t04_5sON_15sOFF_1000mV_dt500ms_spots_extended.h5	20250507s03p03t04	20250507s03p03	10	6	noco	31.4185	6.57936	-2.23034	0.20941	0.33899
													20250507_s03p03t04_5sON_15sOFF_1000mV_dt500ms_spots_extended.h5	20250507s03p03t04	20250507s03p03	10	7	noco	32.5814	7.00753	-3.03944	0.215078	0.433738
													20250507_s03p03t04_5sON_15sOFF_1000mV_dt500ms_spots_extended.h5	20250507s03p03t04	20250507s03p03	10	8	noco	35.6208	12.4773	-0.991577	0.350281	0.0794705
													20250507_s03p03t04_5sON_15sOFF_1000mV_dt500ms_spots_extended.h5	20250507s03p03t04	20250507s03p03	10	9	noco	38.2667	5.47339	-1.56065	0.143033	0.285134
													20250507_s01p02t01_5sON_15sOFF_1000mV_dt500ms_spots_extended.h5	20250507s01p02t01	20250507s01p02	0	2	noco	20.1005	8.15509	-1.53153	0.405716	0.1878
													20250507_s01p02t01_5sON_15sOFF_1000mV_dt500ms_spots_extended.h5	20250507s01p02t01	20250507s01p02	0	3	noco	20.9622	13.7082	-2.1984	0.653948	0.160371
													20250507_s01p02t01_5sON_15sOFF_1000mV_dt500ms_spots_extended.h5	20250507s01p02t01	20250507s01p02	0	4	noco	21.5357	5.98362	-2.19618	0.277847	0.367032
													20250507_s01p02t01_5sON_15sOFF_1000mV_dt500ms_spots_extended.h5	20250507s01p02t01	20250507s01p02	0	5	noco	22.1646	8.56547	-1.53835	0.386448	0.179599
													20250507_s01p02t01_5sON_15sOFF_1000mV_dt500ms_spots_extended.h5	20250507s01p02t01	20250507s01p02	0	6	noco	22.8758	13.0297	-1.60544	0.569583	0.123214
													20250507_s01p02t01_5sON_15sOFF_1000mV_dt500ms_spots_extended.h5	20250507s01p02t01	20250507s01p02	0	7	noco	23.9371	9.81839	-1.54676	0.410175	0.157537
													20250507_s02p01t03_5sON_15sOFF_1000mV_dt500ms_spots_extended.h5	20250507s02p01t03	20250507s02p01	1	1	noco	26.171	9.52793	-1.2923	0.364064	0.135633
													20250507_s02p01t03_5sON_15sOFF_1000mV_dt500ms_spots_extended.h5	20250507s02p01t03	20250507s02p01	1	2	noco	26.6468	0.629023	-0.119111	0.0236059	0.189359
													20250507_s02p01t03_5sON_15sOFF_1000mV_dt500ms_spots_extended.h5	20250507s02p01t03	20250507s02p01	1	3	noco	26.824	1.07676	-0.789232	0.0401415	0.732972
													20250507_s02p01t03_5sON_15sOFF_1000mV_dt500ms_spots_extended.h5	20250507s02p01t03	20250507s02p01	1	4	noco	26.852	0.652581	-0.41162	0.0243029	0.630757
													20250507_s02p01t03_5sON_15sOFF_1000mV_dt500ms_spots_extended.h5	20250507s02p01t03	20250507s02p01	1	5	noco	27.0999	3.18473	-0.663374	0.117518	0.208299
													20250507_s02p01t03_5sON_15sOFF_1000mV_dt500ms_spots_extended.h5	20250507s02p01t03	20250507s02p01	1	6	noco	27.4187	2.09864	-0.312253	0.0765404	0.148788
													20250507_s02p01t03_5sON_15sOFF_1000mV_dt500ms_spots_extended.h5	20250507s02p01t03	20250507s02p01	1	7	noco	27.7149	2.21762	-0.402185	0.0800155	0.181359
													20250507_s02p01t03_5sON_15sOFF_1000mV_dt500ms_spots_extended.h5	20250507s02p01t03	20250507s02p01	1	8	noco	28.026	2.16507	-0.0042244	0.0772522	0.00195116
													20250507_s02p01t03_5sON_15sOFF_1000mV_dt500ms_spots_extended.h5	20250507s02p01t03	20250507s02p01	1	9	noco	28.2984	1.74263	-1.17465	0.0615805	0.674067
													20250507_s02p01t03_5sON_15sOFF_1000mV_dt500ms_spots_extended.h5	20250507s02p01t03	20250507s02p01	1	10	noco	28.5502	1.62667	-1.0025	0.0569759	0.616289
													20250507_s02p01t03_5sON_15sOFF_1000mV_dt500ms_spots_extended.h5	20250507s02p01t03	20250507s02p01	0	1	noco	26.9771	6.52518	-1.6108	0.241878	0.246859
													20250507_s02p01t03_5sON_15sOFF_1000mV_dt500ms_spots_extended.h5	20250507s02p01t03	20250507s02p01	0	2	noco	27.9136	5.25564	-1.05055	0.188283	0.199891
													20250507_s02p01t03_5sON_15sOFF_1000mV_dt500ms_spots_extended.h5	20250507s02p01t03	20250507s02p01	0	3	noco	28.1985	0.760868	-0.381475	0.0269826	0.501368
													20250507_s02p01t03_5sON_15sOFF_1000mV_dt500ms_spots_extended.h5	20250507s02p01t03	20250507s02p01	0	4	noco	28.2296	0.196826	-0.276984	0.00697231	1.40726
													20250507_s02p01t03_5sON_15sOFF_1000mV_dt500ms_spots_extended.h5	20250507s02p01t03	20250507s02p01	0	5	noco	28.2534	0.145296	-0.0542345	0.00514259	0.373269
													20250507_s02p01t03_5sON_15sOFF_1000mV_dt500ms_spots_extended.h5	20250507s02p01t03	20250507s02p01	0	6	noco	28.3207	0.216481	-0.302356	0.00764391	1.39668
													20250507_s02p01t03_5sON_15sOFF_1000mV_dt500ms_spots_extended.h5	20250507s02p01t03	20250507s02p01	0	7	noco	28.3056	0.398753	-0.0644827	0.0140874	0.161711
													20250507_s02p01t03_5sON_15sOFF_1000mV_dt500ms_spots_extended.h5	20250507s02p01t03	20250507s02p01	0	8	noco	28.3391	0.273612	0.00992442	0.00965491	-0.0362719
													20250507_s02p01t03_5sON_15sOFF_1000mV_dt500ms_spots_extended.h5	20250507s02p01t03	20250507s02p01	0	9	noco	28.4175	0.172812	-0.20872	0.0060812	1.20778
													20250507_s02p01t03_5sON_15sOFF_1000mV_dt500ms_spots_extended.h5	20250507s02p01t03	20250507s02p01	0	10	noco	28.4634	0.828601	0.168506	0.0291111	-0.203363
													20250507_s01p03t01_5sON_15sOFF_1000mV_dt500ms_spots_extended.h5	20250507s01p03t01	20250507s01p03	0	2	noco	25.7348	27.9389	-2.13037	1.08565	0.0762508
													20250507_s01p03t01_5sON_15sOFF_1000mV_dt500ms_spots_extended.h5	20250507s01p03t01	20250507s01p03	0	3	noco	30.5788	32.9521	-2.69443	1.07761	0.081768
													20250507_s01p03t01_5sON_15sOFF_1000mV_dt500ms_spots_extended.h5	20250507s01p03t01	20250507s01p03	0	4	noco	34.3451	8.80208	-3.20113	0.256283	0.363678
													20250507_s01p03t01_5sON_15sOFF_1000mV_dt500ms_spots_extended.h5	20250507s01p03t01	20250507s01p03	0	5	noco	36.5341	20.8076	-3.20385	0.56954	0.153975
													20250507_s01p03t01_5sON_15sOFF_1000mV_dt500ms_spots_extended.h5	20250507s01p03t01	20250507s01p03	4	7	noco	22.097	7.46451	-0.825927	0.337807	0.110647
													20250507_s01p03t01_5sON_15sOFF_1000mV_dt500ms_spots_extended.h5	20250507s01p03t01	20250507s01p03	4	8	noco	22.8822	14.044	-1.00781	0.613754	0.0717607
													20250507_s01p03t01_5sON_15sOFF_1000mV_dt500ms_spots_extended.h5	20250507s01p03t01	20250507s01p03	4	9	noco	23.6721	2.95752	-0.270629	0.124937	0.0915054
													20250507_s01p03t01_5sON_15sOFF_1000mV_dt500ms_spots_extended.h5	20250507s01p03t01	20250507s01p03	4	10	noco	23.9103	2.39664	-0.974951	0.100234	0.406799
													20250507_s01p03t02_5sON_15sOFF_1000mV_dt500ms_spots_extended.h5	20250507s01p03t02	20250507s01p03	1	2	noco	44.9262	20.2257	-2.42069	0.450199	0.119684
													20250507_s01p01t02_5sON_15sOFF_1000mV_dt500ms_spots_extended.h5	20250507s01p01t02	20250507s01p01	1	1	noco	19.1589	5.8778	-2.99783	0.306793	0.510026
													20250507_s01p01t02_5sON_15sOFF_1000mV_dt500ms_spots_extended.h5	20250507s01p01t02	20250507s01p01	1	2	noco	19.4407	4.75939	-1.08539	0.244815	0.228052
													20250507_s01p01t02_5sON_15sOFF_1000mV_dt500ms_spots_extended.h5	20250507s01p01t02	20250507s01p01	1	3	noco	19.7961	7.38948	-1.54264	0.37328	0.208762
													20250507_s01p01t02_5sON_15sOFF_1000mV_dt500ms_spots_extended.h5	20250507s01p01t02	20250507s01p01	1	4	noco	20.4092	9.02826	-2.03446	0.442363	0.225343
													20250507_s01p01t02_5sON_15sOFF_1000mV_dt500ms_spots_extended.h5	20250507s01p01t02	20250507s01p01	1	5	noco	20.8384	4.18765	-2.53781	0.200958	0.606023
													20250507_s01p01t02_5sON_15sOFF_1000mV_dt500ms_spots_extended.h5	20250507s01p01t02	20250507s01p01	1	6	noco	21.0508	3.0474	-1.85814	0.144764	0.609745
													20250507_s01p01t02_5sON_15sOFF_1000mV_dt500ms_spots_extended.h5	20250507s01p01t02	20250507s01p01	1	7	noco	21.3396	4.87537	-1.52501	0.228466	0.312798
													20250507_s01p01t02_5sON_15sOFF_1000mV_dt500ms_spots_extended.h5	20250507s01p01t02	20250507s01p01	1	8	noco	21.6167	4.4992	-1.69533	0.208135	0.376806
													20250507_s01p01t02_5sON_15sOFF_1000mV_dt500ms_spots_extended.h5	20250507s01p01t02	20250507s01p01	1	9	noco	22.0014	4.49967	-1.74954	0.204518	0.388816
													20250507_s01p01t02_5sON_15sOFF_1000mV_dt500ms_spots_extended.h5	20250507s01p01t02	20250507s01p01	1	10	noco	22.1488	2.48376	-1.29574	0.11214	0.521686
													20250507_s01p01t02_5sON_15sOFF_1000mV_dt500ms_spots_extended.h5	20250507s01p01t02	20250507s01p01	2	2	noco	18.3332	2.16712	-0.98919	0.118207	0.456455
													20250507_s01p01t02_5sON_15sOFF_1000mV_dt500ms_spots_extended.h5	20250507s01p01t02	20250507s01p01	2	3	noco	18.5508	4.98678	-1.38977	0.268817	0.278691
													20250507_s01p01t02_5sON_15sOFF_1000mV_dt500ms_spots_extended.h5	20250507s01p01t02	20250507s01p01	2	4	noco	18.7433	4.15538	-1.37064	0.2217	0.329847
													20250507_s01p01t02_5sON_15sOFF_1000mV_dt500ms_spots_extended.h5	20250507s01p01t02	20250507s01p01	2	5	noco	19.0138	7.3553	-1.43731	0.38684	0.195411
													20250507_s01p01t02_5sON_15sOFF_1000mV_dt500ms_spots_extended.h5	20250507s01p01t02	20250507s01p01	2	6	noco	19.4335	4.08863	-0.879883	0.210391	0.215202
													20250507_s01p01t01_5sON_15sOFF_1000mV_dt500ms_spots_extended.h5	20250507s01p01t01	20250507s01p01	0	1	noco	20.529	9.06394	-2.07791	0.441519	0.22925
													20250507_s01p01t01_5sON_15sOFF_1000mV_dt500ms_spots_extended.h5	20250507s01p01t01	20250507s01p01	0	2	noco	20.9082	3.50343	-0.971948	0.167562	0.277428
													20250507_s01p01t01_5sON_15sOFF_1000mV_dt500ms_spots_extended.h5	20250507s01p01t01	20250507s01p01	0	3	noco	21.1031	6.15982	-0.586626	0.291892	0.0952342
													20250507_s01p01t01_5sON_15sOFF_1000mV_dt500ms_spots_extended.h5	20250507s01p01t01	20250507s01p01	1	1	noco	16.9249	5.14948	-1.57803	0.304255	0.306444
													20250507_s01p01t01_5sON_15sOFF_1000mV_dt500ms_spots_extended.h5	20250507s01p01t01	20250507s01p01	1	2	noco	17.1451	5.08563	-0.996873	0.296623	0.196018
													20250507_s01p01t01_5sON_15sOFF_1000mV_dt500ms_spots_extended.h5	20250507s01p01t01	20250507s01p01	1	3	noco	17.326	5.10699	-1.21202	0.294759	0.237326
													20250507_s01p01t01_5sON_15sOFF_1000mV_dt500ms_spots_extended.h5	20250507s01p01t01	20250507s01p01	1	4	noco	17.5107	4.50368	-1.13574	0.257196	0.25218
													20250507_s01p01t01_5sON_15sOFF_1000mV_dt500ms_spots_extended.h5	20250507s01p01t01	20250507s01p01	1	5	noco	17.6085	2.79639	-0.856717	0.158809	0.306365
													20250507_s01p01t01_5sON_15sOFF_1000mV_dt500ms_spots_extended.h5	20250507s01p01t01	20250507s01p01	1	6	noco	17.7099	2.25543	-0.824019	0.127354	0.36535
													20250507_s01p01t01_5sON_15sOFF_1000mV_dt500ms_spots_extended.h5	20250507s01p01t01	20250507s01p01	1	7	noco	17.8017	3.51558	-0.834783	0.197486	0.237453
													20250507_s01p01t01_5sON_15sOFF_1000mV_dt500ms_spots_extended.h5	20250507s01p01t01	20250507s01p01	1	8	noco	17.9479	3.88571	-0.85155	0.2165	0.219149
													20250507_s01p01t01_5sON_15sOFF_1000mV_dt500ms_spots_extended.h5	20250507s01p01t01	20250507s01p01	1	9	noco	18.0726	3.55659	-1.05167	0.196795	0.295696
													20250507_s01p01t01_5sON_15sOFF_1000mV_dt500ms_spots_extended.h5	20250507s01p01t01	20250507s01p01	1	10	noco	18.119	2.30459	-1.04682	0.127191	0.454235
													20250507_s01p01t01_5sON_15sOFF_1000mV_dt500ms_spots_extended.h5	20250507s01p01t01	20250507s01p01	2	2	noco	17.7119	5.92253	-1.09634	0.334382	0.185114
													20250507_s01p01t01_5sON_15sOFF_1000mV_dt500ms_spots_extended.h5	20250507s01p01t01	20250507s01p01	2	3	noco	17.8427	1.94559	-0.929826	0.109041	0.477914
													20250507_s01p01t01_5sON_15sOFF_1000mV_dt500ms_spots_extended.h5	20250507s01p01t01	20250507s01p01	2	4	noco	17.8612	1.18832	-0.981213	0.0665308	0.825716
													20250507_s01p01t01_5sON_15sOFF_1000mV_dt500ms_spots_extended.h5	20250507s01p01t01	20250507s01p01	2	5	noco	17.8759	1.75519	-0.362076	0.0981876	0.206288
													20250507_s01p01t01_5sON_15sOFF_1000mV_dt500ms_spots_extended.h5	20250507s01p01t01	20250507s01p01	2	6	noco	17.9524	1.89605	-0.756078	0.105616	0.398764
													20250507_s01p01t01_5sON_15sOFF_1000mV_dt500ms_spots_extended.h5	20250507s01p01t01	20250507s01p01	2	7	noco	18.2504	8.57227	-1.37643	0.469703	0.160568
													20250507_s01p01t01_5sON_15sOFF_1000mV_dt500ms_spots_extended.h5	20250507s01p01t01	20250507s01p01	2	8	noco	18.4883	4.46748	-1.88311	0.241638	0.421514
													20250507_s01p01t01_5sON_15sOFF_1000mV_dt500ms_spots_extended.h5	20250507s01p01t01	20250507s01p01	2	9	noco	18.7509	7.45387	-0.83349	0.39752	0.11182
													20250507_s01p01t01_5sON_15sOFF_1000mV_dt500ms_spots_extended.h5	20250507s01p01t01	20250507s01p01	2	10	noco	18.8664	2.03151	-0.567773	0.107679	0.279483
													20250507_s02p01t01_5sON_15sOFF_1000mV_dt500ms_spots_extended.h5	20250507s02p01t01	20250507s02p01	0	1	noco	17.567	3.63924	-3.37573	0.207163	0.927592
													20250507_s02p01t01_5sON_15sOFF_1000mV_dt500ms_spots_extended.h5	20250507s02p01t01	20250507s02p01	0	2	noco	17.8723	3.65611	-1.8252	0.204569	0.499218
													20250507_s02p01t01_5sON_15sOFF_1000mV_dt500ms_spots_extended.h5	20250507s02p01t01	20250507s02p01	0	3	noco	18.0483	2.77703	-2.0111	0.153867	0.724189
													20250507_s02p01t01_5sON_15sOFF_1000mV_dt500ms_spots_extended.h5	20250507s02p01t01	20250507s02p01	0	4	noco	18.3348	9.92446	-1.74399	0.54129	0.175726
													20250507_s02p01t01_5sON_15sOFF_1000mV_dt500ms_spots_extended.h5	20250507s02p01t01	20250507s02p01	0	5	noco	18.6485	5.66101	-0.922196	0.303564	0.162903
													20250507_s02p01t01_5sON_15sOFF_1000mV_dt500ms_spots_extended.h5	20250507s02p01t01	20250507s02p01	0	6	noco	19.0347	10.2472	-0.825695	0.538343	0.0805774
													20250507_s02p01t01_5sON_15sOFF_1000mV_dt500ms_spots_extended.h5	20250507s02p01t01	20250507s02p01	0	7	noco	19.5368	8.64477	-1.83283	0.442487	0.212016
													20250507_s02p01t01_5sON_15sOFF_1000mV_dt500ms_spots_extended.h5	20250507s02p01t01	20250507s02p01	0	8	noco	19.9922	5.68544	-2.10364	0.284383	0.370005
													20250507_s02p01t01_5sON_15sOFF_1000mV_dt500ms_spots_extended.h5	20250507s02p01t01	20250507s02p01	0	9	noco	20.2694	4.78863	-1.80209	0.236249	0.376327
													20250507_s02p01t01_5sON_15sOFF_1000mV_dt500ms_spots_extended.h5	20250507s02p01t01	20250507s02p01	0	10	noco	20.8937	18.571	-1.55916	0.888834	0.0839569
													20250507_s02p01t02_5sON_15sOFF_1000mV_dt500ms_spots_extended.h5	20250507s02p01t02	20250507s02p01	2	2	noco	25.3199	15.2085	-2.02064	0.600653	0.132863
													20250507_s02p01t02_5sON_15sOFF_1000mV_dt500ms_spots_extended.h5	20250507s02p01t02	20250507s02p01	2	3	noco	26.2322	5.12936	-1.56175	0.195537	0.304472
													20250507_s02p01t02_5sON_15sOFF_1000mV_dt500ms_spots_extended.h5	20250507s02p01t02	20250507s02p01	2	4	noco	26.6316	5.9071	-1.48307	0.221808	0.251066
													20250507_s02p01t02_5sON_15sOFF_1000mV_dt500ms_spots_extended.h5	20250507s02p01t02	20250507s02p01	2	5	noco	27.4549	6.61575	-1.67413	0.240968	0.253052
													20250507_s02p01t02_5sON_15sOFF_1000mV_dt500ms_spots_extended.h5	20250507s02p01t02	20250507s02p01	2	6	noco	28.9378	11.5431	-2.36827	0.398895	0.205167
													20250507_s02p01t02_5sON_15sOFF_1000mV_dt500ms_spots_extended.h5	20250507s02p01t02	20250507s02p01	2	7	noco	30.8793	14.3205	-1.85894	0.463757	0.12981
													20250507_s02p01t02_5sON_15sOFF_1000mV_dt500ms_spots_extended.h5	20250507s02p01t02	20250507s02p01	2	8	noco	32.739	6.09589	-1.1064	0.186196	0.1815
													20250507_s02p02t01_5sON_15sOFF_1000mV_dt500ms_spots_extended.h5	20250507s02p02t01	20250507s02p02	0	1	noco	19.0768	4.10856	-4.6269	0.215369	1.12616
													20250507_s02p02t01_5sON_15sOFF_1000mV_dt500ms_spots_extended.h5	20250507s02p02t01	20250507s02p02	0	2	noco	19.4249	9.95308	-1.39978	0.512388	0.140638
													20250507_s02p02t01_5sON_15sOFF_1000mV_dt500ms_spots_extended.h5	20250507s02p02t01	20250507s02p02	0	3	noco	20.1555	9.16514	-2.45991	0.454721	0.268398
													20250507_s02p02t01_5sON_15sOFF_1000mV_dt500ms_spots_extended.h5	20250507s02p02t01	20250507s02p02	0	4	noco	20.6181	6.31819	-2.06078	0.306439	0.326166
													20250507_s02p02t01_5sON_15sOFF_1000mV_dt500ms_spots_extended.h5	20250507s02p02t01	20250507s02p02	0	5	noco	20.9344	4.7173	-1.47066	0.225337	0.31176
													20250507_s02p02t01_5sON_15sOFF_1000mV_dt500ms_spots_extended.h5	20250507s02p02t01	20250507s02p02	0	6	noco	21.2378	3.89403	-1.91243	0.183354	0.491119
													20250507_s02p02t01_5sON_15sOFF_1000mV_dt500ms_spots_extended.h5	20250507s02p02t01	20250507s02p02	0	7	noco	21.5667	6.5902	-1.88034	0.305573	0.285324
													20250507_s02p02t01_5sON_15sOFF_1000mV_dt500ms_spots_extended.h5	20250507s02p02t01	20250507s02p02	0	8	noco	21.9471	4.04049	-0.454781	0.184102	0.112556
													20250507_s02p02t01_5sON_15sOFF_1000mV_dt500ms_spots_extended.h5	20250507s02p02t01	20250507s02p02	0	9	noco	22.5313	7.55248	-0.760144	0.3352	0.100648
													20250507_s02p02t01_5sON_15sOFF_1000mV_dt500ms_spots_extended.h5	20250507s02p02t01	20250507s02p02	0	10	noco	22.8702	0.664335	-1.19546	0.0290481	1.79948
													20240808_s03p01t01_NOCO_2_5sON_15sOFF_spots_extended.h5	20240808s03p01t01	20240808s03p01	0	1	noco	81.6283	23.9693	-7.84864	0.293639	0.327446
													20240808_s03p01t01_NOCO_2_5sON_15sOFF_spots_extended.h5	20240808s03p01t01	20240808s03p01	0	2	noco	95.8828	17.9254	-7.54492	0.186951	0.420907
													20250507_s04p03t03_5sON_15sOFF_1000mV_dt500ms_spots_extended.h5	20250507s04p03t03	20250507s04p03	1	2	taxol	28.3591	1.44375	-0.866111	0.0509097	0.599903
													20250507_s04p03t03_5sON_15sOFF_1000mV_dt500ms_spots_extended.h5	20250507s04p03t03	20250507s04p03	1	3	taxol	28.4443	0.752936	-0.5774	0.0264705	0.766865
													20250507_s04p03t03_5sON_15sOFF_1000mV_dt500ms_spots_extended.h5	20250507s04p03t03	20250507s04p03	1	4	taxol	28.5038	0.730491	-0.503353	0.0256278	0.689062
													20250507_s04p03t03_5sON_15sOFF_1000mV_dt500ms_spots_extended.h5	20250507s04p03t03	20250507s04p03	1	5	taxol	28.5738	0.717385	-0.695921	0.0251063	0.97008
													20250507_s04p03t03_5sON_15sOFF_1000mV_dt500ms_spots_extended.h5	20250507s04p03t03	20250507s04p03	1	6	taxol	28.6098	1.44216	-0.336993	0.0504079	0.233672
													20250507_s04p03t03_5sON_15sOFF_1000mV_dt500ms_spots_extended.h5	20250507s04p03t03	20250507s04p03	1	7	taxol	28.627	1.30046	-0.292921	0.0454278	0.225244
													20250507_s04p03t03_5sON_15sOFF_1000mV_dt500ms_spots_extended.h5	20250507s04p03t03	20250507s04p03	1	8	taxol	28.6427	0.984475	-0.049418	0.0343709	0.0501973
													20250507_s04p03t03_5sON_15sOFF_1000mV_dt500ms_spots_extended.h5	20250507s04p03t03	20250507s04p03	1	9	taxol	28.698	0.423582	-0.960879	0.01476	2.26846
													20250507_s04p03t03_5sON_15sOFF_1000mV_dt500ms_spots_extended.h5	20250507s04p03t03	20250507s04p03	1	10	taxol	28.5604	0.592031	0.130976	0.0207291	-0.221231
													20250507_s04p03t03_5sON_15sOFF_1000mV_dt500ms_spots_extended.h5	20250507s04p03t03	20250507s04p03	0	2	taxol	37.2632	0.781255	-0.700231	0.0209659	0.89629
													20250507_s04p03t03_5sON_15sOFF_1000mV_dt500ms_spots_extended.h5	20250507s04p03t03	20250507s04p03	0	3	taxol	37.4003	0.760555	-0.671432	0.0203355	0.882817
													20250507_s04p03t03_5sON_15sOFF_1000mV_dt500ms_spots_extended.h5	20250507s04p03t03	20250507s04p03	0	4	taxol	38.1153	5.4578	-0.87681	0.143192	0.160653
													20250507_s04p03t03_5sON_15sOFF_1000mV_dt500ms_spots_extended.h5	20250507s04p03t03	20250507s04p03	0	5	taxol	39.6725	5.87034	-1.40998	0.14797	0.240187
													20250507_s04p03t03_5sON_15sOFF_1000mV_dt500ms_spots_extended.h5	20250507s04p03t03	20250507s04p03	0	6	taxol	40.9091	7.07365	-1.44432	0.172911	0.204183
													20250507_s04p03t03_5sON_15sOFF_1000mV_dt500ms_spots_extended.h5	20250507s04p03t03	20250507s04p03	0	7	taxol	42.0523	5.30759	-1.2873	0.126214	0.242539
													20250507_s04p03t03_5sON_15sOFF_1000mV_dt500ms_spots_extended.h5	20250507s04p03t03	20250507s04p03	0	8	taxol	43.7031	4.35895	-1.78371	0.09974	0.409207
													20250507_s04p03t03_5sON_15sOFF_1000mV_dt500ms_spots_extended.h5	20250507s04p03t03	20250507s04p03	0	9	taxol	47.818	20.6148	-1.82171	0.431109	0.0883689
													20250507_s04p03t03_5sON_15sOFF_1000mV_dt500ms_spots_extended.h5	20250507s04p03t03	20250507s04p03	0	10	taxol	54.41	10.261	-1.61891	0.188586	0.157774
													20250507_s03p03t03_5sON_15sOFF_1000mV_dt500ms_spots_extended.h5	20250507s03p03t03	20250507s03p03	0	2	noco	37.5476	21.2087	-2.13401	0.564849	0.10062
													20250507_s03p03t03_5sON_15sOFF_1000mV_dt500ms_spots_extended.h5	20250507s03p03t03	20250507s03p03	0	3	noco	44.4552	16.6796	-1.62672	0.375201	0.097527
													20250507_s03p03t03_5sON_15sOFF_1000mV_dt500ms_spots_extended.h5	20250507s03p03t03	20250507s03p03	0	4	noco	48.8935	7.62848	-1.49572	0.156022	0.19607
													20250507_s03p03t03_5sON_15sOFF_1000mV_dt500ms_spots_extended.h5	20250507s03p03t03	20250507s03p03	0	5	noco	50.793	4.77909	-1.72251	0.0940895	0.360426
													20250507_s03p03t03_5sON_15sOFF_1000mV_dt500ms_spots_extended.h5	20250507s03p03t03	20250507s03p03	0	6	noco	52.3462	3.45108	-0.614037	0.065928	0.177926
													20250507_s03p03t03_5sON_15sOFF_1000mV_dt500ms_spots_extended.h5	20250507s03p03t03	20250507s03p03	0	7	noco	53.633	3.7943	-0.910631	0.0707457	0.24
													20250507_s03p03t03_5sON_15sOFF_1000mV_dt500ms_spots_extended.h5	20250507s03p03t03	20250507s03p03	0	8	noco	54.7277	1.41107	-0.621168	0.0257834	0.440212
													20250507_s03p03t03_5sON_15sOFF_1000mV_dt500ms_spots_extended.h5	20250507s03p03t03	20250507s03p03	0	9	noco	55.1554	1.6199	-0.953322	0.0293698	0.588506
													20250507_s03p03t03_5sON_15sOFF_1000mV_dt500ms_spots_extended.h5	20250507s03p03t03	20250507s03p03	0	10	noco	56.3552	4.11563	-0.30167	0.0730302	0.0732986
													20250507_s03p03t03_5sON_15sOFF_1000mV_dt500ms_spots_extended.h5	20250507s03p03t03	20250507s03p03	2	2	noco	30.2974	10.5881	-2.10085	0.349473	0.198416
													20250507_s03p03t03_5sON_15sOFF_1000mV_dt500ms_spots_extended.h5	20250507s03p03t03	20250507s03p03	2	3	noco	33.5172	13.2536	-2.205	0.395426	0.16637
													20250507_s03p03t03_5sON_15sOFF_1000mV_dt500ms_spots_extended.h5	20250507s03p03t03	20250507s03p03	2	4	noco	36.4634	17.8732	-2.23236	0.490168	0.1249
													20250507_s03p03t03_5sON_15sOFF_1000mV_dt500ms_spots_extended.h5	20250507s03p03t03	20250507s03p03	2	5	noco	40.7923	20.5364	-1.95661	0.503438	0.0952753
													20250507_s03p03t03_5sON_15sOFF_1000mV_dt500ms_spots_extended.h5	20250507s03p03t03	20250507s03p03	2	6	noco	45.826	4.86781	-2.60303	0.106224	0.534743
													20250507_s03p03t03_5sON_15sOFF_1000mV_dt500ms_spots_extended.h5	20250507s03p03t03	20250507s03p03	2	7	noco	47.1299	5.65917	-1.99667	0.120076	0.35282
													20250507_s03p03t03_5sON_15sOFF_1000mV_dt500ms_spots_extended.h5	20250507s03p03t03	20250507s03p03	2	8	noco	50.0536	8.9601	-0.338739	0.17901	0.0378052
													20250507_s03p03t03_5sON_15sOFF_1000mV_dt500ms_spots_extended.h5	20250507s03p03t03	20250507s03p03	2	9	noco	52.0046	3.43319	-0.98975	0.066017	0.288289
													20250507_s03p03t03_5sON_15sOFF_1000mV_dt500ms_spots_extended.h5	20250507s03p03t03	20250507s03p03	2	10	noco	52.8799	1.65587	-0.395709	0.0313139	0.238973
													20250507_s04p01t03_5sON_15sOFF_1000mV_dt500ms_spots_extended.h5	20250507s04p01t03	20250507s04p01	3	2	taxol	23.2197	9.98795	-1.29917	0.430151	0.130073
													20250507_s04p01t03_5sON_15sOFF_1000mV_dt500ms_spots_extended.h5	20250507s04p01t03	20250507s04p01	3	3	taxol	23.8652	4.38977	-1.89891	0.18394	0.432576
													20250507_s04p01t03_5sON_15sOFF_1000mV_dt500ms_spots_extended.h5	20250507s04p01t03	20250507s04p01	3	4	taxol	24.1221	4.4003	-1.28824	0.182418	0.292762
													20250507_s04p01t03_5sON_15sOFF_1000mV_dt500ms_spots_extended.h5	20250507s04p01t03	20250507s04p01	3	5	taxol	24.7495	10.0487	-0.941706	0.406017	0.093714
													20250507_s04p01t03_5sON_15sOFF_1000mV_dt500ms_spots_extended.h5	20250507s04p01t03	20250507s04p01	3	6	taxol	25.4483	5.12937	-1.26834	0.201561	0.247271
													20250507_s04p01t03_5sON_15sOFF_1000mV_dt500ms_spots_extended.h5	20250507s04p01t03	20250507s04p01	3	7	taxol	25.6818	3.91245	-1.12877	0.152344	0.288506
													20250507_s04p01t03_5sON_15sOFF_1000mV_dt500ms_spots_extended.h5	20250507s04p01t03	20250507s04p01	3	8	taxol	26.1026	6.40732	-1.26906	0.245467	0.198064
													20250507_s04p01t03_5sON_15sOFF_1000mV_dt500ms_spots_extended.h5	20250507s04p01t03	20250507s04p01	3	9	taxol	26.4398	3.48755	-1.56657	0.131905	0.449189
													20250507_s04p01t03_5sON_15sOFF_1000mV_dt500ms_spots_extended.h5	20250507s04p01t03	20250507s04p01	3	10	taxol	26.7374	8.35994	-0.244006	0.312669	0.0291875
													20250507_s04p01t03_5sON_15sOFF_1000mV_dt500ms_spots_extended.h5	20250507s04p01t03	20250507s04p01	1	2	taxol	22.2888	5.82486	-1.13373	0.261335	0.194637
													20250507_s04p01t03_5sON_15sOFF_1000mV_dt500ms_spots_extended.h5	20250507s04p01t03	20250507s04p01	1	3	taxol	22.4785	3.74233	-1.32416	0.166485	0.353834
													20250507_s04p01t03_5sON_15sOFF_1000mV_dt500ms_spots_extended.h5	20250507s04p01t03	20250507s04p01	1	4	taxol	22.6741	4.74803	-1.30461	0.209403	0.274769
													20250507_s04p01t03_5sON_15sOFF_1000mV_dt500ms_spots_extended.h5	20250507s04p01t03	20250507s04p01	1	5	taxol	22.6681	1.75317	-0.803735	0.0773409	0.458446
													20250507_s04p01t03_5sON_15sOFF_1000mV_dt500ms_spots_extended.h5	20250507s04p01t03	20250507s04p01	1	6	taxol	22.7475	3.05672	-0.771935	0.134376	0.252537
													20250507_s04p01t03_5sON_15sOFF_1000mV_dt500ms_spots_extended.h5	20250507s04p01t03	20250507s04p01	1	7	taxol	22.9635	6.00028	-0.978012	0.261296	0.162994
													20250507_s04p01t03_5sON_15sOFF_1000mV_dt500ms_spots_extended.h5	20250507s04p01t03	20250507s04p01	1	8	taxol	23.1727	3.82626	-0.546442	0.165119	0.142814
													20250507_s04p01t03_5sON_15sOFF_1000mV_dt500ms_spots_extended.h5	20250507s04p01t03	20250507s04p01	1	9	taxol	23.4214	6.33876	-0.451477	0.270639	0.0712249
													20250507_s04p01t03_5sON_15sOFF_1000mV_dt500ms_spots_extended.h5	20250507s04p01t03	20250507s04p01	1	10	taxol	23.9358	3.21242	-1.04179	0.13421	0.324302
													20250507_s04p01t03_5sON_15sOFF_1000mV_dt500ms_spots_extended.h5	20250507s04p01t03	20250507s04p01	0	2	taxol	21.8227	3.89397	-1.8189	0.178437	0.467105
													20250507_s04p01t03_5sON_15sOFF_1000mV_dt500ms_spots_extended.h5	20250507s04p01t03	20250507s04p01	0	3	taxol	21.9307	3.94768	-1.53951	0.180007	0.38998
													20250507_s04p01t03_5sON_15sOFF_1000mV_dt500ms_spots_extended.h5	20250507s04p01t03	20250507s04p01	0	4	taxol	22.1156	4.37112	-1.89133	0.197649	0.432688
													20250507_s04p01t03_5sON_15sOFF_1000mV_dt500ms_spots_extended.h5	20250507s04p01t03	20250507s04p01	0	5	taxol	22.301	4.8472	-1.62554	0.217354	0.335357
													20250507_s04p01t03_5sON_15sOFF_1000mV_dt500ms_spots_extended.h5	20250507s04p01t03	20250507s04p01	0	6	taxol	22.3647	3.03189	-0.830355	0.135566	0.273874
													20250507_s04p01t03_5sON_15sOFF_1000mV_dt500ms_spots_extended.h5	20250507s04p01t03	20250507s04p01	0	7	taxol	22.4481	4.65086	-0.882786	0.207183	0.189811
													20250507_s04p01t03_5sON_15sOFF_1000mV_dt500ms_spots_extended.h5	20250507s04p01t03	20250507s04p01	0	8	taxol	22.7259	5.21515	-2.24247	0.229481	0.42999
													20250507_s04p01t03_5sON_15sOFF_1000mV_dt500ms_spots_extended.h5	20250507s04p01t03	20250507s04p01	0	9	taxol	23.4841	15.4221	-1.33761	0.656704	0.0867331
													20250507_s04p01t03_5sON_15sOFF_1000mV_dt500ms_spots_extended.h5	20250507s04p01t03	20250507s04p01	0	10	taxol	24.392	4.60013	-2.63835	0.188592	0.57354
													20250507_s04p01t03_5sON_15sOFF_1000mV_dt500ms_spots_extended.h5	20250507s04p01t03	20250507s04p01	4	2	taxol	21.02	1.31963	-0.614428	0.0627798	0.465606
													20250507_s04p01t03_5sON_15sOFF_1000mV_dt500ms_spots_extended.h5	20250507s04p01t03	20250507s04p01	4	3	taxol	21.0814	1.0426	-0.807033	0.0494561	0.774055
													20250507_s04p01t03_5sON_15sOFF_1000mV_dt500ms_spots_extended.h5	20250507s04p01t03	20250507s04p01	4	4	taxol	21.141	1.7325	-0.664743	0.08195	0.383689
													20250507_s04p01t03_5sON_15sOFF_1000mV_dt500ms_spots_extended.h5	20250507s04p01t03	20250507s04p01	4	5	taxol	21.1647	1.30131	-0.527781	0.0614851	0.405576
													20250507_s04p01t03_5sON_15sOFF_1000mV_dt500ms_spots_extended.h5	20250507s04p01t03	20250507s04p01	4	6	taxol	21.1576	1.44802	-0.676405	0.0684396	0.467126
													20250507_s04p01t03_5sON_15sOFF_1000mV_dt500ms_spots_extended.h5	20250507s04p01t03	20250507s04p01	4	7	taxol	21.1722	0.934635	-0.751738	0.0441445	0.804312
													20250507_s04p01t03_5sON_15sOFF_1000mV_dt500ms_spots_extended.h5	20250507s04p01t03	20250507s04p01	4	8	taxol	21.2208	1.26327	-0.976018	0.0595298	0.772613
													20250507_s04p01t03_5sON_15sOFF_1000mV_dt500ms_spots_extended.h5	20250507s04p01t03	20250507s04p01	4	9	taxol	21.2491	1.27169	-0.416778	0.0598467	0.327736
													20250507_s04p01t03_5sON_15sOFF_1000mV_dt500ms_spots_extended.h5	20250507s04p01t03	20250507s04p01	4	10	taxol	21.333	1.61275	-0.814484	0.0755986	0.505029
													20250507_s04p01t03_5sON_15sOFF_1000mV_dt500ms_spots_extended.h5	20250507s04p01t03	20250507s04p01	2	2	taxol	21.1273	2.55391	-0.906598	0.120882	0.354984
													20250507_s04p01t03_5sON_15sOFF_1000mV_dt500ms_spots_extended.h5	20250507s04p01t03	20250507s04p01	2	3	taxol	21.3662	5.4719	-1.5021	0.2561	0.274512
													20250507_s04p01t03_5sON_15sOFF_1000mV_dt500ms_spots_extended.h5	20250507s04p01t03	20250507s04p01	2	4	taxol	21.6885	5.99875	-1.87881	0.276587	0.3132
													20250507_s04p01t03_5sON_15sOFF_1000mV_dt500ms_spots_extended.h5	20250507s04p01t03	20250507s04p01	2	5	taxol	22.1898	7.37808	-2.22587	0.332499	0.301687
													20250507_s04p01t03_5sON_15sOFF_1000mV_dt500ms_spots_extended.h5	20250507s04p01t03	20250507s04p01	2	6	taxol	22.9943	15.2601	-1.59003	0.663648	0.104195
													20250507_s04p01t03_5sON_15sOFF_1000mV_dt500ms_spots_extended.h5	20250507s04p01t03	20250507s04p01	2	7	taxol	23.9159	6.06543	-1.51393	0.253615	0.249599
													20250507_s04p01t03_5sON_15sOFF_1000mV_dt500ms_spots_extended.h5	20250507s04p01t03	20250507s04p01	2	8	taxol	24.1298	3.8376	-1.4352	0.15904	0.373983
													20250507_s04p01t03_5sON_15sOFF_1000mV_dt500ms_spots_extended.h5	20250507s04p01t03	20250507s04p01	2	9	taxol	24.2842	2.31522	-1.26099	0.0953383	0.544655
													20250507_s04p01t03_5sON_15sOFF_1000mV_dt500ms_spots_extended.h5	20250507s04p01t03	20250507s04p01	2	10	taxol	24.9384	8.4586	-1.29906	0.33918	0.153579

## Sheet: Fig3g
PLOTTED
all data
file	EMBRYO	EXPERIMENT	CORRECTED DISPLACEMENT [um]	NORMALIZED_TIME	TRACK_ID	POSITION_X	POSITION_Y	FRAME	DISTANCE [um]	MAGNET_STATUS	PULSE_NUMBER	FORCE [pN]	MT_STATUS	DISPLACEMENT [um]	CORRECTION_k	CORRECTION_N	AVG_FORCE
20240621_s01p01t02_2_5sON_15sOFF_spots_extended.h5	20240621s01p01	20240621s01p01t02	0	0	7	247.533	8.20604	52	176.773	1	2	64.7939	n	0	-0.00234954	176.547	65.9963
20240621_s01p01t02_2_5sON_15sOFF_spots_extended.h5	20240621s01p01	20240621s01p01t02	0	0	2	298.28	57.613	52	228.448	1	2	42.7879	n	0	0.00297223	221.034	43.7318
20240621_s01p01t02_2_5sON_15sOFF_spots_extended.h5	20240621s01p01	20240621s01p01t02	0	0	6	303.31	12.2734	52	231.993	1	2	41.7826	n	0	-0.025304	235.021	41.891
20240621_s01p01t02_2_5sON_15sOFF_spots_extended.h5	20240621s01p01	20240621s01p01t02	0	0	5	327.985	11.7593	52	256.65	1	2	35.7692	n	0	0.0276069	253.85	36.3128
20240621_s01p01t02_2_5sON_15sOFF_spots_extended.h5	20240621s01p01	20240621s01p01t02	0	0	0	261.192	19.3287	52	189.55	1	2	57.6019	n	0	0.0247633	186.339	58.7322
20240621_s01p01t02_2_5sON_15sOFF_spots_extended.h5	20240621s01p01	20240621s01p01t02	0	0	3	325.827	55.0456	52	255.492	1	2	36.0196	n	0	-0.0254924	254.384	36.7297
20240621_s01p01t02_2_5sON_15sOFF_spots_extended.h5	20240621s01p01	20240621s01p01t02	0	0	8	351.119	40.7281	52	279.61	1	2	31.2999	n	0	-0.0159511	278.632	31.7689
20240621_s01p01t02_2_5sON_15sOFF_spots_extended.h5	20240621s01p01	20240621s01p01t02	0.315404	0.5	3	325.519	54.8679	53	255.166	1	2	36.0904	n	0.325471	-0.0254924	254.384	36.7297
20240621_s01p01t02_2_5sON_15sOFF_spots_extended.h5	20240621s01p01	20240621s01p01t02	1.32543	0.5	8	349.755	40.971	53	278.26	1	2	31.5397	n	1.35012	-0.0159511	278.632	31.7689
20240621_s01p01t02_2_5sON_15sOFF_spots_extended.h5	20240621s01p01	20240621s01p01t02	1.15895	0.5	5	326.836	11.822	53	255.5	1	2	36.0178	n	1.15043	0.0276069	253.85	36.3128
20240621_s01p01t02_2_5sON_15sOFF_spots_extended.h5	20240621s01p01	20240621s01p01t02	0.990892	0.5	7	246.562	8.55887	53	175.769	1	2	65.431	n	1.00363	-0.00234954	176.547	65.9963
20240621_s01p01t02_2_5sON_15sOFF_spots_extended.h5	20240621s01p01	20240621s01p01t02	1.31658	0.5	2	296.987	57.2619	53	227.12	1	2	43.1755	n	1.32771	0.00297223	221.034	43.7318
20240621_s01p01t02_2_5sON_15sOFF_spots_extended.h5	20240621s01p01	20240621s01p01t02	0.234192	0.5	6	303.063	12.0147	53	231.764	1	2	41.8464	n	0.229349	-0.025304	235.021	41.891
20240621_s01p01t02_2_5sON_15sOFF_spots_extended.h5	20240621s01p01	20240621s01p01t02	-0.0199362	0.5	0	261.244	19.6598	53	189.587	1	2	57.5832	n	-0.0372277	0.0247633	186.339	58.7322
20240621_s01p01t02_2_5sON_15sOFF_spots_extended.h5	20240621s01p01	20240621s01p01t02	1.14906	1	3	324.745	54.1635	54	254.322	1	2	36.2751	n	1.16959	-0.0254924	254.384	36.7297
20240621_s01p01t02_2_5sON_15sOFF_spots_extended.h5	20240621s01p01	20240621s01p01t02	1.93206	1	8	349.116	41.135	54	277.629	1	2	31.6528	n	1.98121	-0.0159511	278.632	31.7689
20240621_s01p01t02_2_5sON_15sOFF_spots_extended.h5	20240621s01p01	20240621s01p01t02	1.41014	1	7	246.159	8.85028	54	175.338	1	2	65.7086	n	1.43536	-0.00234954	176.547	65.9963
20240621_s01p01t02_2_5sON_15sOFF_spots_extended.h5	20240621s01p01	20240621s01p01t02	0.938488	1	0	260.291	19.4167	54	188.646	1	2	58.0603	n	0.903715	0.0247633	186.339	58.7322
20240621_s01p01t02_2_5sON_15sOFF_spots_extended.h5	20240621s01p01	20240621s01p01t02	1.8833	1	5	326.121	11.8516	54	254.784	1	2	36.1738	n	1.86578	0.0276069	253.85	36.3128
20240621_s01p01t02_2_5sON_15sOFF_spots_extended.h5	20240621s01p01	20240621s01p01t02	0.346766	1	6	302.955	12.0239	54	231.655	1	2	41.8766	n	0.337845	-0.025304	235.021	41.891
20240621_s01p01t02_2_5sON_15sOFF_spots_extended.h5	20240621s01p01	20240621s01p01t02	1.79004	1	2	296.551	56.8624	54	226.636	1	2	43.3183	n	1.81194	0.00297223	221.034	43.7318
20240621_s01p01t02_2_5sON_15sOFF_spots_extended.h5	20240621s01p01	20240621s01p01t02	2.48799	1.5	5	325.539	12.0815	55	254.189	1	2	36.3044	n	2.46098	0.0276069	253.85	36.3128
20240621_s01p01t02_2_5sON_15sOFF_spots_extended.h5	20240621s01p01	20240621s01p01t02	3.66802	1.5	3	322.206	54.1194	55	251.792	1	2	36.8378	n	3.6994	-0.0254924	254.384	36.7297
20240621_s01p01t02_2_5sON_15sOFF_spots_extended.h5	20240621s01p01	20240621s01p01t02	2.37109	1.5	8	348.648	41.2137	55	277.165	1	2	31.7361	n	2.44449	-0.0159511	278.632	31.7689
20240621_s01p01t02_2_5sON_15sOFF_spots_extended.h5	20240621s01p01	20240621s01p01t02	1.83874	1.5	7	245.721	8.90451	55	174.897	1	2	65.9944	n	1.87618	-0.00234954	176.547	65.9963
20240621_s01p01t02_2_5sON_15sOFF_spots_extended.h5	20240621s01p01	20240621s01p01t02	0.387266	1.5	6	302.9	11.7591	55	231.618	1	2	41.887	n	0.375028	-0.025304	235.021	41.891
20240621_s01p01t02_2_5sON_15sOFF_spots_extended.h5	20240621s01p01	20240621s01p01t02	2.00024	1.5	2	296.33	56.8516	55	226.416	1	2	43.3837	n	2.03256	0.00297223	221.034	43.7318
20240621_s01p01t02_2_5sON_15sOFF_spots_extended.h5	20240621s01p01	20240621s01p01t02	1.21822	1.5	0	260.012	19.0294	55	188.384	1	2	58.1945	n	1.16577	0.0247633	186.339	58.7322
20240621_s01p01t02_2_5sON_15sOFF_spots_extended.h5	20240621s01p01	20240621s01p01t02	1.88866	2	7	245.65	8.81955	56	174.835	1	2	66.0347	n	1.93805	-0.00234954	176.547	65.9963
20240621_s01p01t02_2_5sON_15sOFF_spots_extended.h5	20240621s01p01	20240621s01p01t02	2.25277	2	2	296.089	56.6733	56	226.153	1	2	43.4618	n	2.29515	0.00297223	221.034	43.7318
20240621_s01p01t02_2_5sON_15sOFF_spots_extended.h5	20240621s01p01	20240621s01p01t02	2.79685	2	8	348.199	41.1856	56	276.716	1	2	31.8173	n	2.89428	-0.0159511	278.632	31.7689
20240621_s01p01t02_2_5sON_15sOFF_spots_extended.h5	20240621s01p01	20240621s01p01t02	2.34423	2	0	258.888	18.7175	56	187.276	1	2	58.7686	n	2.27393	0.0247633	186.339	58.7322
20240621_s01p01t02_2_5sON_15sOFF_spots_extended.h5	20240621s01p01	20240621s01p01t02	0.368759	2	6	302.939	12.0252	56	231.639	1	2	41.8811	n	0.353968	-0.025304	235.021	41.891
20240621_s01p01t02_2_5sON_15sOFF_spots_extended.h5	20240621s01p01	20240621s01p01t02	2.75673	2	5	325.281	12.1006	56	253.93	1	2	36.3614	n	2.71975	0.0276069	253.85	36.3128
20240621_s01p01t02_2_5sON_15sOFF_spots_extended.h5	20240621s01p01	20240621s01p01t02	4.15484	2	3	321.688	54.2722	56	251.294	1	2	36.9502	n	4.19745	-0.0254924	254.384	36.7297
20240621_s01p01t02_2_5sON_15sOFF_spots_extended.h5	20240621s01p01	20240621s01p01t02	0.231241	2.5	6	303.057	11.6988	57	231.779	1	2	41.8423	n	0.21466	-0.025304	235.021	41.891
20240621_s01p01t02_2_5sON_15sOFF_spots_extended.h5	20240621s01p01	20240621s01p01t02	2.08975	2.5	7	245.428	8.74948	57	174.622	1	2	66.1737	n	2.15084	-0.00234954	176.547	65.9963
20240621_s01p01t02_2_5sON_15sOFF_spots_extended.h5	20240621s01p01	20240621s01p01t02	2.96214	2.5	8	348.011	41.163	57	276.526	1	2	31.8515	n	3.08337	-0.0159511	278.632	31.7689
20240621_s01p01t02_2_5sON_15sOFF_spots_extended.h5	20240621s01p01	20240621s01p01t02	2.66403	2.5	2	295.699	56.4007	57	225.732	1	2	43.5874	n	2.71611	0.00297223	221.034	43.7318
20240621_s01p01t02_2_5sON_15sOFF_spots_extended.h5	20240621s01p01	20240621s01p01t02	2.84934	2.5	0	258.393	18.5507	57	186.789	1	2	59.0244	n	2.76099	0.0247633	186.339	58.7322
20240621_s01p01t02_2_5sON_15sOFF_spots_extended.h5	20240621s01p01	20240621s01p01t02	4.21181	2.5	3	321.628	54.193	57	251.226	1	2	36.9657	n	4.26605	-0.0254924	254.384	36.7297
20240621_s01p01t02_2_5sON_15sOFF_spots_extended.h5	20240621s01p01	20240621s01p01t02	3.24094	2.5	5	324.816	12.2605	57	253.457	1	2	36.4661	n	3.1935	0.0276069	253.85	36.3128
20240621_s01p01t02_2_5sON_15sOFF_spots_extended.h5	20240621s01p01	20240621s01p01t02	2.39015	3	7	245.14	8.98534	58	174.31	1	2	66.3783	n	2.46266	-0.00234954	176.547	65.9963
20240621_s01p01t02_2_5sON_15sOFF_spots_extended.h5	20240621s01p01	20240621s01p01t02	2.90461	3	2	295.438	56.4703	58	225.482	1	2	43.6623	n	2.96603	0.00297223	221.034	43.7318
20240621_s01p01t02_2_5sON_15sOFF_spots_extended.h5	20240621s01p01	20240621s01p01t02	0.758125	3	6	302.523	11.6035	58	231.253	1	2	41.9892	n	0.740519	-0.025304	235.021	41.891
20240621_s01p01t02_2_5sON_15sOFF_spots_extended.h5	20240621s01p01	20240621s01p01t02	4.45284	3	3	321.358	54.3382	58	250.973	1	2	37.0231	n	4.5191	-0.0254924	254.384	36.7297
20240621_s01p01t02_2_5sON_15sOFF_spots_extended.h5	20240621s01p01	20240621s01p01t02	3.1432	3	8	347.81	41.0765	58	276.322	1	2	31.8886	n	3.28801	-0.0159511	278.632	31.7689
20240621_s01p01t02_2_5sON_15sOFF_spots_extended.h5	20240621s01p01	20240621s01p01t02	3.39825	3	5	324.656	12.0386	58	253.31	1	2	36.4986	n	3.33987	0.0276069	253.85	36.3128
20240621_s01p01t02_2_5sON_15sOFF_spots_extended.h5	20240621s01p01	20240621s01p01t02	3.54494	3	0	257.724	18.7483	58	186.112	1	2	59.3836	n	3.43835	0.0247633	186.339	58.7322
20240621_s01p01t02_2_5sON_15sOFF_spots_extended.h5	20240621s01p01	20240621s01p01t02	0.57866	3.5	6	302.706	11.6453	59	231.432	1	2	41.9389	n	0.56079	-0.025304	235.021	41.891
20240621_s01p01t02_2_5sON_15sOFF_spots_extended.h5	20240621s01p01	20240621s01p01t02	3.40515	3.5	8	347.52	41.1583	59	276.036	1	2	31.9404	n	3.57333	-0.0159511	278.632	31.7689
20240621_s01p01t02_2_5sON_15sOFF_spots_extended.h5	20240621s01p01	20240621s01p01t02	3.55507	3.5	5	324.509	12.0228	59	253.165	1	2	36.5308	n	3.48527	0.0276069	253.85	36.3128
20240621_s01p01t02_2_5sON_15sOFF_spots_extended.h5	20240621s01p01	20240621s01p01t02	4.4621	3.5	3	321.353	54.1843	59	250.951	1	2	37.028	n	4.54077	-0.0254924	254.384	36.7297
20240621_s01p01t02_2_5sON_15sOFF_spots_extended.h5	20240621s01p01	20240621s01p01t02	3.52977	3.5	0	257.764	18.8743	59	186.145	1	2	59.3657	n	3.40476	0.0247633	186.339	58.7322
20240621_s01p01t02_2_5sON_15sOFF_spots_extended.h5	20240621s01p01	20240621s01p01t02	3.50067	3.5	2	294.86	56.2272	59	224.877	1	2	43.8446	n	3.57108	0.00297223	221.034	43.7318
20240621_s01p01t02_2_5sON_15sOFF_spots_extended.h5	20240621s01p01	20240621s01p01t02	2.47516	3.5	7	245.035	8.91008	59	174.214	1	2	66.4416	n	2.55883	-0.00234954	176.547	65.9963
20240621_s01p01t02_2_5sON_15sOFF_spots_extended.h5	20240621s01p01	20240621s01p01t02	3.96073	4	0	257.363	19.1449	60	185.733	1	2	59.5863	n	3.8171	0.0247633	186.339	58.7322
20240621_s01p01t02_2_5sON_15sOFF_spots_extended.h5	20240621s01p01	20240621s01p01t02	3.36424	4	5	324.727	12.2627	60	253.368	1	2	36.4858	n	3.28254	0.0276069	253.85	36.3128
20240621_s01p01t02_2_5sON_15sOFF_spots_extended.h5	20240621s01p01	20240621s01p01t02	3.58748	4	8	347.314	41.1795	60	275.831	1	2	31.9778	n	3.7788	-0.0159511	278.632	31.7689
20240621_s01p01t02_2_5sON_15sOFF_spots_extended.h5	20240621s01p01	20240621s01p01t02	5.37441	4	2	292.904	56.6701	60	222.995	1	2	44.4204	n	5.45345	0.00297223	221.034	43.7318
20240621_s01p01t02_2_5sON_15sOFF_spots_extended.h5	20240621s01p01	20240621s01p01t02	0.541011	4	6	302.745	11.6661	60	231.47	1	2	41.9285	n	0.523641	-0.025304	235.021	41.891
20240621_s01p01t02_2_5sON_15sOFF_spots_extended.h5	20240621s01p01	20240621s01p01t02	4.48912	4	3	321.294	54.3573	60	250.911	1	2	37.037	n	4.58059	-0.0254924	254.384	36.7297
20240621_s01p01t02_2_5sON_15sOFF_spots_extended.h5	20240621s01p01	20240621s01p01t02	2.49747	4	7	245.007	8.96059	60	174.181	1	2	66.4635	n	2.59205	-0.00234954	176.547	65.9963
20240621_s01p01t02_2_5sON_15sOFF_spots_extended.h5	20240621s01p01	20240621s01p01t02	0.572696	4.5	6	302.703	11.5445	61	231.437	1	2	41.9377	n	0.556589	-0.025304	235.021	41.891
20240621_s01p01t02_2_5sON_15sOFF_spots_extended.h5	20240621s01p01	20240621s01p01t02	4.62263	4.5	3	321.153	54.2929	61	250.765	1	2	37.0704	n	4.72729	-0.0254924	254.384	36.7297
[truncated: 33,015 more rows]

## Sheet: Fig3h
Magnetic tweezers (converted)							Optical tweezers:
[truncated: 18,003 more rows]
