# Supplementary material for: A mechanical ratchet drives unilateral cytokinesis
Source: Nature. 2026 Jan 7;650(8102):759–67. doi: 10.1038/s41586-025-09915-x (PMC12916326; doi:10.1038/s41586-025-09915-x)
Supplement: Supplementary file 21 — Source Data Fig. 4 [file 41586_2025_9915_MOESM21_ESM.xlsx]

## Sheet: Fig4a
Ingression velocity data from unconfined embryos	Ingression data					Reference data						Data from simulations:
												3.5e+20
Sample 1: 20230801_dcx-utr_with-chorion1_ingression	Track n¬∞,Slice n¬∞,X,Y,Distance,Velocity,Pixel Value					Track n¬∞,Slice n¬∞,X,Y,Distance,Velocity,Pixel Value						3.5e+20
	1,1,508,167,-1.000,-1.000,1717					1,1,392,113,-1.000,-1.000,1875						3.5e+20
	1,2,515,180,1.905,0.952,1885					1,2,370,122,3.066,1.533,2548						3.49999e+20
	1,3,517,194,1.824,0.912,1927					1,3,352,128,2.448,1.224,3316						3.49998e+20
	1,4,525,209,2.193,1.097,1844					1,4,344,130,1.064,0.532,1786						3.49997e+20
	1,5,533,226,2.424,1.212,1547					1,5,332,136,1.731,0.865,2437						3.49996e+20
	1,6,548,234,2.193,1.097,1759					1,6,318,140,1.878,0.939,2011						3.49995e+20
	1,7,557,244,1.736,0.868,1707					1,7,317,141,0.182,0.091,2645						3.49993e+20
	1,8,563,250,1.095,0.547,1915					1,8,308,144,1.224,0.612,2069						3.49992e+20
	1,9,558,271,2.785,1.392,1596					1,9,262,145,5.935,2.968,3100						3.4999e+20
	1,10,557,294,2.970,1.485,1705					1,10,232,141,3.904,1.952,2115						3.49988e+20
	1,11,563,319,3.317,1.658,1653					1,11,230,138,0.465,0.233,2478						3.49986e+20
	1,12,560,348,3.761,1.880,1803					1,12,210,136,2.593,1.296,1521						3.49984e+20
	1,13,561,368,2.583,1.292,1697					1,13,204,137,0.785,0.392,2270						3.49982e+20
	1,14,563,383,1.952,0.976,1717					1,14,188,133,2.128,1.064,1962						3.4998e+20
	1,15,565,398,1.952,0.976,1663					1,15,186,132,0.288,0.144,3574						3.49978e+20
	1,17,565,386,1.548,0.774,1723					1,17,178,126,0.903,0.452,3117						3.49975e+20
	1,18,567,376,1.316,0.658,1608					1,18,180,126,0.258,0.129,1781						3.49972e+20
	1,19,565,370,0.816,0.408,1864					1,19,204,129,3.120,1.560,2261						3.4997e+20
	1,20,563,376,0.816,0.408,1704					1,20,217,133,1.755,0.877,1946						3.49967e+20
	1,21,561,384,1.064,0.532,1883					1,21,250,134,4.259,2.129,1807						3.49964e+20
	1,22,560,398,1.811,0.905,1575					1,22,240,137,1.347,0.673,1779						3.49961e+20
	1,23,558,405,0.939,0.470,1491					1,23,244,141,0.730,0.365,2323						3.49958e+20
	1,24,557,400,0.658,0.329,1712					1,24,254,140,1.296,0.648,1624						3.49955e+20
	1,25,555,394,0.816,0.408,1649					1,25,254,145,0.645,0.323,2002						3.49952e+20
	1,26,552,385,1.224,0.612,1561					1,26,277,145,2.967,1.484,2151						3.49948e+20
	1,27,555,393,1.102,0.551,1623					1,27,265,144,1.553,0.777,2147						3.49945e+20
	1,28,554,390,0.408,0.204,1644					1,28,276,141,1.471,0.735,1707						3.49941e+20
												3.49937e+20
Sample 2: 20230801_dcx-utr_with-chorion_f0000_ingression	Track n¬∞,Slice n¬∞,X,Y,Distance,Velocity,Pixel Value					Track n¬∞,Slice n¬∞,X,Y,Distance,Velocity,Pixel Value						3.49934e+20
	1,8,432,82,-1.000,-1.000,1589					1,8,497,77,-1.000,-1.000,1414						3.4993e+20
	1,9,429,92,1.347,0.673,1302					1,9,526,73,3.776,1.888,1591						3.49926e+20
	1,10,432,112,2.609,1.304,1252					1,10,570,84,5.851,2.925,1802						3.49921e+20
	1,11,422,126,2.219,1.110,1355					1,11,571,90,0.785,0.392,2113						3.49917e+20
	1,12,422,142,2.064,1.032,1283					1,12,598,98,3.633,1.816,1613						3.49913e+20
	1,13,417,156,1.918,0.959,1325					1,13,619,104,2.817,1.409,1594						3.49909e+20
	1,14,408,179,3.186,1.593,1377					1,14,638,114,2.770,1.385,1606						3.49904e+20
	1,15,395,196,2.761,1.380,1318					1,15,634,122,1.154,0.577,1527						3.49899e+20
	1,16,382,219,3.408,1.704,1372					1,16,632,126,0.577,0.288,2055						3.49895e+20
	1,17,364,243,3.870,1.935,1143					1,17,654,134,3.020,1.510,1594						3.4989e+20
	1,18,346,261,3.284,1.642,1095					1,18,665,113,3.058,1.529,1509						3.49885e+20
	1,19,334,289,3.930,1.965,1297					1,19,666,100,1.682,0.841,1455						3.4988e+20
	1,20,334,326,4.773,2.386,1176					1,20,664,98,0.365,0.182,1579						3.49875e+20
	1,21,344,348,3.117,1.559,1225					1,21,682,104,2.448,1.224,1796						3.49869e+20
	1,22,346,376,3.621,1.811,1292					1,22,703,106,2.721,1.361,1300						3.49864e+20
	1,23,354,398,3.020,1.510,1240					1,23,723,107,2.583,1.292,1357						3.49859e+20
	1,24,356,406,1.064,0.532,1188					1,24,734,107,1.419,0.710,1188						3.49853e+20
	1,25,368,411,1.677,0.839,1376					1,25,736,110,0.465,0.233,1328						3.49847e+20
	1,26,379,417,1.616,0.808,1384					1,26,754,107,2.354,1.177,1537						3.49841e+20
	1,27,384,430,1.797,0.898,1278					1,27,756,110,0.465,0.233,1394						3.49836e+20
	1,28,388,416,1.878,0.939,1206					1,28,754,111,0.288,0.144,1441						3.4983e+20
	1,29,386,398,2.336,1.168,1151					1,29,719,124,4.816,2.408,1303						3.49824e+20
												3.49817e+20
Sample 3: 20230809_dcx-gfp_utr-mcherry_PH-Halo_30x_chorion-22rot_ing	Track n¬∞,Slice n¬∞,X,Y,Distance,Velocity,Pixel Value					Track n¬∞,Slice n¬∞,X,Y,Distance,Velocity,Pixel Value						3.49811e+20
	1,1,505,400,-1.000,-1.000,14018					1,1,378,383,-1.000,-1.000,14458						3.49805e+20
	1,2,506,422,2.841,1.420,11584					1,2,369,384,1.168,0.584,13613						3.49798e+20
	1,3,506,437,1.935,0.968,15216					1,3,363,396,1.731,0.865,12554						3.49791e+20
	1,4,507,449,1.553,0.777,11628					1,4,342,400,2.758,1.379,13735						3.49785e+20
	1,5,505,454,0.695,0.347,11749					1,5,342,403,0.387,0.194,11552						3.49778e+20
	1,6,503,462,1.064,0.532,10508					1,6,319,400,2.992,1.496,12369						3.49771e+20
	1,7,502,461,0.182,0.091,10777					1,7,309,389,1.918,0.959,12802						3.49764e+20
	1,8,496,474,1.847,0.923,10520					1,8,247,357,9.000,4.500,16496						3.49757e+20
	1,9,486,496,3.117,1.559,12357					1,9,239,340,2.424,1.212,15715						3.49749e+20
	1,10,485,521,3.228,1.614,11837					1,10,232,334,1.189,0.595,10947						3.49742e+20
	1,11,483,546,3.235,1.618,10351					1,11,228,330,0.730,0.365,12229						3.49734e+20
	1,12,483,563,2.193,1.097,10794					1,12,222,325,1.008,0.504,13458						3.49727e+20
	1,13,477,590,3.568,1.784,10498					1,13,224,317,1.064,0.532,18576						3.49719e+20
	1,14,474,615,3.248,1.624,10280					1,14,233,319,1.189,0.595,14482						3.49711e+20
	1,15,474,634,2.451,1.226,10509					1,15,231,313,0.816,0.408,14593						3.49703e+20
	1,16,472,642,1.064,0.532,10346					1,16,231,319,0.774,0.387,12932						3.49695e+20
	1,17,472,622,2.580,1.290,10769					1,17,226,322,0.752,0.376,15419						3.49687e+20
	1,18,477,587,4.561,2.280,11147					1,18,229,321,0.408,0.204,10918						3.49679e+20
	1,19,477,566,2.709,1.355,14100					1,19,222,310,1.682,0.841,16245						3.4967e+20
	1,20,479,557,1.189,0.595,10871					1,20,215,306,1.040,0.520,11035						3.49662e+20
	1,21,477,551,0.816,0.408,10770					1,21,216,301,0.658,0.329,10773						3.49653e+20
	1,22,475,550,0.288,0.144,11121					1,22,231,299,1.952,0.976,10891						3.49645e+20
	1,23,472,544,0.865,0.433,13328					1,23,263,301,4.136,2.068,10757						3.49636e+20
	1,24,475,550,0.865,0.433,11340					1,24,261,296,0.695,0.347,19090						3.49627e+20
	1,25,472,556,0.865,0.433,10512					1,25,261,293,0.387,0.194,18774						3.49618e+20
	1,26,472,555,0.129,0.065,13311					1,26,262,300,0.912,0.456,16080						3.49609e+20
	1,27,471,549,0.785,0.392,11552					1,27,268,301,0.785,0.392,19355						3.49599e+20
	1,28,470,535,1.811,0.905,15066					1,28,265,303,0.465,0.233,26900						3.4959e+20
	1,29,467,528,0.982,0.491,17424					1,29,264,299,0.532,0.266,24411						3.4958e+20
	1,30,463,526,0.577,0.288,17643					1,30,264,296,0.387,0.194,14008						3.49571e+20
	1,31,461,538,1.569,0.785,10898					1,31,258,282,1.965,0.982,20345						3.49561e+20
	1,32,457,536,0.577,0.288,12993					1,32,274,284,2.080,1.040,10791						3.49551e+20
	1,33,462,542,1.008,0.504,11509					1,33,275,287,0.408,0.204,12627						3.49541e+20
												3.49531e+20
Sample4: 20230810_dcx-gfp_utr-mcherry_PH-Halo_30x_chorion1_bleac-corrected-roatated_ing	Track n¬∞,Slice n¬∞,X,Y,Distance,Velocity,Pixel Value					Track n¬∞,Slice n¬∞,X,Y,Distance,Velocity,Pixel Value						3.49521e+20
	1,9,409,317,-1.000,-1.000,1176					1,9,589,301,-1.000,-1.000,163						3.49511e+20
	1,10,402,332,2.135,1.068,313					1,10,617,296,3.669,1.835,780						3.495e+20
	1,11,388,337,1.918,0.959,152					1,11,618,281,1.939,0.970,1181						3.49489e+20
	1,12,386,340,0.465,0.233,1611					1,12,621,277,0.645,0.323,377						3.49479e+20
	1,13,381,348,1.217,0.608,197					1,13,637,276,2.068,1.034,345						3.49468e+20
	1,14,368,360,2.282,1.141,1292					1,14,642,270,1.008,0.504,1191						3.49457e+20
	1,15,361,381,2.856,1.428,1357					1,15,648,276,1.095,0.547,607						3.49446e+20
	1,16,354,397,2.253,1.126,416					1,16,660,288,2.189,1.095,443						3.49435e+20
	1,17,366,444,6.257,3.129,314					1,17,685,302,3.696,1.848,58						3.49423e+20
	1,18,364,448,0.577,0.288,26					1,18,685,312,1.290,0.645,419						3.49412e+20
	1,19,358,469,2.817,1.409,413					1,19,704,284,4.365,2.183,383						3.494e+20
	1,20,356,492,2.978,1.489,438					1,20,702,253,4.007,2.004,366						3.49389e+20
	1,21,365,517,3.428,1.714,191					1,21,708,233,2.694,1.347,94						3.49377e+20
	1,22,365,534,2.193,1.097,307					1,22,721,224,2.040,1.020,99						3.49365e+20
	1,23,372,557,3.101,1.551,0					1,23,718,214,1.347,0.673,978						3.49353e+20
	1,24,380,584,3.633,1.816,365					1,24,725,208,1.189,0.595,578						3.49341e+20
	1,25,381,601,2.197,1.098,817					1,25,721,197,1.510,0.755,2293						3.49329e+20
	1,26,381,598,0.387,0.194,314					1,26,726,185,1.677,0.839,2777						3.49316e+20
	1,27,381,601,0.387,0.194,273					1,27,728,177,1.064,0.532,1227						3.49304e+20
	1,28,389,564,4.883,2.442,369					1,28,724,185,1.154,0.577,1715						3.49291e+20
	1,29,397,538,3.509,1.755,391					1,29,730,184,0.785,0.392,272						3.49278e+20
	1,30,402,517,2.785,1.392,327					1,30,737,176,1.371,0.686,439						3.49265e+20
	1,31,408,500,2.326,1.163,601					1,31,733,169,1.040,0.520,275						3.49252e+20
	1,32,416,493,1.371,0.686,264					1,32,733,164,0.645,0.323,113						3.49239e+20
	1,33,420,489,0.730,0.365,1497					1,33,728,158,1.008,0.504,252						3.49225e+20
	1,34,418,486,0.465,0.233,1535					1,34,720,156,1.064,0.532,1535						3.49212e+20
	1,35,420,488,0.365,0.182,962					1,35,709,154,1.442,0.721,1832						3.49198e+20
	1,36,420,493,0.645,0.323,557					1,36,708,157,0.408,0.204,205						3.49185e+20
	1,37,417,494,0.408,0.204,247					1,37,700,157,1.032,0.516,1000						3.49171e+20
	1,38,412,490,0.826,0.413,165					1,38,694,164,1.189,0.595,1778						3.49157e+20
	1,39,413,481,1.168,0.584,558					1,39,693,166,0.288,0.144,3236						3.49142e+20
	1,40,410,476,0.752,0.376,1781					1,40,693,172,0.774,0.387,3417						3.49128e+20
	1,41,406,484,1.154,0.577,1027					1,41,689,154,2.379,1.189,421						3.49114e+20
	1,42,402,482,0.577,0.288,72					1,42,684,150,0.826,0.413,1487						3.49099e+20
												3.49084e+20
Sample 5: 20230822_DCX_utr_PH_chorion_30x_ingression	Track n¬∞,Slice n¬∞,X,Y,Distance,Velocity,Pixel Value					Track n¬∞,Slice n¬∞,X,Y,Distance,Velocity,Pixel Value						3.49069e+20
	1,1,433,221,-1.000,-1.000,3744					1,1,338,198,-1.000,-1.000,2661						3.49054e+20
	1,2,429,238,2.253,1.126,3007					1,2,322,200,2.080,1.040,2740						3.49039e+20
	1,3,426,234,0.645,0.323,3024					1,3,304,197,2.354,1.177,3256						3.49024e+20
	1,4,419,240,1.189,0.595,3020					1,4,286,205,2.541,1.271,2836						3.49009e+20
	1,5,417,251,1.442,0.721,3141					1,5,272,206,1.811,0.905,2858						3.48993e+20
	1,6,415,262,1.442,0.721,3205					1,6,273,214,1.040,0.520,2511						3.48977e+20
	1,7,414,269,0.912,0.456,2530					1,7,264,216,1.189,0.595,2596						3.48961e+20
	1,8,409,278,1.328,0.664,2900					1,8,258,220,0.930,0.465,2488						3.48945e+20
	1,9,409,289,1.419,0.710,2594					1,9,252,221,0.785,0.392,2758						3.4893e+20
	1,10,409,297,1.032,0.516,2473					1,10,238,220,1.811,0.905,2298						3.48914e+20
	1,11,409,300,0.387,0.194,2114					1,11,221,216,2.253,1.126,2469						3.48899e+20
	1,12,416,307,1.277,0.639,2510					1,12,196,184,5.238,2.619,2616						3.48883e+20
	1,13,420,308,0.532,0.266,2340					1,13,185,165,2.832,1.416,2365						3.48868e+20
	1,14,423,318,1.347,0.673,2197					1,14,182,141,3.120,1.560,3141						3.48852e+20
	1,15,427,327,1.271,0.635,2324					1,15,173,138,1.224,0.612,2235						3.48837e+20
	1,16,432,335,1.217,0.608,2353					1,16,184,133,1.559,0.779,2415						3.48821e+20
	1,17,433,353,2.326,1.163,2685					1,17,184,128,0.645,0.323,2912						3.48806e+20
	1,18,428,361,1.217,0.608,2519					1,18,177,125,0.982,0.491,2636						3.4879e+20
	1,19,432,359,0.577,0.288,2172					1,19,160,114,2.612,1.306,2478						3.48775e+20
	1,20,432,353,0.774,0.387,2306					1,20,154,100,1.965,0.982,2312						3.48759e+20
	1,21,433,348,0.658,0.329,2388					1,21,150,78,2.885,1.442,2022						3.48744e+20
	1,22,433,341,0.903,0.452,2388					1,22,148,57,2.721,1.361,2236						3.48728e+20
	1,23,433,330,1.419,0.710,2348					1,23,148,54,0.387,0.194,2346						3.48713e+20
	1,24,442,299,4.164,2.082,2118					1,24,149,56,0.288,0.144,2003						3.48697e+20
	1,25,448,270,3.820,1.910,2479					1,25,149,46,1.290,0.645,2759						3.48681e+20
	1,26,454,260,1.504,0.752,2387					1,26,148,42,0.532,0.266,2787						3.48665e+20
	1,27,460,248,1.731,0.865,2425					1,27,170,37,2.910,1.455,2331						3.4865e+20
												3.48634e+20
Sample 6: 20230822_DCX_utr_PH_chorion_30x1_ingression	Track n¬∞,Slice n¬∞,X,Y,Distance,Velocity,Pixel Value					Track n¬∞,Slice n¬∞,X,Y,Distance,Velocity,Pixel Value						3.48618e+20
	1,1,430,278,-1.000,-1.000,1812					1,1,294,264,-1.000,-1.000,1810						3.48602e+20
	1,2,439,290,1.935,0.968,1804					1,2,292,269,0.695,0.347,1818						3.48586e+20
	1,3,440,306,2.068,1.034,1533					1,3,289,279,1.347,0.673,1531						3.4857e+20
	1,4,446,322,2.204,1.102,1337					1,4,288,288,1.168,0.584,1469						3.48554e+20
	1,5,459,338,2.659,1.330,1372					1,5,268,301,3.077,1.539,1490						3.48538e+20
	1,6,466,363,3.349,1.675,1406					1,6,240,306,3.669,1.835,1655						3.48522e+20
	1,7,472,389,3.442,1.721,1309					1,7,234,306,0.774,0.387,1415						3.48506e+20
	1,8,487,422,4.676,2.338,1274					1,8,229,308,0.695,0.347,1756						3.48489e+20
	1,9,504,449,4.116,2.058,1195					1,9,232,314,0.865,0.433,2121						3.48473e+20
	1,10,502,456,0.939,0.470,1194					1,10,249,323,2.481,1.241,1478						3.48457e+20
	1,11,511,475,2.712,1.356,1278					1,11,255,328,1.008,0.504,1316						3.48441e+20
	1,12,514,478,0.547,0.274,1287					1,12,247,327,1.040,0.520,1515						3.48424e+20
	1,13,516,470,1.064,0.532,1275					1,13,268,324,2.737,1.368,1691						3.48408e+20
	1,14,522,479,1.395,0.698,1230					1,14,261,316,1.371,0.686,1547						3.48391e+20
	1,15,531,486,1.471,0.735,1292					1,15,267,318,0.816,0.408,1347						3.48375e+20
	1,16,544,499,2.372,1.186,1282					1,16,277,322,1.389,0.695,1271						3.48358e+20
	1,17,552,504,1.217,0.608,1200					1,17,295,324,2.336,1.168,1251						3.48342e+20
	1,18,552,500,0.516,0.258,1180					1,18,294,311,1.682,0.841,1767						3.48325e+20
	1,19,559,483,2.372,1.186,1152					1,19,294,308,0.387,0.194,1462						3.48309e+20
	1,20,562,482,0.408,0.204,1243					1,20,297,306,0.465,0.233,1479						3.48292e+20
	1,21,568,486,0.930,0.465,1382					1,21,312,303,1.973,0.987,1303						3.48275e+20
	1,22,573,489,0.752,0.376,1224					1,22,330,302,2.326,1.163,1283						3.48259e+20
	1,23,576,494,0.752,0.376,1324					1,23,335,299,0.752,0.376,1386						3.48242e+20
	1,24,579,508,1.847,0.923,1315					1,24,340,305,1.008,0.504,1349						3.48225e+20
	1,25,578,516,1.040,0.520,1456					1,25,336,308,0.645,0.323,1473						3.48208e+20
	1,26,583,516,0.645,0.323,1326					1,26,331,319,1.559,0.779,1305						3.48191e+20
	1,27,588,532,2.162,1.081,1091					1,27,330,311,1.040,0.520,1476						3.48174e+20
	1,28,593,541,1.328,0.664,1125					1,28,343,310,1.682,0.841,1290						3.48157e+20
	1,29,597,552,1.510,0.755,1227					1,29,345,312,0.365,0.182,1448						3.4814e+20
	1,30,598,562,1.296,0.648,1292					1,30,354,313,1.168,0.584,1291						3.48123e+20
	1,31,598,578,2.064,1.032,1370					1,31,355,315,0.288,0.144,1378						3.48106e+20
	1,32,601,582,0.645,0.323,1142					1,32,367,311,1.632,0.816,1286						3.48089e+20
	1,33,600,582,0.129,0.065,1071					1,33,364,305,0.865,0.433,1201						3.48072e+20
	1,34,600,578,0.516,0.258,1170					1,34,361,296,1.224,0.612,1167						3.48054e+20
	1,35,600,583,0.645,0.323,1139					1,35,370,297,1.168,0.584,1331						3.48037e+20
	1,36,608,584,1.040,0.520,996					1,36,375,303,1.008,0.504,1343						3.4802e+20
	1,37,607,570,1.811,0.905,1052					1,37,407,300,4.146,2.073,1456						3.48003e+20
	1,38,607,560,1.290,0.645,1057					1,38,435,296,3.649,1.824,1260						3.47985e+20
	1,39,608,549,1.425,0.712,1081					1,39,456,291,2.785,1.392,1236						3.47968e+20
	1,40,606,542,0.939,0.470,1059					1,40,467,287,1.510,0.755,1276						3.4795e+20
												3.47933e+20
Sample7: 20230822_DCX_utr_PH_chorion_30x2_ing	Track n¬∞,Slice n¬∞,X,Y,Distance,Velocity,Pixel Value					Track n¬∞,Slice n¬∞,X,Y,Distance,Velocity,Pixel Value						3.47915e+20
	1,1,550,357,-1.000,-1.000,3820					1,1,679,332,-1.000,-1.000,4199						3.47898e+20
	1,2,536,369,2.379,1.189,4739					1,2,689,339,1.575,0.787,4166						3.4788e+20
	1,3,526,388,2.770,1.385,4090					1,3,700,352,2.197,1.098,3735						3.47862e+20
	1,4,520,405,2.326,1.163,4041					1,4,690,360,1.652,0.826,3413						3.47845e+20
	1,5,515,423,2.410,1.205,3727					1,5,702,366,1.731,0.865,3976						3.47827e+20
	1,6,504,439,2.505,1.252,3137					1,6,701,377,1.425,0.712,4006						3.47809e+20
	1,7,496,457,2.541,1.271,3452					1,7,706,388,1.559,0.779,3637						3.47791e+20
	1,8,489,477,2.733,1.367,2991					1,8,722,395,2.253,1.126,3273						3.47773e+20
	1,9,484,501,3.162,1.581,2880					1,9,724,388,0.939,0.470,4312						3.47755e+20
	1,10,481,526,3.248,1.624,2769					1,10,738,377,2.297,1.148,4017						3.47737e+20
	1,11,478,544,2.354,1.177,2735					1,11,751,374,1.721,0.861,3744						3.47719e+20
	1,12,479,565,2.712,1.356,2510					1,12,747,375,0.532,0.266,3641						3.47701e+20
	1,13,477,586,2.721,1.361,2363					1,13,745,369,0.816,0.408,4877						3.47683e+20
	1,14,476,601,1.939,0.970,2436					1,14,744,367,0.288,0.144,4033						3.47665e+20
	1,15,478,593,1.064,0.532,2409					1,15,762,356,2.721,1.361,4989						3.47647e+20
	1,16,480,586,0.939,0.470,2381					1,16,763,352,0.532,0.266,4158						3.47629e+20
	1,17,478,586,0.258,0.129,2473					1,17,762,353,0.182,0.091,3653						3.4761e+20
	1,18,476,584,0.365,0.182,2211					1,18,761,355,0.288,0.144,3428						3.47592e+20
	1,19,475,578,0.785,0.392,2504					1,19,756,353,0.695,0.347,4045						3.47574e+20
	1,20,472,569,1.224,0.612,2270					1,20,754,349,0.577,0.288,4624						3.47555e+20
	1,21,468,564,0.826,0.413,2493					1,21,736,344,2.410,1.205,5407						3.47537e+20
	1,22,465,564,0.387,0.194,2608					1,22,734,348,0.577,0.288,3467						3.47518e+20
	1,23,461,561,0.645,0.323,2298					1,23,735,347,0.182,0.091,3526						3.475e+20
	1,24,461,570,1.161,0.581,2469					1,24,732,346,0.408,0.204,3584						3.47481e+20
	1,25,459,569,0.288,0.144,2385					1,25,722,346,1.290,0.645,3399						3.47463e+20
	1,26,458,569,0.129,0.065,2246					1,26,713,346,1.161,0.581,3534						3.47444e+20
	1,27,455,566,0.547,0.274,2405					1,27,712,348,0.288,0.144,3626						3.47425e+20
	1,28,461,568,0.816,0.408,2513					1,28,711,353,0.658,0.329,4010						3.47407e+20
	1,29,462,573,0.658,0.329,2235					1,29,711,342,1.419,0.710,2617						3.47388e+20
	1,30,462,573,0.000,0.000,2705					1,30,710,330,1.553,0.777,2739						3.47369e+20
	1,31,462,576,0.387,0.194,3146					1,31,700,323,1.575,0.787,4182						3.4735e+20
	1,32,463,587,1.425,0.712,2480					1,32,698,326,0.465,0.233,2816						3.47331e+20
	1,33,461,591,0.577,0.288,2854					1,33,697,325,0.182,0.091,2811						3.47312e+20
	1,34,456,598,1.110,0.555,2360					1,34,693,321,0.730,0.365,2617						3.47293e+20
	1,35,455,603,0.658,0.329,2132					1,35,692,314,0.912,0.456,2740						3.47274e+20
	1,36,449,595,1.290,0.645,2125					1,36,690,311,0.465,0.233,2975						3.47255e+20
	1,37,446,598,0.547,0.274,2210					1,37,681,313,1.189,0.595,4237						3.47236e+20
	1,38,451,592,1.008,0.504,2225					1,38,683,327,1.824,0.912,3203						3.47217e+20
	1,39,448,570,2.864,1.432,2279					1,39,683,325,0.258,0.129,3965						3.47198e+20
	1,40,444,568,0.577,0.288,2418					1,40,647,321,4.673,2.336,4076						3.47179e+20
	1,41,441,565,0.547,0.274,2226					1,41,637,321,1.290,0.645,3132						3.47159e+20
	1,42,439,565,0.258,0.129,2201					1,42,632,319,0.695,0.347,2922						3.4714e+20
	1,43,439,565,0.000,0.000,2166					1,43,615,314,2.286,1.143,3486						3.4712e+20
	1,44,436,554,1.471,0.735,2364					1,44,603,311,1.596,0.798,3575						3.47101e+20
												3.47082e+20
Sample 8: 20230825_DCX_utr_PH_chorion_30x_3_ing	Track n¬∞,Slice n¬∞,X,Y,Distance,Velocity,Pixel Value					Track n¬∞,Slice n¬∞,X,Y,Distance,Velocity,Pixel Value						3.47062e+20
	1,7,544,186,-1.000,-1.000,3245					1,7,573,189,-1.000,-1.000,2901						3.47042e+20
	1,8,529,204,3.023,1.511,3003					1,8,622,207,6.734,3.367,3166						3.47023e+20
	1,9,524,230,3.415,1.708,3335					1,9,632,216,1.736,0.868,3453						3.47003e+20
	1,10,512,253,3.347,1.673,2800					1,10,658,226,3.594,1.797,4026						3.46983e+20
	1,11,498,272,3.045,1.522,3580					1,11,680,235,3.066,1.533,3511						3.46964e+20
	1,12,491,288,2.253,1.126,2923					1,12,681,233,0.288,0.144,3377						3.46944e+20
	1,13,481,304,2.434,1.217,3627					1,13,686,238,0.912,0.456,4074						3.46924e+20
	1,14,472,323,2.712,1.356,2861					1,14,687,239,0.182,0.091,3599						3.46904e+20
	1,15,466,342,2.570,1.285,3914					1,15,693,242,0.865,0.433,3647						3.46884e+20
	1,16,457,363,2.947,1.474,2669					1,16,700,247,1.110,0.555,4082						3.46864e+20
	1,17,456,376,1.682,0.841,3038					1,17,710,260,2.116,1.058,4048						3.46844e+20
	1,18,453,394,2.354,1.177,2877					1,18,735,274,3.696,1.848,3412						3.46824e+20
	1,19,451,409,1.952,0.976,2695					1,19,732,274,0.387,0.193,3643						3.46804e+20
	1,20,452,432,2.970,1.485,2605					1,20,742,258,2.434,1.217,3513						3.46783e+20
	1,21,450,460,3.621,1.811,2316					1,21,741,253,0.658,0.329,2838						3.46763e+20
	1,22,452,476,2.080,1.040,2308					1,22,739,252,0.288,0.144,3154						3.46743e+20
	1,23,453,482,0.785,0.392,2317					1,23,738,250,0.288,0.144,3227						3.46723e+20
	1,24,453,499,2.193,1.097,2238					1,24,742,253,0.645,0.323,3243						3.46702e+20
	1,25,454,511,1.553,0.777,2417					1,25,760,256,2.354,1.177,2745						3.46682e+20
	1,26,452,561,6.455,3.228,2553					1,26,758,255,0.288,0.144,2646						3.46661e+20
	1,27,454,580,2.465,1.232,2327					1,27,766,247,1.459,0.730,2837						3.46641e+20
	1,28,454,603,2.967,1.484,2275					1,28,766,241,0.774,0.387,2651						3.4662e+20
	1,29,456,607,0.577,0.288,2293					1,29,765,234,0.912,0.456,3184						3.46599e+20
	1,30,456,618,1.419,0.710,2097					1,30,764,239,0.658,0.329,2972						3.46579e+20
	1,31,456,598,2.580,1.290,2711					1,31,764,240,0.129,0.065,3046						3.46558e+20
	1,32,461,574,3.162,1.581,2099					1,32,769,236,0.826,0.413,2642						3.46537e+20
	1,33,457,564,1.389,0.695,2150					1,33,786,238,2.208,1.104,2520						3.46516e+20
	1,34,459,548,2.080,1.040,2123					1,34,784,243,0.695,0.347,2607						3.46495e+20
	1,35,456,550,0.465,0.233,2277					1,35,784,237,0.774,0.387,3023						3.46474e+20
	1,36,455,549,0.182,0.091,2676					1,36,770,231,1.965,0.982,3140						3.46453e+20
	1,37,455,554,0.645,0.323,3082					1,37,747,231,2.967,1.484,3338						3.46432e+20
	1,38,452,571,2.227,1.113,2634					1,38,731,239,2.308,1.154,4285						3.46411e+20
	1,39,451,586,1.939,0.970,2089					1,39,731,244,0.645,0.323,2600						3.4639e+20
												3.46368e+20
Sample 9: 20230905_dcx_utr_PH_chorion1_z1-59_ch1_ing	Track n¬∞,Slice n¬∞,X,Y,Distance,Velocity,Pixel Value					Track n¬∞,Slice n¬∞,X,Y,Distance,Velocity,Pixel Value						3.46347e+20
	1,2,468,157,-1.000,-1.000,11544					1,2,480,159,-1.000,-1.000,13186						3.46326e+20
	1,3,467,172,1.939,0.970,12361					1,3,406,164,9.568,4.784,12854						3.46304e+20
	1,4,466,190,2.326,1.163,12050					1,4,362,173,5.794,2.897,8723						3.46283e+20
	1,5,468,204,1.824,0.912,12613					1,5,369,182,1.471,0.735,10343						3.46262e+20
	1,6,467,225,2.712,1.356,13349					1,6,323,194,6.133,3.066,13967						3.4624e+20
	1,7,475,243,2.541,1.271,12229					1,7,293,207,4.218,2.109,9854						3.46219e+20
	1,8,474,253,1.296,0.648,12368					1,8,300,211,1.040,0.520,10022						3.46198e+20
	1,9,477,267,1.847,0.923,10348					1,9,284,214,2.100,1.050,9215						3.46176e+20
	1,10,474,275,1.102,0.551,9063					1,10,277,220,1.189,0.595,8882						3.46155e+20
	1,11,483,283,1.553,0.777,8772					1,11,268,217,1.224,0.612,10444						3.46133e+20
	1,12,485,290,0.939,0.470,8712					1,12,253,219,1.952,0.976,9903						3.46112e+20
	1,13,489,301,1.510,0.755,8049					1,13,236,206,2.761,1.380,9810						3.4609e+20
	1,14,486,317,2.100,1.050,8206					1,14,204,194,4.409,2.204,7570						3.46069e+20
	1,15,487,356,5.033,2.516,7111					1,15,190,185,2.147,1.073,8870						3.46047e+20
	1,16,492,400,5.713,2.856,6897					1,16,188,186,0.288,0.144,7905						3.46026e+20
	1,17,493,421,2.712,1.356,7089					1,17,177,193,1.682,0.841,8918						3.46004e+20
	1,18,497,449,3.649,1.824,6392					1,18,189,196,1.596,0.798,9298						3.45983e+20
	1,19,495,477,3.621,1.811,6701					1,19,197,196,1.032,0.516,7550						3.45961e+20
	1,20,500,499,2.910,1.455,6769					1,20,184,193,1.721,0.861,8235						3.45939e+20
	1,21,500,510,1.419,0.710,6756					1,21,180,193,0.516,0.258,6805						3.45917e+20
	1,22,501,509,0.182,0.091,6622					1,22,176,209,2.128,1.064,6681						3.45896e+20
	1,23,506,509,0.645,0.323,6764					1,23,175,204,0.658,0.329,7338						3.45874e+20
	1,24,508,500,1.189,0.595,6153					1,24,173,198,0.816,0.408,7456						3.45852e+20
	1,25,509,484,2.068,1.034,6065					1,25,172,192,0.785,0.392,8093						3.4583e+20
	1,26,519,479,1.442,0.721,6611					1,26,185,200,1.969,0.985,6750						3.45808e+20
	1,27,515,468,1.510,0.755,6404					1,27,186,204,0.532,0.266,7883						3.45786e+20
	1,28,516,462,0.785,0.392,6273					1,28,229,207,5.560,2.780,11129						3.45765e+20
	1,29,519,456,0.865,0.433,7017					1,29,240,209,1.442,0.721,8497						3.45743e+20
	1,30,526,465,1.471,0.735,6564					1,30,233,215,1.189,0.595,7374						3.45721e+20
	1,31,530,468,0.645,0.323,7381					1,31,236,213,0.465,0.233,8894						3.45699e+20
	1,32,534,476,1.154,0.577,5833					1,32,232,214,0.532,0.266,8998						3.45677e+20
	1,33,542,480,1.154,0.577,5915					1,33,232,208,0.774,0.387,9609						3.45655e+20
												3.45632e+20
Sample 10: 20230905_dcx-utr_PH_chorion_30x_meas_ing	Track n¬∞,Slice n¬∞,X,Y,Distance,Velocity,Pixel Value					Track n¬∞,Slice n¬∞,X,Y,Distance,Velocity,Pixel Value						3.4561e+20
	1,10,519,208,-1.000,-1.000,7247					1,10,520,212,-1.000,-1.000,6715						3.45588e+20
	1,11,498,223,3.329,1.665,6625					1,11,530,217,1.442,0.721,6056						3.45566e+20
	1,12,489,233,1.736,0.868,5797					1,12,537,226,1.471,0.735,6741						3.45544e+20
	1,13,489,238,0.645,0.323,5684					1,13,540,230,0.645,0.323,6322						3.45522e+20
	1,14,487,250,1.569,0.785,6648					1,14,542,235,0.695,0.347,7164						3.45499e+20
	1,15,488,259,1.168,0.584,6019					1,15,551,242,1.471,0.735,6222						3.45477e+20
	1,16,488,267,1.032,0.516,5862					1,16,565,245,1.847,0.923,6343						3.45455e+20
	1,17,495,283,2.253,1.126,5294					1,17,578,258,2.372,1.186,5737						3.45433e+20
	1,18,501,295,1.731,0.865,5746					1,18,585,266,1.371,0.686,5808						3.4541e+20
	1,19,510,313,2.596,1.298,5503					1,19,598,279,2.372,1.186,5606						3.45388e+20
	1,20,520,324,1.918,0.959,4629					1,20,612,288,2.147,1.073,6486						3.45365e+20
	1,21,534,335,2.297,1.148,4698					1,21,629,308,3.386,1.693,5321						3.45343e+20
	1,22,542,340,1.217,0.608,4767					1,22,657,314,3.694,1.847,5567						3.45321e+20
	1,23,556,355,2.647,1.323,5059					1,23,688,325,4.243,2.122,5988						3.45298e+20
	1,24,576,404,6.827,3.414,4392					1,24,700,335,2.015,1.008,5387						3.45276e+20
	1,25,585,450,6.047,3.023,4404					1,25,737,342,4.858,2.429,6382						3.45253e+20
	1,26,595,480,4.079,2.040,3922					1,26,756,354,2.899,1.449,6097						3.45231e+20
	1,27,611,514,4.847,2.424,4125					1,27,736,363,2.829,1.415,5874						3.45208e+20
	1,28,617,549,4.581,2.290,3919					1,28,731,371,1.217,0.608,8532						3.45185e+20
	1,29,626,563,2.147,1.073,4083					1,29,756,380,3.428,1.714,17294						3.45163e+20
	1,30,633,565,0.939,0.470,4528					1,30,764,380,1.032,0.516,6442						3.4514e+20
	1,31,640,569,1.040,0.520,4155					1,31,770,381,0.785,0.392,8416						3.45118e+20
	1,32,651,579,1.918,0.959,3624					1,32,776,392,1.616,0.808,7483						3.45095e+20
	1,33,654,570,1.224,0.612,3533					1,33,794,406,2.942,1.471,6315						3.45072e+20
												3.4505e+20
Sample 11: 20230905_dcx-utr_PH_chorion2_30x_ing	Track n¬∞,Slice n¬∞,X,Y,Distance,Velocity,Pixel Value					Track n¬∞,Slice n¬∞,X,Y,Distance,Velocity,Pixel Value						3.45027e+20
	1,8,412,256,-1.000,-1.000,8948					1,8,353,255,-1.000,-1.000,13088						3.45004e+20
	1,9,417,279,3.036,1.518,7738					1,9,357,264,1.271,0.635,8054						3.44981e+20
	1,10,461,299,6.235,3.117,7201					1,10,385,285,4.515,2.258,7077						3.44958e+20
	1,11,485,314,3.651,1.825,8358					1,11,395,302,2.544,1.272,6952						3.44936e+20
	1,12,485,343,3.741,1.871,7237					1,12,385,322,2.885,1.442,8433						3.44913e+20
	1,13,504,386,6.064,3.032,7092					1,13,379,357,4.581,2.290,7265						3.4489e+20
	1,14,531,410,4.660,2.330,7171					1,14,368,368,2.007,1.003,8062						3.44867e+20
	1,15,545,436,3.809,1.905,7116					1,15,371,375,0.982,0.491,7751						3.44844e+20
	1,16,536,429,1.471,0.735,6569					1,16,349,343,5.009,2.505,10795						3.44821e+20
	1,17,545,443,2.147,1.073,7005					1,17,333,321,3.509,1.755,9490						3.44798e+20
	1,18,543,487,5.682,2.841,8036					1,18,320,314,1.905,0.952,6672						3.44775e+20
	1,19,543,533,5.934,2.967,8517					1,19,308,320,1.731,0.865,6450						3.44752e+20
	1,20,544,568,4.517,2.258,8410					1,20,311,320,0.387,0.194,6780						3.44729e+20
	1,21,546,610,5.424,2.712,7965					1,21,318,322,0.939,0.470,5765						3.44706e+20
	1,22,545,643,4.259,2.129,7941					1,22,317,316,0.785,0.392,6061						3.44683e+20
	1,23,546,674,4.001,2.001,8104					1,23,308,304,1.935,0.968,7943						3.4466e+20
	1,24,543,706,4.146,2.073,7048					1,24,310,314,1.316,0.658,7406						3.44637e+20
	1,25,554,697,1.833,0.917,7553					1,25,311,328,1.811,0.905,7893						3.44614e+20
	1,26,555,681,2.068,1.034,7123					1,26,311,321,0.903,0.452,10703						3.44591e+20
	1,27,569,668,2.465,1.232,7791					1,27,304,327,1.189,0.595,6615						3.44568e+20
												3.44545e+20
Sample 12: 20230906_dcx_utr_ph_chorion_2_ing	Track n¬∞,Slice n¬∞,X,Y,Distance,Velocity,Pixel Value					Track n¬∞,Slice n¬∞,X,Y,Distance,Velocity,Pixel Value						3.44522e+20
	1,6,560,116,-1.000,-1.000,22545					1,6,455,108,-1.000,-1.000,11445						3.44498e+20
	1,7,564,132,2.128,1.064,23639					1,7,453,120,1.569,0.785,9519						3.44475e+20
	1,8,565,145,1.682,0.841,27651					1,8,439,126,1.965,0.982,9608						3.44452e+20
	1,9,567,161,2.080,1.040,21532					1,9,442,134,1.102,0.551,9779						3.44429e+20
	1,10,578,177,2.505,1.252,26242					1,10,445,140,0.865,0.433,13125						3.44406e+20
	1,11,580,188,1.442,0.721,28091					1,11,444,151,1.425,0.712,10621						3.44382e+20
	1,12,584,200,1.632,0.816,15876					1,12,433,160,1.833,0.917,13570						3.44359e+20
	1,13,585,211,1.425,0.712,17463					1,13,419,172,2.379,1.189,10243						3.44336e+20
	1,14,585,223,1.548,0.774,17073					1,14,417,181,1.189,0.595,8630						3.44312e+20
	1,15,585,238,1.935,0.967,10948					1,15,394,175,3.066,1.533,11868						3.44289e+20
	1,16,589,248,1.389,0.695,7739					1,16,372,170,2.910,1.455,9728						3.44266e+20
	1,17,598,243,1.328,0.664,8493					1,17,361,149,3.058,1.529,11266						3.44242e+20
	1,18,608,239,1.389,0.695,9297					1,18,338,117,5.084,2.542,9241						3.44219e+20
	1,19,612,275,4.673,2.336,7487					1,19,326,98,2.899,1.449,8003						3.44196e+20
	1,20,609,317,5.432,2.716,7227					1,20,313,81,2.761,1.380,8095						3.44172e+20
	1,21,615,396,10.220,5.110,8078					1,21,308,88,1.110,0.555,7203						3.44149e+20
	1,22,617,451,7.100,3.550,5999					1,22,299,85,1.224,0.612,10377						3.44126e+20
	1,23,623,509,7.522,3.761,5699					1,23,298,75,1.296,0.648,8008						3.44102e+20
	1,24,624,551,5.420,2.710,7823					1,24,295,58,2.227,1.113,22389						3.44079e+20
	1,25,624,629,10.062,5.031,4975					1,25,293,46,1.569,0.785,7470						3.44055e+20
	1,26,628,677,6.213,3.107,4329					1,26,300,63,2.372,1.186,7261						3.44032e+20
	1,27,630,638,5.038,2.519,4579					1,27,294,54,1.395,0.698,6520						3.44008e+20
												3.43985e+20
Sample 13: 20230906_dcx_utr_ph_chorion_3_ing	Track n¬∞,Slice n¬∞,X,Y,Distance,Velocity,Pixel Value					Track n¬∞,Slice n¬∞,X,Y,Distance,Velocity,Pixel Value						3.43961e+20
	1,11,375,340,-1.000,-1.000,8354					1,10,463,301,-1.000,-1.000,10676						3.43938e+20
	1,12,391,360,3.304,1.652,9049					1,11,506,311,5.695,2.848,9087						3.43914e+20
	1,13,406,376,2.829,1.415,8841					1,12,530,312,3.099,1.549,9280						3.43891e+20
	1,14,424,394,3.284,1.642,7944					1,13,541,321,1.833,0.917,8956						3.43867e+20
	1,15,455,409,4.443,2.221,8452					1,14,580,320,5.033,2.516,10302						3.43843e+20
	1,16,473,427,3.284,1.642,7956					1,15,625,314,5.856,2.928,8826						3.4382e+20
	1,17,490,439,2.684,1.342,8159					1,16,661,314,4.644,2.322,8533						3.43796e+20
	1,18,510,462,3.932,1.966,7797					1,17,690,321,3.848,1.924,8610						3.43773e+20
	1,19,529,483,3.653,1.827,7542					1,18,725,330,4.662,2.331,8872						3.43749e+20
	1,20,543,502,3.045,1.522,7752					1,19,753,339,3.794,1.897,8657						3.43725e+20
	1,21,553,514,2.015,1.008,7566					1,20,776,350,3.289,1.644,7913						3.43702e+20
	1,22,562,527,2.040,1.020,7211					1,21,806,360,4.079,2.040,7516						3.43678e+20
	1,23,566,557,3.904,1.952,6458					1,22,832,348,3.694,1.847,7380						3.43654e+20
	1,24,561,591,4.433,2.217,6417					1,23,858,340,3.509,1.755,8234						3.43631e+20
	1,25,558,619,3.633,1.816,6272					1,24,858,342,0.258,0.129,8272						3.43607e+20
	1,26,546,638,2.899,1.449,6121					1,25,858,345,0.387,0.194,7409						3.43583e+20
	1,27,538,648,1.652,0.826,6090					1,26,860,348,0.465,0.233,6994						3.4356e+20
	1,28,527,661,2.197,1.098,6080					1,27,866,348,0.774,0.387,7095						3.43536e+20
	1,29,514,684,3.408,1.704,5661					1,28,866,348,0.000,0.000,7592						3.43512e+20
	1,30,501,692,1.969,0.985,5366					1,29,872,346,0.816,0.408,7592						3.43488e+20
	1,31,488,695,1.721,0.861,5579					1,30,864,337,1.553,0.777,10926						3.43465e+20
						1,31,856,342,1.217,0.608,7823						3.43441e+20
						1,32,841,346,2.003,1.001,8077						3.43417e+20
												3.43393e+20
Further information for above data:												3.4337e+20
												3.43346e+20
	ingression_file	reference_file	i_phase_start	i_phase_end	m_phase_start	m_phase_end	i_phase_2_start	i_phase_2_end	time_interval	pixel_size	comments	3.43322e+20
	/Volumes/cytokinesis-zebrafish/Processed data/ingression_speed/1_measurements/unconfined/20230801/20230801_dcx-utr_with-chorion1_ingression.csv	/Volumes/cytokinesis-zebrafish/Processed data/ingression_speed/1_measurements/unconfined/20230801/20230801_dcx-utr_with-chorion1_reference.csv	1	8	11	15	20	25	60	0.395	not quite center	3.43298e+20
	/Volumes/cytokinesis-zebrafish/Processed data/ingression_speed/1_measurements/unconfined/20230801/20230801_dcx-utr_with-chorion_f0000_ingression.csv	/Volumes/cytokinesis-zebrafish/Processed data/ingression_speed/1_measurements/unconfined/20230801/20230801_dcx-utr_with-chorion_f0000_reference.csv	9	15	19	24	27	32	60	0.395	slightly sideways	3.43274e+20
	/Volumes/cytokinesis-zebrafish/Processed data/ingression_speed/1_measurements/unconfined/20230809/20230809_dcx-gfp_utr-mcherry_PH-Halo_30x_chorion-22rot_ing.csv	/Volumes/cytokinesis-zebrafish/Processed data/ingression_speed/1_measurements/unconfined/20230809/20230809_dcx-gfp_utr-mcherry_PH-Halo_30x_chorion-22rot_ref.csv	1	4	8	15	19	27	60	0.395	nice	3.4325e+20
	/Volumes/cytokinesis-zebrafish/Processed data/ingression_speed/1_measurements/unconfined/20230810/20230810_dcx-gfp_utr-mcherry_PH-Halo_30x_chorion1_bleac-corrected-roatated_ing.csv	/Volumes/cytokinesis-zebrafish/Processed data/ingression_speed/1_measurements/unconfined/20230810/20230810_dcx-gfp_utr-mcherry_PH-Halo_30x_chorion1_bleac-corrected-roatated_ref.csv	9	15	20	25	30	35	60	0.395	nice	3.43227e+20
	/Volumes/cytokinesis-zebrafish/Processed data/ingression_speed/1_measurements/unconfined/20230822/20230822_DCX_utr_PH_chorion_30x_ingression.csv	/Volumes/cytokinesis-zebrafish/Processed data/ingression_speed/1_measurements/unconfined/20230822/20230822_DCX_utr_PH_chorion_30x_reference.csv	1	7	11	18	24	27	60	0.395	facing upwards	3.43203e+20
	/Volumes/cytokinesis-zebrafish/Processed data/ingression_speed/1_measurements/unconfined/20230822/20230822_DCX_utr_PH_chorion_30x1_ingression.csv	/Volumes/cytokinesis-zebrafish/Processed data/ingression_speed/1_measurements/unconfined/20230822/20230822_DCX_utr_PH_chorion_30x1_reference.csv	1	5	7	11	16	24	60	0.395	rotates backward while ingressing	3.43179e+20
	/Volumes/cytokinesis-zebrafish/Processed data/ingression_speed/1_measurements/unconfined/20230822/20230822_DCX_utr_PH_chorion_30x2_ing.csv	/Volumes/cytokinesis-zebrafish/Processed data/ingression_speed/1_measurements/unconfined/20230822/20230822_DCX_utr_PH_chorion_30x2_ref.csv	1	5	9	14	17	25	60	0.395	nice	3.43155e+20
	/Volumes/cytokinesis-zebrafish/Processed data/ingression_speed/1_measurements/unconfined/20230825/20230825_DCX_utr_PH_chorion_30x_3_ing.csv	/Volumes/cytokinesis-zebrafish/Processed data/ingression_speed/1_measurements/unconfined/20230825/20230825_DCX_utr_PH_chorion_30x_3_ref.csv	7	15	20	27	31	40	60	0.395	nice	3.43131e+20
	/Volumes/cytokinesis-zebrafish/Processed data/ingression_speed/1_measurements/unconfined/20230905/20230905_dcx_utr_PH_chorion1_z1-59_ch1_ing.csv	/Volumes/cytokinesis-zebrafish/Processed data/ingression_speed/1_measurements/unconfined/20230905/20230905_dcx_utr_PH_chorion1_z1-59_ch1_ref.csv	4	13	17	23	27	35	60	0.395	rotates back	3.43107e+20
	/Volumes/cytokinesis-zebrafish/Processed data/ingression_speed/1_measurements/unconfined/20230905/20230905_dcx-utr_PH_chorion2_30x_ing.csv	/Volumes/cytokinesis-zebrafish/Processed data/ingression_speed/1_measurements/unconfined/20230905/20230905_dcx-utr_PH_chorion2_30x_ref.csv	8	13	17	22			60	0.395	next div is strange, something wrong with embryo	3.43083e+20
	/Volumes/cytokinesis-zebrafish/Processed data/ingression_speed/1_measurements/unconfined/20230905/20230905_dcx-utr_PH_chorion_30x_meas_ing.csv	/Volumes/cytokinesis-zebrafish/Processed data/ingression_speed/1_measurements/unconfined/20230905/20230905_dcx-utr_PH_chorion_30x_meas_ref.csv	9	16	22	29	34		60	0.395	slightly sideways, rotates to back?	3.43059e+20
	/Volumes/cytokinesis-zebrafish/Processed data/ingression_speed/1_measurements/unconfined/20230906/20230906_dcx_utr_ph_chorion_3_ing.csv	/Volumes/cytokinesis-zebrafish/Processed data/ingression_speed/1_measurements/unconfined/20230906/20230906_dcx_utr_ph_chorion_3_ref.csv	11	19	22	28	34	42	60	0.395	spindle twists, something wrong with embryo	3.43036e+20
	/Volumes/cytokinesis-zebrafish/Processed data/ingression_speed/1_measurements/unconfined/20230906/20230906_dcx_utr_ph_chorion_2_ing.csv	/Volumes/cytokinesis-zebrafish/Processed data/ingression_speed/1_measurements/unconfined/20230906/20230906_dcx_utr_ph_chorion_2_ref.csv	7	15	19	24	28	32	60	0.395	wrong angle	3.43012e+20
												3.42988e+20
												3.42964e+20
												3.4294e+20
												3.42916e+20
												3.42892e+20
												3.42868e+20
												3.42844e+20
												3.4282e+20
												3.42796e+20
												3.42772e+20
												3.42748e+20
												3.42724e+20
												3.427e+20
												3.42676e+20
												3.42652e+20
												3.42628e+20
												3.42604e+20
												3.4258e+20
												3.42556e+20
												3.42532e+20
												3.42508e+20
												3.42484e+20
												3.4246e+20
												3.42436e+20
												3.42412e+20
												3.42388e+20
												3.42363e+20
												3.42339e+20
												3.42315e+20
												3.42291e+20
												3.42267e+20
												3.42243e+20
												3.42219e+20
												3.42195e+20
												3.4217e+20
												3.42146e+20
												3.42122e+20
												3.42098e+20
												3.42074e+20
												3.4205e+20
												3.42025e+20
												3.42001e+20
												3.41977e+20
												3.41953e+20
												3.41929e+20
												3.41904e+20
												3.4188e+20
												3.41856e+20
												3.41832e+20
												3.41807e+20
												3.41783e+20
												3.41759e+20
												3.41735e+20
												3.4171e+20
												3.41686e+20
												3.41662e+20
												3.41638e+20
												3.41613e+20
												3.41589e+20
												3.41565e+20
												3.41541e+20
												3.41516e+20
												3.41492e+20
												3.41468e+20
												3.41444e+20
												3.41419e+20
												3.41395e+20
												3.41371e+20
												3.41346e+20
												3.41322e+20
												3.41298e+20
												3.41273e+20
												3.41249e+20
												3.41225e+20
												3.412e+20
												3.41176e+20
												3.41152e+20
												3.41128e+20
												3.41103e+20
												3.41079e+20
												3.41055e+20
												3.4103e+20
												3.41006e+20
												3.40982e+20
												3.40957e+20
												3.40933e+20
												3.40909e+20
												3.40884e+20
												3.4086e+20
												3.40836e+20
												3.40811e+20
												3.40787e+20
												3.40763e+20
												3.40738e+20
												3.40714e+20
												3.40689e+20
												3.40665e+20
												3.40641e+20
												3.40616e+20
												3.40592e+20
												3.40568e+20
												3.40543e+20
												3.40519e+20
												3.40495e+20
												3.4047e+20
												3.40446e+20
												3.40422e+20
												3.40397e+20
												3.40373e+20
												3.40349e+20
												3.40324e+20
												3.403e+20
												3.40276e+20
												3.40251e+20
												3.40227e+20
												3.40203e+20
												3.40178e+20
												3.40154e+20
												3.4013e+20
												3.40105e+20
												3.40081e+20
												3.40057e+20
												3.40032e+20
												3.40008e+20
												3.39984e+20
												3.39959e+20
												3.39935e+20
												3.39911e+20
												3.39886e+20
												3.39862e+20
												3.39838e+20
												3.39813e+20
												3.39789e+20
												3.39765e+20
												3.3974e+20
												3.39716e+20
												3.39692e+20
												3.39667e+20
												3.39643e+20
												3.39619e+20
												3.39594e+20
												3.3957e+20
												3.39546e+20
												3.39522e+20
												3.39497e+20
												3.39473e+20
												3.39449e+20
												3.39424e+20
												3.394e+20
												3.39376e+20
												3.39352e+20
												3.39327e+20
												3.39303e+20
												3.39279e+20
												3.39254e+20
												3.3923e+20
												3.39206e+20
												3.39182e+20
												3.39157e+20
												3.39133e+20
												3.39109e+20
												3.39085e+20
												3.3906e+20
												3.39036e+20
												3.39012e+20
												3.38988e+20
												3.38963e+20
												3.38939e+20
												3.38915e+20
												3.38891e+20
												3.38866e+20
												3.38842e+20
												3.38818e+20
												3.38794e+20
												3.38769e+20
												3.38745e+20
												3.38721e+20
												3.38697e+20
												3.38673e+20
												3.38648e+20
												3.38624e+20
												3.386e+20
												3.38576e+20
												3.38552e+20
												3.38527e+20
												3.38503e+20
												3.38479e+20
												3.38455e+20
												3.3843e+20
												3.38406e+20
												3.38382e+20
												3.38357e+20
												3.38333e+20
												3.38309e+20
												3.38284e+20
												3.3826e+20
												3.38236e+20
												3.38211e+20
												3.38187e+20
												3.38163e+20
												3.38138e+20
												3.38114e+20
												3.3809e+20
												3.38065e+20
												3.38041e+20
												3.38017e+20
												3.37992e+20
												3.37968e+20
												3.37943e+20
												3.37919e+20
												3.37895e+20
												3.3787e+20
												3.37846e+20
												3.37822e+20
												3.37797e+20
												3.37773e+20
												3.37748e+20
												3.37724e+20
												3.37699e+20
												3.37675e+20
												3.37651e+20
												3.37626e+20
												3.37602e+20
												3.37577e+20
												3.37553e+20
												3.37528e+20
												3.37504e+20
												3.37479e+20
												3.37455e+20
												3.37431e+20
												3.37406e+20
												3.37382e+20
												3.37357e+20
												3.37333e+20
												3.37308e+20
												3.37284e+20
												3.37259e+20
												3.37235e+20
												3.3721e+20
												3.37186e+20
												3.37161e+20
												3.37137e+20
												3.37112e+20
												3.37088e+20
												3.37063e+20
												3.37039e+20
												3.37014e+20
												3.36989e+20
												3.36965e+20
												3.3694e+20
												3.36916e+20
												3.36891e+20
												3.36867e+20
												3.36842e+20
												3.36818e+20
												3.36793e+20
												3.36768e+20
												3.36744e+20
												3.36719e+20
												3.36695e+20
												3.3667e+20
												3.36645e+20
												3.36621e+20
												3.36596e+20
												3.36572e+20
												3.36547e+20
												3.36522e+20
												3.36498e+20
												3.36473e+20
												3.36449e+20
												3.36424e+20
												3.36399e+20
												3.36375e+20
												3.3635e+20
												3.36325e+20
												3.36301e+20
												3.36276e+20
												3.36252e+20
												3.36227e+20
												3.36202e+20
												3.36178e+20
												3.36153e+20
												3.36128e+20
												3.36104e+20
												3.36079e+20
												3.36054e+20
												3.3603e+20
												3.36005e+20
												3.3598e+20
												3.35956e+20
												3.35931e+20
												3.35906e+20
												3.35882e+20
												3.35857e+20
												3.35832e+20
												3.35807e+20
												3.35783e+20
												3.35758e+20
												3.35733e+20
												3.35709e+20
												3.35684e+20
												3.35659e+20
												3.35635e+20
												3.3561e+20
												3.35585e+20
												3.3556e+20
												3.35536e+20
												3.35511e+20
												3.35486e+20
												3.35461e+20
												3.35437e+20
												3.35412e+20
												3.35387e+20
												3.35363e+20
												3.35338e+20
												3.35313e+20
												3.35288e+20
												3.35264e+20
												3.35239e+20
												3.35214e+20
												3.35189e+20
												3.35165e+20
												3.3514e+20
												3.35115e+20
												3.3509e+20
												3.35066e+20
												3.35041e+20
												3.35016e+20
												3.34991e+20
												3.34966e+20
												3.34942e+20
												3.34917e+20
												3.34892e+20
												3.34867e+20
												3.34843e+20
												3.34818e+20
												3.34793e+20
												3.34768e+20
												3.34743e+20
												3.34719e+20
												3.34694e+20
												3.34669e+20
												3.34644e+20
												3.3462e+20
												3.34595e+20
												3.3457e+20
												3.34545e+20
												3.3452e+20
												3.34496e+20
												3.34471e+20
												3.34446e+20
												3.34421e+20
												3.34396e+20
												3.34371e+20
												3.34347e+20
												3.34322e+20
												3.34297e+20
												3.34272e+20
												3.34247e+20
												3.34222e+20
												3.34197e+20
												3.34172e+20
												3.34148e+20
												3.34123e+20
												3.34098e+20
												3.34073e+20
												3.34048e+20
												3.34023e+20
												3.33998e+20
												3.33973e+20
												3.33948e+20
												3.33923e+20
												3.33898e+20
												3.33873e+20
												3.33848e+20
												3.33823e+20
												3.33798e+20
												3.33773e+20
												3.33748e+20
												3.33723e+20
												3.33698e+20
												3.33673e+20
												3.33648e+20
												3.33623e+20
												3.33598e+20
												3.33573e+20
												3.33548e+20
												3.33523e+20
												3.33498e+20
												3.33473e+20
												3.33448e+20
												3.33423e+20
												3.33398e+20
												3.33373e+20
												3.33348e+20
												3.33323e+20
												3.33298e+20
												3.33273e+20
												3.33248e+20
												3.33222e+20
												3.33197e+20
												3.33172e+20
												3.33147e+20
												3.33122e+20
												3.33097e+20
												3.33072e+20
												3.33047e+20
												3.33021e+20
												3.32996e+20
												3.32971e+20
												3.32946e+20
												3.32921e+20
												3.32896e+20
												3.3287e+20
												3.32845e+20
												3.3282e+20
												3.32795e+20
												3.3277e+20
												3.32744e+20
												3.32719e+20
												3.32694e+20
												3.32669e+20
												3.32644e+20
												3.32618e+20
												3.32593e+20
												3.32568e+20
												3.32543e+20
												3.32517e+20
												3.32492e+20
												3.32467e+20
												3.32442e+20
												3.32416e+20
												3.32391e+20
												3.32366e+20
												3.3234e+20
												3.32315e+20
												3.3229e+20
												3.32265e+20
												3.32239e+20
												3.32214e+20
												3.32189e+20
												3.32163e+20
												3.32138e+20
												3.32113e+20
												3.32087e+20
												3.32062e+20
												3.32037e+20
												3.32011e+20
												3.31986e+20
												3.31961e+20
												3.31935e+20
												3.3191e+20
												3.31884e+20
												3.31859e+20
												3.31834e+20
												3.31808e+20
												3.31783e+20
												3.31757e+20
												3.31732e+20
												3.31707e+20
												3.31681e+20
												3.31656e+20
												3.3163e+20
												3.31605e+20
												3.3158e+20
												3.31554e+20
												3.31529e+20
												3.31503e+20
												3.31478e+20
												3.31452e+20
												3.31427e+20
												3.31401e+20
												3.31376e+20
												3.31351e+20
												3.31325e+20
												3.313e+20
												3.31274e+20
												3.31249e+20
												3.31223e+20
												3.31198e+20
												3.31172e+20
												3.31147e+20
												3.31121e+20
												3.31096e+20
												3.3107e+20
												3.31045e+20
												3.31019e+20
												3.30994e+20
												3.30968e+20
												3.30942e+20
												3.30917e+20
												3.30891e+20
												3.30866e+20
												3.3084e+20
												3.30815e+20
												3.30789e+20
												3.30764e+20
												3.30738e+20
												3.30713e+20
												3.30687e+20
												3.30661e+20
												3.30636e+20
												3.3061e+20
												3.30585e+20
												3.30559e+20
												3.30534e+20
												3.30508e+20
												3.30482e+20
												3.30457e+20
												3.30431e+20
												3.30406e+20
												3.3038e+20
												3.30354e+20
												3.30329e+20
												3.30303e+20
												3.30277e+20
												3.30252e+20
												3.30226e+20
												3.30201e+20
												3.30175e+20
												3.30149e+20
												3.30124e+20
												3.30098e+20
												3.30072e+20
												3.30047e+20
												3.30021e+20
												3.29995e+20
												3.2997e+20
												3.29944e+20
												3.29918e+20
												3.29893e+20
												3.29867e+20
												3.29841e+20
												3.29816e+20
												3.2979e+20
												3.29764e+20
												3.29738e+20
												3.29713e+20
												3.29687e+20
												3.29661e+20
												3.29635e+20
												3.2961e+20
												3.29584e+20
												3.29558e+20
												3.29532e+20
												3.29507e+20
												3.29481e+20
												3.29455e+20
												3.29429e+20
												3.29403e+20
												3.29378e+20
												3.29352e+20
												3.29326e+20
												3.293e+20
												3.29274e+20
												3.29249e+20
												3.29223e+20
												3.29197e+20
												3.29171e+20
												3.29145e+20
												3.29119e+20
												3.29094e+20
												3.29068e+20
												3.29042e+20
												3.29016e+20
												3.2899e+20
												3.28964e+20
												3.28938e+20
												3.28912e+20
												3.28887e+20
												3.28861e+20
												3.28835e+20
												3.28809e+20
												3.28783e+20
												3.28757e+20
												3.28731e+20
												3.28705e+20
												3.28679e+20
												3.28653e+20
												3.28627e+20
												3.28601e+20
												3.28576e+20
												3.2855e+20
												3.28524e+20
												3.28498e+20
												3.28472e+20
												3.28446e+20
												3.2842e+20
												3.28394e+20
												3.28368e+20
												3.28342e+20
												3.28316e+20
												3.2829e+20
												3.28264e+20
												3.28238e+20
												3.28212e+20
												3.28186e+20
												3.2816e+20
												3.28134e+20
												3.28108e+20
												3.28082e+20
												3.28056e+20
												3.2803e+20
												3.28004e+20
												3.27978e+20
												3.27951e+20
												3.27925e+20
												3.27899e+20
												3.27873e+20
												3.27847e+20
												3.27821e+20
												3.27795e+20
												3.27769e+20
												3.27743e+20
												3.27717e+20
												3.27691e+20
												3.27665e+20
												3.27639e+20
												3.27612e+20
												3.27586e+20
												3.2756e+20
												3.27534e+20
												3.27508e+20
												3.27482e+20
												3.27456e+20
												3.2743e+20
												3.27403e+20
												3.27377e+20
												3.27351e+20
												3.27325e+20
												3.27299e+20
												3.27273e+20
												3.27247e+20
												3.2722e+20
												3.27194e+20
												3.27168e+20
												3.27142e+20
												3.27116e+20
												3.2709e+20
												3.27063e+20
												3.27037e+20
												3.27011e+20
												3.26985e+20
												3.26959e+20
												3.26932e+20
												3.26906e+20
												3.2688e+20
												3.26854e+20
												3.26828e+20
												3.26801e+20
												3.26775e+20
												3.26749e+20
												3.26723e+20
												3.26697e+20
												3.2667e+20
												3.26644e+20
												3.26618e+20
												3.26592e+20
												3.26565e+20
												3.26539e+20
												3.26513e+20
												3.26487e+20
												3.2646e+20
												3.26434e+20
												3.26408e+20
												3.26382e+20
												3.26355e+20
												3.26329e+20
												3.26303e+20
												3.26276e+20
												3.2625e+20
												3.26224e+20
												3.26198e+20
												3.26171e+20
												3.26145e+20
												3.26119e+20
												3.26092e+20
												3.26066e+20
												3.2604e+20
												3.26013e+20
												3.25987e+20
												3.25961e+20
												3.25935e+20
												3.25908e+20
												3.25882e+20
												3.25856e+20
												3.25829e+20
												3.25803e+20
												3.25777e+20
												3.2575e+20
												3.25724e+20
												3.25698e+20
												3.25671e+20
												3.25645e+20
												3.25619e+20
												3.25592e+20
												3.25566e+20
												3.25539e+20
												3.25513e+20
												3.25487e+20
												3.2546e+20
												3.25434e+20
												3.25408e+20
												3.25381e+20
												3.25355e+20
												3.25328e+20
												3.25302e+20
												3.25276e+20
												3.25249e+20
												3.25223e+20
												3.25196e+20
												3.2517e+20
												3.25144e+20
												3.25117e+20
												3.25091e+20
												3.25064e+20
												3.25038e+20
												3.25011e+20
												3.24985e+20
												3.24958e+20
												3.24932e+20
												3.24906e+20
												3.24879e+20
												3.24853e+20
												3.24826e+20
												3.248e+20
												3.24773e+20
												3.24747e+20
												3.2472e+20
												3.24694e+20
												3.24667e+20
												3.24641e+20
												3.24614e+20
												3.24588e+20
												3.24561e+20
												3.24535e+20
												3.24508e+20
												3.24482e+20
												3.24455e+20
												3.24429e+20
												3.24402e+20
												3.24375e+20
												3.24349e+20
												3.24322e+20
												3.24296e+20
												3.24269e+20
												3.24243e+20
												3.24216e+20
												3.2419e+20
												3.24163e+20
												3.24136e+20
												3.2411e+20
												3.24083e+20
												3.24057e+20
												3.2403e+20
												3.24003e+20
												3.23977e+20
												3.2395e+20
												3.23924e+20
												3.23897e+20
												3.2387e+20
												3.23844e+20
												3.23817e+20
												3.23791e+20
												3.23764e+20
												3.23737e+20
												3.23711e+20
												3.23684e+20
												3.23657e+20
												3.23631e+20
												3.23604e+20
												3.23578e+20
												3.23551e+20
												3.23524e+20
												3.23498e+20
												3.23471e+20
												3.23444e+20
												3.23418e+20
												3.23391e+20
												3.23364e+20
												3.23338e+20
												3.23311e+20
												3.23284e+20
												3.23257e+20
												3.23231e+20
												3.23204e+20
												3.23177e+20
												3.23151e+20
												3.23124e+20
												3.23097e+20
												3.23071e+20
												3.23044e+20
												3.23017e+20
												3.2299e+20
												3.22964e+20
												3.22937e+20
												3.2291e+20
												3.22883e+20
												3.22857e+20
												3.2283e+20
												3.22803e+20
												3.22776e+20
												3.2275e+20
												3.22723e+20
												3.22696e+20
												3.22669e+20
												3.22643e+20
												3.22616e+20
												3.22589e+20
												3.22562e+20
												3.22536e+20
												3.22509e+20
												3.22482e+20
												3.22455e+20
												3.22428e+20
												3.22402e+20
												3.22375e+20
												3.22348e+20
												3.22321e+20
												3.22294e+20
												3.22268e+20
												3.22241e+20
												3.22214e+20
												3.22187e+20
												3.2216e+20
												3.22134e+20
												3.22107e+20
												3.2208e+20
												3.22053e+20
												3.22026e+20
												3.21999e+20
												3.21973e+20
												3.21946e+20
												3.21919e+20
												3.21892e+20
												3.21865e+20
												3.21838e+20
												3.21812e+20
												3.21785e+20
												3.21758e+20
												3.21731e+20
												3.21704e+20
												3.21677e+20
												3.2165e+20
												3.21624e+20
												3.21597e+20
												3.2157e+20
												3.21543e+20
												3.21516e+20
												3.21489e+20
												3.21462e+20
												3.21435e+20
												3.21408e+20
												3.21382e+20
												3.21355e+20
												3.21328e+20
												3.21301e+20
												3.21274e+20
												3.21247e+20
												3.2122e+20
												3.21193e+20
												3.21166e+20
												3.21139e+20
												3.21112e+20
												3.21086e+20
												3.21059e+20
												3.21032e+20
												3.21005e+20
												3.20978e+20
												3.20951e+20
												3.20924e+20
												3.20897e+20
												3.2087e+20
												3.20843e+20
												3.20816e+20
												3.20789e+20
												3.20762e+20
												3.20735e+20
												3.20708e+20
												3.20681e+20
												3.20654e+20
												3.20628e+20
												3.20601e+20
												3.20574e+20
												3.20547e+20
												3.2052e+20
												3.20493e+20
												3.20466e+20
												3.20439e+20
												3.20412e+20
												3.20385e+20
												3.20358e+20
												3.20331e+20
												3.20304e+20
												3.20277e+20
												3.20249e+20
												3.20222e+20
												3.20195e+20
												3.20168e+20
												3.20141e+20
												3.20114e+20
												3.20087e+20
												3.2006e+20
												3.20033e+20
												3.20006e+20
												3.19979e+20
												3.19952e+20
												3.19925e+20
												3.19898e+20
												3.19871e+20
												3.19844e+20
												3.19817e+20
												3.1979e+20
												3.19763e+20
												3.19735e+20
												3.19708e+20
												3.19681e+20
												3.19654e+20
												3.19627e+20
												3.196e+20
												3.19573e+20
												3.19546e+20
												3.19519e+20
												3.19491e+20
												3.19464e+20
												3.19437e+20
												3.1941e+20
												3.19383e+20
												3.19356e+20
												3.19329e+20
												3.19302e+20
												3.19274e+20
												3.19247e+20
												3.1922e+20
												3.19193e+20
												3.19166e+20
												3.19139e+20
												3.19111e+20
												3.19084e+20
												3.19057e+20
												3.1903e+20
												3.19003e+20
												3.18976e+20
												3.18948e+20
												3.18921e+20
												3.18894e+20
												3.18867e+20
												3.1884e+20
												3.18812e+20
												3.18785e+20
												3.18758e+20
												3.18731e+20
												3.18704e+20
												3.18676e+20
												3.18649e+20
												3.18622e+20
												3.18595e+20
												3.18568e+20
												3.1854e+20
												3.18513e+20
												3.18486e+20
												3.18459e+20
												3.18431e+20
												3.18404e+20
												3.18377e+20
												3.1835e+20
												3.18322e+20
												3.18295e+20
												3.18268e+20
												3.18241e+20
												3.18213e+20
												3.18186e+20
												3.18159e+20
												3.18132e+20
												3.18104e+20
												3.18077e+20
												3.1805e+20
												3.18022e+20
												3.17995e+20
												3.17968e+20
												3.1794e+20
												3.17913e+20
												3.17886e+20
												3.17859e+20
												3.17831e+20
												3.17804e+20
												3.17777e+20
												3.17749e+20
												3.17722e+20
												3.17695e+20
												3.17667e+20
												3.1764e+20
												3.17613e+20
												3.17585e+20
												3.17558e+20
												3.17531e+20
												3.17503e+20
												3.17476e+20
												3.17449e+20
												3.17421e+20
												3.17394e+20
												3.17367e+20
												3.17339e+20
												3.17312e+20
												3.17284e+20
												3.17257e+20
												3.1723e+20
												3.17202e+20
												3.17175e+20
												3.17148e+20
												3.1712e+20
												3.17093e+20
												3.17065e+20
												3.17038e+20
												3.17011e+20
												3.16983e+20
												3.16956e+20
												3.16928e+20
												3.16901e+20
												3.16874e+20
												3.16846e+20
												3.16819e+20
												3.16791e+20
												3.16764e+20
												3.16736e+20
												3.16709e+20
												3.16682e+20
												3.16654e+20
												3.16627e+20
												3.16599e+20
												3.16572e+20
												3.16544e+20
												3.16517e+20
												3.16489e+20
												3.16462e+20
												3.16435e+20
												3.16407e+20
												3.1638e+20
												3.16352e+20
												3.16325e+20
												3.16297e+20
												3.1627e+20
												3.16242e+20
												3.16215e+20
												3.16187e+20
												3.1616e+20
												3.16132e+20
												3.16105e+20
												3.16077e+20
												3.1605e+20
												3.16022e+20
												3.15995e+20
												3.15967e+20
												3.1594e+20
												3.15912e+20
												3.15885e+20
												3.15857e+20
												3.1583e+20
												3.15802e+20
												3.15775e+20
												3.15747e+20
												3.1572e+20
												3.15692e+20
												3.15664e+20
												3.15637e+20
												3.15609e+20
												3.15582e+20
												3.15554e+20
												3.15527e+20
												3.15499e+20
												3.15471e+20
												3.15444e+20
												3.15416e+20
												3.15389e+20
												3.15361e+20
												3.15334e+20
												3.15306e+20
												3.15278e+20
												3.15219e+20
												3.15139e+20
												3.15043e+20
												3.14938e+20
												3.14826e+20
												3.1471e+20
												3.1459e+20
												3.14469e+20
												3.14345e+20
												3.14221e+20
												3.14096e+20
												3.13971e+20
												3.13845e+20
												3.13719e+20
												3.13592e+20
												3.13466e+20
												3.13339e+20
												3.13212e+20
												3.13086e+20
												3.12959e+20
												3.12832e+20
												3.12705e+20
												3.12577e+20
												3.1245e+20
												3.12323e+20
												3.12195e+20
												3.12068e+20
												3.1194e+20
												3.11813e+20
												3.11685e+20
												3.11557e+20
												3.1143e+20
												3.11302e+20
												3.11174e+20
												3.11046e+20
												3.10918e+20
												3.1079e+20
												3.10662e+20
												3.10533e+20
												3.10405e+20
												3.10277e+20
												3.10148e+20
												3.1002e+20
												3.09891e+20
												3.09763e+20
												3.09634e+20
												3.09505e+20
												3.09377e+20
												3.09248e+20
												3.09119e+20
												3.0899e+20
												3.08861e+20
												3.08732e+20
												3.08603e+20
												3.08474e+20
												3.08344e+20
												3.08215e+20
												3.08086e+20
												3.07956e+20
												3.07827e+20
												3.07697e+20
												3.07568e+20
												3.07438e+20
												3.07309e+20
												3.07179e+20
												3.07049e+20
												3.06919e+20
												3.0679e+20
												3.0666e+20
												3.0653e+20
												3.064e+20
												3.0627e+20
												3.0614e+20
												3.0601e+20
												3.0588e+20
												3.05749e+20
												3.05619e+20
												3.05489e+20
												3.05359e+20
												3.05228e+20
												3.05098e+20
												3.04967e+20
												3.04837e+20
												3.04706e+20
												3.04576e+20
												3.04445e+20
												3.04315e+20
												3.04184e+20
												3.04053e+20
												3.03923e+20
												3.03792e+20
												3.03661e+20
												3.0353e+20
												3.03399e+20
												3.03268e+20
												3.03137e+20
												3.03006e+20
												3.02876e+20
												3.02744e+20
												3.02613e+20
												3.02482e+20
												3.02351e+20
												3.0222e+20
												3.02089e+20
												3.01958e+20
												3.01827e+20
												3.01695e+20
												3.01564e+20
												3.01433e+20
												3.01301e+20
												3.0117e+20
												3.01039e+20
												3.00907e+20
												3.00776e+20
												3.00644e+20
												3.00513e+20
												3.00381e+20
												3.0025e+20
												3.00118e+20
												2.99987e+20
												2.99855e+20
												2.99723e+20
												2.99592e+20
												2.9946e+20
												2.99328e+20
												2.99197e+20
												2.99065e+20
												2.98933e+20
												2.98802e+20
												2.9867e+20
												2.98538e+20
												2.98406e+20
												2.98274e+20
												2.98142e+20
												2.9801e+20
												2.97879e+20
												2.97747e+20
												2.97615e+20
												2.97483e+20
												2.97351e+20
												2.97219e+20
												2.97087e+20
												2.96955e+20
												2.96823e+20
												2.96691e+20
												2.96559e+20
												2.96426e+20
												2.96294e+20
												2.96162e+20
												2.9603e+20
												2.95898e+20
												2.95766e+20
												2.95633e+20
												2.95501e+20
												2.95369e+20
												2.95237e+20
												2.95105e+20
												2.94972e+20
												2.9484e+20
												2.94708e+20
												2.94576e+20
												2.94443e+20
												2.94311e+20
												2.94179e+20
												2.94046e+20
												2.93914e+20
												2.93782e+20
												2.93649e+20
												2.93517e+20
												2.93385e+20
												2.93252e+20
												2.9312e+20
												2.92988e+20
												2.92855e+20
												2.92723e+20
												2.92591e+20
												2.92458e+20
												2.92326e+20
												2.92194e+20
												2.92061e+20
												2.91929e+20
												2.91797e+20
												2.91664e+20
												2.91532e+20
												2.914e+20
												2.91267e+20
												2.91135e+20
												2.91003e+20
												2.9087e+20
												2.90738e+20
												2.90606e+20
												2.90474e+20
												2.90341e+20
												2.90209e+20
												2.90077e+20
												2.89945e+20
												2.89812e+20
												2.8968e+20
												2.89548e+20
												2.89416e+20
												2.89284e+20
												2.89151e+20
												2.89019e+20
												2.88887e+20
												2.88755e+20
												2.88623e+20
												2.88491e+20
												2.88359e+20
												2.88227e+20
												2.88095e+20
												2.87963e+20
												2.87831e+20
												2.87699e+20
												2.87567e+20
												2.87435e+20
												2.87303e+20
												2.87171e+20
												2.87039e+20
												2.86907e+20
												2.86776e+20
												2.86644e+20
												2.86512e+20
												2.86382e+20
												2.8625e+20
												2.86142e+20
												2.85985e+20
												2.85861e+20
												2.85715e+20
												2.85578e+20
												2.85441e+20
												2.85304e+20
												2.85169e+20
												2.8505e+20
												2.84911e+20
												2.84764e+20
												2.84626e+20
												2.84491e+20
												2.84356e+20
												2.84242e+20
												2.84086e+20
												2.83962e+20
												2.83816e+20
												2.83687e+20
												2.83548e+20
												2.8341e+20
												2.83292e+20
												2.83149e+20
												2.83008e+20
												2.82882e+20
												2.82748e+20
												2.8261e+20
												2.82472e+20
												2.82342e+20
												2.82217e+20
												2.82074e+20
												2.81941e+20
												2.81805e+20
												2.81671e+20
												2.81538e+20
												2.81411e+20
												2.81275e+20
												2.81162e+20
												2.81006e+20
												2.80878e+20
												2.80745e+20
												2.8061e+20
												2.80476e+20
												2.80344e+20
												2.80214e+20
												2.80092e+20
												2.79956e+20
												2.79815e+20
												2.79704e+20
												2.79557e+20
												2.79422e+20
												2.79295e+20
												2.7917e+20
												2.79029e+20
												2.7891e+20
												2.7877e+20
												2.78639e+20
												2.78507e+20
												2.78374e+20
												2.78242e+20
												2.78112e+20
												2.77988e+20
												2.77854e+20
												2.77721e+20
												2.77608e+20
												2.77471e+20
												2.77334e+20
												2.77224e+20
												2.7708e+20
												2.76947e+20
												2.76814e+20
												2.76706e+20
												2.7657e+20
												2.76428e+20
												2.76315e+20
												2.76172e+20
												2.76046e+20
												2.75912e+20
												2.75804e+20
												2.75665e+20
												2.75527e+20
												2.75412e+20
												2.7527e+20
												2.7515e+20
												2.75014e+20
												2.74884e+20
												2.74754e+20
												2.74639e+20
												2.74526e+20
												2.7437e+20
												2.74241e+20
												2.74118e+20
												2.73994e+20
												2.73864e+20
												2.73734e+20
												2.73603e+20
												2.73474e+20
												2.73345e+20
												2.73217e+20
												2.73092e+20
												2.72973e+20
												2.7284e+20
												2.72705e+20
												2.72594e+20
												2.72455e+20
												2.72324e+20
												2.72193e+20
												2.7207e+20
												2.71949e+20
												2.71812e+20
												2.71682e+20
												2.71566e+20
												2.71453e+20
												2.71305e+20
												2.71175e+20
												2.71077e+20
												2.70921e+20
												2.70796e+20
												2.70669e+20
												2.70541e+20
												2.70413e+20
												2.70286e+20
												2.7016e+20
												2.70054e+20
												2.6992e+20
												2.69778e+20
												2.69652e+20
												2.69529e+20
												2.69413e+20
												2.69281e+20
												2.69147e+20
												2.69041e+20
												2.68899e+20
												2.68768e+20
												2.68648e+20
												2.68525e+20
												2.6839e+20
												2.68261e+20
												2.68143e+20
												2.68028e+20
												2.67883e+20
												2.67766e+20
												2.67632e+20
												2.67523e+20
												2.67384e+20
												2.67262e+20
												2.67132e+20
												2.67004e+20
												2.66884e+20
												2.66768e+20
												2.66632e+20
												2.66503e+20
												2.6638e+20
												2.66264e+20
												2.6613e+20
												2.66003e+20
												2.65876e+20
												2.65755e+20
												2.65639e+20
												2.65505e+20
												2.65376e+20
												2.65255e+20
												2.65137e+20
												2.65003e+20
												2.64875e+20
												2.64763e+20
												2.64654e+20
												2.64505e+20
												2.64378e+20
												2.64267e+20
												2.64159e+20
												2.64006e+20
												2.63885e+20
												2.6376e+20
												2.63633e+20
												2.63507e+20
												2.63381e+20
												2.63279e+20
												2.63147e+20
												2.6301e+20
												2.629e+20
												2.62761e+20
												2.62653e+20
												2.62516e+20
												2.62405e+20
												2.62273e+20
												2.62149e+20
												2.62032e+20
												2.6192e+20
												2.61786e+20
												2.61662e+20
												2.61544e+20
												2.61434e+20
												2.61298e+20
												2.6119e+20
												2.61052e+20
												2.60941e+20
												2.60811e+20
												2.60688e+20
												2.60575e+20
												2.60466e+20
												2.60326e+20
												2.60202e+20
												2.60097e+20
												2.59967e+20
												2.59839e+20
												2.59727e+20
												2.59605e+20
												2.59477e+20
												2.59353e+20
												2.5923e+20
												2.59118e+20
												2.59009e+20
												2.5887e+20
												2.58748e+20
												2.58627e+20
												2.58516e+20
												2.58389e+20
												2.58264e+20
												2.58156e+20
												2.58049e+20
												2.57905e+20
												2.57781e+20
												2.57682e+20
												2.57551e+20
												2.57419e+20
												2.57315e+20
												2.5718e+20
												2.57059e+20
												2.56937e+20
												2.56821e+20
												2.56711e+20
												2.56579e+20
												2.56456e+20
												2.56344e+20
												2.56236e+20
												2.56097e+20
												2.55976e+20
												2.55863e+20
												2.55755e+20
												2.55615e+20
												2.55496e+20
												2.55374e+20
												2.55268e+20
												2.55164e+20
												2.55019e+20
												2.54896e+20
												2.54794e+20
												2.54664e+20
												2.54538e+20
												2.54428e+20
												2.54306e+20
												2.54181e+20
												2.54059e+20
												2.53938e+20
												2.53835e+20
												2.53706e+20
												2.53582e+20
												2.53468e+20
												2.53351e+20
												2.53226e+20
												2.53103e+20
												2.52993e+20
												2.52878e+20
												2.52749e+20
												2.52627e+20
												2.52525e+20
												2.52397e+20
												2.52271e+20
												2.52163e+20
												2.5204e+20
												2.51915e+20
												2.51798e+20
[truncated: 501 more rows]

## Sheet: Fig4c
M-phase data:
File Name,Fitted A,Fitted x0,Fitted A/x0
20231103_LA_in-band_DCX_utr_60xoptovar_M7_233-251_16bit-R.tif,-7.704877428804649,12.273607758076235,-0.6277597900042645
20230907_LA_within-band_dcx-utr_60x-optovar7_nice-M_11px-line_4th-cut_16bit-R.tif,-143594.4527517635,76776.14186525515,-1.8703004509366576
20230907_LA_within-band_dcx-utr_60x-optovar8_M_7px-line_t476-503-cut_16bit-R.tif,-6.479807980926497,7.22256994094521,-0.8971609875581892
20230907_LA_within-band_dcx-utr_60x-optovar8_M_7px-line_t476-503-cut_16bit-L.tif,6.4798043006928125,7.222554257091966,0.8971624262054061
20230907_LA_within-band_dcx-utr_60x-optovar7_nice-M_11px-line_4th-cut_16bit-L.tif,2.2453004718017855,6.921140473285726,0.32441192032847976
20231103_LA_in-band_DCX_utr_60xoptovar_M7_233-251_16bit-L.tif,9.21506035814862,10.300299438802794,0.8946400454567452
20231103_LA_in-band_DCX_utr_60xoptovar_M_306-327_16bit-L.tif,7.315250020390618,5.140979700071041,1.4229291783216984
20231103_LA_in-band_DCX_utr_60xoptovar_M1_427-447_16bit-R.tif,-6.442923367231034,28.978592039849133,-0.22233389939618947
20230907_LA_within-band_dcx-utr_60x-optovar7_nice-M_11px-line_2nd-cut_16bit-L.tif,6.997814165973337,4.683205872664088,1.4942358624077658
20231103_LA_in-band_DCX_utr_60xoptovar_M_257-277_16bit-L.tif,4.860815604402443,8.222618753400463,0.5911517668738142
20231103_LA_in-band_DCX_utr_60xoptovar_M1_281-311_16bit-L.tif,2.1547858375087454,6.916846830071634,0.311527187235174
20231103_LA_in-band_DCX_utr_60xoptovar_M_394-430_16bit-R.tif,-16.13803648076894,26.14549988200299,-0.617239546139923
20230811_dcx-utr_LA_intraband_60x_optovar2_nice-mphase_11px-line_1st-cut_16bit-L.tif,12.732474013023998,46.69843463405067,0.2726531223755405
20230811_dcx-utr_LA_intraband_60x_optovar2_nice-mphase_11px-line_1st-cut_16bit-R.tif,-1.726740040610345,1.6423385634770225,-1.0513910341084818
20231103_LA_in-band_DCX_utr_60xoptovar_M_394-430_16bit-L.tif,40.33104297279282,178.51519706851514,0.22592498361533636
20231103_LA_in-band_DCX_utr_60xoptovar_M1_281-311_16bit-R.tif,-2570.612280254201,137378.6240410383,-0.018711879655209658
20231103_LA_in-band_DCX_utr_60xoptovar_M_257-277_16bit-R.tif,-20.694759350826153,14.989236491799701,-1.3806413263375905
20230907_LA_within-band_dcx-utr_60x-optovar7_nice-M_21px-line_1st-cut_16bit-R.tif,-19.708001809016984,7.377505650490597,-2.671363837953336
20230907_LA_within-band_dcx-utr_60x-optovar7_nice-M_11px-line_2nd-cut_16bit-R.tif,-44.23807669442728,23.359411096624857,-1.8938010256953408
20230907_LA_within-band_dcx-utr_60x-optovar7_nice-M_11px-line_6th-cut_16bit-R.tif,-25580.044394904435,47397.27518985036,-0.539694408432621
20231103_LA_in-band_DCX_utr_60xoptovar_M1_427-447_16bit-L.tif,3.122923672963067,10.793633074042944,0.2893301682149291
20231103_LA_in-band_DCX_utr_60xoptovar_M_306-327_16bit-R.tif,-13.315767752110022,16.07304790218471,-0.8284531865484013
Interphase data:
File Name,Fitted A,Fitted x0,Fitted A/x0
20231103_LA_in-band_DCX_utr_60xoptovar_I1_96-115_16bit-L.tif,9.101538350316165,11.128372495365172,0.8178678736811553
20230907_LA_within-band_dcx-utr_60x-optovar13_ok_inter_11px-line_1st-cut_16bit-L.tif,78.33265339191486,32.13429471299022,2.43766524492131
20231103_LA_in-band_DCX_utr_60xoptovar_I3_276-304_16bit-L.tif,1.8378678112282265,11.778145425725155,0.156040509332994
20230907_LA_within-band_dcx-utr_60x-optovar2_nice_inter_Kymo_11px-line_3rd-cut_16bit-R.tif,-11.472449166980866,13.4284837111011,-0.8543369016039232
20230907_LA_within-band_dcx-utr_60x-optovar2_nice_inter_Kymo_21px_1st-cut_16bit-R.tif,-4.891623405940914,4.528770023150572,-1.0801218390281413
20230907_LA_within-band_dcx-utr_60x-optovar2_nice_inter_Kymo_11px-line_4th-cut_16bit-L.tif,15.302187234901918,12.607567301978186,1.2137303627560991
20231103_LA_in-band_DCX_utr_60xoptovar_Inter_246-270_16bit-R.tif,-3.812915313535621,9.24089197285514,-0.4126133413025444
20231103_LA_in-band_DCX_utr_60xoptovar_I3_512-545_16bit-R.tif,-5.139567387825077,8.187719951608452,-0.6277165582361455
20231103_LA_in-band_DCX_utr_60xoptovar_I_cut_wrinkles_187-210_16bit-L.tif,9.19800968663131,13.630784022370216,0.674796818109359
20231103_LA_in-band_DCX_utr_60xoptovar_Inter_951-967_16bit-L.tif,585.9428272946143,2632.371704754525,0.22259121925535771
20231103_LA_in-band_DCX_utr_60xoptovar_I2_818-838_16bit-R.tif,-5.034926570104743,4.986240299738377,-1.0097641243581705
20231103_LA_in-band_DCX_utr_60xoptovar_I2_818-838_16bit-L.tif,20.430073126890967,16.347617473241186,1.2497278677050159
20231103_LA_in-band_DCX_utr_60xoptovar_Inter_951-967_16bit-R.tif,-1663.5067335636165,10203.744682980137,-0.1630290432823499
20231103_LA_in-band_DCX_utr_60xoptovar_I_cut_wrinkles_187-210_16bit-R.tif,-3.34984922574384,10.604986431518514,-0.31587491859376
20231103_LA_in-band_DCX_utr_60xoptovar_I3_512-545_16bit-L.tif,16.600474888149463,28.057731450414327,0.5916542083057227
20231103_LA_in-band_DCX_utr_60xoptovar_Inter_246-270_16bit-L.tif,5.385719897690735,5.6236539510791985,0.9576904881668967
20230907_LA_within-band_dcx-utr_60x-optovar2_nice_inter_Kymo_21px_1st-cut_16bit-L.tif,5.628362244425181,8.044210364243451,0.6996786495593494
20230907_LA_within-band_dcx-utr_60x-optovar2_nice_inter_Kymo_11px-line_3rd-cut_16bit-L.tif,2.6170556378157177,4.254580841071602,0.6151147987486728
20231103_LA_in-band_DCX_utr_60xoptovar_I3_276-304_16bit-R.tif,-9.603822309942203,15.867730750454252,-0.6052423286592048
20230907_LA_within-band_dcx-utr_60x-optovar13_ok_inter_11px-line_1st-cut_16bit-R.tif,-27.885762262841492,29.519502530659608,-0.9446555623313341
20231103_LA_in-band_DCX_utr_60xoptovar_I2_409-429_16bit-L.tif,6.2471805481723575,13.327718192288158,0.46873594249518086
20231103_LA_in-band_DCX_utr_60xoptovar_I1_96-115_16bit-R.tif,-6.101525590067059,8.996884991858964,-0.6781820147293383
20231103_LA_in-band_DCX_utr_60xoptovar_I_75-90_16bit-R.tif,-23.721671731703445,31.09347829248529,-0.7629147021945283
20230907_LA_within-band_dcx-utr_60x-optovar2_nice_inter_Kymo_21px-line_5th-cut_interphase_16bit-R.tif,-17.47316873541831,11.019497332101968,-1.585659328081647
20231103_LA_in-band_DCX_utr_60xoptovar_Inter1_115-145_16bit-R.tif,-5.374651266505222,9.54611834135183,-0.5630195514362454
20231103_LA_in-band_DCX_utr_60xoptovar_I_cut_wrinkles_61-79_16bit-L.tif,3.40631701910875,5.28732072461567,0.644242556206263
20231103_LA_in-band_DCX_utr_60xoptovar_I3_417-438_16bit-L.tif,20.94378746872276,51.07858660106967,0.4100306774793209
20231103_LA_in-band_DCX_utr_60xoptovar_I2_622-642_16bit-L.tif,2.0564150808930393,1.6957019528281738,1.2127220101759337
20230907_LA_within-band_dcx-utr_60x-optovar2_nice_inter_Kymo_21px_2nd-cut_16bit-R.tif,-6.518084866323224,6.328644459689666,-1.0299338045991049
20230907_LA_within-band_dcx-utr_60x-optovar2_nice_inter_Kymo_21px_2nd-cut_16bit-L.tif,13.310616886406683,9.654627165169295,1.3786774630124496
20231103_LA_in-band_DCX_utr_60xoptovar_I2_622-642_16bit-R.tif,-8.902225609150653,10.791419621429096,-0.8249355433712382
20231103_LA_in-band_DCX_utr_60xoptovar_I3_417-438_16bit-R.tif,-2.646144299386596,3.938092995995732,-0.6719354525343119
20231103_LA_in-band_DCX_utr_60xoptovar_I_cut_wrinkles_61-79_16bit-R.tif,-10.653954224221303,17.605179876025115,-0.6051602028065586
20231103_LA_in-band_DCX_utr_60xoptovar_Inter1_115-145_16bit-L.tif,22.32446307976179,29.550120177120363,0.755477911627813
20230907_LA_within-band_dcx-utr_60x-optovar2_nice_inter_Kymo_21px-line_5th-cut_interphase_16bit-L.tif,17.523019052705482,13.711459557762591,1.2779834983202076
20231103_LA_in-band_DCX_utr_60xoptovar_I_75-90_16bit-L.tif,9.043417813406835,14.582789073266442,0.6201432228067723

## Sheet: Fig4f
Tracked ingression pre-activation:		Tracked ingression post-activation
Track n¬∞,Slice n¬∞,X,Y,Distance,Velocity,Pixel Value		Track n¬∞,Slice n¬∞,X,Y,Distance,Velocity,Pixel Value
1,1,510,391,-1.000,-1.000,1751		1,1,491,418,-1.000,-1.000,1294
1,2,510,393,0.258,0.129,1840		1,2,489,421,0.465,0.233,1173
1,3,508,393,0.258,0.129,1534		1,3,492,426,0.752,0.376,1346
1,4,504,395,0.577,0.288,1761		1,4,491,432,0.785,0.392,1144
1,5,500,396,0.532,0.266,1686		1,5,491,440,1.032,0.516,1384
1,6,500,397,0.129,0.065,1531		1,6,488,447,0.982,0.491,1400
1,7,498,400,0.465,0.233,1902		1,7,492,455,1.154,0.577,1275
1,8,499,403,0.408,0.204,1697		1,8,491,462,0.912,0.456,1076
1,9,498,404,0.182,0.091,1737		1,9,492,474,1.553,0.777,1397
1,10,494,404,0.516,0.258,1634		1,10,493,480,0.785,0.392,1206
		1,11,493,490,1.290,0.645,1350
Track n¬∞,Slice n¬∞,X,Y,Distance,Velocity,Pixel Value		Track n¬∞,Slice n¬∞,X,Y,Distance,Velocity,Pixel Value
1,1,464,321,-1.000,-1.000,3311		1,1,489,438,-1.000,-1.000,1335
1,2,464,324,0.387,0.194,2290		1,2,488,447,1.168,0.584,1396
1,3,463,325,0.182,0.091,2678		1,3,487,453,0.785,0.392,1358
1,4,465,325,0.258,0.129,3209		1,4,487,454,0.129,0.065,1507
1,5,464,327,0.288,0.144,3641		1,5,487,456,0.258,0.129,1507
1,6,464,329,0.258,0.129,14701		1,6,486,462,0.785,0.392,1336
1,7,463,332,0.408,0.204,2624		1,7,487,464,0.288,0.144,1515
1,8,463,332,0.000,0.000,2224		1,8,488,470,0.785,0.392,1388
		1,9,488,473,0.387,0.194,1596
		1,10,491,479,0.865,0.433,1655
Track n¬∞,Slice n¬∞,X,Y,Distance,Velocity,Pixel Value		1,11,487,485,0.930,0.465,1443
1,1,596,320,-1.000,-1.000,1428
1,2,594,321,0.288,0.144,1327		Track n¬∞,Slice n¬∞,X,Y,Distance,Velocity,Pixel Value
1,3,596,322,0.288,0.144,1487		1,1,586,343,-1.000,-1.000,1255
1,4,595,325,0.408,0.204,1296		1,2,586,347,0.516,0.258,1135
1,5,595,326,0.129,0.065,1342		1,3,586,352,0.645,0.323,1201
1,6,595,326,0.000,0.000,1575		1,4,585,361,1.168,0.584,1057
1,7,592,327,0.408,0.204,1411		1,5,583,366,0.695,0.347,1051
1,8,590,331,0.577,0.288,1239		1,6,582,374,1.040,0.520,1242
1,9,585,335,0.826,0.413,1199		1,7,582,377,0.387,0.194,1273
1,10,583,335,0.258,0.129,1136		1,8,581,384,0.912,0.456,1265
1,11,583,340,0.645,0.323,1280		1,9,581,389,0.645,0.323,1316
		1,10,583,396,0.939,0.470,1188
		1,11,583,402,0.774,0.387,1277
Track n¬∞,Slice n¬∞,X,Y,Distance,Velocity,Pixel Value
1,1,546,330,-1.000,-1.000,1360		Track n¬∞,Slice n¬∞,X,Y,Distance,Velocity,Pixel Value
1,2,548,331,0.288,0.144,1323		1,1,544,348,-1.000,-1.000,1172
1,3,549,335,0.532,0.266,1260		1,2,547,356,1.102,0.551,1287
1,4,546,337,0.465,0.233,1338		1,3,546,365,1.168,0.584,1279
1,5,544,336,0.288,0.144,1243		1,4,548,373,1.064,0.532,1192
1,6,542,340,0.577,0.288,1475		1,5,550,378,0.695,0.347,1292
1,7,543,341,0.182,0.091,1340		1,6,550,382,0.516,0.258,1247
1,8,541,341,0.258,0.129,1249		1,7,551,387,0.658,0.329,1260
		1,8,551,396,1.161,0.581,1245
		1,9,551,405,1.161,0.581,1116
Track n¬∞,Slice n¬∞,X,Y,Distance,Velocity,Pixel Value		1,10,550,411,0.785,0.392,1175
1,1,506,483,-1.000,-1.000,1452		1,11,550,417,0.774,0.387,1371
1,2,505,487,0.532,0.266,1468
1,3,504,487,0.129,0.065,1783		Track n¬∞,Slice n¬∞,X,Y,Distance,Velocity,Pixel Value
1,4,501,487,0.387,0.194,1402		1,1,492,506,-1.000,-1.000,1343
1,5,500,489,0.288,0.144,1390		1,2,493,515,1.168,0.584,1297
1,6,497,489,0.387,0.194,1274		1,3,491,523,1.064,0.532,1247
1,7,497,492,0.387,0.194,1322		1,4,491,527,0.516,0.258,1341
1,8,496,494,0.288,0.144,1370		1,5,491,530,0.387,0.194,1236
		1,6,491,535,0.645,0.323,1266
		1,7,490,542,0.912,0.456,1581
Track n¬∞,Slice n¬∞,X,Y,Distance,Velocity,Pixel Value		1,8,489,550,1.040,0.520,1261
1,1,541,177,-1.000,-1.000,1212		1,9,489,558,1.032,0.516,1302
1,2,537,177,0.516,0.258,1402		1,10,488,563,0.658,0.329,1352
1,3,537,178,0.129,0.065,1245		1,11,487,571,1.040,0.520,1263
1,4,540,179,0.408,0.204,1323		1,12,486,581,1.296,0.648,1201
1,5,543,181,0.465,0.233,1217		1,13,486,589,1.032,0.516,1154
1,6,540,182,0.408,0.204,1282
1,7,542,184,0.365,0.182,1102		Track n¬∞,Slice n¬∞,X,Y,Distance,Velocity,Pixel Value
1,8,542,185,0.129,0.065,1186		1,1,536,187,-1.000,-1.000,1322
1,9,542,186,0.129,0.065,1193		1,2,537,192,0.658,0.329,1313
1,10,542,187,0.129,0.065,1147		1,3,536,198,0.785,0.392,1282
1,11,542,188,0.129,0.065,6444		1,4,538,204,0.816,0.408,1219
1,12,542,189,0.129,0.065,1155		1,5,537,207,0.408,0.204,1190
1,13,541,190,0.182,0.091,1209		1,6,536,211,0.532,0.266,1171
		1,7,535,216,0.658,0.329,1138
		1,8,535,218,0.258,0.129,1219
Track n¬∞,Slice n¬∞,X,Y,Distance,Velocity,Pixel Value		1,9,534,222,0.532,0.266,1094
1,1,520,349,-1.000,-1.000,1116		1,10,533,226,0.532,0.266,1174
1,2,523,349,0.387,0.194,1238		1,11,533,230,0.516,0.258,1119
1,3,525,353,0.577,0.288,1154
1,4,522,357,0.645,0.323,1157		Track n¬∞,Slice n¬∞,X,Y,Distance,Velocity,Pixel Value
1,5,525,359,0.465,0.233,1107		1,1,532,366,-1.000,-1.000,1223
1,6,527,364,0.695,0.347,11739		1,2,534,373,0.939,0.470,1304
1,7,529,366,0.365,0.182,1077		1,3,534,377,0.516,0.258,1350
1,8,529,369,0.387,0.194,1103		1,4,536,383,0.816,0.408,1226
1,9,530,371,0.288,0.144,1071		1,5,536,389,0.774,0.387,1133
		1,6,536,394,0.645,0.323,1178
		1,7,537,399,0.658,0.329,1177
Track n¬∞,Slice n¬∞,X,Y,Distance,Velocity,Pixel Value		1,8,538,403,0.532,0.266,1201
1,1,516,301,-1.000,-1.000,1488		1,9,539,408,0.658,0.329,1121
1,2,513,303,0.465,0.233,1359		1,10,540,414,0.785,0.392,1181
1,3,512,309,0.785,0.392,1369		1,11,541,417,0.408,0.204,1184
1,4,514,311,0.365,0.182,1301
1,5,514,313,0.258,0.129,1230		Track n¬∞,Slice n¬∞,X,Y,Distance,Velocity,Pixel Value
1,6,515,315,0.288,0.144,1393		1,1,517,316,-1.000,-1.000,1354
1,7,514,318,0.408,0.204,1201		1,2,515,319,0.465,0.233,1277
		1,3,515,324,0.645,0.323,1435
		1,4,513,326,0.365,0.182,1299
Track n¬∞,Slice n¬∞,X,Y,Distance,Velocity,Pixel Value		1,5,513,333,0.903,0.452,1411
1,1,556,354,-1.000,-1.000,1814		1,6,512,336,0.408,0.204,1325
1,2,558,358,0.577,0.288,1726		1,7,512,342,0.774,0.387,1450
1,3,556,361,0.465,0.233,1802		1,8,512,346,0.516,0.258,1310
1,4,555,364,0.408,0.204,1713		1,9,509,350,0.645,0.323,1355
1,5,555,368,0.516,0.258,1675
1,6,555,370,0.258,0.129,1638		Track n¬∞,Slice n¬∞,X,Y,Distance,Velocity,Pixel Value
1,7,555,370,0.000,0.000,1578		1,1,553,380,-1.000,-1.000,1564
1,8,554,374,0.532,0.266,1672		1,2,553,388,1.032,0.516,1491
1,9,554,377,0.387,0.194,1550		1,3,554,401,1.682,0.841,1708
		1,4,554,412,1.419,0.710,1455
		1,5,555,422,1.296,0.648,1398
Track n¬∞,Slice n¬∞,X,Y,Distance,Velocity,Pixel Value		1,6,555,424,0.258,0.129,1372
1,1,583,350,-1.000,-1.000,1683		1,7,555,431,0.903,0.452,1386
1,2,585,353,0.465,0.233,1660		1,8,555,439,1.032,0.516,1476
1,3,585,357,0.516,0.258,1487		1,9,555,444,0.645,0.323,1466
1,4,583,359,0.365,0.182,1720		1,10,556,453,1.168,0.584,1451
1,5,579,362,0.645,0.323,1493
1,6,581,367,0.695,0.347,1448		Track n¬∞,Slice n¬∞,X,Y,Distance,Velocity,Pixel Value
1,7,581,369,0.258,0.129,1303		1,1,580,380,-1.000,-1.000,1346
1,8,581,372,0.387,0.194,1375		1,2,579,385,0.658,0.329,1243
		1,3,580,390,0.658,0.329,1518
		1,4,581,403,1.682,0.841,1265
Track n¬∞,Slice n¬∞,X,Y,Distance,Velocity,Pixel Value		1,5,579,413,1.316,0.658,1598
1,1,527,407,-1.000,-1.000,1535		1,6,580,423,1.296,0.648,1506
1,2,531,412,0.826,0.413,1452		1,7,580,429,0.774,0.387,1371
1,3,530,412,0.129,0.065,1790		1,8,579,439,1.296,0.648,1647
1,4,535,417,0.912,0.456,1366		1,9,579,449,1.290,0.645,1759
1,5,538,419,0.465,0.233,1621		1,10,578,460,1.425,0.712,1226
1,6,538,421,0.258,0.129,1419		1,11,576,468,1.064,0.532,1414
1,7,541,424,0.547,0.274,1544
		Track n¬∞,Slice n¬∞,X,Y,Distance,Velocity,Pixel Value
		1,1,543,440,-1.000,-1.000,1270
Track n¬∞,Slice n¬∞,X,Y,Distance,Velocity,Pixel Value		1,2,545,446,0.816,0.408,1264
1,1,413,396,-1.000,-1.000,1523		1,3,545,457,1.419,0.710,1291
1,2,413,399,0.387,0.194,1428		1,4,546,469,1.553,0.777,1372
1,3,411,403,0.577,0.288,1166		1,5,546,481,1.548,0.774,1237
1,4,410,403,0.129,0.065,1362		1,6,546,491,1.290,0.645,1377
1,5,409,405,0.288,0.144,1219		1,7,547,501,1.296,0.648,1505
1,6,408,409,0.532,0.266,1055		1,8,546,511,1.296,0.648,1798
		1,9,547,523,1.553,0.777,1868
		1,10,548,539,2.068,1.034,1543
Track n¬∞,Slice n¬∞,X,Y,Distance,Velocity,Pixel Value
1,1,519,465,-1.000,-1.000,1798		Track n¬∞,Slice n¬∞,X,Y,Distance,Velocity,Pixel Value
1,2,522,466,0.408,0.204,1237		1,1,406,422,-1.000,-1.000,1204
1,3,523,466,0.129,0.065,1183		1,2,406,430,1.032,0.516,1137
1,4,523,468,0.258,0.129,1156		1,3,408,434,0.577,0.288,1265
1,5,522,468,0.129,0.065,1151		1,4,408,442,1.032,0.516,1137
1,6,522,469,0.129,0.065,1150		1,5,409,448,0.785,0.392,1230
1,7,521,470,0.182,0.091,0		1,6,410,459,1.425,0.712,1386
		1,7,409,471,1.553,0.777,1431
		1,8,411,482,1.442,0.721,1289
Track n¬∞,Slice n¬∞,X,Y,Distance,Velocity,Pixel Value		1,9,411,493,1.419,0.710,1355
1,1,450,355,-1.000,-1.000,1338		1,10,411,500,0.903,0.452,1243
1,2,443,362,1.277,0.639,1249		1,11,412,512,1.553,0.777,1124
1,3,448,369,1.110,0.555,1432
		Track n¬∞,Slice n¬∞,X,Y,Distance,Velocity,Pixel Value
		1,1,577,533,-1.000,-1.000,1231
Track n¬∞,Slice n¬∞,X,Y,Distance,Velocity,Pixel Value		1,2,577,539,0.774,0.387,1219
1,1,508,183,-1.000,-1.000,1585		1,3,578,545,0.785,0.392,1201
1,2,514,184,0.785,0.392,1458		1,4,579,552,0.912,0.456,1146
1,3,514,187,0.387,0.194,1410		1,5,581,560,1.064,0.532,1069
1,4,512,192,0.695,0.347,1369		1,6,581,564,0.516,0.258,1124
		1,7,580,573,1.168,0.584,1236
		1,8,578,579,0.816,0.408,1072
Track n¬∞,Slice n¬∞,X,Y,Distance,Velocity,Pixel Value		1,9,579,587,1.040,0.520,1152
1,1,505,296,-1.000,-1.000,1434		1,10,578,591,0.532,0.266,1112
1,2,503,299,0.465,0.233,1386		1,11,577,596,0.658,0.329,1061
1,3,501,301,0.365,0.182,1463
		Track n¬∞,Slice n¬∞,X,Y,Distance,Velocity,Pixel Value
		1,1,487,314,-1.000,-1.000,1495
Track n¬∞,Slice n¬∞,X,Y,Distance,Velocity,Pixel Value		1,2,487,324,1.290,0.645,1194
1,1,704,421,-1.000,-1.000,1332		1,3,486,333,1.168,0.584,1492
1,2,694,424,1.347,0.673,1217		1,4,486,342,1.161,0.581,1276
1,3,695,428,0.532,0.266,1174		1,5,489,352,1.347,0.673,1267
1,4,695,431,0.387,0.194,6715		1,6,488,367,1.939,0.970,1288
1,5,698,435,0.645,0.323,917		1,7,487,378,1.425,0.712,1418
		1,8,487,388,1.290,0.645,1373
		1,9,489,399,1.442,0.721,1269
		1,10,491,408,1.189,0.595,1446
		1,11,492,415,0.912,0.456,1328
		Track n¬∞,Slice n¬∞,X,Y,Distance,Velocity,Pixel Value
		1,1,441,364,-1.000,-1.000,1168
		1,2,441,376,1.548,0.774,1130
		1,3,441,400,3.096,1.548,1284
		1,4,444,419,2.481,1.241,1348
		1,5,443,429,1.296,0.648,1040
		1,6,442,441,1.553,0.777,1230
		1,7,443,458,2.197,1.098,1146
		1,8,442,473,1.939,0.970,1139
		1,9,441,480,0.912,0.456,1115
		1,10,441,489,1.161,0.581,1189
		1,11,441,498,1.161,0.581,1010
		Track n¬∞,Slice n¬∞,X,Y,Distance,Velocity,Pixel Value
		1,1,510,217,-1.000,-1.000,1241
		1,2,509,219,0.288,0.144,1148
		1,3,509,226,0.903,0.452,1535
		1,4,509,236,1.290,0.645,1208
		1,5,506,250,1.847,0.923,1205
		1,6,506,257,0.903,0.452,1159
		1,7,507,272,1.939,0.970,1205
		1,8,508,278,0.785,0.392,1203
		1,9,508,286,1.032,0.516,1144
		1,10,508,291,0.645,0.323,1163
		1,11,507,294,0.408,0.204,1020
		Track n¬∞,Slice n¬∞,X,Y,Distance,Velocity,Pixel Value
		1,1,699,440,-1.000,-1.000,1018
		1,2,698,446,0.785,0.392,951
		1,3,698,451,0.645,0.323,852
		1,4,700,458,0.939,0.470,983
		1,5,699,464,0.785,0.392,1086
		1,6,698,475,1.425,0.712,1100
		1,7,698,488,1.677,0.839,1060
		1,8,697,495,0.912,0.456,1080
