# Supplementary material for: A mechanical ratchet drives unilateral cytokinesis
Source: Nature. 2026 Jan 7;650(8102):759–67. doi: 10.1038/s41586-025-09915-x (PMC12916326; doi:10.1038/s41586-025-09915-x)
Supplement: Supplementary file 22 — Source Data Supplementary Fig. 1 [file 41586_2025_9915_MOESM22_ESM.xlsx]

## Sheet: Fig_S1f
Sample Name		20250404_1_03_t5	20250404_3_01_t6	20250404_4_01_t8	20250404-current_01_t23
Results		Distance_(microns),Gray_Value	Distance_(microns),Gray_Value	Distance_(microns),Gray_Value	Distance_(microns),Gray_Value
		0.0000,258.020	0.0000,254.950	0.0000,274.899	0.0000,213.890
		0.1083,261.605	0.1083,253.779	0.1083,277.350	0.1083,219.977
		0.2167,258.787	0.2167,256.582	0.2167,272.409	0.2167,227.454
		0.3250,250.259	0.3250,257.924	0.3250,269.377	0.3250,236.277
		0.4333,243.059	0.4333,257.584	0.4333,267.000	0.4333,238.976
		0.5417,239.632	0.5417,258.029	0.5417,267.584	0.5417,240.602
		0.6500,240.224	0.6500,258.140	0.6500,271.955	0.6500,240.751
		0.7583,244.996	0.7583,259.319	0.7583,275.951	0.7583,242.249
		0.8667,246.874	0.8667,259.564	0.8667,285.412	0.8667,242.032
		0.9750,248.979	0.9750,257.341	0.9750,291.566	0.9750,242.417
		1.0833,251.240	1.0833,250.591	1.0833,297.680	1.0833,239.929
		1.1917,258.938	1.1917,239.043	1.1917,296.475	1.1917,240.218
		1.3000,263.272	1.3000,233.565	1.3000,284.884	1.3000,240.296
		1.4083,261.504	1.4083,234.411	1.4083,275.609	1.4083,239.049
		1.5167,258.329	1.5167,243.856	1.5167,272.604	1.5167,239.599
		1.6250,248.377	1.6250,253.775	1.6250,268.960	1.6250,242.106
		1.7333,237.856	1.7333,254.959	1.7333,263.979	1.7333,243.194
		1.8417,225.333	1.8417,251.872	1.8417,264.313	1.8417,239.912
		1.9500,215.053	1.9500,246.175	1.9500,269.246	1.9500,235.900
		2.0583,210.429	2.0583,241.305	2.0583,278.274	2.0583,234.739
		2.1667,206.701	2.1667,243.067	2.1667,282.644	2.1667,233.380
		2.2750,202.052	2.2750,246.069	2.2750,285.291	2.2750,232.928
		2.3833,201.807	2.3833,251.697	2.3833,283.181	2.3833,228.003
		2.4917,205.457	2.4917,253.792	2.4917,281.136	2.4917,225.994
		2.6000,210.961	2.6000,256.200	2.6000,279.559	2.6000,228.429
		2.7083,215.085	2.7083,259.448	2.7083,280.051	2.7083,235.385
		2.8167,217.312	2.8167,261.701	2.8167,274.257	2.8167,241.911
		2.9250,220.341	2.9250,256.041	2.9250,266.292	2.9250,246.841
		3.0333,224.607	3.0333,244.778	3.0333,258.077	3.0333,243.990
		3.1417,232.212	3.1417,235.672	3.1417,251.687	3.1417,239.689
		3.2500,238.376	3.2500,231.204	3.2500,247.830	3.2500,236.278
		3.3583,241.489	3.3583,230.782	3.3583,249.004	3.3583,236.288
		3.4667,242.068	3.4667,231.649	3.4667,249.177	3.4667,233.710
		3.5750,241.763	3.5750,234.653	3.5750,249.705	3.5750,227.886
		3.6833,238.896	3.6833,234.940	3.6833,252.111	3.6833,221.963
		3.7917,233.908	3.7917,230.507	3.7917,256.984	3.7917,215.136
		3.9000,228.829	3.9000,225.854	3.9000,266.107	3.9000,208.248
		4.0083,224.891	4.0083,221.324	4.0083,280.289	4.0083,202.820
		4.1167,225.374	4.1167,219.435	4.1167,295.061	4.1167,199.235
		4.2250,231.375	4.2250,221.703	4.2250,306.324	4.2250,197.880
		4.3333,239.174	4.3333,225.023	4.3333,314.800	4.3333,196.036
		4.4417,243.915	4.4417,230.061	4.4417,313.548	4.4417,194.027
		4.5500,244.193	4.5500,235.849	4.5500,304.599	4.5500,194.269
		4.6583,245.814	4.6583,237.564	4.6583,291.552	4.6583,196.009
		4.7667,243.963	4.7667,236.530	4.7667,279.590	4.7667,199.682
		4.8750,245.108	4.8750,237.431	4.8750,264.043	4.8750,203.103
		4.9833,243.790	4.9833,238.072	4.9833,254.799	4.9833,207.625
		5.0917,240.533	5.0917,239.728	5.0917,248.258	5.0917,207.021
		5.2000,234.867	5.2000,237.141	5.2000,247.059	5.2000,205.623
		5.3083,226.727	5.3083,235.336	5.3083,249.822	5.3083,207.463
		5.4167,224.881	5.4167,234.865	5.4167,249.421	5.4167,209.170
		5.5250,224.326	5.5250,235.105	5.5250,253.623	5.5250,208.410
		5.6333,222.195	5.6333,237.744	5.6333,257.298	5.6333,208.241
		5.7417,220.755	5.7417,239.730	5.7417,260.260	5.7417,206.324
		5.8500,216.764	5.8500,232.754	5.8500,261.760	5.8500,203.170
		5.9583,213.607	5.9583,218.485	5.9583,266.151	5.9583,202.795
		6.0667,210.451	6.0667,206.344	6.0667,270.292	6.0667,201.338
		6.1750,208.796	6.1750,199.299	6.1750,273.271	6.1750,204.416
		6.2833,209.059	6.2833,198.252	6.2833,266.517	6.2833,204.520
		6.3917,210.620	6.3917,202.224	6.3917,252.315	6.3917,205.263
		6.5000,212.782	6.5000,210.132	6.5000,244.454	6.5000,208.226
		6.6083,213.497	6.6083,213.145	6.6083,241.530	6.6083,208.966
		6.7167,210.494	6.7167,219.541	6.7167,243.416	6.7167,208.060
		6.8250,209.122	6.8250,226.487	6.8250,252.557	6.8250,209.101
		6.9333,207.851	6.9333,234.285	6.9333,261.261	6.9333,206.818
		7.0417,204.715	7.0417,239.742	7.0417,265.151	7.0417,205.001
		7.1500,199.408	7.1500,239.787	7.1500,267.436	7.1500,202.496
		7.2583,196.340	7.2583,233.916	7.2583,265.272	7.2583,200.715
		7.3667,195.826	7.3667,226.634	7.3667,254.938	7.3667,201.067
		7.4750,197.847	7.4750,222.765	7.4750,246.960	7.4750,201.242
		7.5833,201.554	7.5833,223.063	7.5833,237.007	7.5833,200.149
		7.6917,209.384	7.6917,229.536	7.6917,226.011	7.6917,201.071
		7.8000,213.369	7.8000,234.224	7.8000,217.983	7.8000,199.696
		7.9083,215.814	7.9083,235.593	7.9083,218.041	7.9083,197.452
		8.0167,213.498	8.0167,233.505	8.0167,221.244	8.0167,194.704
		8.1250,206.547	8.1250,225.278	8.1250,223.217	8.1250,194.744
		8.2333,200.766	8.2333,217.100	8.2333,224.474	8.2333,198.385
		8.3417,196.724	8.3417,215.550	8.3417,225.361	8.3417,204.107
		8.4500,196.223	8.4500,220.764	8.4500,223.038	8.4500,209.862
		8.5583,198.911	8.5583,230.668	8.5583,224.078	8.5583,213.542
		8.6667,202.896	8.6667,239.357	8.6667,228.334	8.6667,214.709
		8.7750,208.204	8.7750,241.348	8.7750,234.987	8.7750,214.075
		8.8833,211.563	8.8833,238.708	8.8833,238.647	8.8833,214.796
		8.9917,211.453	8.9917,234.093	8.9917,235.999	8.9917,215.546
		9.1000,212.299	9.1000,225.554	9.1000,229.291	9.1000,216.361
		9.2083,212.326	9.2083,216.680	9.2083,224.300	9.2083,216.671
		9.3167,215.817	9.3167,209.616	9.3167,226.149	9.3167,219.997
		9.4250,217.913	9.4250,206.210	9.4250,231.153	9.4250,225.803
		9.5333,216.459	9.5333,209.302	9.5333,240.047	9.5333,233.885
		9.6417,212.686	9.6417,218.127	9.6417,247.368	9.6417,235.640
		9.7500,209.490	9.7500,227.408	9.7500,250.101	9.7500,235.448
		9.8583,208.972	9.8583,237.558	9.8583,250.915	9.8583,233.215
		9.9667,208.199	9.9667,240.959	9.9667,249.847	9.9667,226.483
		10.0750,206.215	10.0750,243.701	10.0750,253.981	10.0750,218.573
		10.1833,204.612	10.1833,241.497	10.1833,258.052	10.1833,211.048
		10.2917,200.888	10.2917,243.116	10.2917,262.246	10.2917,203.309
		10.4000,196.342	10.4000,244.632	10.4000,264.876	10.4000,198.709
		10.5083,195.220	10.5083,245.382	10.5083,269.908	10.5083,197.747
		10.6167,196.755	10.6167,247.128	10.6167,274.084	10.6167,198.723
		10.7250,199.575	10.7250,245.075	10.7250,277.880	10.7250,196.670
		10.8333,204.291	10.8333,244.382	10.8333,279.284	10.8333,194.973
		10.9417,206.837	10.9417,242.717	10.9417,277.415	10.9417,197.987
		11.0500,204.573	11.0500,246.277	11.0500,270.119	11.0500,197.607
		11.1583,203.592	11.1583,247.461	11.1583,260.097	11.1583,197.976
		11.2667,205.862	11.2667,244.871	11.2667,253.323	11.2667,199.436
		11.3750,207.684	11.3750,243.284	11.3750,247.418	11.3750,202.854
		11.4833,206.592	11.4833,245.153	11.4833,239.426	11.4833,206.975
		11.5917,204.841	11.5917,246.001	11.5917,229.939	11.5917,211.849
		11.7000,203.881	11.7000,245.117	11.7000,228.477	11.7000,215.392
		11.8083,206.890	11.8083,232.795	11.8083,232.405	11.8083,216.623
		11.9167,207.487	11.9167,218.675	11.9167,237.646	11.9167,216.393
		12.0250,205.967	12.0250,209.002	12.0250,241.759	12.0250,213.487
		12.1333,200.624	12.1333,203.865	12.1333,241.460	12.1333,208.778
		12.2417,193.836	12.2417,199.560	12.2417,238.602	12.2417,205.442
		12.3500,191.621	12.3500,197.229	12.3500,232.191	12.3500,202.989
		12.4583,189.480	12.4583,196.863	12.4583,229.409	12.4583,201.990
		12.5667,191.783	12.5667,199.033	12.5667,227.429	12.5667,200.188
		12.6750,199.232	12.6750,209.554	12.6750,226.058	12.6750,200.368
		12.7833,206.046	12.7833,222.949	12.7833,228.001	12.7833,194.717
		12.8917,213.597	12.8917,234.751	12.8917,232.341	12.8917,189.289
		13.0000,215.798	13.0000,242.981	13.0000,239.995	13.0000,185.100
		13.1083,211.268	13.1083,245.943	13.1083,247.465	13.1083,184.499
		13.2167,208.287	13.2167,237.192	13.2167,251.870	13.2167,188.974
		13.3250,207.383	13.3250,229.142	13.3250,250.286	13.3250,195.117
		13.4333,209.865	13.4333,223.595	13.4333,245.306	13.4333,199.371
		13.5417,212.880	13.5417,221.402	13.5417,240.107	13.5417,205.542
		13.6500,213.379	13.6500,218.539	13.6500,236.383	13.6500,207.477
		13.7583,215.428	13.7583,217.365	13.7583,237.935	13.7583,206.165
		13.8667,216.400	13.8667,215.946	13.8667,244.148	13.8667,206.616
		13.9750,215.484	13.9750,217.316	13.9750,246.657	13.9750,207.217
		14.0833,216.171	14.0833,214.473	14.0833,245.040	14.0833,205.528
		14.1917,213.333	14.1917,212.792	14.1917,240.827	14.1917,203.623
		14.3000,208.370	14.3000,209.930	14.3000,240.679	14.3000,202.385
		14.4083,202.527	14.4083,209.084	14.4083,244.382	14.4083,203.037
		14.5167,198.589	14.5167,205.837	14.5167,246.913	14.5167,205.985
		14.6250,196.999	14.6250,202.647	14.6250,246.072	14.6250,208.807
		14.7333,196.230	14.7333,201.979	14.7333,247.258	14.7333,206.489
		14.8417,193.783	14.8417,201.842	14.8417,249.325	14.8417,203.937
		14.9500,190.500	14.9500,200.886	14.9500,248.219	14.9500,198.680
		15.0583,188.055	15.0583,201.923	15.0583,243.559	15.0583,193.916
		15.1667,185.819	15.1667,206.831	15.1667,233.482	15.1667,189.211
		15.2750,184.436	15.2750,214.325	15.2750,223.438	15.2750,184.552
		15.3833,188.106	15.3833,220.165	15.3833,216.923	15.3833,183.859
		15.4917,193.672	15.4917,222.378	15.4917,215.877	15.4917,185.991
		15.6000,198.588	15.6000,223.476	15.6000,218.967	15.6000,187.982
		15.7083,199.503	15.7083,224.930	15.7083,225.830	15.7083,188.515
		15.8167,198.252	15.8167,225.765	15.8167,232.685	15.8167,185.978
		15.9250,195.190	15.9250,223.998	15.9250,236.844	15.9250,182.581
		16.0333,190.128	16.0333,220.871	16.0333,239.015	16.0333,177.015
		16.1417,187.168	16.1417,218.905	16.1417,238.951	16.1417,172.506
		16.2500,183.023	16.2500,215.831	16.2500,235.184	16.2500,170.271
		16.3583,179.692	16.3583,211.127	16.3583,229.000	16.3583,169.967
		16.4667,175.558	16.4667,208.878	16.4667,222.696	16.4667,170.223
		16.5750,174.306	16.5750,205.440	16.5750,213.636	16.5750,169.917
		16.6833,174.417	16.6833,207.411	16.6833,206.683	16.6833,172.704
		16.7917,172.482	16.7917,206.451	16.7917,204.952	16.7917,174.486
		16.9000,171.521	16.9000,204.932	16.9000,201.472	16.9000,175.534
		17.0083,169.408	17.0083,203.890	17.0083,197.565	17.0083,177.058
		17.1167,167.859	17.1167,198.600	17.1167,196.574	17.1167,180.288
		17.2250,163.662	17.2250,196.360	17.2250,193.979	17.2250,184.949
		17.3333,160.733	17.3333,201.450	17.3333,191.784	17.3333,189.972
		17.4417,160.365	17.4417,207.384	17.4417,192.690	17.4417,191.860
		17.5500,164.838	17.5500,214.885	17.5500,194.788	17.5500,192.389
		17.6583,172.748	17.6583,221.166	17.6583,198.508	17.6583,193.100
		17.7667,180.126	17.7667,223.606	17.7667,204.696	17.7667,192.033
		17.8750,185.917	17.8750,224.577	17.8750,213.513	17.8750,188.544
		17.9833,189.916	17.9833,222.831	17.9833,224.001	17.9833,188.574
		18.0917,191.700	18.0917,222.735	18.0917,235.875	18.0917,188.662
		18.2000,192.811	18.2000,222.166	18.2000,245.066	18.2000,190.455
		18.3083,190.652	18.3083,220.209	18.3083,248.351	18.3083,192.978
		18.4167,184.580	18.4167,217.958	18.4167,243.298	18.4167,195.064
		18.5250,179.195	18.5250,217.132	18.5250,235.581	18.5250,191.506
		18.6333,173.527	18.6333,215.811	18.6333,229.395	18.6333,191.052
		18.7417,170.119	18.7417,214.763	18.7417,227.044	18.7417,194.502
		18.8500,169.140	18.8500,213.127	18.8500,225.517	18.8500,191.459
		18.9583,169.099	18.9583,208.834	18.9583,222.624	18.9583,188.289
		19.0667,171.214	19.0667,204.881	19.0667,218.516	19.0667,182.306
		19.1750,171.656	19.1750,203.539	19.1750,213.874	19.1750,177.234
		19.2833,170.900	19.2833,209.403	19.2833,209.219	19.2833,170.825
		19.3917,167.719	19.3917,217.615	19.3917,207.402	19.3917,163.978
		19.5000,163.307	19.5000,226.781	19.5000,208.345	19.5000,160.936
		19.6083,157.349	19.6083,234.341	19.6083,208.836	19.6083,161.233
		19.7167,152.387	19.7167,239.828	19.7167,212.158	19.7167,160.284
		19.8250,148.877	19.8250,238.767	19.8250,213.539	19.8250,160.176
		19.9333,150.089	19.9333,234.208	19.9333,213.216	19.9333,159.016
		20.0417,154.157	20.0417,227.246	20.0417,209.113	20.0417,161.705
		20.1500,158.667	20.1500,219.246	20.1500,199.715	20.1500,164.653
		20.2583,162.931	20.2583,208.667	20.2583,193.381	20.2583,163.760
		20.3667,163.974	20.3667,199.415	20.3667,188.570	20.3667,159.894
		20.4750,169.626	20.4750,194.877	20.4750,187.144	20.4750,157.919
		20.5833,175.294	20.5833,191.985	20.5833,187.610	20.5833,157.660
		20.6917,183.675	20.6917,191.284	20.6917,187.881	20.6917,158.423
		20.8000,189.477	20.8000,195.487	20.8000,188.624	20.8000,161.397
		20.9083,188.382	20.9083,200.961	20.9083,190.155	20.9083,164.863
		21.0167,181.849	21.0167,204.573	21.0167,189.918	21.0167,165.207
		21.1250,176.093	21.1250,207.802	21.1250,190.539	21.1250,162.031
		21.2333,173.383	21.2333,209.215	21.2333,192.260	21.2333,157.321
		21.3417,172.444	21.3417,209.182	21.3417,192.732	21.3417,151.787
		21.4500,170.931	21.4500,205.679	21.4500,192.378	21.4500,146.865
		21.5583,168.595	21.5583,204.126	21.5583,192.801	21.5583,144.941
		21.6667,163.438	21.6667,200.373	21.6667,193.288	21.6667,144.867
		21.7750,158.982	21.7750,199.118	21.7750,192.847	21.7750,147.105
		21.8833,155.315	21.8833,196.161	21.8833,189.384	21.8833,150.084
		21.9917,153.409	21.9917,189.188	21.9917,191.957	21.9917,152.535
		22.1000,152.759	22.1000,180.172	22.1000,194.809	22.1000,153.579
		22.2083,152.551	22.2083,174.082	22.2083,196.565	22.2083,152.136
		22.3167,151.400	22.3167,168.677	22.3167,201.695	22.3167,150.376
		22.4250,151.058	22.4250,163.136	22.4250,209.722	22.4250,148.384
		22.5333,152.139	22.5333,158.824	22.5333,210.756	22.5333,150.176
		22.6417,155.285	22.6417,157.168	22.6417,209.492	22.6417,151.068
		22.7500,158.127	22.7500,155.624	22.7500,210.433	22.7500,149.701
		22.8583,161.338	22.8583,155.160	22.8583,212.138	22.8583,146.278
		22.9667,163.668	22.9667,157.913	22.9667,212.851	22.9667,142.283
		23.0750,163.340	23.0750,160.727	23.0750,214.297	23.0750,139.181
		23.1833,163.485	23.1833,163.487	23.1833,216.555	23.1833,137.215
		23.2917,163.415	23.2917,165.280	23.2917,219.240	23.2917,136.140
		23.4000,162.015	23.4000,164.539	23.4000,223.574	23.4000,136.299
		23.5083,160.538	23.5083,163.743	23.5083,227.148	23.5083,136.141
		23.6167,158.196	23.6167,165.170	23.6167,232.431	23.6167,135.004
		23.7250,157.493	23.7250,169.287	23.7250,232.519	23.7250,132.973
		23.8333,156.390	23.8333,175.790	23.8333,226.155	23.8333,131.250
		23.9417,155.003	23.9417,179.594	23.9417,216.491	23.9417,129.033
		24.0500,154.934	24.0500,183.305	24.0500,209.483	24.0500,128.128
		24.1583,155.349	24.1583,181.937	24.1583,202.748	24.1583,128.351
		24.2667,155.013	24.2667,180.903	24.2667,199.269	24.2667,128.851
		24.3750,153.305	24.3750,179.399	24.3750,196.010	24.3750,128.742
		24.4833,151.126	24.4833,175.870	24.4833,197.844	24.4833,128.758
		24.5917,150.507	24.5917,173.338	24.5917,201.097	24.5917,129.215
		24.7000,150.986	24.7000,171.736	24.7000,202.902	24.7000,129.748
		24.8083,152.443	24.8083,172.781	24.8083,202.122	24.8083,129.955
		24.9167,153.114	24.9167,176.068	24.9167,198.970	24.9167,129.811
		25.0250,155.353	25.0250,178.476	25.0250,196.600	25.0250,128.720
		25.1333,158.458	25.1333,180.622	25.1333,195.137	25.1333,127.727
		25.2417,161.205	25.2417,184.600	25.2417,190.795	25.2417,127.815
		25.3500,163.243	25.3500,186.796	25.3500,188.319	25.3500,128.082
		25.4583,163.813	25.4583,186.895	25.4583,180.091	25.4583,127.923
		25.5667,162.551	25.5667,182.701	25.5667,173.400	25.5667,127.822
		25.6750,160.625	25.6750,177.003	25.6750,169.395	25.6750,128.430
		25.7833,160.106	25.7833,169.894	25.7833,169.206	25.7833,129.111
		25.8917,158.059	25.8917,163.619	25.8917,173.774	25.8917,129.988
		26.0000,153.647	26.0000,158.760	26.0000,179.221	26.0000,130.373
		26.1083,154.051	26.1083,156.716	26.1083,178.141	26.1083,129.126
		26.2167,154.903	26.2167,157.868	26.2167,176.038	26.2167,128.474
		26.3250,155.525	26.3250,159.227	26.3250,177.522	26.3250,127.139
		26.4333,156.271	26.4333,158.020	26.4333,181.438	26.4333,125.727
		26.5417,155.427	26.5417,154.947	26.5417,186.153	26.5417,125.339
		26.6500,156.445	26.6500,150.662	26.6500,189.218	26.6500,124.741
		26.7583,155.503	26.7583,146.603	26.7583,187.982	26.7583,124.758
		26.8667,151.364	26.8667,142.387	26.8667,181.758	26.8667,124.212
		26.9750,147.797	26.9750,139.455	26.9750,175.202	26.9750,124.206
		27.0833,143.706	27.0833,138.697	27.0833,169.646	27.0833,124.546
		27.1917,141.775	27.1917,137.682	27.1917,165.258	27.1917,124.531
		27.3000,141.589	27.3000,138.328	27.3000,162.612	27.3000,124.402
		27.4083,141.675	27.4083,139.567	27.4083,162.425	27.4083,124.548
		27.5167,140.315	27.5167,139.568	27.5167,164.380	27.5167,124.385
		27.6250,139.602	27.6250,139.816	27.6250,166.328	27.6250,124.547
		27.7333,137.794	27.7333,140.633	27.7333,167.394	27.7333,124.851
		27.8417,136.303	27.8417,141.278	27.8417,167.947	27.8417,124.770
		27.9500,133.679	27.9500,141.182	27.9500,170.246	27.9500,124.860
		28.0583,132.753	28.0583,140.989	28.0583,174.070	28.0583,124.974
		28.1667,131.949	28.1667,143.675	28.1667,175.526	28.1667,124.431
		28.2750,131.578	28.2750,146.790	28.2750,174.151	28.2750,124.287
		28.3833,132.445	28.3833,149.497	28.3833,170.777	28.3833,124.356
		28.4917,132.204	28.4917,149.951	28.4917,162.881	28.4917,124.438
		28.6000,131.521	28.6000,147.022	28.6000,154.645	28.6000,124.187
		28.7083,131.476	28.7083,143.589	28.7083,147.720	28.7083,124.461
		28.8167,131.380	28.8167,140.713	28.8167,141.499	28.8167,124.669
		28.9250,131.372	28.9250,138.258	28.9250,136.623	28.9250,125.100
		29.0333,131.146	29.0333,137.194	29.0333,133.228	29.0333,124.987
		29.1417,130.115	29.1417,137.710	29.1417,131.703	29.1417,125.001
		29.2500,129.751	29.2500,139.374	29.2500,130.645	29.2500,125.101
		29.3583,129.570	29.3583,140.099	29.3583,129.812	29.3583,124.874
		29.4667,129.586	29.4667,139.484	29.4667,129.460	29.4667,125.039
		29.5750,129.529	29.5750,137.802	29.5750,129.121	29.5750,124.994
		29.6833,129.411	29.6833,135.658	29.6833,129.799	29.6833,126.117
		29.7917,129.494	29.7917,133.032	29.7917,130.821	29.7917,127.480
		29.9000,129.693	29.9000,130.036	29.9000,132.108	29.9000,129.647
		30.0083,129.718	30.0083,127.663	30.0083,132.723	30.0083,131.097
		30.1167,129.819	30.1167,126.386	30.1167,133.538	30.1167,132.046
		30.2250,129.747	30.2250,125.868	30.2250,134.271	30.2250,132.246
		30.3333,129.509	30.3333,125.480	30.3333,136.326	30.3333,133.206
		30.4417,129.640	30.4417,125.561	30.4417,138.148	30.4417,134.809
		30.5500,129.455	30.5500,124.957	30.5500,141.681	30.5500,137.273
		30.6583,129.477	30.6583,124.845	30.6583,146.182	30.6583,139.000
		30.7667,129.891	30.7667,124.764	30.7667,148.662	30.7667,140.073
		30.8750,129.657	30.8750,124.362	30.8750,147.342	30.8750,140.940
		30.9833,129.724	30.9833,125.040	30.9833,144.791	30.9833,141.085
		31.0917,129.096	31.0917,125.381	31.0917,142.891	31.0917,143.150
		31.2000,129.240	31.2000,124.929	31.2000,141.608	31.2000,146.230
		31.3083,129.210	31.3083,125.179	31.3083,140.631	31.3083,149.313
		31.4167,129.986	31.4167,125.822	31.4167,138.214	31.4167,153.730
		31.5250,129.616	31.5250,125.716	31.5250,135.557	31.5250,154.236
		31.6333,129.382	31.6333,125.970	31.6333,133.137	31.6333,152.737
		31.7417,129.687	31.7417,125.673	31.7417,130.660	31.7417,152.778
		31.8500,129.938	31.8500,125.413	31.8500,130.787	31.8500,156.141
		31.9583,129.456	31.9583,125.440	31.9583,131.346	31.9583,161.121
		32.0667,129.664	32.0667,126.212	32.0667,130.904	32.0667,166.427
		32.1750,130.042	32.1750,125.621	32.1750,130.959	32.1750,165.850
		32.2833,129.945	32.2833,125.761	32.2833,131.383	32.2833,162.813
		32.3917,129.738	32.3917,126.062	32.3917,132.309	32.3917,161.067
		32.5000,129.859	32.5000,126.611	32.5000,132.932	32.5000,161.794
		32.6083,130.061	32.6083,127.978	32.6083,132.923	32.6083,167.795
		32.7167,130.609	32.7167,128.662	32.7167,133.813	32.7167,177.402
		32.8250,131.083	32.8250,130.259	32.8250,135.201	32.8250,186.029
		32.9333,132.329	32.9333,130.523	32.9333,135.921	32.9333,194.367
		33.0417,133.216	33.0417,130.430	33.0417,137.712	33.0417,196.944
		33.1500,134.336	33.1500,132.096	33.1500,141.373	33.1500,195.310
		33.2583,135.030	33.2583,132.776	33.2583,143.947	33.2583,187.793
		33.3667,136.773	33.3667,133.878	33.3667,147.333	33.3667,181.710
		33.4750,139.381	33.4750,133.544	33.4750,151.440	33.4750,179.581
		33.5833,141.282	33.5833,133.881	33.5833,152.758	33.5833,179.439
		33.6917,143.966	33.6917,135.443	33.6917,153.738	33.6917,180.189
		33.8000,145.333	33.8000,135.454	33.8000,153.717	33.8000,181.584
		33.9083,146.040	33.9083,134.576	33.9083,154.720	33.9083,182.319
		34.0167,147.138	34.0167,134.922	34.0167,153.784	34.0167,178.800
		34.1250,152.222	34.1250,137.470	34.1250,150.937	34.1250,175.236
		34.2333,158.368	34.2333,139.565	34.2333,150.921	34.2333,173.715
		34.3417,162.433	34.3417,141.074	34.3417,150.670	34.3417,174.131
		34.4500,165.866	34.4500,142.864	34.4500,154.592	34.4500,174.635
		34.5583,170.513	34.5583,144.892	34.5583,158.321	34.5583,176.688
		34.6667,175.397	34.6667,148.180	34.6667,160.592	34.6667,181.201
		34.7750,178.056	34.7750,148.805	34.7750,161.098	34.7750,184.889
		34.8833,182.246	34.8833,145.948	34.8833,162.656	34.8833,184.943
		34.9917,187.369	34.9917,142.616	34.9917,165.717	34.9917,182.585
		35.1000,189.375	35.1000,142.133	35.1000,168.543	35.1000,178.073
		35.2083,192.398	35.2083,145.235	35.2083,168.412	35.2083,176.343
		35.3167,193.959	35.3167,148.748	35.3167,167.874	35.3167,176.467
		35.4250,189.364	35.4250,152.594	35.4250,168.032	35.4250,177.963
		35.5333,187.780	35.5333,156.077	35.5333,171.106	35.5333,180.351
		35.6417,185.569	35.6417,158.438	35.6417,173.245	35.6417,181.993
		35.7500,180.876	35.7500,159.417	35.7500,175.353	35.7500,184.892
		35.8583,178.390	35.8583,158.539	35.8583,180.215	35.8583,188.024
		35.9667,175.866	35.9667,160.479	35.9667,185.231	35.9667,191.226
		36.0750,174.469	36.0750,161.365	36.0750,185.327	36.0750,190.857
		36.1833,173.769	36.1833,160.949	36.1833,186.683	36.1833,186.900
		36.2917,176.164	36.2917,159.955	36.2917,193.798	36.2917,181.756
		36.4000,178.882	36.4000,159.668	36.4000,199.223	36.4000,180.534
		36.5083,182.163	36.5083,160.552	36.5083,203.871	36.5083,184.209
		36.6167,188.895	36.6167,161.160	36.6167,208.586	36.6167,189.065
		36.7250,197.688	36.7250,160.570	36.7250,209.587	36.7250,191.290
		36.8333,203.921	36.8333,162.242	36.8333,209.104	36.8333,188.507
		36.9417,204.347	36.9417,165.232	36.9417,209.727	36.9417,179.515
		37.0500,200.773	37.0500,170.787	37.0500,207.676	37.0500,167.374
		37.1583,195.971	37.1583,175.387	37.1583,210.221	37.1583,157.230
		37.2667,192.822	37.2667,173.626	37.2667,214.153	37.2667,153.347
		37.3750,188.686	37.3750,166.964	37.3750,219.407	37.3750,150.918
		37.4833,185.595	37.4833,162.267	37.4833,221.140	37.4833,148.886
		37.5917,180.571	37.5917,158.474	37.5917,223.465	37.5917,147.658
		37.7000,170.738	37.7000,156.260	37.7000,223.594	37.7000,147.322
		37.8083,161.930	37.8083,154.746	37.8083,220.773	37.8083,145.831
		37.9167,157.827	37.9167,152.313	37.9167,216.638	37.9167,145.801
		38.0250,157.144	38.0250,150.714	38.0250,212.538	38.0250,145.082
		38.1333,156.557	38.1333,149.334	38.1333,206.396	38.1333,141.536
		38.2417,156.544	38.2417,147.737	38.2417,203.996	38.2417,139.107
		38.3500,155.060	38.3500,146.197	38.3500,205.391	38.3500,136.404
		38.4583,154.850	38.4583,144.450	38.4583,210.648	38.4583,134.642
		38.5667,154.970	38.5667,143.924	38.5667,212.176	38.5667,133.559
		38.6750,156.034	38.6750,143.335	38.6750,209.766	38.6750,131.470
		38.7833,157.393	38.7833,142.626	38.7833,202.580	38.7833,131.005
		38.8917,155.288	38.8917,142.150	38.8917,198.915	38.8917,129.871
		39.0000,150.030	39.0000,140.463	39.0000,197.683	39.0000,128.409
		39.1083,144.083	39.1083,139.185	39.1083,198.566	39.1083,127.944
		39.2167,139.681	39.2167,136.598	39.2167,200.809	39.2167,127.296
		39.3250,138.124	39.3250,135.158	39.3250,197.943	39.3250,126.958
		39.4333,137.848	39.4333,132.187	39.4333,194.960	39.4333,126.668
		39.5417,136.986	39.5417,129.819	39.5417,190.844	39.5417,126.570
		39.6500,135.665	39.6500,129.154	39.6500,186.860	39.6500,125.968
		39.7583,134.016	39.7583,128.275	39.7583,182.768	39.7583,125.757
		39.8667,134.358	39.8667,127.683	39.8667,183.996	39.8667,126.559
		39.9750,133.453	39.9750,126.626	39.9750,191.431	39.9750,127.106
		40.0833,133.064	40.0833,127.059	40.0833,193.219	40.0833,127.591
		40.1917,131.945	40.1917,127.187	40.1917,188.072	40.1917,127.359
		40.3000,131.817	40.3000,126.812	40.3000,179.175	40.3000,126.710
		40.4083,131.832	40.4083,126.605	40.4083,169.812	40.4083,126.916
		40.5167,131.194	40.5167,125.942	40.5167,163.247	40.5167,127.918
		40.6250,131.523	40.6250,126.099	40.6250,159.358	40.6250,128.936
		40.7333,132.066	40.7333,126.750	40.7333,153.123	40.7333,130.802
		40.8417,133.023	40.8417,127.349	40.8417,147.625	40.8417,131.394
		40.9500,134.166	40.9500,127.303	40.9500,144.304	40.9500,131.840
		41.0583,134.717	41.0583,127.167	41.0583,142.626	41.0583,131.936
		41.1667,133.928	41.1667,126.479	41.1667,142.651	41.1667,132.982
		41.2750,133.137	41.2750,125.727	41.2750,140.589	41.2750,133.353
		41.3833,132.585	41.3833,125.615	41.3833,137.447	41.3833,133.924
		41.4917,132.622	41.4917,125.415	41.4917,134.787	41.4917,133.090
		41.6000,133.483	41.6000,125.338	41.6000,133.725	41.6000,132.915
		41.7083,134.960	41.7083,125.221	41.7083,133.378	41.7083,132.116
		41.8167,134.784	41.8167,125.413	41.8167,133.470	41.8167,130.282
		41.9250,136.064	41.9250,125.851	41.9250,132.982	41.9250,128.515
		42.0333,138.563	42.0333,126.083	42.0333,132.368	42.0333,128.098
		42.1417,140.173	42.1417,126.226	42.1417,131.473	42.1417,127.301
		42.2500,141.490	42.2500,126.155	42.2500,131.374	42.2500,127.086
		42.3583,141.334	42.3583,126.396	42.3583,131.211	42.3583,126.969
		42.4667,141.525	42.4667,126.529	42.4667,132.497	42.4667,127.498
		42.5750,139.959	42.5750,126.456	42.5750,132.560	42.5750,128.806
		42.6833,139.394	42.6833,126.816	42.6833,133.476	42.6833,130.923
		42.7917,138.098	42.7917,127.176	42.7917,133.843	42.7917,131.838
		42.9000,137.355	42.9000,127.290	42.9000,132.573	42.9000,131.062
		43.0083,136.967	43.0083,127.688	43.0083,131.685	43.0083,129.915
		43.1167,136.759	43.1167,127.439	43.1167,131.260	43.1167,131.348
		43.2250,137.546	43.2250,127.411	43.2250,131.955	43.2250,134.248
		43.3333,138.704	43.3333,127.058	43.3333,132.315	43.3333,137.712
		43.4417,140.478	43.4417,127.033	43.4417,131.902	43.4417,140.698
		43.5500,141.738	43.5500,126.642	43.5500,131.699	43.5500,141.946
		43.6583,143.999	43.6583,126.525	43.6583,131.005	43.6583,144.971
		43.7667,147.709	43.7667,127.294	43.7667,131.456	43.7667,148.164
		43.8750,151.563	43.8750,127.904	43.8750,131.523	43.8750,152.877
		43.9833,155.724	43.9833,128.666	43.9833,131.250	43.9833,156.448
		44.0917,156.851	44.0917,129.162	44.0917,131.008	44.0917,157.042
		44.2000,154.258	44.2000,130.061	44.2000,130.693	44.2000,154.954
		44.3083,149.194	44.3083,131.024	44.3083,131.201	44.3083,151.079
		44.4167,144.024	44.4167,130.698	44.4167,131.560	44.4167,147.486
		44.5250,138.551	44.5250,131.692	44.5250,131.409	44.5250,144.026
		44.6333,135.336	44.6333,131.743	44.6333,131.191	44.6333,141.321
		44.7417,134.309	44.7417,131.166	44.7417,131.718	44.7417,138.843
		44.8500,133.971	44.8500,130.112	44.8500,130.694	44.8500,137.630
		44.9583,134.566	44.9583,129.669	44.9583,130.702	44.9583,136.665
		45.0667,135.146	45.0667,129.419	45.0667,131.040	45.0667,138.848
		45.1750,135.196	45.1750,129.105	45.1750,131.203	45.1750,141.756
		45.2833,136.500	45.2833,129.553	45.2833,131.653	45.2833,146.189
		45.3917,137.913	45.3917,129.744	45.3917,131.940	45.3917,148.401
		45.5000,141.197	45.5000,130.755	45.5000,131.463	45.5000,149.423
		45.6083,145.831	45.6083,132.171	45.6083,131.033	45.6083,149.330
		45.7167,150.964	45.7167,132.055	45.7167,130.864	45.7167,150.481
		45.8250,153.039	45.8250,132.805	45.8250,131.005	45.8250,150.413
		45.9333,153.504	45.9333,134.048	45.9333,132.305	45.9333,150.714
		46.0417,153.802	46.0417,132.510	46.0417,133.909	46.0417,150.151
		46.1500,153.533	46.1500,131.184	46.1500,135.964	46.1500,147.437
		46.2583,151.402	46.2583,130.649	46.2583,137.703	46.2583,144.105
		46.3667,149.396	46.3667,129.869	46.3667,140.207	46.3667,141.336
		46.4750,148.268	46.4750,129.279	46.4750,141.708	46.4750,143.275
		46.5833,148.945	46.5833,128.579	46.5833,142.129	46.5833,147.026
		46.6917,150.024	46.6917,128.014	46.6917,142.232	46.6917,149.254
		46.8000,152.364	46.8000,127.586	46.8000,144.442	46.8000,149.748
		46.9083,150.674	46.9083,127.612	46.9083,145.802	46.9083,151.939
		47.0167,148.887	47.0167,127.819	47.0167,145.779	47.0167,153.273
		47.1250,148.058	47.1250,129.545	47.1250,142.771	47.1250,155.463
		47.2333,147.859	47.2333,130.651	47.2333,142.021	47.2333,156.650
		47.3417,147.401	47.3417,131.246	47.3417,141.944	47.3417,158.675
		47.4500,147.169	47.4500,131.416	47.4500,144.353	47.4500,161.380
		47.5583,149.662	47.5583,131.483	47.5583,147.816	47.5583,165.472
		47.6667,154.483	47.6667,131.494	47.6667,150.016	47.6667,169.542
		47.7750,159.252	47.7750,131.075	47.7750,150.385	47.7750,172.075
		47.8833,162.384	47.8833,131.891	47.8833,149.842	47.8833,169.229
		47.9917,165.048	47.9917,133.043	47.9917,149.534	47.9917,168.720
		48.1000,167.521	48.1000,134.483	48.1000,149.683	48.1000,169.560
		48.2083,172.488	48.2083,135.930	48.2083,151.718	48.2083,169.269
		48.3167,176.394	48.3167,136.889	48.3167,152.191	48.3167,171.383
		48.4250,181.327	48.4250,138.745	48.4250,155.430	48.4250,173.746
		48.5333,183.053	48.5333,138.465	48.5333,159.331	48.5333,176.863
		48.6417,182.203	48.6417,139.992	48.6417,161.938	48.6417,176.119
		48.7500,183.206	48.7500,142.421	48.7500,163.759	48.7500,173.435
		48.8583,185.514	48.8583,144.135	48.8583,164.457	48.8583,171.762
		48.9667,188.411	48.9667,145.732	48.9667,163.892	48.9667,172.516
		49.0750,190.905	49.0750,147.976	49.0750,165.801	49.0750,175.219
		49.1833,191.306	49.1833,148.968	49.1833,169.044	49.1833,174.624
		49.2917,188.184	49.2917,149.212	49.2917,171.544	49.2917,171.927
		49.4000,181.898	49.4000,149.576	49.4000,174.962	49.4000,169.327
		49.5083,181.242	49.5083,149.705	49.5083,178.115	49.5083,165.739
		49.6167,184.700	49.6167,149.920	49.6167,181.486	49.6167,166.659
		49.7250,188.054	49.7250,152.992	49.7250,187.585	49.7250,168.935
		49.8333,191.383	49.8333,154.271	49.8333,191.560	49.8333,172.737
		49.9417,195.096	49.9417,156.819	49.9417,191.285	49.9417,172.152
		50.0500,196.512	50.0500,157.733	50.0500,188.439	50.0500,169.200
		50.1583,197.734	50.1583,160.060	50.1583,186.981	50.1583,166.680
		50.2667,196.660	50.2667,161.570	50.2667,189.395	50.2667,165.313
		50.3750,194.801	50.3750,164.102	50.3750,189.152	50.3750,167.290
		50.4833,193.006	50.4833,163.489	50.4833,186.430	50.4833,170.303
		50.5917,194.321	50.5917,160.439	50.5917,184.200	50.5917,171.194
		50.7000,194.985	50.7000,155.864	50.7000,181.869	50.7000,169.585
		50.8083,199.830	50.8083,152.762	50.8083,180.817	50.8083,165.631
		50.9167,207.362	50.9167,151.341	50.9167,180.568	50.9167,162.950
		51.0250,215.512	51.0250,154.201	51.0250,181.152	51.0250,162.189
		51.1333,221.129	51.1333,154.053	51.1333,185.361	51.1333,162.655
		51.2417,222.877	51.2417,153.734	51.2417,188.365	51.2417,163.309
		51.3500,221.744	51.3500,154.410	51.3500,193.309	51.3500,161.325
		51.4583,215.512	51.4583,155.550	51.4583,197.840	51.4583,163.677
		51.5667,210.159	51.5667,157.786	51.5667,198.899	51.5667,167.977
		51.6750,205.268	51.6750,161.753	51.6750,195.843	51.6750,173.996
		51.7833,206.486	51.7833,164.699	51.7833,189.254	51.7833,178.617
		51.8917,207.746	51.8917,164.157	51.8917,185.121	51.8917,183.767
		52.0000,206.372	52.0000,162.771	52.0000,184.256	52.0000,185.748
		52.1083,202.443	52.1083,160.699	52.1083,189.884	52.1083,185.273
		52.2167,197.199	52.2167,161.626	52.2167,195.675	52.2167,187.361
		52.3250,192.972	52.3250,165.546	52.3250,201.985	52.3250,188.011
		52.4333,189.935	52.4333,167.810	52.4333,205.408	52.4333,186.915
		52.5417,192.143	52.5417,169.730	52.5417,209.322	52.5417,184.410
		52.6500,194.670	52.6500,171.268	52.6500,216.027	52.6500,180.882
		52.7583,194.712	52.7583,171.195	52.7583,225.664	52.7583,181.302
		52.8667,196.416	52.8667,173.610	52.8667,231.680	52.8667,183.095
		52.9750,198.966	52.9750,178.037	52.9750,232.783	52.9750,185.390
		53.0833,197.250	53.0833,180.740	53.0833,226.688	53.0833,188.839
		53.1917,195.171	53.1917,183.022	53.1917,215.773	53.1917,196.985
		53.3000,196.074	53.3000,184.761	53.3000,205.785	53.3000,203.202
		53.4083,201.296	53.4083,184.223	53.4083,200.172	53.4083,207.425
		53.5167,209.724	53.5167,181.354	53.5167,201.949	53.5167,206.594
		53.6250,220.076	53.6250,179.384	53.6250,208.028	53.6250,202.750
		53.7333,223.102	53.7333,175.436	53.7333,211.253	53.7333,201.649
		53.8417,221.453	53.8417,173.102	53.8417,213.956	53.8417,201.238
		53.9500,220.458	53.9500,171.921	53.9500,217.320	53.9500,202.009
		54.0583,220.492	54.0583,170.916	54.0583,218.468	54.0583,203.048
		54.1667,222.910	54.1667,172.083	54.1667,220.106	54.1667,202.231
		54.2750,225.988	54.2750,175.924	54.2750,222.663	54.2750,199.823
		54.3833,230.786	54.3833,181.051	54.3833,226.294	54.3833,196.506
		54.4917,229.613	54.4917,187.314	54.4917,228.067	54.4917,194.699
		54.6000,222.585	54.6000,194.011	54.6000,230.627	54.6000,191.915
		54.7083,213.690	54.7083,198.615	54.7083,230.017	54.7083,188.774
		54.8167,204.956	54.8167,203.931	54.8167,224.863	54.8167,192.427
		54.9250,201.012	54.9250,206.927	54.9250,220.098	54.9250,200.039
		55.0333,198.786	55.0333,206.950	55.0333,213.801	55.0333,209.122
		55.1417,198.452	55.1417,206.387	55.1417,206.492	55.1417,216.791
		55.2500,198.750	55.2500,203.235	55.2500,200.791	55.2500,219.958
		55.3583,205.163	55.3583,198.444	55.3583,201.365	55.3583,216.398
		55.4667,212.103	55.4667,199.763	55.4667,207.914	55.4667,217.264
		55.5750,217.481	55.5750,198.527	55.5750,214.856	55.5750,222.879
		55.6833,221.828	55.6833,199.069	55.6833,217.658	55.6833,226.411
		55.7917,222.414	55.7917,201.636	55.7917,217.150	55.7917,221.981
		55.9000,221.997	55.9000,203.760	55.9000,212.664	55.9000,212.638
		56.0083,222.185	56.0083,205.213	56.0083,203.091	56.0083,203.618
		56.1167,219.768	56.1167,206.655	56.1167,192.240	56.1167,197.699
		56.2250,219.404	56.2250,209.154	56.2250,185.571	56.2250,192.223
		56.3333,218.140	56.3333,209.890	56.3333,181.718	56.3333,188.976
		56.4417,212.968	56.4417,208.322	56.4417,186.063	56.4417,189.362
		56.5500,213.311	56.5500,204.329	56.5500,195.717	56.5500,189.183
		56.6583,212.912	56.6583,200.431	56.6583,205.671	56.6583,193.981
		56.7667,212.099	56.7667,198.282	56.7667,213.748	56.7667,199.596
		56.8750,207.663	56.8750,194.862	56.8750,219.846	56.8750,202.259
		56.9833,203.181	56.9833,191.719	56.9833,225.158	56.9833,203.216
		57.0917,202.493	57.0917,191.874	57.0917,227.813	57.0917,204.710
		57.2000,202.814	57.2000,195.859	57.2000,226.468	57.2000,207.608
		57.3083,209.293	57.3083,202.745	57.3083,225.652	57.3083,206.856
		57.4167,217.740	57.4167,205.089	57.4167,224.113	57.4167,203.886
		57.5250,231.791	57.5250,205.704	57.5250,218.702	57.5250,203.525
		57.6333,246.434	57.6333,204.628	57.6333,212.801	57.6333,202.644
		57.7417,256.327	57.7417,202.278	57.7417,208.614	57.7417,204.835
		57.8500,260.657	57.8500,198.842	57.8500,208.272	57.8500,205.195
		57.9583,257.735	57.9583,193.708	57.9583,208.669	57.9583,204.895
		58.0667,253.008	58.0667,190.190	58.0667,206.445	58.0667,204.160
		58.1750,243.878	58.1750,187.725	58.1750,203.976	58.1750,202.628
		58.2833,236.544	58.2833,186.133	58.2833,202.137	58.2833,203.656
		58.3917,233.368	58.3917,184.169	58.3917,202.361	58.3917,202.683
		58.5000,235.470	58.5000,187.262	58.5000,199.293	58.5000,201.125
		58.6083,238.274	58.6083,187.435	58.6083,196.704	58.6083,198.140
		58.7167,235.906	58.7167,189.636	58.7167,198.676	58.7167,196.010
		58.8250,232.220	58.8250,193.727	58.8250,203.778	58.8250,193.866
		58.9333,227.400	58.9333,199.954	58.9333,208.811	58.9333,192.659
		59.0417,222.787	59.0417,202.730	59.0417,215.606	59.0417,194.457
		59.1500,224.385	59.1500,204.722	59.1500,220.801	59.1500,200.785
		59.2583,225.526	59.2583,207.075	59.2583,225.082	59.2583,210.569
		59.3667,227.659	59.3667,208.372	59.3667,228.428	59.3667,217.480
		59.4750,231.487	59.4750,213.313	59.4750,229.993	59.4750,221.803
		59.5833,235.489	59.5833,218.459	59.5833,232.738	59.5833,223.506
		59.6917,239.387	59.6917,218.068	59.6917,234.228	59.6917,218.998
		59.8000,243.982	59.8000,221.928	59.8000,232.983	59.8000,216.194
		59.9083,249.715	59.9083,226.816	59.9083,229.243	59.9083,214.877
		60.0167,253.573	60.0167,227.083	60.0167,226.651	60.0167,215.002
		60.1250,256.023	60.1250,225.617	60.1250,224.468	60.1250,214.834
		60.2333,257.029	60.2333,221.024	60.2333,223.251	60.2333,215.950
		60.3417,257.682	60.3417,217.443	60.3417,221.431	60.3417,215.311
		60.4500,259.252	60.4500,213.214	60.4500,223.237	60.4500,215.795
		60.5583,259.224	60.5583,210.763	60.5583,224.613	60.5583,217.616
		60.6667,260.624	60.6667,216.696	60.6667,219.538	60.6667,216.323
		60.7750,264.366	60.7750,226.660	60.7750,211.717	60.7750,213.955
		60.8833,268.896	60.8833,235.485	60.8833,209.850	60.8833,209.436
		60.9917,268.659	60.9917,238.263	60.9917,209.707	60.9917,205.734
		61.1000,266.169	61.1000,234.772	61.1000,208.650	61.1000,202.582
		61.2083,265.072	61.2083,231.585	61.2083,207.487	61.2083,201.192
		61.3167,259.658	61.3167,230.265	61.3167,207.026	61.3167,201.056
		61.4250,249.107	61.4250,228.942	61.4250,210.355	61.4250,204.160
		61.5333,244.949	61.5333,226.841	61.5333,216.175	61.5333,204.142
		61.6417,249.171	61.6417,224.007	61.6417,222.521	61.6417,205.047
		61.7500,255.182	61.7500,221.475	61.7500,228.575	61.7500,205.584
		61.8583,262.591	61.8583,219.133	61.8583,232.077	61.8583,209.946
		61.9667,266.111	61.9667,219.141	61.9667,234.764	61.9667,216.796
		62.0750,269.939	62.0750,220.255	62.0750,233.681	62.0750,223.359
		62.1833,273.802	62.1833,221.043	62.1833,228.551	62.1833,225.499
		62.2917,272.988	62.2917,221.381	62.2917,224.284	62.2917,225.188
		62.4000,263.721	62.4000,222.588	62.4000,221.005	62.4000,224.645
		62.5083,251.271	62.5083,226.437	62.5083,218.751	62.5083,221.848
		62.6167,240.475	62.6167,229.215	62.6167,222.059	62.6167,222.311
		62.7250,234.796	62.7250,228.322	62.7250,229.037	62.7250,219.521
		62.8333,231.079	62.8333,230.041	62.8333,238.446	62.8333,214.718
		62.9417,232.661	62.9417,232.768	62.9417,240.889	62.9417,209.895
		63.0500,240.156	63.0500,243.681	63.0500,238.847	63.0500,203.875
		63.1583,249.874	63.1583,252.363	63.1583,232.796	63.1583,199.243
		63.2667,259.848	63.2667,254.379	63.2667,228.058	63.2667,201.465
		63.3750,266.875	63.3750,253.444	63.3750,228.676	63.3750,209.377
		63.4833,268.413	63.4833,251.116	63.4833,231.482	63.4833,217.114
		63.5917,270.045	63.5917,246.739	63.5917,230.497	63.5917,227.674
		63.7000,265.457	63.7000,241.051	63.7000,226.993	63.7000,236.636
		63.8083,261.536	63.8083,233.030	63.8083,221.263	63.8083,245.155
		63.9167,260.429	63.9167,229.591	63.9167,218.561	63.9167,245.161
		64.0250,258.184	64.0250,228.701	64.0250,221.938	64.0250,233.221
		64.1333,251.986	64.1333,232.272	64.1333,224.520	64.1333,220.713
		64.2417,247.128	64.2417,235.656	64.2417,227.221	64.2417,211.168
		64.3500,239.908	64.3500,231.569	64.3500,229.659	64.3500,213.314
		64.4583,227.666	64.4583,222.773	64.4583,233.103	64.4583,221.180
		64.5667,220.756	64.5667,216.956	64.5667,242.286	64.5667,225.512
		64.6750,218.877	64.6750,220.536	64.6750,255.216	64.6750,223.170
		64.7833,218.919	64.7833,225.909	64.7833,267.878	64.7833,218.207
		64.8917,221.577	64.8917,230.409	64.8917,279.929	64.8917,207.825
		65.0000,224.875	65.0000,230.997	65.0000,286.124	65.0000,198.814
		65.1083,228.845	65.1083,226.420	65.1083,289.037	65.1083,194.042
		65.2167,231.420	65.2167,220.432	65.2167,282.160	65.2167,191.368
		65.3250,230.830	65.3250,217.129	65.3250,277.822	65.3250,193.131
		65.4333,228.636	65.4333,216.345	65.4333,273.386	65.4333,198.071
		65.5417,227.401	65.5417,219.739	65.5417,268.743	65.5417,199.446
		65.6500,230.958	65.6500,226.151	65.6500,265.855	65.6500,204.277
		65.7583,235.607	65.7583,233.284	65.7583,263.457	65.7583,209.265
		65.8667,240.965	65.8667,239.358	65.8667,255.008	65.8667,213.995
		65.9750,243.515	65.9750,241.097	65.9750,249.649	65.9750,220.502
		66.0833,241.331	66.0833,240.936	66.0833,249.727	66.0833,223.259
		66.1917,241.614	66.1917,235.160	66.1917,248.433	66.1917,222.311
		66.3000,241.672	66.3000,231.561	66.3000,243.333	66.3000,220.885
		66.4083,244.530	66.4083,229.571	66.4083,238.322	66.4083,217.902
		66.5167,252.427	66.5167,227.595	66.5167,236.742	66.5167,217.307
		66.6250,254.691	66.6250,223.530	66.6250,233.237	66.6250,219.199
		66.7333,255.805	66.7333,225.644	66.7333,235.658	66.7333,221.188
		66.8417,260.006	66.8417,231.679	66.8417,239.748	66.8417,224.431
		66.9500,265.439	66.9500,236.396	66.9500,243.750	66.9500,226.251
		67.0583,269.647	67.0583,240.786	67.0583,244.384	67.0583,225.176
		67.1667,270.929	67.1667,239.415	67.1667,243.671	67.1667,218.586
		67.2750,266.736	67.2750,236.229	67.2750,242.962	67.2750,213.411
		67.3833,259.750	67.3833,233.042	67.3833,243.331	67.3833,212.471
		67.4917,255.437	67.4917,231.571	67.4917,243.243	67.4917,214.217
		67.6000,249.361	67.6000,234.434	67.6000,240.827	67.6000,215.202
		67.7083,247.227	67.7083,231.570	67.7083,237.838	67.7083,214.921
		67.8167,246.335	67.8167,227.737	67.8167,236.935	67.8167,213.837
		67.9250,244.934	67.9250,224.773	67.9250,236.416	67.9250,216.968
		68.0333,242.615	68.0333,223.295	68.0333,242.661	68.0333,217.988
		68.1417,239.735	68.1417,225.166	68.1417,250.684	68.1417,216.123
		68.2500,235.231	68.2500,228.760	68.2500,259.422	68.2500,211.080
		68.3583,231.157	68.3583,236.853	68.3583,263.170	68.3583,210.481
		68.4667,231.061	68.4667,242.876	68.4667,264.083	68.4667,210.866
		68.5750,235.066	68.5750,247.371	68.5750,260.524	68.5750,215.129
		68.6833,242.245	68.6833,252.931	68.6833,256.975	68.6833,222.241
		68.7917,253.516	68.7917,257.758	68.7917,254.581	68.7917,220.261
		68.9000,265.939	68.9000,254.853	68.9000,252.696	68.9000,215.550
		69.0083,273.913	69.0083,251.193	69.0083,247.769	69.0083,210.034
		69.1167,277.228	69.1167,252.234	69.1167,242.073	69.1167,203.599
		69.2250,275.096	69.2250,257.398	69.2250,235.485	69.2250,201.941
		69.3333,269.524	69.3333,259.615	69.3333,234.029	69.3333,203.491
		69.4417,260.403	69.4417,257.266	69.4417,236.576	69.4417,210.119
		69.5500,250.411	69.5500,251.459	69.5500,245.342	69.5500,216.400
		69.6583,248.859	69.6583,246.716	69.6583,256.006	69.6583,220.724
		69.7667,249.411	69.7667,247.298	69.7667,266.817	69.7667,222.555
		69.8750,251.492	69.8750,250.131	69.8750,274.032	69.8750,221.922
		69.9833,251.321	69.9833,249.547	69.9833,276.091	69.9833,217.725
		70.0917,254.837	70.0917,248.406	70.0917,273.759	70.0917,211.391
		70.2000,258.850	70.2000,243.082	70.2000,275.883	70.2000,207.589
		70.3083,257.599	70.3083,234.538	70.3083,281.461	70.3083,207.923
		70.4167,256.829	70.4167,230.973	70.4167,283.113	70.4167,208.894
		70.5250,255.920	70.5250,232.596	70.5250,282.131	70.5250,210.673
		70.6333,249.265	70.6333,238.633	70.6333,277.631	70.6333,212.731
		70.7417,243.457	70.7417,245.822	70.7417,269.263	70.7417,214.155
		70.8500,240.261	70.8500,249.490	70.8500,260.586	70.8500,217.148
		70.9583,237.061	70.9583,249.751	70.9583,255.151	70.9583,221.743
		71.0667,237.738	71.0667,244.926	71.0667,254.186	71.0667,227.808
		71.1750,238.963	71.1750,233.463	71.1750,256.063	71.1750,231.435
		71.2833,238.717	71.2833,224.401	71.2833,259.450	71.2833,235.808
		71.3917,242.575	71.3917,220.368	71.3917,260.293	71.3917,234.350
		71.5000,241.244	71.5000,223.078	71.5000,262.134	71.5000,233.148
		71.6083,240.198	71.6083,231.078	71.6083,265.044	71.6083,231.766
		71.7167,241.154	71.7167,235.612	71.7167,263.715	71.7167,229.436
		71.8250,240.503	71.8250,237.490	71.8250,257.716	71.8250,226.314
		71.9333,239.292	71.9333,240.152	71.9333,251.881	71.9333,224.910
		72.0417,243.180	72.0417,241.678	72.0417,250.240	72.0417,226.199
		72.1500,250.685	72.1500,244.221	72.1500,252.226	72.1500,226.156
		72.2583,263.121	72.2583,246.777	72.2583,261.965	72.2583,226.144
		72.3667,272.868	72.3667,248.558	72.3667,273.946	72.3667,222.850
		72.4750,280.238	72.4750,248.557	72.4750,281.574	72.4750,219.763
		72.5833,286.028	72.5833,247.839	72.5833,278.126	72.5833,221.837
		72.6917,287.660		72.6917,275.370	72.6917,223.867
		72.8000,287.499		72.8000,274.110	72.8000,227.184

## Sheet: Fig_S1g
Sample		Results from 20220513_dcx-utr4_tracked in µm per sec	Results from 20220505_dcx-utr_pulse-picker_300ms_rfp-no_optovar2_tracked in µm per sec	Results from 20220427_3_tracked in µm per sec	Results from 20220329_DCX-utr_60x8_tracked in µm per sec	Results from 20220308_DCX-utr_60x5_multi-cut-ch1_34rot in µm per sec	Results from 20220302_DCX-utr_60x4_nice-cut_tracked in µm per sec
Results		Track n¬∞,Slice n¬∞,X,Y,Distance,Velocity,Pixel Value	Track n¬∞,Slice n¬∞,X,Y,Distance,Velocity,Pixel Value	Track n¬∞,Slice n¬∞,X,Y,Distance,Velocity,Pixel Value	Track n¬∞,Slice n¬∞,X,Y,Distance,Velocity,Pixel Value	Track n¬∞,Slice n¬∞,X,Y,Distance,Velocity,Pixel Value	Track n¬∞,Slice n¬∞,X,Y,Distance,Velocity,Pixel Value
		1,4,159,280,-1.000,-1.000,986	1,4,490,385,-1.000,-1.000,624	1,5,535,352,-1.000,-1.000,781	1,4,267,262,-1.000,-1.000,714	1,30,548,330,-1.000,-1.000,731	1,4,596,287,-1.000,-1.000,656
		1,5,244,265,11.134,5.567,1224	1,5,426,380,8.281,4.141,600	1,6,455,353,10.321,5.160,856	1,5,396,262,16.641,8.321,966	1,31,464,325,10.839,5.420,1082	1,5,452,286,18.576,9.288,1105
		1,6,243,262,0.408,0.204,1416	1,6,426,377,0.387,0.194,538	1,7,456,349,0.532,0.266,916	1,6,396,260,0.258,0.129,784	1,32,465,323,0.288,0.144,831	1,6,451,282,0.532,0.266,1089
		1,7,243,261,0.129,0.065,1152	1,7,428,373,0.577,0.288,596	1,8,457,346,0.408,0.204,703	1,7,396,258,0.258,0.129,810	1,33,465,321,0.258,0.129,939	1,7,451,278,0.516,0.258,1407
		1,8,244,259,0.288,0.144,1522	1,8,428,371,0.258,0.129,592	1,9,457,343,0.387,0.194,896	1,8,396,256,0.258,0.129,770	1,34,465,318,0.387,0.194,1035	1,8,450,276,0.288,0.144,1422
		1,9,243,258,0.182,0.091,1153	1,9,428,368,0.387,0.194,589	1,10,458,341,0.288,0.144,864	1,9,396,255,0.129,0.065,995	1,35,465,316,0.258,0.129,1102	1,9,450,274,0.258,0.129,1021
		1,10,243,256,0.258,0.129,1440	1,10,428,365,0.387,0.194,608	1,11,458,337,0.516,0.258,903	1,10,396,253,0.258,0.129,851	1,36,465,314,0.258,0.129,1386	1,10,449,272,0.288,0.144,1027
		1,11,243,255,0.129,0.065,1246	1,11,428,364,0.129,0.065,593	1,12,458,335,0.258,0.129,1141	1,11,396,253,0.000,0.000,923	1,37,465,313,0.129,0.065,971	1,11,449,270,0.258,0.129,1286
		1,12,243,254,0.129,0.065,1196	1,12,428,361,0.387,0.194,527	1,13,458,334,0.129,0.065,869	1,12,396,252,0.129,0.065,924	1,38,465,312,0.129,0.065,870	1,12,448,267,0.408,0.204,1314
		1,13,243,254,0.000,0.000,1170	1,13,428,359,0.258,0.129,660	1,14,458,333,0.129,0.065,725	1,13,396,252,0.000,0.000,775	1,39,465,313,0.129,0.065,919	1,13,448,265,0.258,0.129,1373
		1,14,243,253,0.129,0.065,1040	1,14,428,358,0.129,0.065,585	1,15,458,332,0.129,0.065,776	1,14,396,251,0.129,0.065,863	1,40,465,311,0.258,0.129,956	1,14,448,265,0.000,0.000,1197
		1,15,243,252,0.129,0.065,1281	1,15,428,356,0.258,0.129,645	1,16,458,330,0.258,0.129,985	1,15,397,250,0.182,0.091,621	1,41,465,311,0.000,0.000,870	1,15,448,263,0.258,0.129,1006
		1,16,243,251,0.129,0.065,1449	1,16,428,355,0.129,0.065,571	1,17,458,328,0.258,0.129,1023	1,16,397,249,0.129,0.065,727	1,42,465,311,0.000,0.000,928	1,16,447,262,0.182,0.091,1091
		1,17,243,251,0.000,0.000,1293	1,17,428,354,0.129,0.065,605	1,18,458,327,0.129,0.065,973	1,17,396,248,0.182,0.091,686	1,43,465,307,0.516,0.258,866	1,17,447,260,0.258,0.129,1230
		1,18,243,251,0.000,0.000,1238	1,18,428,353,0.129,0.065,587	1,19,458,326,0.129,0.065,963	1,18,397,247,0.182,0.091,721	1,44,465,306,0.129,0.065,700	1,18,447,259,0.129,0.064,1095
		1,19,243,250,0.129,0.065,1427	1,19,428,352,0.129,0.065,629	1,20,458,325,0.129,0.065,999	1,19,397,246,0.129,0.065,803	1,45,465,306,0.000,0.000,790	1,19,447,259,0.000,0.000,999
		1,20,243,250,0.000,0.000,1190	1,20,427,351,0.182,0.091,620	1,21,458,323,0.258,0.129,999	1,20,397,245,0.129,0.065,729	1,46,465,305,0.129,0.065,867	1,20,447,257,0.258,0.129,988
		1,21,243,249,0.129,0.065,1359	1,21,427,350,0.129,0.065,624	1,22,458,323,0.000,0.000,823	1,21,397,244,0.129,0.065,836	1,47,465,305,0.000,0.000,688	1,21,447,255,0.258,0.129,1060
		1,22,243,249,0.000,0.000,1643	1,22,427,349,0.129,0.065,667	1,23,458,321,0.258,0.129,1004	1,22,397,244,0.000,0.000,848	1,48,465,304,0.129,0.065,733	1,22,447,253,0.258,0.129,1063
		1,23,243,249,0.000,0.000,1305	1,23,427,349,0.000,0.000,634	1,24,458,320,0.129,0.065,982	1,23,397,244,0.000,0.000,796	1,49,465,304,0.000,0.000,715	1,23,447,252,0.129,0.064,1090
		1,24,243,249,0.000,0.000,1657	1,24,427,349,0.000,0.000,656	1,25,458,319,0.129,0.065,972	1,24,397,243,0.129,0.065,851	1,50,465,303,0.129,0.065,804	1,24,447,251,0.129,0.064,951
		1,25,243,249,0.000,0.000,1606	1,25,427,349,0.000,0.000,620	1,26,458,319,0.000,0.000,1048	1,25,397,243,0.000,0.000,827	1,51,464,303,0.129,0.065,870	1,25,447,249,0.258,0.129,1137
		1,26,243,249,0.000,0.000,1388	1,26,427,349,0.000,0.000,602	1,27,458,318,0.129,0.065,1032	1,26,397,243,0.000,0.000,711	1,52,464,302,0.129,0.065,792	1,26,447,249,0.000,0.000,1109
		1,27,243,249,0.000,0.000,1495	1,27,427,348,0.129,0.065,636	1,28,458,318,0.000,0.000,994	1,27,397,243,0.000,0.000,833	1,53,464,300,0.258,0.129,861	1,27,447,249,0.000,0.000,993
		1,28,243,249,0.000,0.000,1443	1,28,427,348,0.000,0.000,682	1,29,458,317,0.129,0.065,857	1,28,397,243,0.000,0.000,709	1,54,464,300,0.000,0.000,1019	1,28,447,248,0.129,0.064,1183
		1,29,243,249,0.000,0.000,1503	1,29,427,348,0.000,0.000,679	1,30,458,317,0.000,0.000,930	1,29,397,243,0.000,0.000,628	1,55,464,300,0.000,0.000,899	1,29,447,247,0.129,0.064,898
		1,30,243,249,0.000,0.000,1575	1,30,427,348,0.000,0.000,654	1,31,458,316,0.129,0.065,931	1,30,397,242,0.129,0.065,896	1,56,464,299,0.129,0.065,903	1,30,447,246,0.129,0.064,1161
		1,31,242,248,0.182,0.091,1565	1,31,427,348,0.000,0.000,657	1,32,459,316,0.129,0.065,936	1,31,397,242,0.000,0.000,760	1,57,464,299,0.000,0.000,842	1,31,447,246,0.000,0.000,943
		1,32,242,248,0.000,0.000,1612	1,32,427,347,0.129,0.065,641	1,33,459,315,0.129,0.065,983	1,32,397,242,0.000,0.000,656	1,58,464,298,0.129,0.065,860	1,32,447,245,0.129,0.064,1070
		1,33,242,248,0.000,0.000,1513	1,33,427,347,0.000,0.000,738	1,34,459,315,0.000,0.000,1025	1,33,397,242,0.000,0.000,680	1,59,464,298,0.000,0.000,847	1,33,447,244,0.129,0.064,1174
		1,34,242,248,0.000,0.000,1423	1,34,427,347,0.000,0.000,700	1,35,459,314,0.129,0.065,875	1,34,397,242,0.000,0.000,742	1,60,464,298,0.000,0.000,1007	1,34,447,243,0.129,0.064,1030
		1,35,242,249,0.129,0.065,1346	1,35,427,347,0.000,0.000,623	1,36,459,314,0.000,0.000,866	1,35,397,242,0.000,0.000,833	1,61,464,298,0.000,0.000,846	1,35,447,244,0.129,0.064,1051
		1,36,242,249,0.000,0.000,1401	1,36,427,347,0.000,0.000,649	1,37,459,314,0.000,0.000,972	1,36,397,242,0.000,0.000,777	1,62,464,298,0.000,0.000,1040	1,36,447,242,0.258,0.129,967
		1,37,242,250,0.129,0.065,1251	1,37,427,347,0.000,0.000,599	1,38,459,313,0.129,0.065,757	1,37,397,242,0.000,0.000,760	1,63,464,297,0.129,0.065,1109	1,37,447,242,0.000,0.000,910
		1,38,242,250,0.000,0.000,1247	1,38,427,347,0.000,0.000,621	1,39,459,313,0.000,0.000,972	1,38,397,242,0.000,0.000,726	1,64,464,297,0.000,0.000,1132	1,38,447,241,0.129,0.064,936
		1,39,242,250,0.000,0.000,1479	1,39,427,347,0.000,0.000,686	1,40,459,313,0.000,0.000,904	1,39,397,241,0.129,0.065,766	1,65,464,298,0.129,0.065,883	1,39,447,240,0.129,0.064,995
		1,40,242,250,0.000,0.000,1418	1,40,427,347,0.000,0.000,614	1,41,459,313,0.000,0.000,968	1,40,397,241,0.000,0.000,815	1,66,464,298,0.000,0.000,956	1,40,447,240,0.000,0.000,1009
		1,41,242,250,0.000,0.000,1880	1,41,427,348,0.129,0.065,616	1,42,459,313,0.000,0.000,818	1,41,397,241,0.000,0.000,810	1,67,463,296,0.288,0.144,1103	1,41,447,239,0.129,0.064,932
		1,42,242,250,0.000,0.000,1768	1,42,427,348,0.000,0.000,646	1,43,459,312,0.129,0.065,893	1,42,397,241,0.000,0.000,887	1,68,463,296,0.000,0.000,931	1,42,447,239,0.000,0.000,957
		1,43,242,250,0.000,0.000,1395	1,43,427,348,0.000,0.000,673	1,44,459,311,0.129,0.065,984	1,43,397,240,0.129,0.065,811	1,69,463,296,0.000,0.000,884	1,43,447,238,0.129,0.064,920
		2,4,159,291,-1.000,-1.000,1088	1,44,427,348,0.000,0.000,646	1,45,459,311,0.000,0.000,940	2,4,271,275,-1.000,-1.000,926	2,30,548,340,-1.000,-1.000,816	1,44,447,238,0.000,0.000,1061
		2,5,243,282,10.898,5.449,1108	2,4,486,397,-1.000,-1.000,547	2,5,529,375,-1.000,-1.000,869	2,5,395,283,16.029,8.015,734	2,31,466,347,10.691,5.345,1016	2,4,594,307,-1.000,-1.000,979
		2,6,243,285,0.387,0.194,1115	2,5,427,400,7.621,3.810,628	2,6,444,388,11.092,5.546,1101	2,6,395,285,0.258,0.129,866	2,32,466,351,0.516,0.258,951	2,5,455,316,17.969,8.984,1134
		2,7,243,287,0.258,0.129,1064	2,6,427,403,0.387,0.194,641	2,7,444,391,0.387,0.194,995	2,7,395,287,0.258,0.129,694	2,33,467,354,0.408,0.204,1202	2,6,455,319,0.387,0.193,1031
		2,8,243,288,0.129,0.065,1026	2,7,427,407,0.516,0.258,662	2,8,445,395,0.532,0.266,1034	2,8,396,290,0.408,0.204,896	2,34,467,356,0.258,0.129,885	2,7,455,323,0.516,0.258,1056
		2,9,243,290,0.258,0.129,993	2,8,428,410,0.408,0.204,724	2,9,445,397,0.258,0.129,1014	2,9,396,292,0.258,0.129,767	2,35,467,357,0.129,0.065,1053	2,8,454,327,0.532,0.266,1133
		2,10,242,292,0.288,0.144,1036	2,9,428,413,0.387,0.194,635	2,10,445,399,0.258,0.129,952	2,10,396,293,0.129,0.065,1003	2,36,467,360,0.387,0.194,1159	2,9,454,328,0.129,0.064,1257
		2,11,242,294,0.258,0.129,1232	2,10,428,414,0.129,0.065,649	2,11,445,402,0.387,0.194,1116	2,11,396,294,0.129,0.065,885	2,37,467,361,0.129,0.065,1098	2,10,454,330,0.258,0.129,981
		2,12,242,295,0.129,0.065,1268	2,11,429,417,0.408,0.204,696	2,12,445,404,0.258,0.129,943	2,12,396,295,0.129,0.065,859	2,38,467,362,0.129,0.065,1083	2,11,454,332,0.258,0.129,760
		2,13,242,296,0.129,0.065,1252	2,12,429,419,0.258,0.129,634	2,13,445,406,0.258,0.129,881	2,13,396,296,0.129,0.065,895	2,39,467,363,0.129,0.065,1113	2,12,454,335,0.387,0.193,978
		2,14,242,297,0.129,0.065,1161	2,13,428,422,0.408,0.204,837	2,14,445,407,0.129,0.065,873	2,14,396,297,0.129,0.065,840	2,40,467,364,0.129,0.065,1337	2,13,454,337,0.258,0.129,899
		2,15,242,298,0.129,0.065,1022	2,14,428,423,0.129,0.065,757	2,15,445,408,0.129,0.065,870	2,15,396,298,0.129,0.065,865	2,41,467,365,0.129,0.065,1220	2,14,454,339,0.258,0.129,879
		2,16,242,300,0.258,0.129,1252	2,15,428,424,0.129,0.065,582	2,16,445,410,0.258,0.129,857	2,16,396,298,0.000,0.000,706	2,42,467,366,0.129,0.065,1092	2,15,454,341,0.258,0.129,945
		2,17,242,301,0.129,0.065,1265	2,16,428,426,0.258,0.129,664	2,17,445,411,0.129,0.065,943	2,17,396,299,0.129,0.065,827	2,43,467,366,0.000,0.000,1083	2,16,454,343,0.258,0.129,989
		2,18,242,301,0.000,0.000,1153	2,17,429,428,0.288,0.144,697	2,18,445,413,0.258,0.129,1099	2,18,396,300,0.129,0.065,875	2,44,467,367,0.129,0.065,939	2,17,454,345,0.258,0.129,947
		2,19,241,302,0.182,0.091,1340	2,18,429,429,0.129,0.065,617	2,19,445,413,0.000,0.000,820	2,19,396,301,0.129,0.065,769	2,45,467,368,0.129,0.065,1246	2,18,454,347,0.258,0.129,940
		2,20,241,303,0.129,0.065,1582	2,19,429,429,0.000,0.000,757	2,20,445,414,0.129,0.065,1019	2,20,396,301,0.000,0.000,896	2,46,467,369,0.129,0.065,1365	2,19,454,348,0.129,0.064,937
		2,21,241,303,0.000,0.000,1410	2,20,429,429,0.000,0.000,681	2,21,445,415,0.129,0.065,910	2,21,396,302,0.129,0.065,738	2,47,467,369,0.000,0.000,1247	2,20,454,350,0.258,0.129,1038
		2,22,241,304,0.129,0.065,1559	2,21,429,430,0.129,0.065,708	2,22,446,416,0.182,0.091,850	2,22,396,302,0.000,0.000,968	2,48,467,370,0.129,0.065,1434	2,21,454,351,0.129,0.064,999
		2,23,241,304,0.000,0.000,1770	2,22,429,431,0.129,0.065,698	2,23,446,415,0.129,0.065,966	2,23,396,302,0.000,0.000,760	2,49,467,370,0.000,0.000,1159	2,22,454,353,0.258,0.129,954
		2,24,241,304,0.000,0.000,1528	2,23,429,431,0.000,0.000,610	2,24,446,416,0.129,0.065,765	2,24,396,302,0.000,0.000,815	2,50,467,370,0.000,0.000,1106	2,23,454,354,0.129,0.064,1006
		2,25,241,305,0.129,0.065,1915	2,24,429,432,0.129,0.065,689	2,25,446,416,0.000,0.000,917	2,25,396,302,0.000,0.000,996	2,51,467,370,0.000,0.000,1354	2,24,454,356,0.258,0.129,1026
		2,26,241,305,0.000,0.000,1748	2,25,429,432,0.000,0.000,644	2,26,446,416,0.000,0.000,790	2,26,396,303,0.129,0.065,1084	2,52,467,371,0.129,0.065,1169	2,25,454,357,0.129,0.064,1159
		2,27,241,305,0.000,0.000,1692	2,26,429,433,0.129,0.065,849	2,27,446,416,0.000,0.000,913	2,27,396,303,0.000,0.000,837	2,53,467,370,0.129,0.065,1036	2,26,454,358,0.129,0.064,1059
		2,28,241,306,0.129,0.065,1997	2,27,429,432,0.129,0.065,663	2,28,446,416,0.000,0.000,944	2,28,396,303,0.000,0.000,910	2,54,467,371,0.129,0.065,1816	2,27,454,359,0.129,0.064,1122
		2,29,241,306,0.000,0.000,1986	2,28,429,432,0.000,0.000,599	2,29,446,415,0.129,0.065,987	2,29,396,304,0.129,0.065,985	2,55,467,371,0.000,0.000,1248	2,28,454,360,0.129,0.064,1038
		2,30,241,306,0.000,0.000,1611	2,29,429,433,0.129,0.065,664	2,30,446,416,0.129,0.065,903	2,30,396,304,0.000,0.000,1068	2,56,467,371,0.000,0.000,1174	2,29,454,361,0.129,0.064,1204
		2,31,241,306,0.000,0.000,1891	2,30,429,433,0.000,0.000,687	2,31,446,416,0.000,0.000,960	2,31,396,304,0.000,0.000,754	2,57,467,371,0.000,0.000,1602	2,30,454,362,0.129,0.064,926
		2,32,241,307,0.129,0.065,1901	2,31,429,433,0.000,0.000,806	2,32,446,416,0.000,0.000,918	2,32,396,304,0.000,0.000,923	2,58,467,371,0.000,0.000,1536	2,31,454,363,0.129,0.064,1022
		2,33,241,306,0.129,0.065,1725	2,32,429,432,0.129,0.065,687	2,33,446,416,0.000,0.000,955	2,33,396,304,0.000,0.000,838	2,59,467,371,0.000,0.000,1252	2,32,454,365,0.258,0.129,1012
		2,34,241,306,0.000,0.000,1534	2,33,429,432,0.000,0.000,777	2,34,446,416,0.000,0.000,793	2,34,396,304,0.000,0.000,975	2,60,467,372,0.129,0.065,1402	2,33,454,366,0.129,0.064,1096
		2,35,241,307,0.129,0.065,1908	2,34,429,433,0.129,0.065,646	2,35,446,416,0.000,0.000,1035	2,35,396,305,0.129,0.065,1387	2,61,467,372,0.000,0.000,1303	2,34,454,366,0.000,0.000,901
		2,36,241,307,0.000,0.000,2056	2,35,429,433,0.000,0.000,596	2,36,446,416,0.000,0.000,860	2,36,396,305,0.000,0.000,1286	2,62,467,372,0.000,0.000,1340	2,35,454,367,0.129,0.064,1092
		2,37,241,307,0.000,0.000,1611	2,36,429,433,0.000,0.000,613	2,37,446,417,0.129,0.065,889	2,37,396,305,0.000,0.000,981	2,63,467,372,0.000,0.000,1453	2,36,454,367,0.000,0.000,1108
		2,38,241,307,0.000,0.000,1748	2,37,429,433,0.000,0.000,644	2,38,446,417,0.000,0.000,1072	2,38,396,304,0.129,0.065,1126	2,64,467,372,0.000,0.000,1365	2,37,454,368,0.129,0.064,1219
		2,39,241,307,0.000,0.000,1764	2,38,429,433,0.000,0.000,598	2,39,446,417,0.000,0.000,886	2,39,396,304,0.000,0.000,1006	2,65,467,372,0.000,0.000,1147	2,38,454,369,0.129,0.064,1070
		2,40,241,307,0.000,0.000,1794	2,39,429,433,0.000,0.000,630	2,40,446,417,0.000,0.000,994	2,40,396,302,0.258,0.129,921	2,66,467,372,0.000,0.000,1258	2,39,453,370,0.182,0.091,1074
		2,41,241,307,0.000,0.000,1573	2,40,429,433,0.000,0.000,750	2,41,446,416,0.129,0.065,898	2,41,396,303,0.129,0.065,886	2,67,467,372,0.000,0.000,1576	2,40,453,371,0.129,0.064,910
		2,42,241,307,0.000,0.000,1592	2,41,429,433,0.000,0.000,639	2,42,445,417,0.182,0.091,1036	2,42,396,302,0.129,0.065,873	2,68,467,372,0.000,0.000,1438	2,41,453,371,0.000,0.000,913
		2,43,241,307,0.000,0.000,1416	2,42,429,433,0.000,0.000,610	2,43,445,416,0.129,0.065,1149	2,43,396,301,0.129,0.065,1020	2,69,467,372,0.000,0.000,1418	2,42,453,372,0.129,0.064,825
		2,44,241,308,0.129,0.065,1656	2,43,429,434,0.129,0.065,637	2,44,446,416,0.129,0.065,937			2,43,453,373,0.129,0.064,941
			2,44,429,434,0.000,0.000,746	2,45,446,417,0.129,0.065,1022			2,44,453,373,0.000,0.000,984

## Sheet: Fig_S1h
	Sample 1	Sample 2	Sample 3	Sample 4
Blank (pre cut)	,Label,Area,Mean,Perim.,Angle,Length	,Label,Area,Mean,Perim.,Angle,Length	,Label,Area,Mean,Angle,Length	,Label,Area,Mean,Angle,Length
	1,20220506_dcx-utr_pulse-picker_300ms_rfp-6_holeinpolarbody-1.tif:1,2322,1339.186,153.717,138.428,153.717	1,20220513_dcx-utr5_tracked.tif:1,71.118,2568.969,23.065,-87.316,23.065	1,20220721_dcx-utr_multicut_t0000-1-1.tif:2,1872,2138.760,-177.898,109.073	1,20220802_dcx-utr-cuts-1-1.tif:2,1258,1846.953,-179.215,73.007
Data (post cut)	,Label,Area,Mean,Perim.,Angle,Length	,Label,Area,Mean,Perim.,Angle,Length	,Label,Area,Mean,Angle,Length	,Label,Area,Mean,Perim.,Angle,Length
	0,20220506_dcx-utr_pulse-picker_300ms_rfp-6_holeinpolarbody-1.tif:1,2322,1339.186,153.717,138.428,153.717	0,20220513_dcx-utr5_tracked.tif:1,71.118,2568.969,23.065,-87.316,23.065	0,20220721_dcx-utr_multicut_t0000-1-1.tif:2,1872,2138.760,-177.898,109.073	0,20220802_dcx-utr-cuts-1-1.tif:2,1258,1846.953,-179.215,73.007
	1,20220506_dcx-utr_pulse-picker_300ms_rfp-6_holeinpolarbody-1.tif:2,207,683.266,14.849,-45.000,14.849	1,20220513_dcx-utr5_tracked.tif:4,5.508,919.547,1.561,-87.797,1.561	1,20220721_dcx-utr_multicut_t0000-1-1.tif:1,171,995.550,0.000,8.250	1,20220802_dcx-utr-cuts-1-1.tif:1,425,755.280,23.669,-0.807,23.669
	2,20220506_dcx-utr_pulse-picker_300ms_rfp-6_holeinpolarbody-1.tif:3,368,672.571,27.226,-45.744,27.226	2,20220513_dcx-utr5_tracked.tif:5,8.813,860.621,2.640,-90.000,2.640	2,20220721_dcx-utr_multicut_t0000-1-1.tif:2,323,871.669,0.000,16.750	2,20220802_dcx-utr-cuts-1-1.tif:2,535,722.108,30.668,-0.623,30.668
	3,20220506_dcx-utr_pulse-picker_300ms_rfp-6_holeinpolarbody-1.tif:4,445,657.982,33.473,-45.807,33.473	3,20220513_dcx-utr5_tracked.tif:6,11.534,859.166,3.601,-89.045,3.601	3,20220721_dcx-utr_multicut_t0000-1-1.tif:3,456,891.958,0.000,22.500	3,20220802_dcx-utr-cuts-1-1.tif:3,646,719.916,37.000,0.000,37.000
	4,20220506_dcx-utr_pulse-picker_300ms_rfp-6_holeinpolarbody-1.tif:5,534,652.768,40.094,132.979,40.094	4,20220513_dcx-utr5_tracked.tif:7,13.770,859.899,4.320,-90.796,4.320	4,20220721_dcx-utr_multicut_t0000-1-1.tif:4,513,882.684,0.000,25.750	4,20220802_dcx-utr-cuts-1-1.tif:4,748,729.738,43.000,0.000,43.000
	5,20220506_dcx-utr_pulse-picker_300ms_rfp-6_holeinpolarbody-1.tif:6,647,663.651,48.805,136.384,48.805	5,20220513_dcx-utr5_tracked.tif:8,15.973,872.872,5.100,-90.000,5.100	5,20220721_dcx-utr_multicut_t0000-1-1.tif:5,589,887.351,0.000,30.250	5,20220802_dcx-utr-cuts-1-1.tif:5,816,734.304,47.000,0.000,47.000
	6,20220506_dcx-utr_pulse-picker_300ms_rfp-6_holeinpolarbody-1.tif:7,734,669.026,54.919,135.246,54.919	6,20220513_dcx-utr5_tracked.tif:9,17.075,873.564,5.460,-90.630,5.460	6,20220721_dcx-utr_multicut_t0000-1-1.tif:6,684,887.813,0.000,34.750	6,20220802_dcx-utr-cuts-1-1.tif:6,892,738.517,51.671,0.739,51.671
	7,20220506_dcx-utr_pulse-picker_300ms_rfp-6_holeinpolarbody-1.tif:8,774,668.375,58.242,136.623,58.242	7,20220513_dcx-utr5_tracked.tif:10,19.246,908.064,6.121,-91.123,6.121	7,20220721_dcx-utr_multicut_t0000-1-1.tif:7,741,872.212,0.759,37.753	7,20220802_dcx-utr-cuts-1-1.tif:7,961,750.063,55.512,1.204,55.512
	8,20220506_dcx-utr_pulse-picker_300ms_rfp-6_holeinpolarbody-1.tif:9,817,656.583,61.842,138.059,61.842	8,20220513_dcx-utr5_tracked.tif:11,20.380,920.461,6.540,-90.526,6.540	8,20220721_dcx-utr_multicut_t0000-1-1.tif:8,783,872.387,1.768,40.519	8,20220802_dcx-utr-cuts-1-1.tif:8,1003,750.369,58.001,-0.329,58.001
	9,20220506_dcx-utr_pulse-picker_300ms_rfp-6_holeinpolarbody-1.tif:10,903,662.481,68.609,136.378,68.609	9,20220513_dcx-utr5_tracked.tif:12,18.468,920.132,6.721,-91.023,6.721	9,20220721_dcx-utr_multicut_t0000-1-1.tif:9,826,869.489,1.340,42.762	9,20220802_dcx-utr-cuts-1-1.tif:9,1054,752.644,61.348,-1.245,61.348
	10,20220506_dcx-utr_pulse-picker_300ms_rfp-6_holeinpolarbody-1.tif:11,974,661.534,73.069,134.630,73.069	10,20220513_dcx-utr5_tracked.tif:13,20.153,955.844,7.261,-89.053,7.261	10,20220721_dcx-utr_multicut_t0000-1-1.tif:10,901,875.730,1.548,46.267	10,20220802_dcx-utr-cuts-1-1.tif:10,1105,775.065,64.341,0.891,64.341
	11,20220506_dcx-utr_pulse-picker_300ms_rfp-6_holeinpolarbody-1.tif:12,999,664.553,75.705,133.037,75.705	11,20220513_dcx-utr5_tracked.tif:14,20.898,978.798,7.590,-89.774,7.590	11,20220721_dcx-utr_multicut_t0000-1-1.tif:11,933,877.281,2.684,48.053	11,20220802_dcx-utr-cuts-1-1.tif:11,1139,780.140,66.337,0.576,66.337
	12,20220506_dcx-utr_pulse-picker_300ms_rfp-6_holeinpolarbody-1.tif:13,1003,662.751,76.373,134.293,76.373	12,20220513_dcx-utr5_tracked.tif:15,22.356,1040.448,8.160,-90.000,8.160	12,20220721_dcx-utr_multicut_t0000-1-1.tif:12,1000,895.501,3.611,51.602	12,20220802_dcx-utr-cuts-1-1.tif:12,1165,792.537,67.680,-1.129,67.680
	13,20220506_dcx-utr_pulse-picker_300ms_rfp-6_holeinpolarbody-1.tif:14,1066,680.469,80.849,134.499,80.849	13,20220513_dcx-utr5_tracked.tif:16,22.356,1037.301,8.040,-90.428,8.040	13,20220721_dcx-utr_multicut_t0000-1-1.tif:13,1019,918.466,1.909,52.529	13,20220802_dcx-utr-cuts-1-1.tif:13,1249,834.870,72.340,-0.792,72.340
	14,20220506_dcx-utr_pulse-picker_300ms_rfp-6_holeinpolarbody-1.tif:15,1084,674.659,82.301,133.195,82.301	14,20220513_dcx-utr5_tracked.tif:17,23.069,1062.194,8.401,-90.818,8.401	14,20220721_dcx-utr_multicut_t0000-1-1.tif:14,1037,912.824,6.429,53.587	14,20220802_dcx-utr-cuts-1-1.tif:14,1266,840.322,73.352,-1.302,73.352
	15,20220506_dcx-utr_pulse-picker_300ms_rfp-6_holeinpolarbody-1.tif:16,1127,670.124,85.633,132.634,85.633	15,20220513_dcx-utr5_tracked.tif:18,22.842,1074.052,8.400,-90.000,8.400	15,20220721_dcx-utr_multicut_t0000-1-1.tif:15,1050,926.949,7.943,54.271	15,20220802_dcx-utr-cuts-1-1.tif:15,1300,878.601,75.340,-0.761,75.340
	16,20220506_dcx-utr_pulse-picker_300ms_rfp-6_holeinpolarbody-1.tif:17,1164,685.482,88.704,132.563,88.704	16,20220513_dcx-utr5_tracked.tif:19,23.328,1094.501,8.460,-90.000,8.460	16,20220721_dcx-utr_multicut_t0000-1-1.tif:16,1117,959.190,6.695,57.895	16,20220802_dcx-utr-cuts-1-1.tif:16,1328,906.030,77.141,-3.468,77.141
	17,20220506_dcx-utr_pulse-picker_300ms_rfp-6_holeinpolarbody-1.tif:18,1150,678.900,87.461,133.919,87.461	17,20220513_dcx-utr5_tracked.tif:20,22.842,1093.716,8.340,-90.412,8.340	17,20220721_dcx-utr_multicut_t0000-1-1.tif:17,1141,959.150,7.306,58.979	17,20220802_dcx-utr-cuts-1-1.tif:17,1360,935.330,79.018,-1.209,79.018
	18,20220506_dcx-utr_pulse-picker_300ms_rfp-6_holeinpolarbody-1.tif:19,1155,687.643,88.158,134.387,88.158	18,20220513_dcx-utr5_tracked.tif:21,23.814,1130.684,8.641,-89.204,8.641	18,20220721_dcx-utr_multicut_t0000-1-1.tif:18,1176,992.290,8.263,60.882	18,20220802_dcx-utr-cuts-1-1.tif:18,1343,996.396,78.334,-0.244,78.334
	19,20220506_dcx-utr_pulse-picker_300ms_rfp-6_holeinpolarbody-1.tif:20,1184,685.887,90.311,133.355,90.311	19,20220513_dcx-utr5_tracked.tif:22,24.300,1149.271,8.700,-90.000,8.700	19,20220721_dcx-utr_multicut_t0000-1-1.tif:19,1138,986.303,7.065,58.948	19,20220802_dcx-utr-cuts-1-1.tif:19,1360,1019.541,78.842,-0.848,78.842
	20,20220506_dcx-utr_pulse-picker_300ms_rfp-6_holeinpolarbody-1.tif:21,1208,694.252,91.943,133.825,91.943	20,20220513_dcx-utr5_tracked.tif:23,24.300,1191.501,8.880,-89.613,8.880	20,20220721_dcx-utr_multicut_t0000-1-1.tif:20,1156,1002.829,7.214,59.723	20,20220802_dcx-utr-cuts-1-1.tif:20,1360,1041.967,79.336,-0.481,79.336
	21,20220506_dcx-utr_pulse-picker_300ms_rfp-6_holeinpolarbody-1.tif:22,1201,692.328,91.483,133.524,91.483	21,20220513_dcx-utr5_tracked.tif:24,24.527,1222.528,8.880,-90.387,8.880	21,20220721_dcx-utr_multicut_t0000-1-1.tif:21,1160,1017.509,5.972,60.076	21,20220802_dcx-utr-cuts-1-1.tif:21,1377,1078.839,79.673,-0.719,79.673
	22,20220506_dcx-utr_pulse-picker_300ms_rfp-6_holeinpolarbody-1.tif:23,1219,693.862,92.943,132.675,92.943	22,20220513_dcx-utr5_tracked.tif:25,24.786,1200.031,9.000,-89.618,9.000	22,20220721_dcx-utr_multicut_t0000-1-1.tif:22,1170,1048.003,6.392,60.627	22,20220802_dcx-utr-cuts-1-1.tif:22,1360,1086.232,79.336,-0.481,79.336
	23,20220506_dcx-utr_pulse-picker_300ms_rfp-6_holeinpolarbody-1.tif:24,1251,698.118,95.072,132.584,95.072	23,20220513_dcx-utr5_tracked.tif:26,24.300,1223.249,8.820,-89.610,8.820	23,20220721_dcx-utr_multicut_t0000-1-1.tif:23,1196,1059.157,6.494,61.897	23,20220802_dcx-utr-cuts-1-1.tif:23,1394,1141.623,81.333,0.000,81.333
	24,20220506_dcx-utr_pulse-picker_300ms_rfp-6_holeinpolarbody-1.tif:25,1222,728.704,92.986,132.094,92.986	24,20220513_dcx-utr5_tracked.tif:27,25.499,1266.365,9.241,-89.256,9.241	24,20220721_dcx-utr_multicut_t0000-1-1.tif:24,1200,1088.143,7.610,62.299	24,20220802_dcx-utr-cuts-1-1.tif:24,1360,1217.042,79.336,0.481,79.336
	25,20220506_dcx-utr_pulse-picker_300ms_rfp-6_holeinpolarbody-1.tif:26,1244,716.837,94.847,132.436,94.847	25,20220513_dcx-utr5_tracked.tif:28,25.272,1280.769,9.182,-88.877,9.182	25,20220721_dcx-utr_multicut_t0000-1-1.tif:25,1192,1091.911,8.393,61.660	25,20220802_dcx-utr-cuts-1-1.tif:25,1377,1252.522,80.001,-0.239,80.001
	26,20220506_dcx-utr_pulse-picker_300ms_rfp-6_holeinpolarbody-1.tif:27,1250,718.370,95.298,132.732,95.298	26,20220513_dcx-utr5_tracked.tif:29,24.786,1280.697,8.880,-90.000,8.880	26,20220721_dcx-utr_multicut_t0000-1-1.tif:26,1180,1107.362,9.655,61.116	26,20220802_dcx-utr-cuts-1-1.tif:26,1377,1244.821,80.340,-0.713,80.340
	27,20220506_dcx-utr_pulse-picker_300ms_rfp-6_holeinpolarbody-1.tif:28,1260,717.613,95.737,133.307,95.737	27,20220513_dcx-utr5_tracked.tif:30,24.300,1312.143,8.940,-90.000,8.940	27,20220721_dcx-utr_multicut_t0000-1-1.tif:27,1184,1129.823,7.734,61.308	27,20220802_dcx-utr-cuts-1-1.tif:27,1394,1255.779,80.684,-1.184,80.684
	28,20220506_dcx-utr_pulse-picker_300ms_rfp-6_holeinpolarbody-1.tif:29,1280,730.853,97.427,132.643,97.427	28,20220513_dcx-utr5_tracked.tif:31,24.786,1324.712,9.060,-90.379,9.060	28,20220721_dcx-utr_multicut_t0000-1-1.tif:28,1215,1154.606,9.837,62.925	28,20220802_dcx-utr-cuts-1-1.tif:28,1377,1254.545,80.336,-0.475,80.336
	29,20220506_dcx-utr_pulse-picker_300ms_rfp-6_holeinpolarbody-1.tif:30,1298,734.247,98.807,133.223,98.807	29,20220513_dcx-utr5_tracked.tif:32,23.814,1327.325,8.700,-89.605,8.700	29,20220721_dcx-utr_multicut_t0000-1-1.tif:29,1173,1158.450,11.171,60.649	29,20220802_dcx-utr-cuts-1-1.tif:29,1394,1295.258,81.003,-0.472,81.003
	30,20220506_dcx-utr_pulse-picker_300ms_rfp-6_holeinpolarbody-1.tif:31,1263,745.750,96.437,133.459,96.437	30,20220513_dcx-utr5_tracked.tif:33,24.786,1385.352,9.000,-90.000,9.000	30,20220721_dcx-utr_multicut_t0000-1-1.tif:30,1200,1176.792,10.903,62.121	30,20220802_dcx-utr-cuts-1-1.tif:30,1377,1325.418,80.011,0.955,80.011
	31,20220506_dcx-utr_pulse-picker_300ms_rfp-6_holeinpolarbody-1.tif:32,1269,763.924,96.648,134.162,96.648	31,20220513_dcx-utr5_tracked.tif:34,25.272,1387.788,9.180,-90.000,9.180	31,20220721_dcx-utr_multicut_t0000-1-1.tif:31,1192,1196.442,10.719,61.829	31,20220802_dcx-utr-cuts-1-1.tif:31,1386,1327.227,80.334,0.238,80.334
	32,20220506_dcx-utr_pulse-picker_300ms_rfp-6_holeinpolarbody-1.tif:33,1260,768.543,95.933,134.578,95.933	32,20220513_dcx-utr5_tracked.tif:35,25.272,1404.096,9.180,-90.000,9.180	32,20220721_dcx-utr_multicut_t0000-1-1.tif:32,1228,1212.682,12.944,63.617	32,20220802_dcx-utr-cuts-1-1.tif:32,1360,1335.448,79.378,1.925,79.378
	33,20220506_dcx-utr_pulse-picker_300ms_rfp-6_holeinpolarbody-1.tif:34,1281,777.691,97.359,134.029,97.359	33,20220513_dcx-utr5_tracked.tif:36,25.272,1433.735,9.120,-89.623,9.120	33,20220721_dcx-utr_multicut_t0000-1-1.tif:33,1194,1238.410,13.081,61.855	33,20220802_dcx-utr-cuts-1-1.tif:33,1385,1352.529,80.667,-0.237,80.667
	34,20220506_dcx-utr_pulse-picker_300ms_rfp-6_holeinpolarbody-1.tif:35,1288,780.988,97.585,134.446,97.585	34,20220513_dcx-utr5_tracked.tif:37,25.758,1439.028,9.360,-90.000,9.360	34,20220721_dcx-utr_multicut_t0000-1-1.tif:34,1198,1253.505,10.525,62.044	34,20220802_dcx-utr-cuts-1-1.tif:34,1394,1367.641,81.011,0.943,81.011
	35,20220506_dcx-utr_pulse-picker_300ms_rfp-6_holeinpolarbody-1.tif:36,1269,781.388,98.995,135.000,98.995	35,20220513_dcx-utr5_tracked.tif:38,25.272,1448.010,9.240,-90.000,9.240	35,20220721_dcx-utr_multicut_t0000-1-1.tif:35,1218,1268.387,12.200,63.092	35,20220802_dcx-utr-cuts-1-1.tif:35,1377,1370.304,80.003,0.477,80.003
	36,20220506_dcx-utr_pulse-picker_300ms_rfp-6_holeinpolarbody-1.tif:37,1289,790.287,98.053,134.725,98.053	36,20220513_dcx-utr5_tracked.tif:39,25.758,1471.015,9.302,-88.891,9.302	36,20220721_dcx-utr_multicut_t0000-1-1.tif:36,1206,1294.391,11.070,62.496	36,20220802_dcx-utr-cuts-1-1.tif:36,1360,1381.450,79.336,0.481,79.336
	37,20220506_dcx-utr_pulse-picker_300ms_rfp-6_holeinpolarbody-1.tif:38,1294,795.347,98.766,134.316,98.766	37,20220513_dcx-utr5_tracked.tif:40,26.244,1494.291,9.600,-89.642,9.600	37,20220721_dcx-utr_multicut_t0000-1-1.tif:37,1195,1306.003,12.763,61.862	37,20220802_dcx-utr-cuts-1-1.tif:37,1365,1377.783,79.378,1.925,79.378
	38,20220506_dcx-utr_pulse-picker_300ms_rfp-6_holeinpolarbody-1.tif:39,1286,792.061,98.062,134.174,98.062	38,20220513_dcx-utr5_tracked.tif:41,26.244,1496.419,9.543,-88.559,9.543	38,20220721_dcx-utr_multicut_t0000-1-1.tif:38,1173,1332.905,13.655,60.716	38,20220802_dcx-utr-cuts-1-1.tif:38,1360,1365.301,78.669,0.486,78.669
	39,20220506_dcx-utr_pulse-picker_300ms_rfp-6_holeinpolarbody-1.tif:40,1288,812.790,97.585,135.554,97.585	39,20220513_dcx-utr5_tracked.tif:42,25.985,1519.071,9.421,-90.730,9.421	39,20220721_dcx-utr_multicut_t0000-1-1.tif:39,1232,1332.219,13.601,63.789	39,20220802_dcx-utr-cuts-1-1.tif:39,1360,1397.892,78.684,1.214,78.684
	40,20220506_dcx-utr_pulse-picker_300ms_rfp-6_holeinpolarbody-1.tif:41,1279,811.224,97.380,133.474,97.380	40,20220513_dcx-utr5_tracked.tif:43,24.527,1485.863,8.941,-90.769,8.941	40,20220721_dcx-utr_multicut_t0000-1-1.tif:40,1171,1354.812,10.755,60.733	40,20220802_dcx-utr-cuts-1-1.tif:40,1359,1417.722,79.001,0.242,79.001
	41,20220506_dcx-utr_pulse-picker_300ms_rfp-6_holeinpolarbody-1.tif:42,1296,821.602,98.793,133.496,98.793	41,20220513_dcx-utr5_tracked.tif:44,25.985,1524.536,9.420,-89.635,9.420	41,20220721_dcx-utr_multicut_t0000-1-1.tif:41,1188,1366.535,12.832,61.537	41,20220802_dcx-utr-cuts-1-1.tif:41,1369,1419.542,79.669,0.479,79.669
	42,20220506_dcx-utr_pulse-picker_300ms_rfp-6_holeinpolarbody-1.tif:43,1316,827.696,100.220,133.248,100.220	42,20220513_dcx-utr5_tracked.tif:45,24.786,1525.610,9.000,-89.618,9.000	42,20220721_dcx-utr_multicut_t0000-1-1.tif:42,1232,1390.218,17.015,63.792	42,20220802_dcx-utr-cuts-1-1.tif:42,1385,1431.568,80.340,0.713,80.340
	43,20220506_dcx-utr_pulse-picker_300ms_rfp-6_holeinpolarbody-1.tif:44,1310,834.788,99.709,134.323,99.709	43,20220513_dcx-utr5_tracked.tif:46,25.272,1540.453,9.181,-90.749,9.181	43,20220721_dcx-utr_multicut_t0000-1-1.tif:43,1198,1404.975,16.876,62.004	43,20220802_dcx-utr-cuts-1-1.tif:43,1377,1419.251,80.003,0.477,80.003
	44,20220506_dcx-utr_pulse-picker_300ms_rfp-6_holeinpolarbody-1.tif:45,1284,835.775,97.673,132.510,97.673	44,20220513_dcx-utr5_tracked.tif:47,26.471,1562.618,9.602,-91.074,9.602	44,20220721_dcx-utr_multicut_t0000-1-1.tif:44,1273,1411.205,20.996,66.052	44,20220802_dcx-utr-cuts-1-1.tif:44,1377,1430.611,79.667,0.240,79.667
	45,20220506_dcx-utr_pulse-picker_300ms_rfp-6_holeinpolarbody-1.tif:46,1311,849.963,99.749,133.240,99.749		45,20220721_dcx-utr_multicut_t0000-1-1.tif:45,1272,1402.674,22.553,66.051	45,20220802_dcx-utr-cuts-1-1.tif:45,1359,1443.850,79.011,0.967,79.011
	46,20220506_dcx-utr_pulse-picker_300ms_rfp-6_holeinpolarbody-1.tif:47,1310,845.383,99.783,132.699,99.783			46,20220802_dcx-utr-cuts-1-1.tif:46,1402,1436.258,81.339,0.704,81.339
	47,20220506_dcx-utr_pulse-picker_300ms_rfp-6_holeinpolarbody-1.tif:48,1302,853.153,99.086,132.546,99.086			47,20220802_dcx-utr-cuts-1-1.tif:47,1411,1434.275,82.003,-0.466,82.003
	48,20220506_dcx-utr_pulse-picker_300ms_rfp-6_holeinpolarbody-1.tif:49,1291,848.751,98.336,133.214,98.336			48,20220802_dcx-utr-cuts-1-1.tif:48,1410,1453.783,82.001,0.233,82.001
	49,20220506_dcx-utr_pulse-picker_300ms_rfp-6_holeinpolarbody-1.tif:50,1312,866.274,99.948,134.189,99.948			49,20220802_dcx-utr-cuts-1-1.tif:49,1394,1470.448,81.001,0.236,81.001
	50,20220506_dcx-utr_pulse-picker_300ms_rfp-6_holeinpolarbody-1.tif:51,1313,877.363,99.705,134.594,99.705			50,20220802_dcx-utr-cuts-1-1.tif:50,1394,1478.535,81.333,0.000,81.333
	51,20220506_dcx-utr_pulse-picker_300ms_rfp-6_holeinpolarbody-1.tif:52,1308,877.713,99.939,135.270,99.939			51,20220802_dcx-utr-cuts-1-1.tif:51,1411,1496.967,82.000,0.000,82.000
	52,20220506_dcx-utr_pulse-picker_300ms_rfp-6_holeinpolarbody-1.tif:53,1324,886.583,100.908,133.662,100.908			52,20220802_dcx-utr-cuts-1-1.tif:52,1385,1490.819,80.334,0.238,80.334
	53,20220506_dcx-utr_pulse-picker_300ms_rfp-6_holeinpolarbody-1.tif:54,1308,871.024,99.939,135.270,99.939			53,20220802_dcx-utr-cuts-1-1.tif:53,1411,1483.631,82.017,1.164,82.017
	54,20220506_dcx-utr_pulse-picker_300ms_rfp-6_holeinpolarbody-1.tif:55,1332,883.770,101.119,134.599,101.119			54,20220802_dcx-utr-cuts-1-1.tif:54,1411,1504.274,81.691,1.403,81.691
	55,20220506_dcx-utr_pulse-picker_300ms_rfp-6_holeinpolarbody-1.tif:56,1330,886.030,101.119,135.401,101.119			55,20220802_dcx-utr-cuts-1-1.tif:55,1394,1516.905,81.333,0.000,81.333
	56,20220506_dcx-utr_pulse-picker_300ms_rfp-6_holeinpolarbody-1.tif:57,1327,874.599,100.890,134.197,100.890			56,20220802_dcx-utr-cuts-1-1.tif:56,1394,1514.763,81.006,0.707,81.006
	57,20220506_dcx-utr_pulse-picker_300ms_rfp-6_holeinpolarbody-1.tif:58,1325,917.537,101.356,134.467,101.356			57,20220802_dcx-utr-cuts-1-1.tif:57,1368,1512.850,79.368,1.685,79.368
	58,20220506_dcx-utr_pulse-picker_300ms_rfp-6_holeinpolarbody-1.tif:59,1317,912.216,100.410,135.269,100.410			58,20220802_dcx-utr-cuts-1-1.tif:58,1266,1536.095,73.670,0.518,73.670
	59,20220506_dcx-utr_pulse-picker_300ms_rfp-6_holeinpolarbody-1.tif:60,1334,908.831,101.610,133.804,101.610
	60,20220506_dcx-utr_pulse-picker_300ms_rfp-6_holeinpolarbody-1.tif:61,1364,918.015,103.506,133.565,103.506
	61,20220506_dcx-utr_pulse-picker_300ms_rfp-6_holeinpolarbody-1.tif:62,1362,937.136,103.710,134.740,103.710
	62,20220506_dcx-utr_pulse-picker_300ms_rfp-6_holeinpolarbody-1.tif:63,1346,936.358,102.783,133.949,102.783
	63,20220506_dcx-utr_pulse-picker_300ms_rfp-6_holeinpolarbody-1.tif:64,1339,931.674,101.851,133.674,101.851
	64,20220506_dcx-utr_pulse-picker_300ms_rfp-6_holeinpolarbody-1.tif:65,1332,938.505,101.841,133.939,101.841
	65,20220506_dcx-utr_pulse-picker_300ms_rfp-6_holeinpolarbody-1.tif:66,1371,953.063,104.207,133.704,104.207
	66,20220506_dcx-utr_pulse-picker_300ms_rfp-6_holeinpolarbody-1.tif:67,1342,950.910,102.062,134.603,102.062
	67,20220506_dcx-utr_pulse-picker_300ms_rfp-6_holeinpolarbody-1.tif:68,1357,957.273,103.247,134.215,103.247
	68,20220506_dcx-utr_pulse-picker_300ms_rfp-6_holeinpolarbody-1.tif:69,1314,965.198,102.295,135.000,102.295
	69,20220506_dcx-utr_pulse-picker_300ms_rfp-6_holeinpolarbody-1.tif:70,1317,973.345,100.882,134.732,100.882
	70,20220506_dcx-utr_pulse-picker_300ms_rfp-6_holeinpolarbody-1.tif:71,1350,981.078,103.035,133.558,103.035
	71,20220506_dcx-utr_pulse-picker_300ms_rfp-6_holeinpolarbody-1.tif:72,1310,982.778,100.187,134.056,100.187
	72,20220506_dcx-utr_pulse-picker_300ms_rfp-6_holeinpolarbody-1.tif:73,1377,991.559,104.909,133.841,104.909
	73,20220506_dcx-utr_pulse-picker_300ms_rfp-6_holeinpolarbody-1.tif:74,1350,985.594,102.299,134.472,102.299
	74,20220506_dcx-utr_pulse-picker_300ms_rfp-6_holeinpolarbody-1.tif:75,1329,1002.337,101.139,133.798,101.139
	75,20220506_dcx-utr_pulse-picker_300ms_rfp-6_holeinpolarbody-1.tif:76,1364,1005.551,103.719,134.219,103.719
	76,20220506_dcx-utr_pulse-picker_300ms_rfp-6_holeinpolarbody-1.tif:77,1344,1016.377,102.767,134.737,102.767
	77,20220506_dcx-utr_pulse-picker_300ms_rfp-6_holeinpolarbody-1.tif:78,1364,1007.191,104.041,132.533,104.041
	78,20220506_dcx-utr_pulse-picker_300ms_rfp-6_holeinpolarbody-1.tif:79,1383,1020.314,105.366,134.359,105.366
	79,20220506_dcx-utr_pulse-picker_300ms_rfp-6_holeinpolarbody-1.tif:80,1389,1012.464,105.852,133.852,105.852
	80,20220506_dcx-utr_pulse-picker_300ms_rfp-6_holeinpolarbody-1.tif:81,1368,1021.449,103.977,133.571,103.977
	81,20220506_dcx-utr_pulse-picker_300ms_rfp-6_holeinpolarbody-1.tif:82,1359,1034.467,103.264,133.692,103.264
	82,20220506_dcx-utr_pulse-picker_300ms_rfp-6_holeinpolarbody-1.tif:83,1357,1050.236,103.247,134.215,103.247
	83,20220506_dcx-utr_pulse-picker_300ms_rfp-6_holeinpolarbody-1.tif:84,1357,1055.171,103.247,135.785,103.247
	84,20220506_dcx-utr_pulse-picker_300ms_rfp-6_holeinpolarbody-1.tif:85,1367,1050.923,103.966,133.831,103.966
	85,20220506_dcx-utr_pulse-picker_300ms_rfp-6_holeinpolarbody-1.tif:86,1355,1062.680,103.035,133.558,103.035
	86,20220506_dcx-utr_pulse-picker_300ms_rfp-6_holeinpolarbody-1.tif:87,1345,1072.583,103.239,134.738,103.239
	87,20220506_dcx-utr_pulse-picker_300ms_rfp-6_holeinpolarbody-1.tif:88,1323,1067.695,103.238,135.000,103.238
	88,20220506_dcx-utr_pulse-picker_300ms_rfp-6_holeinpolarbody-1.tif:89,1344,1069.571,102.305,134.208,102.305
	89,20220506_dcx-utr_pulse-picker_300ms_rfp-6_holeinpolarbody-1.tif:90,1339,1071.502,101.851,133.674,101.851
	90,20220506_dcx-utr_pulse-picker_300ms_rfp-6_holeinpolarbody-1.tif:91,1333,1072.046,101.590,135.399,101.590
	91,20220506_dcx-utr_pulse-picker_300ms_rfp-6_holeinpolarbody-1.tif:92,1298,1065.729,99.023,136.364,99.023
	92,20220506_dcx-utr_pulse-picker_300ms_rfp-6_holeinpolarbody-1.tif:93,1290,1067.504,98.070,136.102,98.070
	93,20220506_dcx-utr_pulse-picker_300ms_rfp-6_holeinpolarbody-1.tif:94,1416,1083.160,104.180,135.000,104.180
	94,20220506_dcx-utr_pulse-picker_300ms_rfp-6_holeinpolarbody-1.tif:95,1291,1096.672,98.295,134.313,98.295
	95,20220506_dcx-utr_pulse-picker_300ms_rfp-6_holeinpolarbody-1.tif:96,1297,1101.341,98.528,134.452,98.528
	96,20220506_dcx-utr_pulse-picker_300ms_rfp-6_holeinpolarbody-1.tif:97,1295,1104.750,98.302,134.038,98.302
