# Supplementary material for: A mechanical ratchet drives unilateral cytokinesis
Source: Nature. 2026 Jan 7;650(8102):759–67. doi: 10.1038/s41586-025-09915-x (PMC12916326; doi:10.1038/s41586-025-09915-x)
Supplement: Supplementary file 23 — Source Data Supplementary Fig. 2 [file 41586_2025_9915_MOESM23_ESM.xlsx]

## Sheet: FigS2b
Sample		OJ-20250425_cut011_walkav4_t49_pre		OJ-20250425_cut012_walkav4_t47_pre		Pre_OJ-20250506_dcx-utr-la_300ms_019_walkav4_t90			Sample		OJ-20250425_cut011_walkav4_t69_post		OJ-20250425_cut012_walkav4_t67_post		Post_OJ-20250506_dcx-utr-la_300ms_019_walkav4_t110
Pre-cut data		X,Y,Slice,DX,DY,Orientation,Coherency,Energy		X,Y,Slice,DX,DY,Orientation,Coherency,Energy		X,Y,Slice,DX,DY,Orientation,Coherency,Energy			Post-cut data		X,Y,Slice,DX,DY,Orientation,Coherency,Energy		X,Y,Slice,DX,DY,Orientation,Coherency,Energy		X,Y,Slice,DX,DY,Orientation,Coherency,Energy
		7,7,0,-0.954,0.081,4.879,0.105,0.314		7,7,0,-0.103,-0.995,-84.095,0.808,0.727		7,7,0,-0.874,0.411,25.168,0.145,0.343					7,7,0,-0.859,-0.510,-30.692,0.264,0.418		7,7,0,-0.539,0.670,51.214,0.130,0.388		7,7,0,-0.446,0.871,62.915,0.203,0.235
		17,7,0,-0.878,-0.455,-27.380,0.181,0.260		17,7,0,-0.175,-0.980,-79.880,0.480,0.372		17,7,0,-0.998,0.035,2.002,0.292,0.462					17,7,0,-0.908,-0.416,-24.586,0.314,0.374		17,7,0,-0.265,-0.932,-74.094,0.124,0.357		17,7,0,-0.916,0.302,18.262,0.136,0.336
		27,7,0,-0.822,-0.537,-33.173,0.228,0.250		27,7,0,-0.688,-0.706,-45.721,0.258,0.219		27,7,0,-0.999,0.019,1.070,0.318,0.410					27,7,0,-0.963,-0.262,-15.235,0.331,0.344		27,7,0,-0.975,-0.084,-4.935,0.169,0.339		27,7,0,-0.823,0.428,27.470,0.098,0.428
		37,7,0,-0.674,-0.711,-46.527,0.192,0.290		37,7,0,-0.817,-0.574,-35.066,0.364,0.197		37,7,0,-0.851,0.469,28.875,0.225,0.316					37,7,0,-0.928,-0.351,-20.728,0.212,0.393		37,7,0,-0.998,0.005,0.269,0.321,0.342		37,7,0,-0.684,0.716,46.329,0.146,0.396
		47,7,0,-0.868,-0.472,-28.538,0.198,0.368		47,7,0,-0.907,-0.419,-24.816,0.468,0.216		47,7,0,-0.511,0.854,59.130,0.305,0.333					47,7,0,-0.753,-0.656,-41.089,0.155,0.516		47,7,0,-0.984,-0.144,-8.323,0.334,0.310		47,7,0,-0.783,0.621,38.419,0.183,0.303
		57,7,0,-0.959,-0.282,-16.352,0.378,0.464		57,7,0,-0.959,-0.279,-16.239,0.367,0.212		57,7,0,-0.469,0.881,61.974,0.295,0.290					57,7,0,-0.809,-0.569,-35.129,0.075,0.540		57,7,0,-0.972,-0.220,-12.748,0.366,0.247		57,7,0,-0.496,0.846,59.612,0.161,0.258
		67,7,0,-0.962,-0.274,-15.932,0.547,0.615		67,7,0,-0.818,0.312,20.865,0.108,0.186		67,7,0,-0.644,0.757,49.607,0.235,0.217					67,7,0,-0.842,-0.404,-25.657,0.053,0.522		67,7,0,-0.994,-0.008,-0.436,0.285,0.249		67,7,0,-0.223,0.974,77.124,0.202,0.230
		77,7,0,-0.975,-0.221,-12.767,0.629,0.677		77,7,0,-0.523,0.364,34.868,0.088,0.178		77,7,0,-0.801,0.597,36.681,0.222,0.248					77,7,0,-0.954,0.063,3.755,0.125,0.637		77,7,0,-0.944,0.241,14.326,0.111,0.439		77,7,0,-0.673,0.717,46.826,0.215,0.196
		87,7,0,-0.983,-0.186,-10.727,0.562,0.617		87,7,0,-0.936,0.176,10.648,0.142,0.185		87,7,0,-0.460,0.143,17.325,0.081,0.287					87,7,0,-0.914,0.402,23.726,0.255,0.781		87,7,0,-0.612,0.788,52.199,0.122,0.661		87,7,0,-0.838,0.545,33.062,0.295,0.207
		97,7,0,-0.988,-0.150,-8.624,0.408,0.469		97,7,0,-0.987,0.123,7.124,0.265,0.172		97,7,0,-0.376,-0.925,-67.866,0.193,0.309					97,7,0,-0.887,0.460,27.405,0.262,0.614		97,7,0,-0.722,0.687,43.573,0.236,0.594		97,7,0,-0.795,0.595,36.808,0.151,0.202
		107,7,0,-0.995,-0.016,-0.926,0.354,0.393		107,7,0,-0.997,-0.039,-2.223,0.299,0.120		107,7,0,-0.491,-0.870,-60.578,0.238,0.290					107,7,0,-0.757,0.638,40.123,0.139,0.326		107,7,0,-0.871,0.488,29.248,0.330,0.399		107,7,0,-0.610,0.782,52.049,0.106,0.204
		117,7,0,-0.994,0.069,3.963,0.384,0.351		117,7,0,-0.998,-0.060,-3.431,0.335,0.107		117,7,0,-0.703,-0.694,-44.607,0.175,0.254					117,7,0,-0.283,0.851,71.606,0.090,0.302		117,7,0,-0.910,0.412,24.356,0.481,0.410		117,7,0,-0.461,0.887,62.536,0.125,0.187
		127,7,0,-0.962,-0.237,-13.828,0.379,0.328		127,7,0,-0.994,-0.094,-5.385,0.410,0.157		127,7,0,-0.914,0.283,17.203,0.189,0.256					127,7,0,-0.599,0.785,52.623,0.154,0.366		127,7,0,-0.916,0.400,23.580,0.542,0.476		127,7,0,-0.703,0.701,44.911,0.162,0.161
		137,7,0,-0.896,-0.444,-26.360,0.534,0.383		137,7,0,-0.947,-0.313,-18.260,0.340,0.208		137,7,0,-0.828,0.561,34.115,0.388,0.295					137,7,0,-0.838,0.528,32.228,0.245,0.286		137,7,0,-0.889,0.457,27.239,0.532,0.365		137,7,0,-0.830,0.557,33.879,0.373,0.165
		147,7,0,-0.926,-0.376,-22.077,0.546,0.327		147,7,0,-0.894,-0.447,-26.532,0.242,0.207		147,7,0,-0.809,0.584,35.812,0.254,0.248					147,7,0,-0.958,0.258,15.077,0.237,0.202		147,7,0,-0.745,0.652,41.200,0.348,0.186		147,7,0,-0.849,0.528,31.879,0.560,0.237
		157,7,0,-0.948,-0.309,-18.036,0.305,0.236		157,7,0,-0.815,-0.575,-35.195,0.251,0.150		157,7,0,-0.289,0.262,42.155,0.127,0.183					157,7,0,-0.999,-0.023,-1.322,0.231,0.173		157,7,0,-0.391,0.918,66.914,0.383,0.125		157,7,0,-0.843,0.538,32.566,0.597,0.302
		167,7,0,-0.391,-0.587,-56.312,0.111,0.216		167,7,0,-0.741,-0.671,-42.152,0.329,0.099		167,7,0,-0.073,0.697,84.010,0.329,0.171					167,7,0,-0.984,-0.132,-7.637,0.210,0.178		167,7,0,-0.328,0.944,70.849,0.457,0.112		167,7,0,-0.821,0.571,34.855,0.555,0.256
		177,7,0,-0.152,0.986,81.257,0.271,0.184		177,7,0,-0.757,-0.653,-40.783,0.273,0.077		177,7,0,-0.075,0.997,85.694,0.448,0.177					177,7,0,-0.866,-0.461,-28.028,0.231,0.200		177,7,0,-0.181,0.720,75.899,0.256,0.095		177,7,0,-0.834,0.535,32.694,0.249,0.191
		187,7,0,-0.139,0.867,80.898,0.346,0.186		187,7,0,-0.614,-0.778,-51.710,0.192,0.078		187,7,0,-0.038,-0.399,-84.551,0.448,0.192					187,7,0,-0.846,-0.527,-31.902,0.430,0.228		187,7,0,-0.178,-0.818,-77.730,0.171,0.121		187,7,0,-0.779,-0.615,-38.291,0.230,0.209
		197,7,0,-0.165,-0.341,-64.208,0.180,0.194		197,7,0,-0.209,-0.975,-77.899,0.198,0.100		197,7,0,-0.072,-0.378,-79.190,0.265,0.165					197,7,0,-0.849,-0.525,-31.707,0.487,0.234		197,7,0,-0.324,-0.940,-70.967,0.200,0.153		197,7,0,-0.719,-0.694,-43.973,0.439,0.256
		207,7,0,-0.706,-0.696,-44.591,0.057,0.254		207,7,0,-0.513,-0.427,-39.757,0.119,0.148		207,7,0,-0.234,0.818,74.064,0.107,0.132					207,7,0,-0.769,-0.633,-39.487,0.432,0.299		207,7,0,-0.530,-0.844,-57.864,0.154,0.180		207,7,0,-0.660,-0.750,-48.673,0.401,0.266
		217,7,0,-0.759,0.386,26.945,0.030,0.432		217,7,0,-0.946,0.322,18.793,0.458,0.270		217,7,0,-0.784,0.589,36.920,0.090,0.116					217,7,0,-0.698,-0.714,-45.643,0.483,0.519		217,7,0,-0.850,-0.475,-29.178,0.125,0.260		217,7,0,-0.364,-0.895,-67.876,0.216,0.222
		227,7,0,-0.951,-0.097,-5.849,0.058,0.479		227,7,0,-0.933,0.360,21.085,0.660,0.427		227,7,0,-0.851,0.486,29.743,0.124,0.123					227,7,0,-0.662,-0.749,-48.491,0.452,0.558		227,7,0,-0.969,-0.247,-14.307,0.344,0.376		227,7,0,-0.167,0.324,62.698,0.120,0.154
		237,7,0,-0.651,-0.725,-48.109,0.127,0.301		237,7,0,-0.947,0.320,18.656,0.616,0.358		237,7,0,-0.599,0.747,51.300,0.080,0.146					237,7,0,-0.529,-0.839,-57.754,0.259,0.492		237,7,0,-0.961,-0.271,-15.766,0.484,0.461		237,7,0,-0.495,-0.323,-33.173,0.055,0.121
		247,7,0,-0.296,-0.954,-72.745,0.274,0.275		247,7,0,-0.987,0.149,8.594,0.547,0.264		247,7,0,-0.101,-0.162,-57.980,0.132,0.217					247,7,0,-0.142,0.243,59.716,0.220,0.666		247,7,0,-0.983,-0.168,-9.708,0.433,0.420		247,7,0,-0.355,-0.929,-69.055,0.125,0.118
		257,7,0,-0.358,-0.931,-68.953,0.237,0.367		257,7,0,-0.999,0.008,0.456,0.554,0.288		257,7,0,-0.165,-0.986,-80.510,0.187,0.330					257,7,0,-0.210,0.978,77.862,0.380,0.894		257,7,0,-0.989,-0.135,-7.789,0.300,0.335		257,7,0,-0.174,-0.800,-77.722,0.178,0.133
		267,7,0,-0.766,-0.568,-36.542,0.079,0.404		267,7,0,-0.998,0.051,2.934,0.564,0.366		267,7,0,-0.101,-0.496,-78.493,0.156,0.322					267,7,0,-0.204,0.979,78.249,0.428,0.835		267,7,0,-0.987,-0.146,-8.417,0.189,0.350		267,7,0,-0.293,0.949,72.852,0.188,0.156
		277,7,0,-0.878,0.163,10.526,0.050,0.411		277,7,0,-0.992,0.123,7.087,0.533,0.436		277,7,0,-0.192,0.836,77.085,0.159,0.266					277,7,0,-0.088,0.835,83.997,0.358,0.620		277,7,0,-0.982,0.090,5.244,0.232,0.440		277,7,0,-0.384,0.922,67.360,0.223,0.197
		287,7,0,-0.703,0.124,9.976,0.056,0.530		287,7,0,-0.966,0.252,14.587,0.547,0.439		287,7,0,-0.228,0.346,56.567,0.123,0.289					287,7,0,-0.086,0.311,74.579,0.224,0.566		287,7,0,-0.924,0.365,21.560,0.373,0.587		287,7,0,-0.373,-0.066,-10.108,0.136,0.245
		297,7,0,-0.971,-0.070,-4.120,0.147,0.569		297,7,0,-0.928,0.372,21.826,0.667,0.504		297,7,0,-0.882,-0.440,-26.501,0.242,0.377					297,7,0,-0.693,0.698,45.219,0.209,0.670		297,7,0,-0.917,0.392,23.167,0.466,0.600		297,7,0,-0.826,-0.563,-34.266,0.342,0.337
		307,7,0,-0.993,-0.110,-6.340,0.260,0.529		307,7,0,-0.903,0.429,25.410,0.691,0.529		307,7,0,-0.956,-0.293,-17.062,0.452,0.485					307,7,0,-0.900,0.432,25.638,0.349,0.630		307,7,0,-0.864,0.498,29.933,0.483,0.517		307,7,0,-0.862,-0.506,-30.387,0.338,0.394
		317,7,0,-0.997,0.050,2.885,0.328,0.525		317,7,0,-0.866,0.499,29.976,0.596,0.422		317,7,0,-0.958,-0.285,-16.550,0.459,0.493					317,7,0,-0.938,0.347,20.310,0.359,0.451		317,7,0,-0.773,0.633,39.290,0.515,0.520		317,7,0,-0.878,-0.476,-28.487,0.216,0.360
		327,7,0,-0.985,0.171,9.847,0.449,0.709		327,7,0,-0.784,0.619,38.301,0.480,0.272		327,7,0,-0.948,-0.317,-18.512,0.506,0.522					327,7,0,-0.894,0.446,26.497,0.341,0.395		327,7,0,-0.759,0.650,40.589,0.483,0.446		327,7,0,-0.871,-0.487,-29.220,0.206,0.355
		337,7,0,-0.975,0.221,12.742,0.436,0.640		337,7,0,-0.691,0.722,46.256,0.321,0.171		337,7,0,-0.958,-0.288,-16.727,0.509,0.567					337,7,0,-0.916,0.396,23.368,0.277,0.502		337,7,0,-0.717,0.695,44.107,0.410,0.382		337,7,0,-0.769,-0.636,-39.592,0.233,0.367
		347,7,0,-0.981,0.190,10.945,0.247,0.495		347,7,0,-0.707,0.700,44.697,0.220,0.132		347,7,0,-0.931,-0.363,-21.298,0.371,0.480					347,7,0,-0.966,0.259,15.012,0.254,0.519		347,7,0,-0.523,0.849,58.369,0.323,0.316		347,7,0,-0.780,-0.624,-38.630,0.323,0.275
		357,7,0,-0.998,0.036,2.063,0.057,0.142		357,7,0,-0.935,0.184,11.115,0.065,0.038		357,7,0,-0.969,-0.133,-7.839,0.088,0.129					357,7,0,-0.990,0.076,4.403,0.082,0.148		357,7,0,-0.825,0.273,18.297,0.092,0.086		357,7,0,-0.948,-0.169,-10.089,0.108,0.066
		7,17,0,-0.994,-0.021,-1.215,0.280,0.290		7,17,0,-0.115,-0.993,-83.402,0.597,0.414		7,17,0,-0.347,0.911,69.173,0.150,0.400					7,17,0,-0.718,-0.689,-43.802,0.342,0.510		7,17,0,-0.674,0.693,45.765,0.129,0.465		7,17,0,-0.173,0.980,79.982,0.200,0.237
		17,17,0,-0.971,-0.238,-13.799,0.434,0.325		17,17,0,-0.298,-0.932,-72.280,0.287,0.250		17,17,0,-0.785,0.493,32.117,0.118,0.511					17,17,0,-0.856,-0.513,-30.913,0.281,0.411		17,17,0,-0.143,-0.129,-42.059,0.106,0.404		17,17,0,-0.287,0.941,73.049,0.151,0.321
		27,17,0,-0.948,-0.316,-18.433,0.520,0.360		27,17,0,-0.843,-0.532,-32.250,0.276,0.192		27,17,0,-0.968,0.208,12.148,0.177,0.452					27,17,0,-0.924,-0.380,-22.374,0.256,0.391		27,17,0,-0.852,0.109,7.313,0.116,0.372		27,17,0,-0.193,0.975,78.829,0.185,0.396
		37,17,0,-0.888,-0.457,-27.235,0.428,0.334		37,17,0,-0.861,-0.509,-30.585,0.414,0.199		37,17,0,-0.901,0.413,24.638,0.198,0.349					37,17,0,-0.833,-0.540,-32.949,0.178,0.500		37,17,0,-0.981,0.184,10.600,0.303,0.386		37,17,0,-0.253,0.959,75.243,0.165,0.348
		47,17,0,-0.849,-0.523,-31.652,0.342,0.365		47,17,0,-0.903,-0.428,-25.371,0.468,0.225		47,17,0,-0.727,0.680,43.086,0.248,0.346					47,17,0,-0.741,-0.671,-42.176,0.205,0.688		47,17,0,-0.979,0.187,10.803,0.266,0.360		47,17,0,-0.613,0.770,51.495,0.103,0.254
		57,17,0,-0.901,-0.422,-25.076,0.341,0.449		57,17,0,-0.959,-0.275,-16.025,0.383,0.225		57,17,0,-0.662,0.746,48.445,0.234,0.279					57,17,0,-0.665,-0.740,-48.062,0.146,0.664		57,17,0,-0.984,0.140,8.090,0.204,0.270		57,17,0,-0.522,0.836,58.011,0.109,0.222
		67,17,0,-0.951,-0.306,-17.803,0.439,0.576		67,17,0,-0.998,-0.040,-2.284,0.246,0.215		67,17,0,-0.765,0.632,39.576,0.196,0.208					67,17,0,-0.273,-0.958,-74.104,0.091,0.586		67,17,0,-0.953,0.291,16.979,0.234,0.229		67,17,0,-0.313,0.948,71.746,0.159,0.203
		77,17,0,-0.978,-0.206,-11.871,0.514,0.629		77,17,0,-0.981,-0.175,-10.109,0.208,0.253		77,17,0,-0.893,0.443,26.390,0.225,0.268					77,17,0,-0.304,-0.902,-71.379,0.088,0.672		77,17,0,-0.884,0.445,26.733,0.148,0.379		77,17,0,-0.664,0.724,47.472,0.119,0.174
		87,17,0,-0.978,-0.205,-11.855,0.463,0.544		87,17,0,-0.977,-0.210,-12.119,0.251,0.303		87,17,0,-0.804,0.115,8.147,0.098,0.318					87,17,0,-0.320,0.197,31.555,0.103,0.677		87,17,0,-0.750,0.599,38.631,0.093,0.546		87,17,0,-0.778,0.620,38.538,0.131,0.184
		97,17,0,-0.949,-0.308,-17.970,0.375,0.405		97,17,0,-0.976,-0.206,-11.941,0.350,0.261		97,17,0,-0.526,-0.830,-57.650,0.150,0.318					97,17,0,-0.493,0.800,58.357,0.127,0.470		97,17,0,-0.825,0.556,34.003,0.218,0.518		97,17,0,-0.472,0.867,61.462,0.122,0.194
		107,17,0,-0.946,-0.314,-18.337,0.377,0.325		107,17,0,-0.970,-0.237,-13.746,0.422,0.164		107,17,0,-0.647,-0.751,-49.230,0.211,0.275					107,17,0,-0.772,0.552,35.550,0.071,0.286		107,17,0,-0.823,0.567,34.584,0.423,0.440		107,17,0,-0.515,0.853,58.896,0.154,0.198
		117,17,0,-0.970,-0.232,-13.446,0.388,0.310		117,17,0,-0.987,-0.139,-8.001,0.335,0.111		117,17,0,-0.883,-0.401,-24.413,0.161,0.227					117,17,0,-0.565,-0.701,-51.113,0.061,0.315		117,17,0,-0.825,0.562,34.274,0.470,0.399		117,17,0,-0.612,0.784,52.011,0.187,0.178
		127,17,0,-0.959,-0.281,-16.321,0.424,0.329		127,17,0,-0.997,0.051,2.941,0.286,0.122		127,17,0,-0.933,0.331,19.533,0.255,0.229					127,17,0,-0.767,-0.044,-3.291,0.065,0.401		127,17,0,-0.870,0.490,29.394,0.414,0.319		127,17,0,-0.743,0.661,41.657,0.234,0.161
		137,17,0,-0.941,-0.333,-19.465,0.532,0.409		137,17,0,-0.973,-0.186,-10.830,0.221,0.152		137,17,0,-0.879,0.475,28.366,0.375,0.254					137,17,0,-0.946,0.323,18.871,0.278,0.377		137,17,0,-0.900,0.436,25.851,0.398,0.198		137,17,0,-0.846,0.532,32.172,0.399,0.174
		147,17,0,-0.963,-0.264,-15.363,0.545,0.393		147,17,0,-0.863,-0.502,-30.166,0.199,0.166		147,17,0,-0.942,0.252,14.994,0.199,0.207					147,17,0,-0.960,0.272,15.830,0.345,0.323		147,17,0,-0.796,0.583,36.213,0.235,0.110		147,17,0,-0.841,0.541,32.772,0.504,0.213
		157,17,0,-0.989,-0.133,-7.655,0.354,0.296		157,17,0,-0.791,-0.611,-37.684,0.270,0.136		157,17,0,-0.620,-0.728,-49.598,0.129,0.183					157,17,0,-0.991,0.109,6.303,0.306,0.289		157,17,0,-0.355,0.931,69.153,0.264,0.094		157,17,0,-0.809,0.586,35.919,0.434,0.212
		167,17,0,-0.657,0.415,32.315,0.084,0.238		167,17,0,-0.755,-0.655,-40.946,0.326,0.094		167,17,0,-0.193,-0.833,-76.938,0.216,0.198					167,17,0,-0.998,0.040,2.291,0.371,0.293		167,17,0,-0.194,0.979,78.768,0.360,0.097		167,17,0,-0.768,0.638,39.713,0.360,0.170
		177,17,0,-0.279,0.959,73.803,0.209,0.180		177,17,0,-0.722,-0.690,-43.691,0.266,0.077		177,17,0,-0.062,0.182,71.295,0.284,0.206					177,17,0,-0.987,-0.118,-6.802,0.383,0.336		177,17,0,-0.129,-0.430,-73.293,0.284,0.100		177,17,0,-0.835,0.430,27.283,0.148,0.144
		187,17,0,-0.318,0.948,71.436,0.258,0.192		187,17,0,-0.527,-0.835,-57.713,0.183,0.087		187,17,0,-0.131,0.968,82.288,0.273,0.209					187,17,0,-0.928,-0.369,-21.696,0.545,0.416		187,17,0,-0.393,-0.918,-66.828,0.290,0.137		187,17,0,-0.840,-0.538,-32.624,0.249,0.180
		197,17,0,-0.249,0.889,74.346,0.112,0.243		197,17,0,-0.083,-0.574,-81.757,0.218,0.105		197,17,0,-0.455,0.828,61.195,0.142,0.187					197,17,0,-0.895,-0.446,-26.486,0.632,0.456		197,17,0,-0.520,-0.853,-58.623,0.278,0.171		197,17,0,-0.778,-0.627,-38.890,0.429,0.227
		207,17,0,-0.744,-0.345,-24.872,0.032,0.261		207,17,0,-0.274,0.657,67.330,0.153,0.115		207,17,0,-0.650,0.685,46.492,0.072,0.155					207,17,0,-0.905,-0.421,-24.930,0.517,0.426		207,17,0,-0.374,-0.914,-67.724,0.168,0.199		207,17,0,-0.691,-0.721,-46.228,0.393,0.220
		217,17,0,-0.960,-0.208,-12.228,0.041,0.334		217,17,0,-0.950,0.309,18.016,0.372,0.163		217,17,0,-0.507,0.857,59.416,0.098,0.147					217,17,0,-0.909,-0.394,-23.437,0.414,0.473		217,17,0,-0.210,0.018,4.888,0.103,0.299		217,17,0,-0.451,-0.884,-62.974,0.241,0.188
		227,17,0,-0.995,-0.085,-4.911,0.120,0.382		227,17,0,-0.961,0.274,15.913,0.589,0.241		227,17,0,-0.464,0.884,62.329,0.191,0.167					227,17,0,-0.812,-0.561,-34.615,0.306,0.480		227,17,0,-0.851,-0.465,-28.637,0.228,0.418		227,17,0,-0.294,-0.951,-72.828,0.143,0.145
		237,17,0,-0.957,-0.238,-13.978,0.131,0.302		237,17,0,-0.973,0.224,12.974,0.556,0.229		237,17,0,-0.479,0.877,61.358,0.199,0.174					237,17,0,-0.618,-0.784,-51.730,0.223,0.503		237,17,0,-0.906,-0.422,-24.980,0.499,0.522		237,17,0,-0.589,-0.807,-53.839,0.158,0.127
		247,17,0,-0.649,-0.678,-46.221,0.077,0.311		247,17,0,-0.985,0.172,9.884,0.513,0.207		247,17,0,-0.290,0.660,66.297,0.124,0.190					247,17,0,-0.615,-0.722,-49.567,0.144,0.614		247,17,0,-0.940,-0.338,-19.755,0.540,0.485		247,17,0,-0.512,-0.856,-59.113,0.190,0.122
		257,17,0,-0.429,-0.896,-64.408,0.073,0.442		257,17,0,-0.992,0.121,6.943,0.506,0.217		257,17,0,-0.251,-0.966,-75.439,0.152,0.253					257,17,0,-0.381,0.221,30.156,0.122,0.694		257,17,0,-0.968,-0.251,-14.567,0.520,0.370		257,17,0,-0.356,-0.926,-68.964,0.154,0.138
		267,17,0,-0.314,-0.699,-65.820,0.049,0.544		267,17,0,-0.996,0.087,5.001,0.424,0.268		267,17,0,-0.251,-0.967,-75.452,0.198,0.270					267,17,0,-0.239,0.632,69.243,0.184,0.674		267,17,0,-0.976,-0.219,-12.631,0.494,0.354		267,17,0,-0.180,0.270,56.260,0.105,0.165
		277,17,0,-0.389,0.881,66.199,0.077,0.543		277,17,0,-0.994,0.105,6.045,0.359,0.375		277,17,0,-0.136,-0.889,-81.318,0.200,0.237					277,17,0,-0.183,0.471,68.776,0.162,0.525		277,17,0,-0.988,-0.153,-8.792,0.484,0.394		277,17,0,-0.189,0.389,64.100,0.134,0.193
		287,17,0,-0.515,0.856,58.946,0.168,0.621		287,17,0,-0.968,0.245,14.191,0.422,0.428		287,17,0,-0.454,-0.826,-61.191,0.156,0.260					287,17,0,-0.178,-0.287,-58.237,0.105,0.428		287,17,0,-0.997,-0.007,-0.425,0.409,0.461		287,17,0,-0.412,-0.354,-40.692,0.092,0.227
		297,17,0,-0.681,0.699,45.727,0.125,0.545		297,17,0,-0.929,0.369,21.680,0.560,0.470		297,17,0,-0.905,-0.421,-24.973,0.364,0.371					297,17,0,-0.697,0.100,8.185,0.078,0.444		297,17,0,-0.990,0.113,6.536,0.368,0.572		297,17,0,-0.842,-0.538,-32.592,0.218,0.313
		307,17,0,-0.963,0.174,10.218,0.121,0.388		307,17,0,-0.910,0.413,24.400,0.553,0.447		307,17,0,-0.945,-0.326,-19.056,0.501,0.530					307,17,0,-0.953,0.283,16.538,0.216,0.459		307,17,0,-0.920,0.379,22.401,0.401,0.693		307,17,0,-0.793,-0.607,-37.461,0.221,0.420
		317,17,0,-0.988,0.145,8.362,0.286,0.371		317,17,0,-0.850,0.523,31.620,0.414,0.346		317,17,0,-0.948,-0.317,-18.466,0.415,0.582					317,17,0,-0.938,0.344,20.111,0.351,0.441		317,17,0,-0.837,0.546,33.127,0.470,0.713		317,17,0,-0.787,-0.614,-37.949,0.155,0.460
		327,17,0,-0.967,0.249,14.460,0.387,0.454		327,17,0,-0.755,0.655,40.951,0.346,0.244		327,17,0,-0.946,-0.323,-18.839,0.368,0.597					327,17,0,-0.894,0.447,26.561,0.433,0.415		327,17,0,-0.804,0.593,36.400,0.446,0.574		327,17,0,-0.817,-0.574,-35.107,0.197,0.451
		337,17,0,-0.931,0.355,20.880,0.360,0.435		337,17,0,-0.689,0.725,46.471,0.259,0.207		337,17,0,-0.941,-0.336,-19.641,0.352,0.599					337,17,0,-0.894,0.447,26.548,0.419,0.474		337,17,0,-0.686,0.725,46.595,0.417,0.492		337,17,0,-0.654,-0.753,-48.997,0.234,0.420
		347,17,0,-0.933,0.336,19.794,0.255,0.382		347,17,0,-0.754,0.654,40.964,0.292,0.227		347,17,0,-0.896,-0.441,-26.199,0.280,0.569					347,17,0,-0.945,0.325,18.963,0.328,0.465		347,17,0,-0.539,0.842,57.380,0.358,0.412		347,17,0,-0.606,-0.788,-52.441,0.257,0.331
		357,17,0,-0.987,0.078,4.526,0.071,0.111		357,17,0,-0.940,0.179,10.769,0.106,0.073		357,17,0,-0.964,-0.143,-8.444,0.080,0.167					357,17,0,-0.989,0.080,4.616,0.093,0.130		357,17,0,-0.850,0.260,16.985,0.097,0.113		357,17,0,-0.884,-0.231,-14.639,0.069,0.084
		7,27,0,-0.984,-0.162,-9.322,0.379,0.284		7,27,0,-0.191,-0.979,-78.973,0.263,0.218		7,27,0,-0.169,0.984,80.238,0.189,0.493					7,27,0,-0.534,-0.843,-57.676,0.404,0.663		7,27,0,-0.606,0.742,50.744,0.091,0.442		7,27,0,-0.387,0.146,20.696,0.091,0.244
		17,27,0,-0.960,-0.278,-16.157,0.520,0.374		17,27,0,-0.342,-0.106,-17.257,0.100,0.163		17,27,0,-0.267,0.961,74.453,0.189,0.585					17,27,0,-0.737,-0.664,-42.028,0.283,0.462		17,27,0,-0.164,0.986,80.526,0.136,0.407		17,27,0,-0.134,-0.395,-71.295,0.159,0.321
		27,27,0,-0.933,-0.357,-20.942,0.568,0.455		27,27,0,-0.934,0.019,1.140,0.121,0.158		27,27,0,-0.536,0.816,56.696,0.140,0.511					27,27,0,-0.792,-0.598,-37.076,0.323,0.426		27,27,0,-0.679,0.649,43.698,0.097,0.414		27,27,0,-0.106,0.993,83.917,0.259,0.363
		37,27,0,-0.858,-0.508,-30.611,0.498,0.435		37,27,0,-0.899,-0.419,-24.977,0.206,0.180		37,27,0,-0.845,0.516,31.405,0.147,0.368					37,27,0,-0.665,-0.739,-47.992,0.267,0.525		37,27,0,-0.944,0.328,19.180,0.219,0.413		37,27,0,-0.179,0.983,79.689,0.220,0.335
		47,27,0,-0.746,-0.664,-41.647,0.449,0.465		47,27,0,-0.863,-0.500,-30.083,0.268,0.190		47,27,0,-0.877,0.478,28.612,0.203,0.305					47,27,0,-0.640,-0.766,-50.128,0.245,0.714		47,27,0,-0.891,0.446,26.590,0.186,0.431		47,27,0,-0.343,0.931,69.773,0.104,0.250
		57,27,0,-0.723,-0.687,-43.544,0.361,0.456		57,27,0,-0.962,-0.220,-12.898,0.250,0.177		57,27,0,-0.846,0.523,31.726,0.134,0.238					57,27,0,-0.665,-0.745,-48.276,0.168,0.652		57,27,0,-0.884,0.459,27.428,0.170,0.394		57,27,0,-0.428,0.895,64.456,0.088,0.185
		67,27,0,-0.895,-0.421,-25.203,0.269,0.401		67,27,0,-0.976,0.194,11.250,0.275,0.206		67,27,0,-0.961,0.136,8.057,0.113,0.201					67,27,0,-0.528,-0.805,-56.776,0.067,0.553		67,27,0,-0.955,0.289,16.854,0.294,0.291		67,27,0,-0.314,0.946,71.661,0.110,0.171
		77,27,0,-0.978,-0.206,-11.868,0.302,0.411		77,27,0,-0.982,0.140,8.112,0.222,0.289		77,27,0,-0.987,0.126,7.280,0.249,0.262					77,27,0,-0.402,-0.905,-66.017,0.121,0.640		77,27,0,-0.991,0.090,5.182,0.308,0.354		77,27,0,-0.728,0.400,28.771,0.040,0.186
		87,27,0,-0.921,-0.372,-22.000,0.275,0.408		87,27,0,-0.989,-0.115,-6.613,0.232,0.384		87,27,0,-0.996,0.013,0.764,0.270,0.307					87,27,0,-0.254,-0.964,-75.260,0.211,0.684		87,27,0,-0.991,-0.095,-5.490,0.225,0.466		87,27,0,-0.871,0.416,25.555,0.054,0.228
		97,27,0,-0.833,-0.550,-33.445,0.328,0.353		97,27,0,-0.947,-0.321,-18.723,0.439,0.361		97,27,0,-0.909,-0.390,-23.245,0.247,0.295					97,27,0,-0.133,-0.789,-80.420,0.179,0.543		97,27,0,-0.948,0.219,12.997,0.193,0.473		97,27,0,-0.151,0.264,60.204,0.081,0.265
		107,27,0,-0.871,-0.488,-29.252,0.406,0.299		107,27,0,-0.937,-0.350,-20.491,0.590,0.250		107,27,0,-0.877,-0.472,-28.267,0.282,0.265					107,27,0,-0.602,-0.270,-24.139,0.059,0.360		107,27,0,-0.792,0.610,37.601,0.412,0.429		107,27,0,-0.357,0.620,60.084,0.105,0.241
		117,27,0,-0.924,-0.381,-22.437,0.417,0.319		117,27,0,-0.962,-0.269,-15.632,0.466,0.165		117,27,0,-0.979,-0.155,-9.010,0.264,0.223					117,27,0,-0.959,-0.102,-6.072,0.117,0.368		117,27,0,-0.775,0.632,39.227,0.427,0.336		117,27,0,-0.781,0.624,38.637,0.250,0.191
		127,27,0,-0.959,-0.279,-16.240,0.407,0.327		127,27,0,-0.990,-0.058,-3.347,0.240,0.127		127,27,0,-0.981,0.176,10.192,0.331,0.196					127,27,0,-0.922,0.319,19.091,0.215,0.456		127,27,0,-0.872,0.473,28.465,0.213,0.227		127,27,0,-0.820,0.572,34.917,0.331,0.186
		137,27,0,-0.979,-0.203,-11.733,0.486,0.325		137,27,0,-0.945,-0.268,-15.843,0.185,0.124		137,27,0,-0.963,0.254,14.799,0.332,0.187					137,27,0,-0.891,0.453,26.934,0.440,0.491		137,27,0,-0.976,0.179,10.409,0.196,0.138		137,27,0,-0.828,0.559,34.055,0.431,0.199
		147,27,0,-0.989,-0.142,-8.157,0.503,0.287		147,27,0,-0.841,-0.540,-32.694,0.317,0.158		147,27,0,-0.983,-0.071,-4.131,0.234,0.171					147,27,0,-0.888,0.458,27.295,0.477,0.427		147,27,0,-0.961,0.163,9.641,0.145,0.090		147,27,0,-0.799,0.600,36.902,0.505,0.203
		157,27,0,-0.998,-0.022,-1.271,0.329,0.242		157,27,0,-0.821,-0.571,-34.817,0.398,0.156		157,27,0,-0.755,-0.630,-39.875,0.192,0.194					157,27,0,-0.936,0.339,19.910,0.347,0.348		157,27,0,-0.426,0.824,62.639,0.124,0.089		157,27,0,-0.731,0.680,42.947,0.384,0.171
		167,27,0,-0.649,0.589,42.219,0.086,0.208		167,27,0,-0.780,-0.624,-38.689,0.333,0.104		167,27,0,-0.513,-0.855,-59.035,0.201,0.254					167,27,0,-0.982,0.186,10.752,0.408,0.343		167,27,0,-0.083,0.715,83.404,0.313,0.114		167,27,0,-0.614,0.785,51.982,0.250,0.134
		177,27,0,-0.106,0.691,81.244,0.170,0.165		177,27,0,-0.666,-0.744,-48.203,0.183,0.080		177,27,0,-0.543,-0.806,-56.027,0.156,0.289					177,27,0,-0.993,0.084,4.822,0.455,0.377		177,27,0,-0.137,-0.968,-81.920,0.394,0.142		177,27,0,-0.479,-0.065,-7.783,0.115,0.127
		187,27,0,-0.105,0.912,83.453,0.207,0.210		187,27,0,-0.310,-0.382,-50.956,0.093,0.092		187,27,0,-0.746,-0.297,-21.686,0.156,0.291					187,27,0,-0.963,-0.249,-14.481,0.502,0.433		187,27,0,-0.331,-0.942,-70.649,0.408,0.165		187,27,0,-0.770,-0.636,-39.550,0.358,0.179
		197,27,0,-0.229,0.966,76.695,0.128,0.310		197,27,0,-0.258,0.829,72.708,0.160,0.105		197,27,0,-0.982,-0.119,-6.925,0.291,0.267					197,27,0,-0.899,-0.437,-25.923,0.576,0.523		197,27,0,-0.466,-0.884,-62.224,0.358,0.174		197,27,0,-0.786,-0.619,-38.216,0.544,0.232
		207,27,0,-0.802,0.510,32.473,0.076,0.293		207,27,0,-0.642,0.704,47.624,0.177,0.102		207,27,0,-0.990,-0.093,-5.385,0.242,0.192					207,27,0,-0.918,-0.393,-23.179,0.530,0.531		207,27,0,-0.315,-0.943,-71.508,0.263,0.224		207,27,0,-0.739,-0.672,-42.276,0.486,0.210
		217,27,0,-0.986,0.094,5.473,0.089,0.279		217,27,0,-0.963,0.261,15.162,0.361,0.117		217,27,0,-0.747,0.544,36.096,0.109,0.167					217,27,0,-0.979,-0.202,-11.672,0.472,0.507		217,27,0,-0.139,-0.989,-82.012,0.248,0.372		217,27,0,-0.603,-0.792,-52.686,0.286,0.171
		227,27,0,-0.995,0.030,1.715,0.146,0.310		227,27,0,-0.989,0.141,8.102,0.540,0.174		227,27,0,-0.546,0.833,56.769,0.249,0.199					227,27,0,-0.951,-0.290,-16.964,0.308,0.454		227,27,0,-0.501,-0.821,-58.604,0.168,0.390		227,27,0,-0.435,-0.896,-64.110,0.118,0.144
		237,27,0,-0.991,-0.109,-6.253,0.168,0.291		237,27,0,-0.994,0.107,6.153,0.571,0.225		237,27,0,-0.608,0.790,52.440,0.296,0.196					237,27,0,-0.759,-0.645,-40.335,0.193,0.459		237,27,0,-0.903,-0.425,-25.234,0.363,0.366		237,27,0,-0.564,-0.825,-55.662,0.151,0.139
		247,27,0,-0.911,-0.390,-23.153,0.076,0.302		247,27,0,-0.989,0.144,8.262,0.517,0.226		247,27,0,-0.674,0.728,47.210,0.175,0.163					247,27,0,-0.869,-0.480,-28.934,0.184,0.541		247,27,0,-0.949,-0.312,-18.220,0.528,0.372		247,27,0,-0.551,-0.834,-56.541,0.253,0.143
		257,27,0,-0.350,0.250,35.485,0.034,0.416		257,27,0,-0.983,0.184,10.632,0.472,0.201		257,27,0,-0.582,-0.257,-23.822,0.058,0.169					257,27,0,-0.960,-0.277,-16.094,0.213,0.606		257,27,0,-0.963,-0.268,-15.573,0.605,0.350		257,27,0,-0.531,-0.847,-57.915,0.226,0.148
		267,27,0,-0.124,0.848,81.662,0.090,0.553		267,27,0,-0.981,0.194,11.164,0.364,0.211		267,27,0,-0.415,-0.892,-65.081,0.108,0.188					267,27,0,-0.939,-0.340,-19.906,0.306,0.645		267,27,0,-0.977,-0.211,-12.189,0.613,0.350		267,27,0,-0.464,-0.881,-62.241,0.134,0.154
		277,27,0,-0.240,0.966,76.046,0.129,0.561		277,27,0,-0.978,0.199,11.521,0.312,0.283		277,27,0,-0.378,-0.915,-67.551,0.144,0.185					277,27,0,-0.930,-0.362,-21.285,0.277,0.526		277,27,0,-0.994,-0.096,-5.535,0.590,0.351		277,27,0,-0.574,-0.805,-54.521,0.140,0.186
		287,27,0,-0.498,0.863,60.016,0.170,0.517		287,27,0,-0.969,0.245,14.168,0.409,0.329		287,27,0,-0.673,-0.721,-46.982,0.192,0.222					287,27,0,-0.836,-0.503,-31.037,0.121,0.376		287,27,0,-0.999,-0.030,-1.708,0.486,0.364		287,27,0,-0.839,-0.531,-32.325,0.159,0.240
		297,27,0,-0.479,0.743,57.186,0.115,0.423		297,27,0,-0.948,0.318,18.521,0.462,0.358		297,27,0,-0.863,-0.502,-30.179,0.304,0.294					297,27,0,-0.454,-0.645,-54.860,0.080,0.379		297,27,0,-0.999,0.005,0.298,0.331,0.461		297,27,0,-0.905,-0.424,-25.078,0.211,0.315
		307,27,0,-0.720,-0.273,-20.748,0.057,0.349		307,27,0,-0.920,0.389,22.936,0.377,0.390		307,27,0,-0.908,-0.416,-24.615,0.314,0.396					307,27,0,-0.712,0.427,30.942,0.103,0.541		307,27,0,-0.956,0.266,15.572,0.262,0.610		307,27,0,-0.829,-0.553,-33.724,0.193,0.395
		317,27,0,-0.983,0.166,9.600,0.240,0.390		317,27,0,-0.839,0.541,32.830,0.233,0.356		317,27,0,-0.892,-0.449,-26.738,0.236,0.517					317,27,0,-0.811,0.577,35.421,0.293,0.704		317,27,0,-0.858,0.513,30.861,0.278,0.640		317,27,0,-0.808,-0.585,-35.883,0.119,0.422
		327,27,0,-0.968,0.238,13.829,0.358,0.472		327,27,0,-0.806,0.586,36.006,0.192,0.295		327,27,0,-0.925,-0.378,-22.203,0.218,0.625					327,27,0,-0.842,0.537,32.534,0.406,0.587		327,27,0,-0.821,0.570,34.759,0.309,0.567		327,27,0,-0.782,-0.617,-38.291,0.173,0.404
		337,27,0,-0.903,0.411,24.481,0.277,0.454		337,27,0,-0.748,0.658,41.323,0.236,0.295		337,27,0,-0.885,-0.457,-27.282,0.237,0.629					337,27,0,-0.891,0.453,26.947,0.426,0.569		337,27,0,-0.685,0.725,46.647,0.340,0.501		337,27,0,-0.559,-0.824,-55.833,0.204,0.366
		347,27,0,-0.800,0.599,36.834,0.209,0.384		347,27,0,-0.723,0.690,43.625,0.376,0.337		347,27,0,-0.788,-0.613,-37.866,0.225,0.571					347,27,0,-0.946,0.319,18.659,0.386,0.581		347,27,0,-0.557,0.830,56.112,0.327,0.443		347,27,0,-0.253,-0.758,-71.501,0.170,0.337
		357,27,0,-0.950,0.166,9.893,0.061,0.106		357,27,0,-0.921,0.202,12.390,0.137,0.108		357,27,0,-0.939,-0.181,-10.887,0.066,0.167					357,27,0,-0.991,0.071,4.120,0.116,0.165		357,27,0,-0.861,0.253,16.396,0.093,0.129		357,27,0,-0.737,-0.019,-1.439,0.048,0.098
		7,37,0,-0.942,-0.335,-19.595,0.369,0.306		7,37,0,-0.492,-0.865,-60.392,0.176,0.171		7,37,0,-0.601,0.764,51.803,0.148,0.609					7,37,0,-0.449,-0.893,-63.315,0.398,0.612		7,37,0,-0.933,0.151,9.216,0.103,0.363		7,37,0,-0.942,-0.328,-19.181,0.233,0.271
		17,37,0,-0.911,-0.408,-24.141,0.426,0.336		17,37,0,-0.663,0.007,0.573,0.075,0.174		17,37,0,-0.343,0.938,69.919,0.269,0.620					17,37,0,-0.613,-0.789,-52.134,0.414,0.544		17,37,0,-0.681,-0.324,-25.454,0.102,0.401		17,37,0,-0.557,-0.765,-53.922,0.133,0.345
		27,37,0,-0.827,-0.549,-33.597,0.430,0.395		27,37,0,-0.884,0.447,26.820,0.129,0.195		27,37,0,-0.414,0.909,65.517,0.278,0.568					27,37,0,-0.635,-0.772,-50.555,0.569,0.608		27,37,0,-0.950,-0.247,-14.578,0.222,0.519		27,37,0,-0.168,0.883,79.223,0.232,0.343
		37,37,0,-0.710,-0.695,-44.393,0.400,0.444		37,37,0,-0.941,-0.016,-0.978,0.063,0.206		37,37,0,-0.662,0.740,48.182,0.196,0.411					37,37,0,-0.547,-0.836,-56.822,0.537,0.624		37,37,0,-0.984,-0.022,-1.278,0.250,0.519		37,37,0,-0.272,0.962,74.243,0.251,0.318
		47,37,0,-0.661,-0.748,-48.530,0.403,0.521		47,37,0,-0.861,-0.435,-26.830,0.090,0.204		47,37,0,-0.771,0.621,38.836,0.145,0.270					47,37,0,-0.480,-0.876,-61.267,0.400,0.614		47,37,0,-0.892,0.431,25.795,0.245,0.551		47,37,0,-0.318,0.947,71.436,0.150,0.258
		57,37,0,-0.645,-0.764,-49.811,0.343,0.496		57,37,0,-0.984,-0.093,-5.415,0.203,0.171		57,37,0,-0.470,0.499,46.700,0.072,0.219					57,37,0,-0.624,-0.765,-50.806,0.164,0.518		57,37,0,-0.857,0.513,30.895,0.303,0.548		57,37,0,-0.286,0.957,73.387,0.107,0.193
		67,37,0,-0.839,-0.524,-32.018,0.238,0.389		67,37,0,-0.978,0.178,10.309,0.310,0.185		67,37,0,-0.835,-0.487,-30.283,0.104,0.254					67,37,0,-0.899,-0.431,-25.623,0.112,0.561		67,37,0,-0.954,0.282,16.447,0.315,0.388		67,37,0,-0.267,0.947,74.231,0.087,0.189
		77,37,0,-0.956,-0.292,-17.013,0.279,0.417		77,37,0,-0.983,0.102,5.951,0.254,0.239		77,37,0,-0.973,-0.202,-11.711,0.236,0.338					77,37,0,-0.663,-0.737,-48.046,0.192,0.743		77,37,0,-0.994,-0.057,-3.294,0.319,0.349		77,37,0,-0.831,0.113,7.763,0.052,0.239
		87,37,0,-0.904,-0.422,-25.040,0.312,0.462		87,37,0,-0.965,-0.214,-12.508,0.230,0.298		87,37,0,-0.991,-0.122,-7.020,0.329,0.349					87,37,0,-0.443,-0.893,-63.646,0.257,0.851		87,37,0,-0.920,-0.366,-21.712,0.271,0.397		87,37,0,-0.998,0.023,1.317,0.096,0.314
		97,37,0,-0.827,-0.561,-34.116,0.360,0.398		97,37,0,-0.939,-0.341,-19.971,0.419,0.298		97,37,0,-0.962,-0.266,-15.451,0.366,0.316					97,37,0,-0.284,-0.957,-73.491,0.188,0.764		97,37,0,-0.739,-0.542,-36.250,0.150,0.401		97,37,0,-0.738,-0.512,-34.752,0.055,0.349
		107,37,0,-0.878,-0.473,-28.309,0.409,0.330		107,37,0,-0.954,-0.294,-17.115,0.572,0.269		107,37,0,-0.948,-0.312,-18.216,0.338,0.276					107,37,0,-0.598,-0.232,-21.194,0.082,0.528		107,37,0,-0.615,0.615,44.997,0.200,0.337		107,37,0,-0.574,-0.049,-4.873,0.055,0.302
		117,37,0,-0.939,-0.338,-19.793,0.442,0.342		117,37,0,-0.970,-0.240,-13.908,0.552,0.223		117,37,0,-0.995,-0.038,-2.178,0.299,0.239					117,37,0,-0.958,0.281,16.329,0.308,0.537		117,37,0,-0.786,0.617,38.103,0.349,0.260		117,37,0,-0.789,0.614,37.892,0.275,0.229
		127,37,0,-0.956,-0.290,-16.883,0.418,0.329		127,37,0,-0.970,-0.244,-14.108,0.428,0.155		127,37,0,-0.992,0.123,7.070,0.342,0.206					127,37,0,-0.906,0.422,24.992,0.503,0.660		127,37,0,-0.887,0.451,26.976,0.250,0.224		127,37,0,-0.773,0.634,39.327,0.424,0.246
		137,37,0,-0.957,-0.291,-16.900,0.469,0.283		137,37,0,-0.924,-0.376,-22.143,0.365,0.121		137,37,0,-0.995,0.079,4.547,0.330,0.168					137,37,0,-0.871,0.491,29.433,0.574,0.647		137,37,0,-0.981,0.118,6.831,0.178,0.181		137,37,0,-0.736,0.677,42.586,0.542,0.278
		147,37,0,-0.965,-0.258,-14.984,0.454,0.204		147,37,0,-0.875,-0.483,-28.898,0.427,0.155		147,37,0,-0.986,-0.149,-8.593,0.322,0.156					147,37,0,-0.857,0.514,30.965,0.545,0.464		147,37,0,-0.918,-0.357,-21.264,0.116,0.128		147,37,0,-0.722,0.692,43.770,0.613,0.264
		157,37,0,-0.962,-0.227,-13.287,0.241,0.150		157,37,0,-0.865,-0.501,-30.063,0.440,0.169		157,37,0,-0.857,-0.483,-29.372,0.220,0.196					157,37,0,-0.882,0.468,27.933,0.412,0.318		157,37,0,-0.322,0.497,57.076,0.111,0.126		157,37,0,-0.676,0.736,47.424,0.486,0.196
		167,37,0,-0.340,-0.531,-57.322,0.099,0.133		167,37,0,-0.858,-0.512,-30.819,0.336,0.119		167,37,0,-0.616,-0.786,-51.893,0.178,0.275					167,37,0,-0.958,0.281,16.372,0.356,0.273		167,37,0,-0.118,0.849,82.100,0.350,0.200		167,37,0,-0.443,0.819,61.610,0.244,0.139
		177,37,0,-0.056,-0.659,-85.146,0.189,0.137		177,37,0,-0.834,-0.516,-31.732,0.123,0.089		177,37,0,-0.785,-0.603,-37.558,0.180,0.338					177,37,0,-0.990,0.123,7.085,0.379,0.270		177,37,0,-0.075,-0.617,-83.084,0.458,0.252		177,37,0,-0.429,-0.784,-61.331,0.243,0.150
		187,37,0,-0.117,0.808,81.728,0.201,0.200		187,37,0,-0.645,0.587,42.275,0.065,0.109		187,37,0,-0.949,-0.314,-18.301,0.376,0.386					187,37,0,-0.984,-0.155,-8.975,0.397,0.290		187,37,0,-0.224,-0.972,-77.049,0.442,0.214		187,37,0,-0.704,-0.709,-45.208,0.494,0.224
		197,37,0,-0.533,0.804,56.476,0.152,0.284		197,37,0,-0.706,0.696,44.596,0.165,0.145		197,37,0,-0.968,-0.249,-14.426,0.551,0.400					197,37,0,-0.918,-0.392,-23.132,0.476,0.388		197,37,0,-0.458,-0.885,-62.635,0.349,0.182		197,37,0,-0.758,-0.652,-40.721,0.644,0.278
		207,37,0,-0.926,0.368,21.696,0.256,0.288		207,37,0,-0.885,0.458,27.340,0.303,0.156		207,37,0,-0.974,-0.225,-13.032,0.434,0.271					207,37,0,-0.890,-0.454,-27.021,0.505,0.453		207,37,0,-0.517,-0.846,-58.583,0.222,0.261		207,37,0,-0.744,-0.667,-41.877,0.611,0.256
		217,37,0,-0.959,0.284,16.495,0.278,0.307		217,37,0,-0.971,0.232,13.468,0.391,0.168		217,37,0,-0.965,0.041,2.460,0.158,0.192					217,37,0,-0.943,-0.325,-19.019,0.443,0.424		217,37,0,-0.341,-0.928,-69.819,0.135,0.447		217,37,0,-0.694,-0.719,-46.028,0.443,0.198
		227,37,0,-0.969,0.241,13.969,0.237,0.356		227,37,0,-0.994,0.105,6.038,0.460,0.254		227,37,0,-0.787,0.608,37.670,0.185,0.191					227,37,0,-0.928,-0.366,-21.513,0.350,0.402		227,37,0,-0.462,-0.846,-61.376,0.079,0.399		227,37,0,-0.636,-0.770,-50.426,0.212,0.157
		237,37,0,-0.978,-0.102,-5.967,0.156,0.329		237,37,0,-0.998,0.068,3.880,0.551,0.325		237,37,0,-0.790,0.610,37.687,0.258,0.183					237,37,0,-0.818,-0.574,-35.049,0.234,0.410		237,37,0,-0.936,-0.342,-20.097,0.175,0.250		237,37,0,-0.553,-0.831,-56.346,0.160,0.153
		247,37,0,-0.736,-0.656,-41.736,0.078,0.268		247,37,0,-0.998,0.063,3.628,0.559,0.286		247,37,0,-0.831,0.554,33.707,0.185,0.148					247,37,0,-0.887,-0.425,-25.600,0.114,0.468		247,37,0,-0.949,-0.312,-18.211,0.383,0.222		247,37,0,-0.450,-0.892,-63.216,0.278,0.179
		257,37,0,-0.696,0.611,41.255,0.077,0.290		257,37,0,-0.992,0.120,6.907,0.584,0.247		257,37,0,-0.839,0.530,32.295,0.082,0.146					257,37,0,-0.975,-0.212,-12.275,0.226,0.619		257,37,0,-0.942,-0.333,-19.468,0.512,0.243		257,37,0,-0.427,-0.903,-64.683,0.306,0.187
		267,37,0,-0.709,0.643,42.214,0.127,0.411		267,37,0,-0.978,0.208,11.983,0.556,0.238		267,37,0,-0.793,0.438,28.923,0.040,0.173					267,37,0,-0.953,-0.301,-17.521,0.474,0.831		267,37,0,-0.974,-0.220,-12.709,0.550,0.265		267,37,0,-0.506,-0.859,-59.492,0.198,0.159
		277,37,0,-0.467,0.859,61.471,0.143,0.468		277,37,0,-0.955,0.296,17.222,0.490,0.243		277,37,0,-0.736,-0.509,-34.670,0.065,0.180					277,37,0,-0.964,-0.258,-15.005,0.454,0.765		277,37,0,-0.998,-0.015,-0.861,0.513,0.265		277,37,0,-0.778,-0.615,-38.337,0.157,0.186
		287,37,0,-0.411,0.910,65.706,0.157,0.376		287,37,0,-0.935,0.355,20.798,0.551,0.282		287,37,0,-0.805,-0.592,-36.325,0.209,0.236					287,37,0,-0.986,-0.003,-0.169,0.226,0.537		287,37,0,-0.997,0.067,3.860,0.432,0.271		287,37,0,-0.898,-0.437,-25.948,0.175,0.246
		297,37,0,-0.244,0.683,70.325,0.122,0.309		297,37,0,-0.924,0.383,22.504,0.506,0.309		297,37,0,-0.845,-0.533,-32.246,0.253,0.310					297,37,0,-0.684,0.690,45.253,0.117,0.499		297,37,0,-0.990,-0.113,-6.492,0.300,0.328		297,37,0,-0.917,-0.397,-23.394,0.195,0.284
		307,37,0,-0.304,-0.747,-67.869,0.112,0.370		307,37,0,-0.920,0.389,22.935,0.322,0.332		307,37,0,-0.896,-0.441,-26.188,0.202,0.350					307,37,0,-0.600,0.798,53.053,0.149,0.716		307,37,0,-0.892,-0.365,-22.256,0.172,0.462		307,37,0,-0.907,-0.420,-24.826,0.168,0.297
		317,37,0,-0.933,-0.230,-13.862,0.164,0.469		317,37,0,-0.935,0.254,15.173,0.130,0.356		317,37,0,-0.886,-0.462,-27.574,0.164,0.424					317,37,0,-0.681,0.731,47.022,0.257,0.871		317,37,0,-0.539,-0.399,-36.525,0.116,0.584		317,37,0,-0.868,-0.470,-28.445,0.055,0.285
		327,37,0,-0.996,-0.047,-2.692,0.355,0.579		327,37,0,-0.957,0.113,6.714,0.108,0.351		327,37,0,-0.924,-0.380,-22.325,0.134,0.485					327,37,0,-0.802,0.593,36.455,0.320,0.649		327,37,0,-0.415,0.200,25.738,0.123,0.557		327,37,0,-0.603,-0.787,-52.571,0.105,0.283
		337,37,0,-0.991,0.043,2.510,0.237,0.573		337,37,0,-0.911,0.395,23.453,0.200,0.324		337,37,0,-0.821,-0.559,-34.223,0.195,0.476					337,37,0,-0.910,0.413,24.396,0.356,0.632		337,37,0,-0.504,0.827,58.631,0.174,0.434		337,37,0,-0.560,-0.813,-55.434,0.095,0.319
		347,37,0,-0.863,0.497,29.924,0.133,0.500		347,37,0,-0.848,0.523,31.687,0.339,0.310		347,37,0,-0.690,-0.724,-46.383,0.265,0.440					347,37,0,-0.966,0.251,14.551,0.357,0.769		347,37,0,-0.567,0.821,55.354,0.178,0.402		347,37,0,-0.680,0.230,18.734,0.061,0.362
		357,37,0,-0.959,0.152,9.014,0.051,0.140		357,37,0,-0.952,0.161,9.606,0.122,0.093		357,37,0,-0.907,-0.217,-13.472,0.078,0.131					357,37,0,-0.996,0.048,2.758,0.108,0.238		357,37,0,-0.879,0.239,15.174,0.051,0.126		357,37,0,-0.921,0.174,10.693,0.028,0.112
		7,47,0,-0.937,-0.349,-20.455,0.461,0.406		7,47,0,-0.734,-0.668,-42.289,0.207,0.184		7,47,0,-0.781,0.597,37.382,0.152,0.587					7,47,0,-0.534,-0.842,-57.618,0.296,0.495		7,47,0,-0.989,0.123,7.087,0.168,0.339		7,47,0,-0.919,-0.266,-16.151,0.164,0.297
		17,47,0,-0.839,-0.536,-32.567,0.419,0.406		17,47,0,-0.879,-0.461,-27.647,0.228,0.252		17,47,0,-0.447,0.893,63.385,0.209,0.523					17,47,0,-0.656,-0.754,-48.950,0.483,0.613		17,47,0,-0.980,-0.188,-10.848,0.259,0.494		17,47,0,-0.328,-0.494,-56.407,0.126,0.384
		27,47,0,-0.670,-0.739,-47.825,0.473,0.517		27,47,0,-0.971,-0.190,-11.057,0.215,0.281		27,47,0,-0.508,0.853,59.215,0.207,0.476					27,47,0,-0.666,-0.746,-48.249,0.696,0.866		27,47,0,-0.956,-0.293,-17.064,0.461,0.784		27,47,0,-0.148,0.786,79.354,0.170,0.338
		37,47,0,-0.521,-0.853,-58.550,0.467,0.564		37,47,0,-0.997,-0.030,-1.724,0.201,0.262		37,47,0,-0.724,0.673,42.889,0.176,0.363					37,47,0,-0.605,-0.794,-52.692,0.681,0.873		37,47,0,-0.942,-0.329,-19.245,0.414,0.786		37,47,0,-0.302,0.952,72.383,0.131,0.264
		47,47,0,-0.537,-0.843,-57.490,0.389,0.483		47,47,0,-0.998,0.052,2.967,0.208,0.251		47,47,0,-0.649,0.723,48.104,0.098,0.239					47,47,0,-0.495,-0.868,-60.317,0.498,0.686		47,47,0,-0.961,0.044,2.615,0.220,0.662		47,47,0,-0.549,0.801,55.562,0.075,0.222
		57,47,0,-0.645,-0.762,-49.752,0.280,0.403		57,47,0,-0.998,-0.050,-2.894,0.327,0.236		57,47,0,-0.141,0.039,15.399,0.089,0.211					57,47,0,-0.618,-0.746,-50.399,0.170,0.522		57,47,0,-0.922,0.335,19.944,0.238,0.557		57,47,0,-0.686,0.697,45.471,0.089,0.203
		67,47,0,-0.831,-0.548,-33.399,0.219,0.399		67,47,0,-0.991,-0.121,-6.952,0.396,0.221		67,47,0,-0.675,-0.706,-46.271,0.118,0.306					67,47,0,-0.952,-0.285,-16.664,0.149,0.610		67,47,0,-0.976,-0.026,-1.508,0.288,0.439		67,47,0,-0.819,0.549,33.840,0.142,0.210
		77,47,0,-0.927,-0.373,-21.939,0.248,0.477		77,47,0,-0.936,-0.326,-19.204,0.337,0.226		77,47,0,-0.879,-0.473,-28.312,0.237,0.433					77,47,0,-0.798,-0.589,-36.414,0.224,0.782		77,47,0,-0.954,-0.289,-16.843,0.333,0.373		77,47,0,-0.978,0.178,10.327,0.184,0.238
		87,47,0,-0.907,-0.419,-24.810,0.332,0.523		87,47,0,-0.753,-0.640,-40.385,0.273,0.262		87,47,0,-0.947,-0.313,-18.291,0.308,0.404					87,47,0,-0.679,-0.724,-46.829,0.227,0.834		87,47,0,-0.849,-0.515,-31.229,0.264,0.315		87,47,0,-0.999,-0.017,-0.968,0.205,0.288
		97,47,0,-0.893,-0.443,-26.368,0.331,0.482		97,47,0,-0.872,-0.382,-23.650,0.199,0.252		97,47,0,-0.967,-0.255,-14.789,0.366,0.318					97,47,0,-0.635,-0.593,-43.055,0.089,0.768		97,47,0,-0.480,-0.657,-53.832,0.187,0.292		97,47,0,-0.988,-0.138,-7.970,0.144,0.316
		107,47,0,-0.961,-0.245,-14.322,0.363,0.463		107,47,0,-0.994,0.013,0.778,0.382,0.234		107,47,0,-0.977,-0.206,-11.930,0.320,0.243					107,47,0,-0.817,0.433,27.933,0.094,0.600		107,47,0,-0.494,0.685,54.216,0.276,0.299		107,47,0,-0.960,0.087,5.178,0.087,0.285
		117,47,0,-0.992,-0.097,-5.601,0.505,0.487		117,47,0,-0.995,-0.081,-4.659,0.472,0.191		117,47,0,-0.998,0.020,1.138,0.257,0.212					117,47,0,-0.942,0.334,19.525,0.333,0.607		117,47,0,-0.748,0.662,41.542,0.519,0.295		117,47,0,-0.833,0.552,33.557,0.277,0.235
		127,47,0,-0.995,-0.068,-3.931,0.526,0.444		127,47,0,-0.977,-0.212,-12.232,0.479,0.133		127,47,0,-0.997,0.035,1.998,0.227,0.216					127,47,0,-0.919,0.393,23.157,0.464,0.667		127,47,0,-0.799,0.600,36.905,0.442,0.247		127,47,0,-0.806,0.590,36.222,0.500,0.294
		137,47,0,-0.986,-0.144,-8.290,0.516,0.369		137,47,0,-0.960,-0.278,-16.122,0.473,0.107		137,47,0,-0.996,-0.064,-3.673,0.300,0.199					137,47,0,-0.867,0.497,29.857,0.409,0.582		137,47,0,-0.778,0.562,35.855,0.159,0.193		137,47,0,-0.749,0.662,41.441,0.658,0.371
		147,47,0,-0.976,-0.208,-12.024,0.481,0.263		147,47,0,-0.962,-0.260,-15.106,0.419,0.124		147,47,0,-0.983,-0.180,-10.358,0.441,0.198					147,47,0,-0.824,0.565,34.448,0.416,0.391		147,47,0,-0.483,0.367,37.191,0.084,0.163		147,47,0,-0.712,0.702,44.560,0.692,0.325
		157,47,0,-0.908,-0.398,-23.670,0.283,0.172		157,47,0,-0.968,-0.188,-10.995,0.333,0.132		157,47,0,-0.958,-0.280,-16.306,0.382,0.239					157,47,0,-0.811,0.583,35.729,0.369,0.246		157,47,0,-0.587,0.806,53.961,0.297,0.224		157,47,0,-0.653,0.757,49.226,0.540,0.211
		167,47,0,-0.331,-0.895,-69.728,0.162,0.140		167,47,0,-0.973,-0.124,-7.266,0.253,0.106		167,47,0,-0.815,-0.555,-34.238,0.202,0.279					167,47,0,-0.784,0.342,23.576,0.142,0.183		167,47,0,-0.479,0.868,61.087,0.383,0.368		167,47,0,-0.406,0.696,59.752,0.237,0.141
		177,47,0,-0.141,0.645,77.672,0.183,0.160		177,47,0,-0.988,0.001,0.080,0.157,0.088		177,47,0,-0.733,-0.674,-42.594,0.176,0.298					177,47,0,-0.866,-0.365,-22.849,0.149,0.168		177,47,0,-0.168,0.635,75.162,0.337,0.393		177,47,0,-0.548,-0.827,-56.488,0.302,0.158
		187,47,0,-0.466,0.875,61.960,0.172,0.203		187,47,0,-0.960,0.243,14.235,0.142,0.116		187,47,0,-0.905,-0.415,-24.660,0.323,0.322					187,47,0,-0.954,-0.276,-16.145,0.242,0.178		187,47,0,-0.152,-0.987,-81.235,0.390,0.281		187,47,0,-0.700,-0.713,-45.542,0.574,0.248
		197,47,0,-0.724,0.680,43.230,0.219,0.232		197,47,0,-0.917,0.354,21.130,0.162,0.179		197,47,0,-0.950,-0.309,-18.004,0.451,0.340					197,47,0,-0.933,-0.355,-20.853,0.358,0.248		197,47,0,-0.455,-0.880,-62.654,0.351,0.216		197,47,0,-0.738,-0.675,-42.421,0.673,0.313
		207,47,0,-0.903,0.423,25.083,0.310,0.242		207,47,0,-0.958,0.230,13.474,0.236,0.214		207,47,0,-0.925,-0.369,-21.745,0.342,0.275					207,47,0,-0.879,-0.476,-28.409,0.455,0.309		207,47,0,-0.752,-0.655,-41.044,0.300,0.296		207,47,0,-0.745,-0.667,-41.813,0.660,0.318
		217,47,0,-0.941,0.337,19.729,0.336,0.309		217,47,0,-0.913,0.100,6.262,0.160,0.227		217,47,0,-0.875,-0.462,-27.818,0.157,0.229					217,47,0,-0.904,-0.427,-25.310,0.481,0.314		217,47,0,-0.891,-0.440,-26.272,0.173,0.440		217,47,0,-0.730,-0.683,-43.123,0.566,0.265
		227,47,0,-0.970,0.237,13.715,0.289,0.388		227,47,0,-0.600,0.578,43.914,0.131,0.305		227,47,0,-0.863,0.252,16.273,0.070,0.186					227,47,0,-0.912,-0.409,-24.146,0.445,0.341		227,47,0,-0.932,-0.339,-19.986,0.140,0.372		227,47,0,-0.698,-0.716,-45.718,0.378,0.198
		237,47,0,-0.990,-0.061,-3.548,0.205,0.357		237,47,0,-0.905,0.242,14.965,0.242,0.303		237,47,0,-0.775,0.629,39.045,0.153,0.166					237,47,0,-0.838,-0.538,-32.696,0.247,0.358		237,47,0,-0.865,-0.499,-29.991,0.246,0.214		237,47,0,-0.545,-0.834,-56.849,0.233,0.189
		247,47,0,-0.871,-0.482,-28.925,0.123,0.275		247,47,0,-0.996,0.086,4.914,0.480,0.238		247,47,0,-0.778,0.626,38.806,0.103,0.157					247,47,0,-0.387,-0.087,-12.729,0.084,0.393		247,47,0,-0.867,-0.496,-29.762,0.294,0.170		247,47,0,-0.343,-0.939,-69.917,0.278,0.248
		257,47,0,-0.972,-0.011,-0.649,0.147,0.262		257,47,0,-0.994,0.110,6.330,0.646,0.234		257,47,0,-0.380,0.488,52.146,0.053,0.193					257,47,0,-0.837,0.337,21.891,0.119,0.519		257,47,0,-0.865,-0.497,-29.853,0.319,0.191		257,47,0,-0.353,-0.935,-69.301,0.310,0.282
		267,47,0,-0.976,0.207,11.958,0.249,0.386		267,47,0,-0.984,0.173,9.986,0.648,0.234		267,47,0,-0.151,0.165,47.588,0.098,0.245					267,47,0,-0.989,-0.089,-5.122,0.345,0.740		267,47,0,-0.951,-0.294,-17.193,0.385,0.207		267,47,0,-0.532,-0.836,-57.522,0.205,0.211
		277,47,0,-0.848,0.502,30.594,0.160,0.497		277,47,0,-0.960,0.279,16.235,0.564,0.220		277,47,0,-0.302,-0.705,-66.798,0.089,0.220					277,47,0,-0.993,0.016,0.934,0.404,0.850		277,47,0,-0.995,0.034,1.952,0.398,0.214		277,47,0,-0.901,-0.417,-24.865,0.157,0.224
		287,47,0,-0.583,0.806,54.126,0.133,0.418		287,47,0,-0.936,0.352,20.603,0.594,0.262		287,47,0,-0.833,-0.544,-33.124,0.155,0.261					287,47,0,-0.974,0.215,12.432,0.314,0.790		287,47,0,-0.987,0.152,8.769,0.378,0.242		287,47,0,-0.928,-0.368,-21.649,0.172,0.272
		297,47,0,-0.331,0.940,70.611,0.157,0.314		297,47,0,-0.946,0.320,18.699,0.521,0.292		297,47,0,-0.911,-0.410,-24.261,0.227,0.369					297,47,0,-0.830,0.527,32.383,0.131,0.708		297,47,0,-0.982,-0.144,-8.336,0.323,0.305		297,47,0,-0.854,-0.518,-31.236,0.202,0.261
		307,47,0,-0.125,-0.096,-37.422,0.169,0.391		307,47,0,-0.981,0.134,7.790,0.303,0.283		307,47,0,-0.950,-0.311,-18.158,0.220,0.378					307,47,0,-0.385,0.375,44.250,0.073,0.794		307,47,0,-0.773,-0.606,-38.102,0.264,0.488		307,47,0,-0.835,-0.547,-33.220,0.201,0.236
		317,47,0,-0.640,-0.703,-47.691,0.137,0.475		317,47,0,-0.860,-0.452,-27.718,0.173,0.354		317,47,0,-0.925,-0.375,-22.051,0.167,0.345					317,47,0,-0.489,0.676,54.135,0.116,0.749		317,47,0,-0.417,-0.906,-65.267,0.319,0.773		317,47,0,-0.746,-0.658,-41.407,0.111,0.220
		327,47,0,-0.962,-0.239,-13.952,0.237,0.489		327,47,0,-0.683,-0.713,-46.223,0.177,0.421		327,47,0,-0.857,-0.508,-30.655,0.105,0.316					327,47,0,-0.848,0.524,31.717,0.221,0.524		327,47,0,-0.334,-0.942,-70.473,0.272,0.741		327,47,0,-0.642,-0.752,-49.509,0.103,0.240
		337,47,0,-0.964,0.124,7.341,0.189,0.493		337,47,0,-0.883,-0.254,-16.063,0.118,0.344		337,47,0,-0.745,-0.663,-41.644,0.212,0.320					337,47,0,-0.908,0.417,24.682,0.336,0.542		337,47,0,-0.509,-0.573,-48.367,0.117,0.470		337,47,0,-0.749,-0.642,-40.611,0.099,0.297
		347,47,0,-0.806,0.587,36.090,0.222,0.547		347,47,0,-0.955,0.286,16.653,0.297,0.263		347,47,0,-0.656,-0.754,-48.969,0.343,0.388					347,47,0,-0.965,0.254,14.765,0.288,0.753		347,47,0,-0.958,-0.008,-0.478,0.154,0.410		347,47,0,-0.971,-0.119,-6.964,0.130,0.336
		357,47,0,-0.944,0.175,10.496,0.085,0.172		357,47,0,-0.984,0.097,5.620,0.122,0.074		357,47,0,-0.890,-0.232,-14.603,0.106,0.127					357,47,0,-0.997,0.045,2.584,0.076,0.251		357,47,0,-0.996,-0.005,-0.296,0.057,0.132		357,47,0,-0.997,0.010,0.546,0.055,0.101
		7,57,0,-0.937,-0.348,-20.391,0.564,0.442		7,57,0,-0.958,-0.232,-13.629,0.220,0.240		7,57,0,-0.453,0.878,62.700,0.155,0.546					7,57,0,-0.771,-0.626,-39.091,0.262,0.394		7,57,0,-0.990,0.079,4.592,0.126,0.268		7,57,0,-0.767,0.608,38.373,0.166,0.336
		17,57,0,-0.809,-0.580,-35.617,0.471,0.435		17,57,0,-0.906,-0.422,-24.996,0.380,0.375		17,57,0,-0.581,0.777,53.223,0.112,0.521					17,57,0,-0.742,-0.669,-42.036,0.468,0.476		17,57,0,-0.984,-0.167,-9.609,0.268,0.415		17,57,0,-0.366,0.920,68.286,0.192,0.445
		27,57,0,-0.668,-0.743,-48.047,0.522,0.609		27,57,0,-0.927,-0.372,-21.890,0.389,0.420		27,57,0,-0.952,0.087,5.247,0.107,0.439					27,57,0,-0.724,-0.690,-43.614,0.691,0.750		27,57,0,-0.948,-0.316,-18.450,0.499,0.679		27,57,0,-0.426,0.893,64.512,0.169,0.412
		37,57,0,-0.586,-0.808,-54.062,0.460,0.670		37,57,0,-0.981,-0.179,-10.348,0.357,0.377		37,57,0,-0.974,-0.113,-6.601,0.147,0.306					37,57,0,-0.692,-0.721,-46.168,0.658,0.807		37,57,0,-0.893,-0.447,-26.595,0.492,0.755		37,57,0,-0.669,0.726,47.338,0.091,0.312
		47,57,0,-0.599,-0.798,-53.101,0.363,0.546		47,57,0,-0.994,-0.077,-4.436,0.307,0.329		47,57,0,-0.949,-0.219,-13.008,0.086,0.210					47,57,0,-0.610,-0.789,-52.289,0.381,0.633		47,57,0,-0.865,-0.493,-29.662,0.319,0.657		47,57,0,-0.950,0.287,16.833,0.083,0.254
		57,57,0,-0.745,-0.659,-41.508,0.308,0.432		57,57,0,-0.986,-0.156,-9.003,0.351,0.282		57,57,0,-0.801,-0.381,-25.431,0.053,0.180					57,57,0,-0.809,-0.418,-27.322,0.106,0.539		57,57,0,-0.929,-0.355,-20.911,0.351,0.563		57,57,0,-0.907,0.415,24.564,0.187,0.226
		67,57,0,-0.862,-0.505,-30.376,0.297,0.426		67,57,0,-0.975,-0.221,-12.794,0.383,0.236		67,57,0,-0.849,-0.512,-31.077,0.140,0.238					67,57,0,-0.985,0.131,7.587,0.163,0.607		67,57,0,-0.946,-0.322,-18.815,0.626,0.663		67,57,0,-0.889,0.457,27.235,0.318,0.199
		77,57,0,-0.887,-0.461,-27.487,0.257,0.478		77,57,0,-0.869,-0.468,-28.313,0.291,0.199		77,57,0,-0.861,-0.508,-30.544,0.275,0.350					77,57,0,-0.957,-0.195,-11.505,0.166,0.736		77,57,0,-0.947,-0.321,-18.702,0.642,0.664		77,57,0,-0.951,0.302,17.611,0.325,0.183
		87,57,0,-0.918,-0.393,-23.188,0.296,0.530		87,57,0,-0.548,-0.832,-56.644,0.284,0.238		87,57,0,-0.922,-0.384,-22.582,0.343,0.371					87,57,0,-0.933,-0.323,-19.090,0.190,0.826		87,57,0,-0.952,-0.290,-16.960,0.409,0.428		87,57,0,-0.994,0.101,5.788,0.263,0.191
		97,57,0,-0.979,-0.151,-8.756,0.307,0.595		97,57,0,-0.706,-0.470,-33.646,0.112,0.255		97,57,0,-0.960,-0.279,-16.188,0.363,0.300					97,57,0,-0.992,0.010,0.589,0.160,0.847		97,57,0,-0.810,0.367,24.387,0.215,0.309		97,57,0,-0.997,-0.050,-2.896,0.162,0.202
		107,57,0,-0.995,0.086,4.933,0.413,0.652		107,57,0,-0.980,0.194,11.178,0.235,0.225		107,57,0,-0.986,-0.155,-8.929,0.358,0.223					107,57,0,-0.968,0.246,14.281,0.123,0.769		107,57,0,-0.607,0.794,52.626,0.509,0.351		107,57,0,-0.980,0.099,5.795,0.110,0.191
		117,57,0,-0.996,0.086,4.948,0.587,0.648		117,57,0,-0.967,-0.166,-9.735,0.271,0.154		117,57,0,-0.999,-0.031,-1.784,0.365,0.214					117,57,0,-0.975,0.214,12.376,0.192,0.705		117,57,0,-0.659,0.750,48.681,0.617,0.334		117,57,0,-0.900,0.434,25.733,0.230,0.182
		127,57,0,-0.997,0.078,4.462,0.633,0.561		127,57,0,-0.889,-0.435,-26.082,0.362,0.113		127,57,0,-0.992,-0.118,-6.790,0.309,0.238					127,57,0,-0.950,0.307,17.936,0.227,0.551		127,57,0,-0.707,0.706,44.988,0.439,0.213		127,57,0,-0.865,0.498,29.919,0.413,0.247
		137,57,0,-0.999,0.045,2.556,0.551,0.430		137,57,0,-0.941,-0.324,-19.015,0.405,0.105		137,57,0,-0.984,-0.178,-10.270,0.381,0.244					137,57,0,-0.868,0.492,29.516,0.192,0.425		137,57,0,-0.476,0.869,61.303,0.183,0.157		137,57,0,-0.789,0.613,37.823,0.575,0.298
		147,57,0,-0.996,-0.066,-3.800,0.432,0.296		147,57,0,-0.993,-0.022,-1.272,0.394,0.118		147,57,0,-0.981,-0.192,-11.078,0.548,0.275					147,57,0,-0.829,0.558,33.972,0.328,0.343		147,57,0,-0.563,0.820,55.523,0.289,0.185		147,57,0,-0.737,0.676,42.544,0.596,0.241
		157,57,0,-0.905,-0.386,-23.078,0.213,0.199		157,57,0,-0.959,0.267,15.536,0.421,0.125		157,57,0,-0.970,-0.241,-13.930,0.569,0.343					157,57,0,-0.812,0.582,35.661,0.353,0.241		157,57,0,-0.658,0.753,48.858,0.536,0.331		157,57,0,-0.661,0.749,48.552,0.461,0.161
		167,57,0,-0.177,-0.148,-39.873,0.150,0.175		167,57,0,-0.927,0.366,21.566,0.374,0.100		167,57,0,-0.926,-0.370,-21.788,0.380,0.346					167,57,0,-0.557,0.279,26.636,0.105,0.189		167,57,0,-0.634,0.773,50.665,0.483,0.509		167,57,0,-0.478,0.843,60.445,0.218,0.113
		177,57,0,-0.157,0.985,80.941,0.171,0.221		177,57,0,-0.956,0.276,16.070,0.224,0.081		177,57,0,-0.788,-0.611,-37.758,0.238,0.285					177,57,0,-0.630,-0.774,-50.867,0.166,0.178		177,57,0,-0.296,0.516,60.149,0.245,0.500		177,57,0,-0.501,-0.826,-58.759,0.241,0.113
		187,57,0,-0.406,0.738,61.166,0.086,0.237		187,57,0,-0.995,-0.034,-1.932,0.210,0.101		187,57,0,-0.749,-0.655,-41.133,0.212,0.245					187,57,0,-0.869,-0.460,-27.912,0.169,0.175		187,57,0,-0.253,-0.966,-75.345,0.360,0.353		187,57,0,-0.688,-0.725,-46.491,0.533,0.180
		197,57,0,-0.813,0.563,34.711,0.134,0.199		197,57,0,-0.982,-0.170,-9.845,0.266,0.171		197,57,0,-0.827,-0.550,-33.641,0.215,0.221					197,57,0,-0.971,-0.222,-12.867,0.229,0.227		197,57,0,-0.479,-0.871,-61.162,0.406,0.240		197,57,0,-0.735,-0.678,-42.676,0.643,0.276
		207,57,0,-0.919,0.382,22.576,0.237,0.193		207,57,0,-0.978,-0.204,-11.800,0.347,0.259		207,57,0,-0.813,-0.579,-35.481,0.211,0.212					207,57,0,-0.930,-0.360,-21.168,0.331,0.261		207,57,0,-0.745,-0.664,-41.704,0.448,0.271		207,57,0,-0.773,-0.634,-39.354,0.667,0.360
		217,57,0,-0.958,0.280,16.301,0.316,0.264		217,57,0,-0.816,-0.247,-16.850,0.151,0.327		217,57,0,-0.764,-0.642,-40.032,0.138,0.224					217,57,0,-0.916,-0.401,-23.637,0.444,0.280		217,57,0,-0.835,-0.548,-33.302,0.457,0.360		217,57,0,-0.768,-0.640,-39.771,0.634,0.337
		227,57,0,-0.986,0.153,8.814,0.321,0.361		227,57,0,-0.097,0.993,84.443,0.176,0.388		227,57,0,-0.887,-0.087,-5.625,0.050,0.192					227,57,0,-0.908,-0.418,-24.694,0.467,0.370		227,57,0,-0.848,-0.530,-31.995,0.484,0.334		227,57,0,-0.718,-0.695,-44.074,0.520,0.247
		237,57,0,-0.982,-0.125,-7.242,0.226,0.360		237,57,0,-0.286,0.843,71.268,0.105,0.285		237,57,0,-0.768,0.608,38.356,0.074,0.166					237,57,0,-0.879,-0.472,-28.225,0.273,0.409		237,57,0,-0.845,-0.535,-32.322,0.485,0.236		237,57,0,-0.548,-0.831,-56.589,0.347,0.228
		247,57,0,-0.743,-0.655,-41.403,0.177,0.326		247,57,0,-0.987,0.159,9.138,0.279,0.163		247,57,0,-0.896,0.062,3.986,0.048,0.179					247,57,0,-0.251,-0.053,-11.999,0.134,0.380		247,57,0,-0.852,-0.521,-31.442,0.259,0.212		247,57,0,-0.338,-0.941,-70.252,0.289,0.302
		257,57,0,-0.753,-0.602,-38.641,0.143,0.316		257,57,0,-0.990,0.140,8.052,0.507,0.139		257,57,0,-0.405,-0.879,-65.266,0.069,0.286					257,57,0,-0.519,0.793,56.792,0.151,0.416		257,57,0,-0.633,-0.760,-50.211,0.124,0.269		257,57,0,-0.362,-0.931,-68.743,0.257,0.354
		267,57,0,-0.946,0.065,3.913,0.142,0.400		267,57,0,-0.987,0.157,9.061,0.521,0.146		267,57,0,-0.269,-0.962,-74.366,0.125,0.413					267,57,0,-0.956,0.276,16.093,0.298,0.523		267,57,0,-0.876,-0.420,-25.643,0.166,0.266		267,57,0,-0.597,-0.782,-52.640,0.147,0.270
		277,57,0,-0.858,0.503,30.344,0.200,0.497		277,57,0,-0.968,0.250,14.479,0.491,0.162		277,57,0,-0.504,-0.832,-58.762,0.097,0.329					277,57,0,-0.968,0.248,14.355,0.422,0.639		277,57,0,-0.991,0.102,5.893,0.304,0.254		277,57,0,-0.954,-0.285,-16.634,0.144,0.296
		287,57,0,-0.751,0.655,41.094,0.163,0.430		287,57,0,-0.948,0.319,18.624,0.544,0.213		287,57,0,-0.922,-0.369,-21.802,0.158,0.312					287,57,0,-0.956,0.291,16.926,0.295,0.697		287,57,0,-0.980,0.192,11.088,0.349,0.293		287,57,0,-0.945,-0.317,-18.521,0.182,0.319
		297,57,0,-0.317,0.763,67.460,0.120,0.319		297,57,0,-0.966,0.256,14.834,0.493,0.251		297,57,0,-0.936,-0.350,-20.514,0.257,0.414					297,57,0,-0.516,0.082,8.999,0.087,0.642		297,57,0,-0.994,-0.066,-3.810,0.341,0.364		297,57,0,-0.812,-0.580,-35.545,0.222,0.257
		307,57,0,-0.222,-0.828,-74.970,0.210,0.419		307,57,0,-0.994,0.027,1.538,0.332,0.278		307,57,0,-0.935,-0.354,-20.734,0.251,0.399					307,57,0,-0.239,-0.971,-76.159,0.195,0.738		307,57,0,-0.855,-0.451,-27.795,0.228,0.545		307,57,0,-0.776,-0.630,-39.057,0.284,0.244
		317,57,0,-0.446,-0.893,-63.484,0.221,0.611		317,57,0,-0.764,-0.585,-37.449,0.203,0.417		317,57,0,-0.885,-0.459,-27.436,0.184,0.313					317,57,0,-0.190,-0.845,-77.309,0.160,0.736		317,57,0,-0.381,-0.921,-67.519,0.300,0.846		317,57,0,-0.788,-0.616,-38.024,0.299,0.261
		327,57,0,-0.475,-0.677,-54.980,0.131,0.531		327,57,0,-0.432,-0.899,-64.370,0.291,0.559		327,57,0,-0.812,-0.584,-35.721,0.170,0.256					327,57,0,-0.796,0.426,28.115,0.136,0.534		327,57,0,-0.393,-0.917,-66.820,0.294,0.816		327,57,0,-0.856,-0.514,-30.980,0.256,0.266
		337,57,0,-0.569,0.771,53.565,0.180,0.429		337,57,0,-0.644,-0.692,-47.065,0.161,0.454		337,57,0,-0.794,-0.604,-37.282,0.247,0.263					337,57,0,-0.865,0.499,29.950,0.278,0.456		337,57,0,-0.849,-0.435,-27.123,0.191,0.535		337,57,0,-0.871,-0.490,-29.341,0.261,0.288
		347,57,0,-0.692,0.719,46.112,0.358,0.509		347,57,0,-0.989,0.126,7.240,0.336,0.353		347,57,0,-0.705,-0.706,-45.073,0.341,0.323					347,57,0,-0.779,0.574,36.378,0.168,0.495		347,57,0,-0.996,-0.058,-3.328,0.359,0.509		347,57,0,-0.893,-0.445,-26.505,0.316,0.334
		357,57,0,-0.921,0.203,12.415,0.125,0.167		357,57,0,-0.994,0.061,3.535,0.151,0.103		357,57,0,-0.898,-0.225,-14.076,0.110,0.105					357,57,0,-0.906,0.182,11.383,0.033,0.160		357,57,0,-0.999,-0.008,-0.462,0.121,0.167		357,57,0,-0.978,-0.111,-6.503,0.105,0.106
		7,67,0,-0.925,-0.379,-22.303,0.612,0.418		7,67,0,-0.987,-0.094,-5.441,0.325,0.244		7,67,0,-0.372,0.912,67.818,0.134,0.577					7,67,0,-0.898,-0.440,-26.115,0.380,0.377		7,67,0,-0.974,-0.220,-12.715,0.274,0.229		7,67,0,-0.870,0.478,28.750,0.254,0.327
		17,67,0,-0.843,-0.531,-32.209,0.413,0.366		17,67,0,-0.922,-0.385,-22.652,0.437,0.363		17,67,0,-0.825,0.483,30.348,0.128,0.603					17,67,0,-0.820,-0.569,-34.754,0.367,0.368		17,67,0,-0.977,-0.211,-12.190,0.282,0.246		17,67,0,-0.791,0.577,36.103,0.205,0.428
		27,67,0,-0.753,-0.652,-40.875,0.344,0.472		27,67,0,-0.918,-0.396,-23.325,0.449,0.441		27,67,0,-0.994,0.015,0.872,0.194,0.499					27,67,0,-0.767,-0.640,-39.853,0.433,0.498		27,67,0,-0.963,-0.259,-15.044,0.452,0.353		27,67,0,-0.822,0.540,33.292,0.216,0.432
		37,67,0,-0.760,-0.643,-40.214,0.321,0.528		37,67,0,-0.952,-0.304,-17.706,0.439,0.466		37,67,0,-0.977,-0.197,-11.403,0.223,0.317					37,67,0,-0.786,-0.612,-37.914,0.418,0.525		37,67,0,-0.894,-0.437,-26.041,0.452,0.472		37,67,0,-0.856,0.509,30.728,0.205,0.349
		47,67,0,-0.796,-0.598,-36.954,0.297,0.527		47,67,0,-0.952,-0.301,-17.547,0.441,0.405		47,67,0,-0.982,-0.178,-10.255,0.199,0.220					47,67,0,-0.862,-0.447,-27.403,0.216,0.458		47,67,0,-0.795,-0.605,-37.279,0.395,0.517		47,67,0,-0.950,0.304,17.769,0.175,0.289
		57,67,0,-0.874,-0.478,-28.693,0.339,0.508		57,67,0,-0.945,-0.327,-19.077,0.501,0.315		57,67,0,-0.998,-0.046,-2.618,0.179,0.175					57,67,0,-0.988,0.061,3.511,0.177,0.483		57,67,0,-0.869,-0.489,-29.347,0.502,0.532		57,67,0,-0.944,0.325,19.006,0.228,0.237
		67,67,0,-0.926,-0.375,-22.043,0.402,0.484		67,67,0,-0.947,-0.319,-18.613,0.462,0.244		67,67,0,-0.949,-0.295,-17.264,0.163,0.165					67,67,0,-0.982,0.183,10.569,0.284,0.594		67,67,0,-0.936,-0.351,-20.586,0.728,0.786		67,67,0,-0.929,0.368,21.639,0.321,0.177
		77,67,0,-0.930,-0.366,-21.514,0.332,0.524		77,67,0,-0.926,-0.358,-21.142,0.265,0.170		77,67,0,-0.909,-0.413,-24.455,0.232,0.203					77,67,0,-0.992,0.115,6.608,0.327,0.790		77,67,0,-0.954,-0.299,-17.380,0.694,0.880		77,67,0,-0.974,0.218,12.614,0.372,0.168
		87,67,0,-0.962,-0.269,-15.620,0.331,0.615		87,67,0,-0.669,-0.643,-43.861,0.141,0.171		87,67,0,-0.949,-0.311,-18.128,0.296,0.246					87,67,0,-0.998,0.027,1.532,0.311,0.907		87,67,0,-0.982,-0.156,-9.038,0.428,0.617		87,67,0,-0.993,0.118,6.775,0.328,0.181
		97,67,0,-0.994,-0.080,-4.627,0.376,0.694		97,67,0,-0.784,0.025,1.862,0.102,0.211		97,67,0,-0.983,-0.171,-9.856,0.300,0.241					97,67,0,-0.998,0.051,2.919,0.249,0.911		97,67,0,-0.897,0.401,24.107,0.330,0.436		97,67,0,-0.994,0.095,5.483,0.167,0.171
		107,67,0,-0.996,0.040,2.301,0.442,0.711		107,67,0,-0.947,0.290,17.001,0.163,0.206		107,67,0,-0.996,-0.086,-4.926,0.368,0.228					107,67,0,-0.981,0.187,10.778,0.166,0.921		107,67,0,-0.650,0.756,49.332,0.481,0.367		107,67,0,-0.967,0.228,13.277,0.110,0.150
		117,67,0,-0.996,0.007,0.425,0.514,0.610		117,67,0,-0.814,-0.511,-32.106,0.179,0.150		117,67,0,-0.991,-0.124,-7.139,0.462,0.270					117,67,0,-0.990,0.135,7.741,0.157,0.890		117,67,0,-0.601,0.798,53.007,0.486,0.259		117,67,0,-0.954,0.284,16.589,0.146,0.145
		127,67,0,-0.998,0.031,1.765,0.509,0.452		127,67,0,-0.667,-0.742,-48.078,0.400,0.147		127,67,0,-0.975,-0.216,-12.476,0.450,0.304					127,67,0,-0.987,0.125,7.214,0.118,0.573		127,67,0,-0.698,0.669,43.785,0.204,0.151		127,67,0,-0.958,0.190,11.229,0.185,0.169
		137,67,0,-0.998,0.035,2.031,0.391,0.322		137,67,0,-0.782,-0.603,-37.606,0.366,0.144		137,67,0,-0.971,-0.237,-13.727,0.445,0.288					137,67,0,-0.928,0.364,21.427,0.194,0.359		137,67,0,-0.438,0.687,57.479,0.083,0.146		137,67,0,-0.835,0.500,30.897,0.225,0.166
		147,67,0,-0.980,-0.172,-9.977,0.297,0.228		147,67,0,-0.976,-0.012,-0.684,0.320,0.137		147,67,0,-0.988,-0.151,-8.689,0.526,0.319					147,67,0,-0.904,0.425,25.195,0.420,0.344		147,67,0,-0.682,0.729,46.903,0.316,0.224		147,67,0,-0.732,0.679,42.864,0.258,0.132
		157,67,0,-0.920,-0.369,-21.842,0.168,0.175		157,67,0,-0.919,0.391,23.045,0.452,0.134		157,67,0,-0.983,-0.177,-10.221,0.536,0.417					157,67,0,-0.866,0.496,29.786,0.380,0.290		157,67,0,-0.657,0.754,48.914,0.527,0.353		157,67,0,-0.702,0.712,45.412,0.212,0.104
		167,67,0,-0.401,0.605,56.434,0.103,0.167		167,67,0,-0.851,0.522,31.540,0.362,0.095		167,67,0,-0.948,-0.311,-18.160,0.374,0.453					167,67,0,-0.495,0.607,50.811,0.126,0.278		167,67,0,-0.598,0.800,53.252,0.402,0.454		167,67,0,-0.419,0.583,54.312,0.101,0.085
		177,67,0,-0.090,0.614,81.695,0.181,0.218		177,67,0,-0.839,0.421,26.659,0.106,0.077		177,67,0,-0.762,-0.627,-39.442,0.197,0.365					177,67,0,-0.583,-0.756,-52.324,0.123,0.284		177,67,0,-0.237,-0.072,-16.842,0.215,0.454		177,67,0,-0.437,-0.888,-63.827,0.174,0.084
		187,67,0,-0.150,-0.986,-81.355,0.129,0.239		187,67,0,-0.950,-0.297,-17.343,0.117,0.091		187,67,0,-0.490,-0.866,-60.495,0.166,0.283					187,67,0,-0.936,-0.321,-18.913,0.222,0.294		187,67,0,-0.348,-0.936,-69.607,0.383,0.363		187,67,0,-0.642,-0.766,-50.014,0.408,0.129
		197,67,0,-0.844,-0.201,-13.415,0.082,0.202		197,67,0,-0.950,-0.311,-18.141,0.249,0.141		197,67,0,-0.652,-0.735,-48.413,0.117,0.212					197,67,0,-0.992,-0.121,-6.938,0.350,0.378		197,67,0,-0.507,-0.859,-59.452,0.473,0.267		197,67,0,-0.723,-0.690,-43.630,0.549,0.206
		207,67,0,-0.988,0.149,8.579,0.263,0.195		207,67,0,-0.975,-0.216,-12.477,0.344,0.230		207,67,0,-0.917,-0.377,-22.367,0.140,0.182					207,67,0,-0.967,-0.252,-14.635,0.412,0.397		207,67,0,-0.657,-0.752,-48.887,0.531,0.275		207,67,0,-0.788,-0.616,-38.032,0.608,0.283
		217,67,0,-0.986,0.167,9.643,0.377,0.226		217,67,0,-0.976,0.079,4.650,0.194,0.321		217,67,0,-0.944,-0.305,-17.903,0.157,0.220					217,67,0,-0.910,-0.411,-24.338,0.426,0.384		217,67,0,-0.757,-0.652,-40.740,0.574,0.363		217,67,0,-0.786,-0.618,-38.198,0.615,0.294
		227,67,0,-0.995,0.092,5.289,0.427,0.295		227,67,0,-0.630,0.719,48.788,0.116,0.358		227,67,0,-0.973,-0.223,-12.916,0.166,0.220					227,67,0,-0.842,-0.537,-32.555,0.432,0.538		227,67,0,-0.849,-0.526,-31.771,0.610,0.405		227,67,0,-0.743,-0.669,-41.992,0.558,0.239
		237,67,0,-0.986,-0.116,-6.710,0.319,0.319		237,67,0,-0.813,0.381,25.128,0.121,0.258		237,67,0,-0.913,-0.377,-22.421,0.118,0.175					237,67,0,-0.857,-0.512,-30.837,0.316,0.610		237,67,0,-0.909,-0.411,-24.344,0.556,0.366		237,67,0,-0.644,-0.760,-49.731,0.384,0.202
		247,67,0,-0.818,-0.557,-34.224,0.250,0.345		247,67,0,-0.994,0.104,5.971,0.308,0.145		247,67,0,-0.748,-0.650,-40.991,0.118,0.189					247,67,0,-0.587,-0.491,-39.913,0.108,0.445		247,67,0,-0.941,-0.328,-19.203,0.323,0.391		247,67,0,-0.364,-0.924,-68.504,0.227,0.230
		257,67,0,-0.633,-0.769,-50.511,0.236,0.411		257,67,0,-0.989,0.151,8.667,0.337,0.110		257,67,0,-0.269,-0.950,-74.183,0.116,0.354					257,67,0,-0.257,0.937,74.670,0.138,0.347		257,67,0,-0.852,-0.461,-28.435,0.156,0.530		257,67,0,-0.180,-0.505,-70.351,0.146,0.252
		267,67,0,-0.361,-0.452,-51.427,0.140,0.459		267,67,0,-0.995,0.085,4.865,0.281,0.119		267,67,0,-0.139,-0.253,-61.249,0.109,0.551					267,67,0,-0.722,0.644,41.748,0.166,0.330		267,67,0,-0.936,-0.284,-16.871,0.163,0.482		267,67,0,-0.519,0.099,10.816,0.049,0.211
		277,67,0,-0.683,0.712,46.212,0.228,0.432		277,67,0,-0.985,0.148,8.521,0.330,0.137		277,67,0,-0.693,-0.046,-3.816,0.057,0.434					277,67,0,-0.934,0.352,20.626,0.246,0.346		277,67,0,-0.991,0.121,6.953,0.278,0.388		277,67,0,-0.938,-0.292,-17.279,0.072,0.247
		287,67,0,-0.795,0.606,37.287,0.271,0.358		287,67,0,-0.934,0.355,20.818,0.423,0.186		287,67,0,-0.990,-0.130,-7.479,0.191,0.371					287,67,0,-0.870,0.420,25.801,0.126,0.384		287,67,0,-0.987,0.154,8.867,0.345,0.380		287,67,0,-0.857,-0.487,-29.623,0.132,0.259
		297,67,0,-0.466,0.290,31.896,0.111,0.294		297,67,0,-0.935,0.352,20.647,0.442,0.241		297,67,0,-0.970,-0.239,-13.863,0.250,0.409					297,67,0,-0.149,-0.454,-71.870,0.117,0.396		297,67,0,-0.999,-0.009,-0.516,0.352,0.429		297,67,0,-0.736,-0.673,-42.422,0.194,0.231
		307,67,0,-0.419,-0.905,-65.149,0.239,0.399		307,67,0,-0.983,0.176,10.165,0.394,0.306		307,67,0,-0.952,-0.302,-17.605,0.167,0.365					307,67,0,-0.201,-0.979,-78.375,0.255,0.534		307,67,0,-0.991,-0.036,-2.066,0.230,0.541		307,67,0,-0.748,-0.663,-41.526,0.311,0.283
		317,67,0,-0.452,-0.892,-63.102,0.252,0.690		317,67,0,-0.905,-0.195,-12.149,0.173,0.420		317,67,0,-0.687,-0.642,-43.101,0.085,0.310					317,67,0,-0.256,-0.964,-75.138,0.195,0.635		317,67,0,-0.630,-0.374,-30.675,0.094,0.685		317,67,0,-0.800,-0.599,-36.838,0.439,0.367
		327,67,0,-0.200,-0.631,-72.421,0.205,0.659		327,67,0,-0.298,-0.952,-72.632,0.201,0.488		327,67,0,-0.820,-0.559,-34.304,0.150,0.275					327,67,0,-0.548,-0.486,-41.575,0.063,0.529		327,67,0,-0.718,-0.427,-30.765,0.114,0.676		327,67,0,-0.854,-0.520,-31.323,0.423,0.355
		337,67,0,-0.241,0.966,75.971,0.307,0.470		337,67,0,-0.660,-0.530,-38.783,0.135,0.413		337,67,0,-0.876,-0.483,-28.858,0.282,0.267					337,67,0,-0.464,0.146,17.431,0.106,0.400		337,67,0,-0.975,0.105,6.137,0.254,0.541		337,67,0,-0.877,-0.481,-28.726,0.369,0.335
		347,67,0,-0.529,0.839,57.751,0.331,0.382		347,67,0,-0.978,0.199,11.516,0.444,0.418		347,67,0,-0.860,-0.505,-30.446,0.323,0.272					347,67,0,-0.175,0.174,44.838,0.153,0.317		347,67,0,-0.960,0.256,14.917,0.419,0.561		347,67,0,-0.851,-0.525,-31.690,0.465,0.411
		357,67,0,-0.903,0.221,13.745,0.103,0.109		357,67,0,-0.991,0.074,4.253,0.179,0.136		357,67,0,-0.949,-0.165,-9.860,0.097,0.082					357,67,0,-0.723,-0.060,-4.722,0.056,0.096		357,67,0,-0.987,0.081,4.671,0.137,0.181		357,67,0,-0.956,-0.156,-9.267,0.156,0.137
		7,77,0,-0.894,-0.448,-26.603,0.559,0.442		7,77,0,-0.994,-0.075,-4.340,0.428,0.164		7,77,0,-0.971,0.163,9.546,0.196,0.491					7,77,0,-0.850,-0.525,-31.715,0.393,0.440		7,77,0,-0.944,-0.329,-19.195,0.371,0.348		7,77,0,-0.991,0.075,4.344,0.273,0.273
		17,77,0,-0.923,-0.379,-22.309,0.349,0.409		17,77,0,-0.966,-0.241,-14.020,0.455,0.248		17,77,0,-0.990,0.134,7.720,0.307,0.542					17,77,0,-0.872,-0.479,-28.785,0.254,0.408		17,77,0,-0.981,-0.172,-9.954,0.358,0.280		17,77,0,-0.986,0.148,8.521,0.329,0.388
		27,77,0,-0.957,-0.274,-15.990,0.274,0.468		27,77,0,-0.948,-0.306,-17.912,0.415,0.333		27,77,0,-0.995,0.094,5.381,0.312,0.483					27,77,0,-0.943,-0.269,-15.895,0.228,0.512		27,77,0,-0.999,-0.022,-1.271,0.553,0.351		27,77,0,-0.983,0.176,10.160,0.393,0.434
		37,77,0,-0.947,-0.310,-18.151,0.288,0.444		37,77,0,-0.898,-0.435,-25.831,0.375,0.367		37,77,0,-0.999,-0.020,-1.165,0.276,0.343					37,77,0,-0.976,-0.176,-10.195,0.356,0.543		37,77,0,-0.991,-0.091,-5.244,0.497,0.437		37,77,0,-0.970,0.232,13.468,0.347,0.364
		47,77,0,-0.955,-0.280,-16.325,0.306,0.450		47,77,0,-0.859,-0.505,-30.455,0.422,0.318		47,77,0,-0.995,-0.100,-5.764,0.317,0.266					47,77,0,-0.997,-0.046,-2.613,0.413,0.497		47,77,0,-0.922,-0.349,-20.753,0.307,0.425		47,77,0,-0.946,0.320,18.702,0.249,0.295
		57,77,0,-0.966,-0.249,-14.477,0.392,0.509		57,77,0,-0.898,-0.436,-25.895,0.533,0.280		57,77,0,-0.989,-0.143,-8.226,0.296,0.222					57,77,0,-0.998,0.052,2.994,0.404,0.492		57,77,0,-0.824,-0.563,-34.324,0.341,0.425		57,77,0,-0.915,0.401,23.648,0.214,0.219
		67,77,0,-0.957,-0.287,-16.665,0.472,0.558		67,77,0,-0.934,-0.355,-20.835,0.514,0.247		67,77,0,-0.963,-0.269,-15.612,0.222,0.184					67,77,0,-0.993,0.111,6.372,0.441,0.595		67,77,0,-0.874,-0.476,-28.544,0.504,0.558		67,77,0,-0.924,0.377,22.179,0.269,0.168
		77,77,0,-0.943,-0.331,-19.347,0.449,0.642		77,77,0,-0.975,-0.214,-12.396,0.341,0.173		77,77,0,-0.974,-0.219,-12.644,0.196,0.170					77,77,0,-0.989,0.147,8.446,0.537,0.863		77,77,0,-0.940,-0.339,-19.829,0.515,0.615		77,77,0,-0.974,0.217,12.574,0.359,0.177
		87,77,0,-0.961,-0.273,-15.877,0.456,0.688		87,77,0,-0.939,0.254,15.106,0.206,0.150		87,77,0,-0.990,-0.141,-8.116,0.219,0.171					87,77,0,-0.992,0.125,7.168,0.503,0.881		87,77,0,-0.974,-0.210,-12.174,0.321,0.527		87,77,0,-0.987,0.156,8.982,0.356,0.182
		97,77,0,-0.973,-0.225,-13.043,0.434,0.606		97,77,0,-0.828,0.560,34.066,0.360,0.211		97,77,0,-0.997,-0.066,-3.782,0.246,0.181					97,77,0,-0.998,-2.173E-4,-0.012,0.305,0.717		97,77,0,-0.973,0.158,9.208,0.244,0.432		97,77,0,-0.983,0.181,10.458,0.218,0.154
		107,77,0,-0.953,-0.285,-16.640,0.418,0.585		107,77,0,-0.841,0.541,32.770,0.313,0.220		107,77,0,-0.994,-0.096,-5.513,0.318,0.204					107,77,0,-0.943,-0.211,-12.626,0.123,0.720		107,77,0,-0.884,0.417,25.252,0.291,0.323		107,77,0,-0.960,0.274,15.909,0.123,0.133
		117,77,0,-0.910,-0.397,-23.561,0.414,0.542		117,77,0,-0.755,-0.330,-23.621,0.145,0.165		117,77,0,-0.972,-0.231,-13.367,0.411,0.261					117,77,0,-0.908,-0.265,-16.260,0.091,0.682		117,77,0,-0.883,0.372,22.831,0.251,0.206		117,77,0,-0.981,0.074,4.302,0.099,0.132
		127,77,0,-0.925,-0.347,-20.565,0.302,0.352		127,77,0,-0.573,-0.819,-55.048,0.450,0.193		127,77,0,-0.957,-0.291,-16.917,0.447,0.308					127,77,0,-0.920,-0.296,-17.847,0.074,0.453		127,77,0,-0.961,-0.082,-4.897,0.128,0.146		127,77,0,-0.873,-0.449,-27.200,0.120,0.144
		137,77,0,-0.982,-0.174,-10.073,0.256,0.228		137,77,0,-0.599,-0.797,-53.069,0.451,0.191		137,77,0,-0.970,-0.238,-13.785,0.412,0.317					137,77,0,-0.970,0.211,12.297,0.166,0.311		137,77,0,-0.849,0.129,8.674,0.056,0.162		137,77,0,-0.480,-0.827,-59.900,0.112,0.135
		147,77,0,-0.973,-0.230,-13.312,0.300,0.183		147,77,0,-0.897,-0.313,-19.248,0.237,0.140		147,77,0,-0.998,-0.050,-2.843,0.435,0.370					147,77,0,-0.918,0.395,23.314,0.393,0.296		147,77,0,-0.779,0.627,38.822,0.207,0.244		147,77,0,-0.302,0.320,46.677,0.080,0.114
		157,77,0,-0.988,-0.054,-3.114,0.234,0.166		157,77,0,-0.938,0.328,19.268,0.281,0.111		157,77,0,-0.998,-0.043,-2.467,0.447,0.526					157,77,0,-0.788,0.598,37.180,0.340,0.282		157,77,0,-0.790,0.600,37.215,0.318,0.345		157,77,0,-0.602,0.794,52.831,0.095,0.101
		167,77,0,-0.853,0.477,29.226,0.173,0.160		167,77,0,-0.771,0.603,38.040,0.158,0.081		167,77,0,-0.985,-0.154,-8.893,0.301,0.646					167,77,0,-0.389,0.913,66.913,0.248,0.337		167,77,0,-0.879,0.322,20.106,0.217,0.425		167,77,0,-0.188,0.164,41.065,0.096,0.096
		177,77,0,-0.263,0.929,74.216,0.183,0.182		177,77,0,-0.661,0.083,7.196,0.033,0.080		177,77,0,-0.706,-0.647,-42.537,0.131,0.550					177,77,0,-0.280,-0.025,-5.062,0.134,0.394		177,77,0,-0.660,-0.632,-43.770,0.217,0.425		177,77,0,-0.409,-0.906,-65.689,0.214,0.101
		187,77,0,-0.082,0.336,76.346,0.185,0.208		187,77,0,-0.978,-0.183,-10.598,0.092,0.099		187,77,0,-0.462,-0.884,-62.415,0.232,0.426					187,77,0,-0.850,-0.502,-30.570,0.220,0.434		187,77,0,-0.487,-0.870,-60.756,0.427,0.362		187,77,0,-0.604,-0.796,-52.834,0.420,0.150
		197,77,0,-0.767,0.421,28.750,0.125,0.207		197,77,0,-0.973,-0.221,-12.779,0.190,0.120		197,77,0,-0.657,-0.742,-48.463,0.234,0.285					197,77,0,-0.957,-0.280,-16.301,0.363,0.503		197,77,0,-0.529,-0.848,-58.041,0.571,0.303		197,77,0,-0.662,-0.748,-48.497,0.494,0.193
		207,77,0,-0.936,0.343,20.127,0.302,0.217		207,77,0,-0.993,-0.106,-6.069,0.305,0.164		207,77,0,-0.935,-0.337,-19.845,0.222,0.215					207,77,0,-0.957,-0.287,-16.710,0.436,0.494		207,77,0,-0.622,-0.782,-51.480,0.621,0.307		207,77,0,-0.714,-0.698,-44.381,0.470,0.200
		217,77,0,-0.952,0.297,17.324,0.363,0.233		217,77,0,-0.996,0.036,2.069,0.351,0.243		217,77,0,-0.969,-0.247,-14.333,0.285,0.278					217,77,0,-0.905,-0.420,-24.923,0.370,0.449		217,77,0,-0.749,-0.658,-41.311,0.601,0.424		217,77,0,-0.728,-0.684,-43.206,0.509,0.218
		227,77,0,-0.994,0.095,5.443,0.433,0.269		227,77,0,-0.985,0.120,6.975,0.348,0.273		227,77,0,-0.948,-0.318,-18.551,0.310,0.292					227,77,0,-0.778,-0.626,-38.810,0.347,0.576		227,77,0,-0.898,-0.432,-25.707,0.614,0.568		227,77,0,-0.724,-0.689,-43.583,0.529,0.229
		237,77,0,-0.994,-0.083,-4.799,0.389,0.280		237,77,0,-0.995,0.095,5.444,0.398,0.215		237,77,0,-0.902,-0.428,-25.391,0.269,0.198					237,77,0,-0.746,-0.665,-41.714,0.301,0.637		237,77,0,-0.964,-0.260,-15.107,0.620,0.595		237,77,0,-0.754,-0.656,-40.995,0.414,0.201
		247,77,0,-0.928,-0.361,-21.284,0.315,0.324		247,77,0,-0.991,0.130,7.444,0.466,0.184		247,77,0,-0.717,-0.678,-43.372,0.188,0.166					247,77,0,-0.769,-0.624,-39.068,0.122,0.429		247,77,0,-0.984,-0.175,-10.076,0.512,0.643		247,77,0,-0.639,-0.739,-49.122,0.170,0.181
		257,77,0,-0.780,-0.616,-38.307,0.289,0.453		257,77,0,-0.986,0.164,9.442,0.401,0.220		257,77,0,-0.203,-0.848,-76.549,0.178,0.268					257,77,0,-0.388,0.759,62.905,0.063,0.299		257,77,0,-0.980,-0.196,-11.322,0.479,0.853		257,77,0,-0.472,0.220,24.947,0.060,0.167
		267,77,0,-0.496,-0.851,-59.744,0.196,0.469		267,77,0,-0.997,0.006,0.367,0.292,0.252		267,77,0,-0.186,0.977,79.217,0.187,0.384					267,77,0,-0.588,0.614,46.247,0.057,0.252		267,77,0,-0.984,-0.178,-10.235,0.418,0.764		267,77,0,-0.831,0.353,22.998,0.047,0.158
		277,77,0,-0.608,0.573,43.287,0.144,0.380		277,77,0,-0.996,-0.041,-2.339,0.296,0.236		277,77,0,-0.670,0.676,45.273,0.113,0.313					277,77,0,-0.968,0.038,2.221,0.073,0.252		277,77,0,-0.997,0.020,1.165,0.310,0.598		277,77,0,-0.686,-0.692,-45.248,0.068,0.178
		287,77,0,-0.867,0.492,29.598,0.222,0.347		287,77,0,-0.945,0.309,18.129,0.279,0.244		287,77,0,-0.980,-0.149,-8.634,0.193,0.303					287,77,0,-0.912,0.226,13.933,0.043,0.288		287,77,0,-0.994,0.107,6.150,0.339,0.534		287,77,0,-0.627,-0.778,-51.146,0.168,0.191
		297,77,0,-0.800,-0.036,-2.605,0.078,0.304		297,77,0,-0.924,0.380,22.340,0.369,0.272		297,77,0,-0.931,-0.348,-20.504,0.231,0.354					297,77,0,-0.494,0.416,40.105,0.055,0.339		297,77,0,-0.997,0.069,3.938,0.325,0.468		297,77,0,-0.644,-0.765,-49.907,0.193,0.223
		307,77,0,-0.604,-0.794,-52.724,0.197,0.300		307,77,0,-0.968,0.247,14.323,0.396,0.304		307,77,0,-0.597,-0.678,-48.631,0.097,0.354					307,77,0,-0.643,-0.469,-36.079,0.085,0.415		307,77,0,-0.972,0.213,12.340,0.235,0.467		307,77,0,-0.740,-0.670,-42.184,0.248,0.320
		317,77,0,-0.563,-0.808,-55.167,0.143,0.485		317,77,0,-0.980,0.192,11.088,0.228,0.328		317,77,0,-0.068,0.757,84.837,0.136,0.361					317,77,0,-0.751,-0.605,-38.868,0.132,0.479		317,77,0,-0.896,0.442,26.242,0.189,0.547		317,77,0,-0.838,-0.542,-32.906,0.368,0.425
		327,77,0,-0.160,0.353,65.582,0.144,0.591		327,77,0,-0.496,-0.023,-2.687,0.050,0.327		327,77,0,-0.366,-0.148,-22.069,0.080,0.344					327,77,0,-0.624,-0.753,-50.340,0.123,0.451		327,77,0,-0.942,0.331,19.352,0.253,0.567		327,77,0,-0.872,-0.489,-29.287,0.369,0.432
		337,77,0,-0.173,0.985,80.018,0.336,0.490		337,77,0,-0.886,0.117,7.506,0.143,0.314		337,77,0,-0.851,-0.522,-31.533,0.188,0.329					337,77,0,-0.355,-0.932,-69.147,0.158,0.345		337,77,0,-0.932,0.359,21.039,0.426,0.556		337,77,0,-0.874,-0.486,-29.097,0.267,0.363
		347,77,0,-0.354,0.927,69.131,0.287,0.320		347,77,0,-0.948,0.317,18.494,0.442,0.366		347,77,0,-0.884,-0.466,-27.791,0.256,0.321					347,77,0,-0.587,-0.652,-47.960,0.102,0.273		347,77,0,-0.883,0.468,27.915,0.580,0.642		347,77,0,-0.835,-0.551,-33.414,0.336,0.357
		357,77,0,-0.875,0.243,15.509,0.064,0.079		357,77,0,-0.980,0.106,6.184,0.162,0.121		357,77,0,-0.961,-0.148,-8.763,0.079,0.094					357,77,0,-0.914,-0.129,-8.008,0.032,0.083		357,77,0,-0.962,0.145,8.587,0.186,0.207		357,77,0,-0.949,-0.168,-10.046,0.119,0.113
		7,87,0,-0.862,-0.505,-30.346,0.407,0.423		7,87,0,-0.999,0.030,1.709,0.560,0.138		7,87,0,-0.997,0.077,4.436,0.406,0.469					7,87,0,-0.781,-0.616,-38.282,0.235,0.411		7,87,0,-0.872,-0.482,-28.947,0.232,0.412		7,87,0,-0.990,-0.134,-7.700,0.246,0.252
		17,87,0,-0.954,-0.292,-16.994,0.360,0.503		17,87,0,-0.999,0.005,0.304,0.618,0.264		17,87,0,-0.996,0.083,4.744,0.420,0.479					17,87,0,-0.955,-0.024,-1.455,0.162,0.465		17,87,0,-0.970,-0.196,-11.406,0.289,0.358		17,87,0,-0.999,0.015,0.884,0.337,0.373
		27,87,0,-0.975,-0.223,-12.886,0.437,0.604		27,87,0,-0.998,-0.036,-2.070,0.536,0.365		27,87,0,-1.000,0.011,0.646,0.331,0.456					27,87,0,-0.985,0.151,8.699,0.326,0.649		27,87,0,-1.000,0.017,1.001,0.565,0.434		27,87,0,-0.995,0.101,5.814,0.409,0.460
		37,87,0,-0.971,-0.237,-13.725,0.452,0.542		37,87,0,-0.955,-0.244,-14.365,0.299,0.318		37,87,0,-1.000,0.005,0.296,0.254,0.376					37,87,0,-0.999,-0.002,-0.106,0.512,0.747		37,87,0,-1.000,0.021,1.188,0.525,0.494		37,87,0,-0.993,0.118,6.783,0.364,0.410
		47,87,0,-0.987,-0.158,-9.092,0.462,0.490		47,87,0,-0.635,-0.753,-49.894,0.242,0.240		47,87,0,-0.997,0.041,2.380,0.322,0.337					47,87,0,-0.997,-0.068,-3.894,0.574,0.721		47,87,0,-0.968,-0.169,-9.913,0.229,0.426		47,87,0,-0.964,0.254,14.736,0.235,0.310
		57,87,0,-0.991,-0.132,-7.590,0.495,0.521		57,87,0,-0.691,-0.702,-45.460,0.338,0.214		57,87,0,-0.992,0.070,4.015,0.286,0.327					57,87,0,-0.990,-0.126,-7.248,0.521,0.638		57,87,0,-0.550,-0.815,-55.958,0.197,0.392		57,87,0,-0.875,0.482,28.864,0.224,0.202
		67,87,0,-0.968,-0.246,-14.290,0.492,0.601		67,87,0,-0.882,-0.460,-27.533,0.329,0.194		67,87,0,-0.988,-0.111,-6.393,0.199,0.254					67,87,0,-0.991,-0.078,-4.474,0.456,0.558		67,87,0,-0.609,-0.778,-51.946,0.300,0.436		67,87,0,-0.850,0.524,31.632,0.311,0.161
		77,87,0,-0.909,-0.414,-24.498,0.497,0.711		77,87,0,-0.960,-0.273,-15.892,0.283,0.167		77,87,0,-0.982,-0.186,-10.744,0.237,0.203					77,87,0,-0.994,0.076,4.358,0.505,0.604		77,87,0,-0.884,-0.456,-27.275,0.342,0.421		77,87,0,-0.916,0.393,23.246,0.330,0.157
		87,87,0,-0.912,-0.406,-23.987,0.493,0.658		87,87,0,-0.970,0.097,5.735,0.250,0.159		87,87,0,-0.985,-0.170,-9.781,0.288,0.180					87,87,0,-0.990,0.137,7.869,0.492,0.542		87,87,0,-0.955,-0.295,-17.174,0.344,0.367		87,87,0,-0.969,0.243,14.096,0.298,0.136
		97,87,0,-0.938,-0.345,-20.203,0.391,0.452		97,87,0,-0.881,0.467,27.948,0.409,0.201		97,87,0,-0.997,-0.062,-3.566,0.295,0.175					97,87,0,-0.993,0.015,0.894,0.244,0.428		97,87,0,-0.992,-0.101,-5.825,0.309,0.355		97,87,0,-0.988,0.144,8.314,0.223,0.118
		107,87,0,-0.882,-0.466,-27.835,0.335,0.425		107,87,0,-0.875,0.479,28.694,0.359,0.194		107,87,0,-0.997,-0.060,-3.415,0.298,0.181					107,87,0,-0.577,-0.750,-52.426,0.090,0.449		107,87,0,-0.997,0.076,4.381,0.382,0.339		107,87,0,-0.976,-0.093,-5.425,0.116,0.119
		117,87,0,-0.774,-0.629,-39.106,0.331,0.438		117,87,0,-0.794,-0.317,-21.795,0.153,0.144		117,87,0,-0.974,-0.223,-12.881,0.278,0.210					117,87,0,-0.256,-0.752,-71.193,0.112,0.417		117,87,0,-0.996,0.081,4.668,0.432,0.273		117,87,0,-0.924,-0.335,-19.941,0.068,0.124
		127,87,0,-0.714,-0.693,-44.131,0.224,0.292		127,87,0,-0.545,-0.838,-56.949,0.412,0.174		127,87,0,-0.967,-0.251,-14.540,0.316,0.250					127,87,0,-0.288,0.299,46.079,0.093,0.329		127,87,0,-0.996,0.058,3.343,0.348,0.224		127,87,0,-0.638,0.234,20.135,0.068,0.136
		137,87,0,-0.913,-0.384,-22.804,0.213,0.181		137,87,0,-0.571,-0.815,-55.011,0.379,0.188		137,87,0,-0.989,-0.137,-7.889,0.348,0.285					137,87,0,-0.834,0.540,32.952,0.213,0.310		137,87,0,-0.957,0.260,15.180,0.213,0.208		137,87,0,-0.271,0.513,62.155,0.176,0.149
		147,87,0,-0.976,-0.211,-12.198,0.280,0.147		147,87,0,-0.899,-0.378,-22.792,0.236,0.144		147,87,0,-1.000,0.002,0.106,0.423,0.354					147,87,0,-0.863,0.504,30.312,0.431,0.345		147,87,0,-0.783,0.617,38.234,0.182,0.249		147,87,0,-0.517,0.836,58.274,0.202,0.147
		157,87,0,-0.984,0.082,4.767,0.185,0.142		157,87,0,-0.986,-0.050,-2.896,0.184,0.104		157,87,0,-1.000,-0.005,-0.276,0.435,0.535					157,87,0,-0.720,0.685,43.578,0.428,0.338		157,87,0,-0.889,0.420,25.291,0.218,0.366		157,87,0,-0.708,0.704,44.838,0.235,0.137
		167,87,0,-0.753,0.605,38.790,0.147,0.157		167,87,0,-0.798,-0.384,-25.690,0.056,0.077		167,87,0,-0.995,-0.087,-4.986,0.260,0.687					167,87,0,-0.447,0.891,63.341,0.386,0.382		167,87,0,-0.990,-0.087,-5.026,0.341,0.506		167,87,0,-0.449,0.879,62.973,0.200,0.119
		177,87,0,-0.252,0.961,75.304,0.230,0.205		177,87,0,-0.812,-0.533,-33.269,0.066,0.087		177,87,0,-0.686,-0.666,-44.153,0.120,0.637					177,87,0,-0.189,0.601,72.567,0.246,0.441		177,87,0,-0.880,-0.456,-27.412,0.386,0.520		177,87,0,-0.292,-0.566,-62.703,0.224,0.113
		187,87,0,-0.197,0.977,78.614,0.239,0.237		187,87,0,-0.996,-0.080,-4.611,0.151,0.111		187,87,0,-0.639,-0.766,-50.149,0.308,0.552					187,87,0,-0.619,-0.750,-50.444,0.204,0.464		187,87,0,-0.649,-0.756,-49.348,0.487,0.431		187,87,0,-0.584,-0.811,-54.228,0.466,0.167
		197,87,0,-0.808,0.540,33.728,0.200,0.218		197,87,0,-0.995,-0.102,-5.837,0.328,0.129		197,87,0,-0.764,-0.640,-39.974,0.384,0.392					197,87,0,-0.902,-0.426,-25.278,0.347,0.469		197,87,0,-0.584,-0.811,-54.222,0.606,0.337		197,87,0,-0.624,-0.782,-51.417,0.522,0.208
		207,87,0,-0.935,0.350,20.547,0.376,0.221		207,87,0,-0.995,-0.103,-5.889,0.527,0.179		207,87,0,-0.930,-0.351,-20.652,0.310,0.281					207,87,0,-0.941,-0.339,-19.829,0.387,0.443		207,87,0,-0.646,-0.762,-49.721,0.606,0.283		207,87,0,-0.630,-0.776,-50.921,0.414,0.188
		217,87,0,-0.958,0.267,15.543,0.360,0.241		217,87,0,-0.995,-0.099,-5.695,0.655,0.298		217,87,0,-0.979,-0.197,-11.372,0.300,0.302					217,87,0,-0.915,-0.401,-23.685,0.290,0.442		217,87,0,-0.766,-0.639,-39.838,0.530,0.330		217,87,0,-0.630,-0.776,-50.901,0.361,0.177
		227,87,0,-0.994,-0.048,-2.758,0.404,0.268		227,87,0,-0.997,-0.070,-3.991,0.666,0.359		227,87,0,-0.966,-0.254,-14.710,0.297,0.299					227,87,0,-0.820,-0.569,-34.769,0.266,0.511		227,87,0,-0.920,-0.386,-22.746,0.555,0.483		227,87,0,-0.640,-0.767,-50.144,0.418,0.201
		237,87,0,-0.977,-0.205,-11.837,0.393,0.263		237,87,0,-0.998,0.039,2.245,0.593,0.325		237,87,0,-0.959,-0.275,-16.006,0.266,0.206					237,87,0,-0.769,-0.637,-39.632,0.269,0.489		237,87,0,-0.976,-0.215,-12.403,0.568,0.558		237,87,0,-0.739,-0.671,-42.241,0.381,0.200
		247,87,0,-0.961,-0.271,-15.770,0.296,0.278		247,87,0,-0.984,0.176,10.119,0.571,0.375		247,87,0,-0.902,-0.376,-22.639,0.153,0.148					247,87,0,-0.839,-0.206,-13.789,0.091,0.380		247,87,0,-0.988,-0.154,-8.848,0.494,0.624		247,87,0,-0.820,-0.572,-34.898,0.232,0.185
		257,87,0,-0.925,-0.352,-20.846,0.225,0.376		257,87,0,-0.984,0.176,10.139,0.552,0.498		257,87,0,-0.317,-0.887,-70.349,0.107,0.174					257,87,0,-0.788,0.609,37.702,0.085,0.377		257,87,0,-0.981,-0.196,-11.314,0.580,0.825		257,87,0,-0.890,-0.446,-26.616,0.122,0.168
		267,87,0,-0.904,-0.300,-18.331,0.119,0.408		267,87,0,-0.998,0.010,0.547,0.498,0.526		267,87,0,-0.204,0.968,78.110,0.153,0.214					267,87,0,-0.984,4.528E-4,0.026,0.093,0.325		267,87,0,-0.986,-0.160,-9.197,0.515,0.794		267,87,0,-0.962,-0.271,-15.755,0.141,0.164
		277,87,0,-0.950,0.303,17.688,0.189,0.389		277,87,0,-0.993,-0.116,-6.684,0.472,0.442		277,87,0,-0.673,0.699,46.082,0.108,0.201					277,87,0,-0.988,-0.105,-6.062,0.116,0.270		277,87,0,-0.997,0.032,1.840,0.359,0.739		277,87,0,-0.885,-0.428,-25.841,0.100,0.160
		287,87,0,-0.946,0.324,18.911,0.197,0.377		287,87,0,-0.984,0.100,5.817,0.268,0.333		287,87,0,-0.951,-0.173,-10.292,0.106,0.221					287,87,0,-0.965,0.231,13.484,0.116,0.278		287,87,0,-0.995,0.101,5.824,0.416,0.712		287,87,0,-0.669,-0.739,-47.871,0.125,0.163
		297,87,0,-0.896,-0.199,-12.552,0.066,0.313		297,87,0,-0.931,0.364,21.339,0.304,0.297		297,87,0,-0.677,-0.700,-45.954,0.144,0.291					297,87,0,-0.901,0.429,25.488,0.152,0.358		297,87,0,-0.998,0.068,3.901,0.394,0.501		297,87,0,-0.692,-0.716,-46.008,0.129,0.221
		307,87,0,-0.687,-0.725,-46.545,0.120,0.247		307,87,0,-0.948,0.317,18.514,0.369,0.281		307,87,0,-0.305,-0.941,-72.052,0.151,0.355					307,87,0,-0.949,0.288,16.888,0.167,0.404		307,87,0,-0.984,0.146,8.460,0.236,0.369		307,87,0,-0.875,-0.442,-26.771,0.154,0.344
		317,87,0,-0.922,-0.174,-10.677,0.066,0.348		317,87,0,-0.949,0.313,18.237,0.234,0.250		317,87,0,-0.078,-0.238,-71.887,0.146,0.417					317,87,0,-0.985,-0.035,-2.061,0.168,0.382		317,87,0,-0.921,0.383,22.561,0.209,0.418		317,87,0,-0.962,-0.237,-13.820,0.266,0.451
		327,87,0,-0.654,0.581,41.599,0.064,0.468		327,87,0,-0.856,0.513,30.969,0.127,0.255		327,87,0,-0.401,0.635,57.728,0.055,0.427					327,87,0,-0.936,-0.247,-14.804,0.120,0.324		327,87,0,-0.943,0.332,19.424,0.288,0.482		327,87,0,-0.953,-0.288,-16.814,0.249,0.462
		337,87,0,-0.160,0.092,30.005,0.180,0.411		337,87,0,-0.935,0.350,20.506,0.251,0.291		337,87,0,-0.833,-0.518,-31.896,0.066,0.414					337,87,0,-0.851,-0.293,-18.963,0.076,0.290		337,87,0,-0.929,0.368,21.577,0.436,0.509		337,87,0,-0.933,-0.345,-20.312,0.120,0.354
		347,87,0,-0.225,0.181,38.887,0.169,0.282		347,87,0,-0.945,0.327,19.079,0.415,0.329		347,87,0,-0.708,-0.687,-44.131,0.110,0.373					347,87,0,-0.984,0.145,8.358,0.181,0.350		347,87,0,-0.896,0.442,26.275,0.606,0.590		347,87,0,-0.931,-0.333,-19.699,0.136,0.272
		357,87,0,-0.812,0.165,11.505,0.033,0.072		357,87,0,-0.980,0.107,6.205,0.139,0.103		357,87,0,-0.899,-0.218,-13.664,0.037,0.104					357,87,0,-0.996,0.049,2.831,0.075,0.119		357,87,0,-0.967,0.137,8.064,0.195,0.189		357,87,0,-0.975,-0.114,-6.674,0.053,0.079
		7,97,0,-0.940,-0.321,-18.857,0.349,0.395		7,97,0,-0.998,-0.026,-1.474,0.493,0.148		7,97,0,-0.980,0.174,10.085,0.307,0.421					7,97,0,-0.903,-0.194,-12.119,0.087,0.332		7,97,0,-0.742,-0.669,-42.050,0.137,0.291		7,97,0,-0.921,0.317,19.005,0.165,0.265
		17,97,0,-0.984,-0.167,-9.645,0.443,0.493		17,97,0,-1.000,0.022,1.285,0.617,0.246		17,97,0,-0.950,0.266,15.641,0.245,0.413					17,97,0,-0.935,0.354,20.763,0.260,0.415		17,97,0,-0.903,-0.387,-23.199,0.190,0.294		17,97,0,-0.932,0.293,17.445,0.210,0.288
		27,97,0,-0.977,-0.211,-12.185,0.520,0.545		27,97,0,-1.000,0.019,1.093,0.559,0.320		27,97,0,-0.985,0.007,0.396,0.147,0.394					27,97,0,-0.966,0.248,14.389,0.388,0.523		27,97,0,-0.997,-0.046,-2.629,0.373,0.329		27,97,0,-0.890,0.407,24.590,0.265,0.349
		37,97,0,-0.960,-0.278,-16.154,0.509,0.495		37,97,0,-0.965,0.131,7.720,0.252,0.276		37,97,0,-0.994,0.023,1.329,0.132,0.331					37,97,0,-0.998,0.013,0.763,0.493,0.554		37,97,0,-0.996,0.010,0.572,0.297,0.383		37,97,0,-0.915,0.353,21.110,0.200,0.339
		47,97,0,-0.959,-0.276,-16.056,0.490,0.484		47,97,0,-0.250,0.128,27.191,0.163,0.236		47,97,0,-0.944,0.311,18.210,0.220,0.350					47,97,0,-0.980,-0.187,-10.799,0.550,0.587		47,97,0,-0.604,-0.474,-38.129,0.101,0.391		47,97,0,-0.975,0.200,11.599,0.104,0.262
		57,97,0,-0.963,-0.261,-15.158,0.511,0.521		57,97,0,-0.358,-0.876,-67.800,0.234,0.216		57,97,0,-0.899,0.427,25.389,0.246,0.401					57,97,0,-0.946,-0.322,-18.802,0.569,0.615		57,97,0,-0.318,-0.947,-71.439,0.207,0.368		57,97,0,-0.852,0.475,29.164,0.099,0.177
		67,97,0,-0.946,-0.321,-18.747,0.520,0.577		67,97,0,-0.809,-0.572,-35.270,0.242,0.169		67,97,0,-0.940,0.296,17.499,0.150,0.278					67,97,0,-0.928,-0.368,-21.630,0.532,0.544		67,97,0,-0.499,-0.858,-59.827,0.252,0.392		67,97,0,-0.717,0.689,43.877,0.180,0.148
		77,97,0,-0.904,-0.426,-25.246,0.518,0.620		77,97,0,-0.931,-0.365,-21.415,0.300,0.159		77,97,0,-0.992,-0.071,-4.081,0.163,0.186					77,97,0,-0.953,-0.277,-16.187,0.437,0.476		77,97,0,-0.856,-0.504,-30.469,0.344,0.370		77,97,0,-0.847,0.504,30.767,0.153,0.128
		87,97,0,-0.903,-0.427,-25.318,0.480,0.514		87,97,0,-0.966,-0.240,-13.926,0.299,0.157		87,97,0,-0.985,-0.169,-9.759,0.198,0.179					87,97,0,-0.984,-0.106,-6.127,0.329,0.407		87,97,0,-0.962,-0.267,-15.506,0.457,0.319		87,97,0,-0.981,0.132,7.689,0.141,0.103
		97,97,0,-0.932,-0.362,-21.243,0.324,0.328		97,97,0,-0.987,0.050,2.883,0.307,0.150		97,97,0,-0.998,-0.024,-1.385,0.186,0.188					97,97,0,-0.988,0.087,5.028,0.172,0.347		97,97,0,-0.995,-0.093,-5.325,0.413,0.353		97,97,0,-0.990,-0.062,-3.565,0.130,0.114
		107,97,0,-0.909,-0.407,-24.095,0.224,0.284		107,97,0,-0.978,0.004,0.230,0.259,0.134		107,97,0,-0.998,-0.030,-1.716,0.228,0.179					107,97,0,-0.820,0.487,30.712,0.089,0.369		107,97,0,-0.998,0.051,2.934,0.363,0.396		107,97,0,-0.750,-0.589,-38.162,0.086,0.146
		117,97,0,-0.811,-0.569,-35.040,0.198,0.290		117,97,0,-0.814,-0.551,-34.091,0.229,0.113		117,97,0,-0.968,-0.241,-13.995,0.261,0.196					117,97,0,-0.623,0.692,47.993,0.092,0.348		117,97,0,-0.983,0.182,10.512,0.459,0.355		117,97,0,-0.633,-0.220,-19.167,0.066,0.163
		127,97,0,-0.680,-0.730,-47.009,0.210,0.246		127,97,0,-0.686,-0.720,-46.403,0.297,0.128		127,97,0,-0.962,-0.270,-15.653,0.298,0.247					127,97,0,-0.705,0.667,43.443,0.149,0.313		127,97,0,-0.972,0.230,13.308,0.486,0.304		127,97,0,-0.732,0.679,42.840,0.228,0.190
		137,97,0,-0.773,-0.626,-38.991,0.256,0.175		137,97,0,-0.834,-0.518,-31.820,0.266,0.168		137,97,0,-0.987,-0.149,-8.579,0.308,0.251					137,97,0,-0.865,0.501,30.094,0.389,0.413		137,97,0,-0.958,0.285,16.548,0.309,0.268		137,97,0,-0.659,0.747,48.575,0.333,0.198
		147,97,0,-0.874,-0.469,-28.219,0.183,0.131		147,97,0,-0.971,-0.234,-13.540,0.346,0.182		147,97,0,-0.999,-0.041,-2.375,0.369,0.259					147,97,0,-0.849,0.528,31.880,0.575,0.607		147,97,0,-0.588,0.653,48.005,0.119,0.300		147,97,0,-0.714,0.697,44.278,0.350,0.171
		157,97,0,-0.434,0.188,23.409,0.070,0.134		157,97,0,-0.926,-0.360,-21.264,0.237,0.141		157,97,0,-0.999,-0.037,-2.107,0.306,0.347					157,97,0,-0.769,0.636,39.607,0.563,0.536		157,97,0,-0.616,0.726,49.684,0.126,0.382		157,97,0,-0.755,0.654,40.905,0.321,0.147
		167,97,0,-0.202,0.970,78.269,0.172,0.168		167,97,0,-0.534,-0.807,-56.490,0.107,0.094		167,97,0,-0.615,-0.579,-43.272,0.137,0.460					167,97,0,-0.566,0.817,55.290,0.405,0.411		167,97,0,-0.983,0.007,0.389,0.212,0.449		167,97,0,-0.523,0.843,58.202,0.255,0.114
		177,97,0,-0.139,0.990,81.991,0.337,0.253		177,97,0,-0.137,-0.321,-66.798,0.108,0.099		177,97,0,-0.189,-0.976,-79.070,0.285,0.506					177,97,0,-0.186,0.502,69.696,0.233,0.393		177,97,0,-0.849,-0.508,-30.882,0.359,0.460		177,97,0,-0.232,-0.180,-37.833,0.232,0.101
		187,97,0,-0.142,0.989,81.845,0.324,0.286		187,97,0,-0.660,-0.457,-34.707,0.075,0.116		187,97,0,-0.502,-0.846,-59.297,0.309,0.469					187,97,0,-0.681,-0.663,-44.245,0.209,0.389		187,97,0,-0.674,-0.737,-47.576,0.576,0.443		187,97,0,-0.544,-0.838,-57.032,0.465,0.154
		197,97,0,-0.792,0.481,31.250,0.190,0.237		197,97,0,-0.988,-0.143,-8.236,0.306,0.119		197,97,0,-0.808,-0.577,-35.532,0.323,0.375					197,97,0,-0.934,-0.356,-20.874,0.470,0.451		197,97,0,-0.631,-0.776,-50.908,0.634,0.382		197,97,0,-0.615,-0.788,-52.019,0.597,0.214
		207,97,0,-0.986,0.162,9.329,0.443,0.235		207,97,0,-0.993,-0.117,-6.732,0.550,0.150		207,97,0,-0.966,-0.243,-14.119,0.311,0.300					207,97,0,-0.930,-0.366,-21.468,0.447,0.510		207,97,0,-0.676,-0.737,-47.455,0.548,0.314		207,97,0,-0.644,-0.765,-49.938,0.530,0.200
		217,97,0,-0.996,0.048,2.776,0.465,0.273		217,97,0,-0.993,-0.118,-6.800,0.633,0.266		217,97,0,-0.998,-0.050,-2.846,0.276,0.262					217,97,0,-0.903,-0.429,-25.389,0.299,0.572		217,97,0,-0.744,-0.665,-41.781,0.368,0.247		217,97,0,-0.623,-0.782,-51.470,0.369,0.163
		227,97,0,-0.979,-0.194,-11.197,0.501,0.330		227,97,0,-0.997,-0.075,-4.305,0.591,0.409		227,97,0,-0.994,-0.101,-5.776,0.232,0.249					227,97,0,-0.850,-0.526,-31.735,0.265,0.571		227,97,0,-0.906,-0.409,-24.289,0.313,0.258		227,97,0,-0.578,-0.816,-54.679,0.333,0.171
		237,97,0,-0.959,-0.284,-16.476,0.462,0.336		237,97,0,-0.998,0.040,2.272,0.506,0.470		237,97,0,-0.987,-0.162,-9.307,0.244,0.205					237,97,0,-0.862,-0.500,-30.112,0.250,0.457		237,97,0,-0.973,-0.228,-13.188,0.285,0.285		237,97,0,-0.654,-0.753,-49.011,0.247,0.187
		247,97,0,-0.988,-0.138,-7.969,0.359,0.328		247,97,0,-0.979,0.202,11.639,0.498,0.513		247,97,0,-0.993,-0.111,-6.402,0.207,0.170					247,97,0,-0.947,0.080,4.851,0.124,0.447		247,97,0,-0.926,-0.266,-16.003,0.207,0.309		247,97,0,-0.857,-0.501,-30.297,0.138,0.186
		257,97,0,-0.998,0.021,1.182,0.257,0.380		257,97,0,-0.979,0.202,11.687,0.511,0.588		257,97,0,-0.986,-0.076,-4.398,0.129,0.172					257,97,0,-0.891,0.434,25.962,0.132,0.529		257,97,0,-0.982,-0.185,-10.644,0.377,0.370		257,97,0,-0.951,-0.279,-16.379,0.114,0.177
		267,97,0,-0.990,0.133,7.630,0.187,0.432		267,97,0,-0.998,0.016,0.941,0.516,0.574		267,97,0,-0.948,0.070,4.218,0.098,0.196					267,97,0,-0.984,0.163,9.416,0.160,0.428		267,97,0,-0.995,-0.045,-2.578,0.407,0.421		267,97,0,-0.988,-0.134,-7.725,0.188,0.177
		277,97,0,-0.980,0.196,11.315,0.262,0.439		277,97,0,-0.995,-0.093,-5.342,0.541,0.474		277,97,0,-0.963,0.244,14.204,0.105,0.221					277,97,0,-0.966,0.238,13.816,0.172,0.328		277,97,0,-0.990,0.134,7.734,0.360,0.522		277,97,0,-0.990,-0.100,-5.790,0.168,0.163
		287,97,0,-0.972,0.223,12.900,0.207,0.335		287,97,0,-0.993,0.055,3.198,0.331,0.324		287,97,0,-0.960,0.271,15.742,0.114,0.246					287,97,0,-0.966,0.253,14.688,0.248,0.297		287,97,0,-0.989,0.146,8.422,0.417,0.541		287,97,0,-0.902,-0.258,-15.962,0.082,0.145
		297,97,0,-0.918,-0.177,-10.883,0.067,0.243		297,97,0,-0.922,0.382,22.491,0.267,0.270		297,97,0,-0.559,0.484,40.886,0.079,0.297					297,97,0,-0.972,0.229,13.260,0.244,0.332		297,97,0,-0.997,0.070,4.008,0.382,0.366		297,97,0,-0.908,-0.077,-4.833,0.065,0.183
		307,97,0,-0.727,-0.681,-43.111,0.089,0.220		307,97,0,-0.911,0.408,24.150,0.315,0.253		307,97,0,-0.378,0.225,30.775,0.080,0.357					307,97,0,-0.911,0.408,24.122,0.197,0.386		307,97,0,-0.999,-0.011,-0.612,0.229,0.253		307,97,0,-0.990,0.086,4.942,0.181,0.295
		317,97,0,-0.678,-0.436,-32.702,0.042,0.271		317,97,0,-0.950,0.310,18.070,0.265,0.217		317,97,0,-0.682,0.025,2.128,0.059,0.415					317,97,0,-0.923,0.374,22.044,0.203,0.390		317,97,0,-0.978,0.197,11.361,0.230,0.299		317,97,0,-0.997,0.061,3.474,0.291,0.423
		327,97,0,-0.808,-0.357,-23.823,0.050,0.319		327,97,0,-0.913,0.404,23.903,0.259,0.217		327,97,0,-0.965,0.223,12.993,0.063,0.465					327,97,0,-0.979,0.196,11.338,0.229,0.326		327,97,0,-0.958,0.286,16.639,0.303,0.409		327,97,0,-0.995,-0.069,-3.980,0.205,0.465
		337,97,0,-0.660,-0.742,-48.348,0.181,0.321		337,97,0,-0.895,0.445,26.462,0.347,0.265		337,97,0,-0.585,-0.615,-46.433,0.036,0.497					337,97,0,-0.975,0.221,12.801,0.201,0.317		337,97,0,-0.940,0.342,20.019,0.374,0.423		337,97,0,-0.991,-0.115,-6.622,0.114,0.355
		347,97,0,-0.722,-0.679,-43.246,0.178,0.287		347,97,0,-0.892,0.447,26.587,0.405,0.313		347,97,0,-0.176,-0.978,-79.811,0.091,0.423					347,97,0,-0.968,0.251,14.540,0.194,0.416		347,97,0,-0.937,0.348,20.376,0.533,0.444		347,97,0,-0.998,-0.049,-2.831,0.221,0.246
		357,97,0,-0.941,-0.175,-10.554,0.039,0.082		357,97,0,-0.965,0.139,8.210,0.125,0.097		357,97,0,-0.749,-0.295,-21.503,0.032,0.111					357,97,0,-0.993,0.063,3.656,0.063,0.140		357,97,0,-0.981,0.104,6.031,0.177,0.142		357,97,0,-0.999,-0.028,-1.608,0.086,0.067
		7,107,0,-0.993,-0.111,-6.405,0.442,0.395		7,107,0,-0.918,-0.347,-20.690,0.242,0.150		7,107,0,-0.785,0.602,37.481,0.292,0.344					7,107,0,-0.820,-0.462,-29.411,0.128,0.312		7,107,0,-0.922,-0.320,-19.112,0.133,0.192		7,107,0,-0.835,0.548,33.263,0.296,0.335
		17,107,0,-0.999,-0.006,-0.343,0.520,0.453		17,107,0,-0.985,-0.110,-6.391,0.263,0.175		17,107,0,-0.652,0.754,49.137,0.278,0.384					17,107,0,-0.976,0.130,7.603,0.211,0.320		17,107,0,-0.738,-0.299,-22.013,0.100,0.222		17,107,0,-0.746,0.662,41.590,0.334,0.275
		27,107,0,-0.994,-0.085,-4.896,0.499,0.421		27,107,0,-0.798,-0.095,-6.800,0.194,0.223		27,107,0,-0.478,0.819,59.762,0.113,0.334					27,107,0,-0.991,0.086,4.979,0.305,0.332		27,107,0,-0.692,0.092,7.542,0.103,0.228		27,107,0,-0.637,0.770,50.434,0.361,0.278
		37,107,0,-0.943,-0.323,-18.930,0.434,0.392		37,107,0,-0.456,0.787,59.888,0.165,0.252		37,107,0,-0.397,0.431,47.298,0.035,0.269					37,107,0,-0.994,-0.089,-5.099,0.337,0.300		37,107,0,-0.422,0.784,61.680,0.147,0.309		37,107,0,-0.640,0.765,50.102,0.177,0.255
		47,107,0,-0.890,-0.453,-26.979,0.436,0.463		47,107,0,-0.280,0.959,73.714,0.242,0.254		47,107,0,-0.531,0.753,54.807,0.096,0.299					47,107,0,-0.963,-0.263,-15.280,0.385,0.328		47,107,0,-0.127,0.851,81.510,0.243,0.402		47,107,0,-0.933,0.044,2.707,0.052,0.207
		57,107,0,-0.905,-0.425,-25.142,0.510,0.553		57,107,0,-0.322,-0.204,-32.392,0.134,0.235		57,107,0,-0.683,0.712,46.219,0.167,0.322					57,107,0,-0.927,-0.375,-22.009,0.486,0.452		57,107,0,-0.155,-0.644,-76.488,0.197,0.367		57,107,0,-0.780,-0.550,-35.172,0.083,0.165
		67,107,0,-0.913,-0.408,-24.105,0.553,0.618		67,107,0,-0.914,-0.383,-22.714,0.297,0.184		67,107,0,-0.771,0.628,39.153,0.114,0.208					67,107,0,-0.893,-0.449,-26.708,0.571,0.553		67,107,0,-0.393,-0.908,-66.581,0.177,0.374		67,107,0,-0.546,-0.580,-46.728,0.103,0.138
		77,107,0,-0.913,-0.407,-24.023,0.527,0.607		77,107,0,-0.973,-0.226,-13.077,0.483,0.187		77,107,0,-0.973,-0.010,-0.567,0.075,0.149					77,107,0,-0.872,-0.489,-29.285,0.518,0.559		77,107,0,-0.837,-0.501,-30.912,0.229,0.336		77,107,0,-0.705,-0.617,-41.182,0.094,0.114
		87,107,0,-0.932,-0.362,-21.253,0.470,0.479		87,107,0,-0.982,-0.185,-10.656,0.498,0.193		87,107,0,-0.918,-0.368,-21.873,0.095,0.172					87,107,0,-0.877,-0.475,-28.438,0.393,0.509		87,107,0,-0.988,-0.115,-6.634,0.414,0.294		87,107,0,-0.913,-0.327,-19.704,0.055,0.104
		97,107,0,-0.950,-0.310,-18.071,0.363,0.322		97,107,0,-0.993,-0.119,-6.830,0.416,0.165		97,107,0,-0.874,-0.404,-24.811,0.065,0.188					97,107,0,-0.941,-0.304,-17.920,0.235,0.425		97,107,0,-0.999,0.014,0.820,0.394,0.356		97,107,0,-0.617,-0.118,-10.802,0.048,0.146
		107,107,0,-0.972,-0.232,-13.421,0.311,0.271		107,107,0,-0.954,-0.271,-15.852,0.250,0.152		107,107,0,-0.956,-0.262,-15.317,0.127,0.172					107,107,0,-0.991,0.094,5.430,0.222,0.396		107,107,0,-0.996,0.082,4.690,0.256,0.398		107,107,0,-0.143,-0.069,-25.990,0.132,0.205
		117,107,0,-0.961,-0.270,-15.675,0.285,0.292		117,107,0,-0.800,-0.599,-36.802,0.262,0.148		117,107,0,-0.930,-0.367,-21.549,0.266,0.192					117,107,0,-0.983,0.177,10.216,0.265,0.357		117,107,0,-0.968,0.245,14.173,0.336,0.338		117,107,0,-0.502,0.764,56.674,0.170,0.250
		127,107,0,-0.827,-0.552,-33.733,0.291,0.294		127,107,0,-0.838,-0.543,-32.920,0.353,0.141		127,107,0,-0.955,-0.289,-16.830,0.297,0.264					127,107,0,-0.930,0.358,21.059,0.313,0.342		127,107,0,-0.921,0.381,22.477,0.384,0.286		127,107,0,-0.786,0.619,38.217,0.416,0.318
		137,107,0,-0.753,-0.657,-41.085,0.356,0.234		137,107,0,-0.905,-0.423,-25.033,0.387,0.163		137,107,0,-0.990,-0.128,-7.373,0.276,0.278					137,107,0,-0.856,0.516,31.114,0.513,0.510		137,107,0,-0.855,0.175,11.567,0.149,0.291		137,107,0,-0.772,0.636,39.483,0.486,0.284
		147,107,0,-0.826,-0.557,-34.002,0.196,0.181		147,107,0,-0.938,-0.345,-20.219,0.404,0.195		147,107,0,-0.999,-0.017,-0.972,0.307,0.236					147,107,0,-0.828,0.560,34.094,0.627,0.730		147,107,0,-0.518,-0.817,-57.605,0.115,0.379		147,107,0,-0.762,0.647,40.319,0.411,0.174
		157,107,0,-0.259,0.443,59.665,0.086,0.195		157,107,0,-0.918,-0.389,-22.976,0.297,0.185		157,107,0,-0.960,0.176,10.417,0.174,0.243					157,107,0,-0.785,0.619,38.293,0.618,0.566		157,107,0,-0.485,-0.358,-36.406,0.076,0.397		157,107,0,-0.712,0.699,44.492,0.286,0.119
		167,107,0,-0.059,0.998,86.642,0.252,0.210		167,107,0,-0.826,-0.466,-29.443,0.167,0.158		167,107,0,-0.097,-0.520,-79.416,0.239,0.332					167,107,0,-0.674,0.731,47.315,0.352,0.337		167,107,0,-0.921,-0.252,-15.279,0.107,0.340		167,107,0,-0.397,0.903,66.276,0.195,0.089
		177,107,0,-0.070,0.997,85.977,0.407,0.259		177,107,0,-0.398,0.658,58.817,0.082,0.160		177,107,0,-0.100,-0.995,-84.233,0.531,0.422					177,107,0,-0.382,-0.502,-52.705,0.179,0.286		177,107,0,-0.683,-0.719,-46.460,0.328,0.308		177,107,0,-0.191,-0.577,-71.713,0.250,0.087
		187,107,0,-0.099,0.994,84.321,0.352,0.283		187,107,0,-0.691,0.076,6.233,0.068,0.154		187,107,0,-0.203,-0.976,-78.236,0.441,0.370					187,107,0,-0.786,-0.598,-37.238,0.326,0.282		187,107,0,-0.602,-0.798,-52.972,0.597,0.332		187,107,0,-0.490,-0.870,-60.614,0.452,0.146
		197,107,0,-0.775,0.490,32.332,0.190,0.247		197,107,0,-0.983,-0.175,-10.084,0.258,0.131		197,107,0,-0.559,-0.771,-54.040,0.182,0.283					197,107,0,-0.923,-0.381,-22.439,0.491,0.358		197,107,0,-0.590,-0.807,-53.857,0.605,0.327		197,107,0,-0.606,-0.795,-52.657,0.601,0.210
		207,107,0,-0.988,0.148,8.512,0.473,0.291		207,107,0,-0.997,-0.073,-4.181,0.438,0.120		207,107,0,-0.980,-0.176,-10.156,0.201,0.245					207,107,0,-0.910,-0.414,-24.465,0.411,0.468		207,107,0,-0.632,-0.775,-50.814,0.481,0.289		207,107,0,-0.656,-0.754,-48.975,0.578,0.194
		217,107,0,-0.998,0.032,1.819,0.549,0.390		217,107,0,-0.998,-0.027,-1.527,0.452,0.176		217,107,0,-0.999,-0.040,-2.265,0.243,0.231					217,107,0,-0.881,-0.473,-28.222,0.273,0.568		217,107,0,-0.596,-0.799,-53.297,0.266,0.249		217,107,0,-0.672,-0.741,-47.803,0.437,0.157
		227,107,0,-0.991,-0.118,-6.786,0.493,0.428		227,107,0,-0.999,0.020,1.150,0.442,0.320		227,107,0,-0.990,-0.135,-7.784,0.265,0.242					227,107,0,-0.858,-0.512,-30.806,0.198,0.526		227,107,0,-0.431,-0.139,-17.914,0.082,0.230		227,107,0,-0.671,-0.740,-47.795,0.371,0.170
		237,107,0,-0.980,-0.185,-10.710,0.365,0.363		237,107,0,-0.999,0.047,2.709,0.404,0.401		237,107,0,-0.983,-0.181,-10.455,0.300,0.235					237,107,0,-0.948,-0.096,-5.792,0.183,0.433		237,107,0,-0.458,0.718,57.459,0.084,0.211		237,107,0,-0.688,-0.723,-46.402,0.187,0.179
		247,107,0,-0.996,0.009,0.537,0.363,0.353		247,107,0,-0.985,0.164,9.440,0.319,0.359		247,107,0,-0.996,-0.008,-0.471,0.298,0.246					247,107,0,-0.952,0.296,17.292,0.324,0.536		247,107,0,-0.131,0.753,80.140,0.142,0.190		247,107,0,-0.949,-0.215,-12.740,0.051,0.178
		257,107,0,-0.987,0.152,8.781,0.366,0.435		257,107,0,-0.965,0.258,14.994,0.260,0.331		257,107,0,-0.979,0.191,11.019,0.298,0.252					257,107,0,-0.956,0.291,16.911,0.342,0.605		257,107,0,-0.651,0.487,36.816,0.102,0.163		257,107,0,-0.990,0.112,6.467,0.083,0.187
		267,107,0,-0.977,0.210,12.114,0.341,0.556		267,107,0,-0.995,0.069,3.947,0.267,0.299		267,107,0,-0.987,0.142,8.176,0.203,0.249					267,107,0,-0.969,0.245,14.213,0.360,0.544		267,107,0,-0.977,0.200,11.562,0.300,0.185		267,107,0,-0.983,0.169,9.773,0.187,0.214
		277,107,0,-0.988,0.154,8.843,0.368,0.581		277,107,0,-0.993,0.056,3.217,0.361,0.247		277,107,0,-0.977,0.206,11.901,0.156,0.302					277,107,0,-0.952,0.303,17.641,0.306,0.473		277,107,0,-0.968,0.248,14.378,0.368,0.249		277,107,0,-0.981,0.188,10.861,0.302,0.216
		287,107,0,-0.998,0.051,2.898,0.312,0.375		287,107,0,-0.923,0.342,20.355,0.273,0.196		287,107,0,-0.969,0.248,14.338,0.238,0.377					287,107,0,-0.950,0.310,18.057,0.308,0.354		287,107,0,-0.949,0.307,17.908,0.339,0.262		287,107,0,-0.965,0.259,15.027,0.299,0.181
		297,107,0,-0.972,-0.208,-12.066,0.219,0.232		297,107,0,-0.784,0.616,38.153,0.268,0.202		297,107,0,-0.936,0.337,19.787,0.199,0.399					297,107,0,-0.934,0.333,19.607,0.256,0.320		297,107,0,-0.948,0.298,17.431,0.247,0.217		297,107,0,-0.942,0.334,19.553,0.218,0.178
		307,107,0,-0.861,-0.485,-29.391,0.138,0.251		307,107,0,-0.798,0.600,36.956,0.290,0.224		307,107,0,-0.909,0.404,23.975,0.167,0.383					307,107,0,-0.757,0.643,40.368,0.193,0.457		307,107,0,-0.962,0.232,13.551,0.166,0.217		307,107,0,-0.938,0.342,20.003,0.209,0.245
		317,107,0,-0.256,-0.769,-71.566,0.072,0.311		317,107,0,-0.903,0.420,24.935,0.214,0.209		317,107,0,-0.976,0.196,11.357,0.171,0.398					317,107,0,-0.863,0.490,29.609,0.238,0.616		317,107,0,-0.965,0.255,14.797,0.278,0.292		317,107,0,-0.972,0.227,13.133,0.209,0.358
		327,107,0,-0.680,-0.374,-28.817,0.060,0.304		327,107,0,-0.910,0.409,24.176,0.237,0.198		327,107,0,-0.884,-0.271,-17.057,0.072,0.453					327,107,0,-0.977,0.206,11.887,0.369,0.573		327,107,0,-0.943,0.330,19.273,0.348,0.412		327,107,0,-0.997,0.029,1.663,0.198,0.456
		337,107,0,-0.927,-0.319,-18.955,0.154,0.294		337,107,0,-0.828,0.556,33.877,0.297,0.233		337,107,0,-0.275,-0.957,-73.978,0.090,0.540					337,107,0,-0.985,0.173,9.966,0.386,0.434		337,107,0,-0.923,0.384,22.557,0.378,0.429		337,107,0,-0.995,-0.095,-5.468,0.235,0.405
		347,107,0,-0.916,-0.143,-8.851,0.099,0.294		347,107,0,-0.765,0.641,39.966,0.330,0.297		347,107,0,-0.224,-0.959,-76.870,0.089,0.490					347,107,0,-0.969,0.244,14.137,0.260,0.393		347,107,0,-0.936,0.353,20.647,0.510,0.449		347,107,0,-0.997,-0.081,-4.646,0.342,0.286
		357,107,0,-0.962,0.040,2.384,0.023,0.089		357,107,0,-0.928,0.195,11.845,0.104,0.093		357,107,0,-0.799,-0.269,-18.598,0.021,0.131					357,107,0,-0.989,0.079,4.553,0.069,0.120		357,107,0,-0.982,0.101,5.888,0.173,0.147		357,107,0,-0.999,-0.028,-1.601,0.119,0.076
		7,117,0,-0.982,-0.175,-10.123,0.438,0.388		7,117,0,-0.424,-0.891,-64.542,0.232,0.173		7,117,0,-0.758,0.648,40.552,0.382,0.363					7,117,0,-0.710,-0.704,-44.759,0.366,0.349		7,117,0,-0.761,0.445,30.322,0.091,0.197		7,117,0,-0.923,0.379,22.355,0.369,0.317
		17,117,0,-0.999,0.008,0.474,0.422,0.376		17,117,0,-0.214,-0.852,-75.887,0.184,0.161		17,117,0,-0.723,0.686,43.498,0.341,0.416					17,117,0,-0.861,-0.464,-28.323,0.168,0.305		17,117,0,-0.424,0.899,64.767,0.240,0.254		17,117,0,-0.848,0.520,31.526,0.416,0.275
		27,117,0,-0.993,-0.078,-4.474,0.352,0.353		27,117,0,-0.058,0.439,82.423,0.307,0.226		27,117,0,-0.725,0.673,42.875,0.176,0.334					27,117,0,-0.983,-0.170,-9.825,0.166,0.322		27,117,0,-0.264,0.964,74.707,0.269,0.228		27,117,0,-0.766,0.630,39.454,0.328,0.246
		37,117,0,-0.924,-0.376,-22.126,0.361,0.409		37,117,0,-0.156,0.987,80.992,0.392,0.296		37,117,0,-0.375,0.529,54.651,0.055,0.271					37,117,0,-0.992,-0.126,-7.243,0.197,0.302		37,117,0,-0.162,0.986,80.660,0.270,0.258		37,117,0,-0.882,0.376,23.088,0.148,0.220
		47,117,0,-0.876,-0.481,-28.746,0.450,0.530		47,117,0,-0.159,0.966,80.648,0.332,0.280		47,117,0,-0.130,-0.627,-78.245,0.095,0.308					47,117,0,-0.985,-0.164,-9.479,0.218,0.286		47,117,0,-0.180,0.983,79.625,0.325,0.324		47,117,0,-0.990,-0.109,-6.309,0.173,0.207
		57,117,0,-0.890,-0.455,-27.068,0.515,0.630		57,117,0,-0.280,-0.298,-46.713,0.142,0.241		57,117,0,-0.271,-0.059,-12.232,0.085,0.281					57,117,0,-0.924,-0.376,-22.164,0.365,0.392		57,117,0,-0.130,0.790,80.671,0.214,0.295		57,117,0,-0.911,-0.397,-23.549,0.221,0.190
		67,117,0,-0.897,-0.442,-26.247,0.525,0.669		67,117,0,-0.979,-0.189,-10.945,0.331,0.190		67,117,0,-0.684,0.127,10.481,0.046,0.172					67,117,0,-0.863,-0.504,-30.277,0.500,0.548		67,117,0,-0.179,0.300,59.194,0.161,0.344		67,117,0,-0.854,-0.511,-30.899,0.264,0.163
		77,117,0,-0.892,-0.451,-26.828,0.502,0.581		77,117,0,-0.993,-0.114,-6.531,0.602,0.209		77,117,0,-0.962,-0.253,-14.745,0.122,0.144					77,117,0,-0.833,-0.552,-33.543,0.469,0.599		77,117,0,-0.733,0.381,27.457,0.144,0.334		77,117,0,-0.908,-0.399,-23.741,0.209,0.135
		87,117,0,-0.902,-0.431,-25.565,0.461,0.447		87,117,0,-0.995,-0.097,-5.566,0.601,0.230		87,117,0,-0.856,-0.507,-30.663,0.162,0.173					87,117,0,-0.861,-0.505,-30.418,0.405,0.547		87,117,0,-0.962,0.254,14.809,0.339,0.302		87,117,0,-0.942,0.203,12.136,0.118,0.142
		97,117,0,-0.931,-0.362,-21.265,0.369,0.354		97,117,0,-0.999,-0.043,-2.460,0.464,0.198		97,117,0,-0.744,-0.667,-41.886,0.140,0.179					97,117,0,-0.950,-0.278,-16.337,0.300,0.489		97,117,0,-0.981,0.189,10.908,0.291,0.334		97,117,0,-0.602,0.770,51.984,0.142,0.180
		107,117,0,-0.972,-0.235,-13.596,0.348,0.325		107,117,0,-0.985,-0.132,-7.620,0.228,0.175		107,117,0,-0.926,-0.367,-21.644,0.199,0.174					107,117,0,-0.998,0.033,1.899,0.344,0.488		107,117,0,-0.995,0.063,3.641,0.154,0.339		107,117,0,-0.342,0.935,69.919,0.217,0.225
		117,117,0,-0.968,-0.247,-14.324,0.374,0.325		117,117,0,-0.897,-0.431,-25.665,0.204,0.175		117,117,0,-0.965,-0.259,-14.998,0.381,0.229					117,117,0,-0.989,0.146,8.381,0.425,0.458		117,117,0,-0.975,0.145,8.440,0.144,0.287		117,117,0,-0.675,0.716,46.698,0.251,0.266
		127,117,0,-0.895,-0.438,-26.074,0.330,0.305		127,117,0,-0.909,-0.415,-24.553,0.392,0.166		127,117,0,-0.985,-0.171,-9.849,0.427,0.346					127,117,0,-0.928,0.360,21.184,0.478,0.435		127,117,0,-0.721,0.670,42.910,0.174,0.272		127,117,0,-0.843,0.535,32.409,0.476,0.320
		137,117,0,-0.806,-0.591,-36.262,0.330,0.272		137,117,0,-0.919,-0.395,-23.254,0.483,0.172		137,117,0,-0.997,-0.081,-4.652,0.402,0.402					137,117,0,-0.819,0.572,34.934,0.621,0.549		137,117,0,-0.345,0.098,15.816,0.107,0.300		137,117,0,-0.830,0.555,33.763,0.531,0.268
		147,117,0,-0.875,-0.477,-28.599,0.210,0.253		147,117,0,-0.945,-0.324,-18.922,0.484,0.222		147,117,0,-0.999,-0.021,-1.225,0.409,0.327					147,117,0,-0.793,0.609,37.523,0.661,0.589		147,117,0,-0.576,-0.816,-54.791,0.170,0.383		147,117,0,-0.759,0.649,40.537,0.375,0.158
		157,117,0,-0.436,0.472,47.280,0.071,0.279		157,117,0,-0.973,-0.229,-13.259,0.479,0.285		157,117,0,-0.984,0.151,8.707,0.277,0.284					157,117,0,-0.771,0.636,39.505,0.579,0.380		157,117,0,-0.643,-0.762,-49.835,0.130,0.337		157,117,0,-0.559,0.822,55.798,0.213,0.103
		167,117,0,-0.038,0.999,87.809,0.261,0.269		167,117,0,-0.984,-0.177,-10.195,0.457,0.291		167,117,0,-0.415,-0.116,-15.650,0.140,0.359					167,117,0,-0.598,0.436,36.111,0.227,0.225		167,117,0,-0.565,-0.805,-54.923,0.161,0.239		167,117,0,-0.204,0.511,68.277,0.131,0.075
		177,117,0,-0.045,0.999,87.406,0.394,0.262		177,117,0,-0.990,0.009,0.537,0.212,0.253		177,117,0,-0.168,-0.985,-80.328,0.455,0.442					177,117,0,-0.552,-0.832,-56.435,0.346,0.224		177,117,0,-0.415,-0.907,-65.388,0.373,0.216		177,117,0,-0.242,-0.968,-75.978,0.212,0.086
		187,117,0,-0.179,0.975,79.588,0.281,0.280		187,117,0,-0.980,0.175,10.147,0.137,0.213		187,117,0,-0.186,-0.983,-79.308,0.477,0.395					187,117,0,-0.652,-0.754,-49.130,0.430,0.239		187,117,0,-0.458,-0.887,-62.674,0.473,0.215		187,117,0,-0.404,-0.912,-66.096,0.362,0.148
		197,117,0,-0.856,0.470,28.779,0.246,0.301		197,117,0,-0.998,-0.042,-2.386,0.240,0.173		197,117,0,-0.230,-0.820,-74.352,0.161,0.274					197,117,0,-0.820,-0.562,-34.443,0.304,0.274		197,117,0,-0.437,-0.896,-63.968,0.418,0.201		197,117,0,-0.579,-0.814,-54.585,0.489,0.197
		207,117,0,-0.970,0.239,13.862,0.463,0.383		207,117,0,-0.998,-0.051,-2.923,0.360,0.141		207,117,0,-0.989,0.104,6.004,0.122,0.218					207,117,0,-0.875,-0.484,-28.946,0.228,0.323		207,117,0,-0.491,-0.867,-60.503,0.323,0.187		207,117,0,-0.664,-0.747,-48.364,0.485,0.177
		217,117,0,-0.995,0.084,4.817,0.516,0.473		217,117,0,-0.993,0.104,6.004,0.390,0.160		217,117,0,-0.998,0.005,0.294,0.216,0.220					217,117,0,-0.861,-0.507,-30.504,0.198,0.359		217,117,0,-0.428,-0.897,-64.497,0.207,0.226		217,117,0,-0.716,-0.697,-44.200,0.388,0.142
		227,117,0,-1.000,-0.012,-0.689,0.438,0.464		227,117,0,-0.985,0.167,9.626,0.441,0.227		227,117,0,-0.987,-0.159,-9.153,0.294,0.249					227,117,0,-0.940,-0.228,-13.632,0.131,0.358		227,117,0,-0.244,0.321,52.758,0.098,0.268		227,117,0,-0.749,-0.662,-41.453,0.367,0.149
		237,117,0,-0.990,0.090,5.168,0.274,0.337		237,117,0,-0.994,0.105,6.039,0.368,0.261		237,117,0,-0.990,-0.136,-7.813,0.323,0.275					237,117,0,-0.919,0.385,22.722,0.284,0.439		237,117,0,-0.710,0.663,43.035,0.097,0.254		237,117,0,-0.735,-0.678,-42.691,0.223,0.155
		247,117,0,-0.961,0.269,15.658,0.382,0.352		247,117,0,-0.998,0.033,1.880,0.186,0.229		247,117,0,-0.993,0.085,4.892,0.352,0.308					247,117,0,-0.915,0.403,23.764,0.486,0.668		247,117,0,-0.656,0.617,43.229,0.084,0.218		247,117,0,-0.785,-0.602,-37.489,0.106,0.167
		257,117,0,-0.957,0.290,16.834,0.529,0.521		257,117,0,-0.807,0.490,31.243,0.060,0.188		257,117,0,-0.957,0.289,16.802,0.416,0.313					257,117,0,-0.935,0.355,20.806,0.544,0.746		257,117,0,-0.806,0.456,29.495,0.101,0.159		257,117,0,-0.933,-0.252,-15.123,0.093,0.212
		267,117,0,-0.961,0.277,16.054,0.584,0.753		267,117,0,-0.681,0.668,44.462,0.072,0.155		267,117,0,-0.966,0.257,14.877,0.315,0.301					267,117,0,-0.957,0.289,16.789,0.574,0.779		267,117,0,-0.958,0.286,16.638,0.343,0.151		267,117,0,-0.987,0.117,6.743,0.180,0.275
		277,117,0,-0.977,0.210,12.131,0.565,0.778		277,117,0,-0.886,0.449,26.875,0.198,0.129		277,117,0,-0.975,0.220,12.713,0.293,0.398					277,117,0,-0.969,0.247,14.281,0.485,0.688		277,117,0,-0.947,0.319,18.616,0.473,0.189		277,117,0,-0.975,0.221,12.763,0.372,0.308
		287,117,0,-0.995,0.086,4.954,0.483,0.505		287,117,0,-0.842,0.537,32.541,0.274,0.122		287,117,0,-0.968,0.251,14.513,0.367,0.549					287,117,0,-0.940,0.335,19.622,0.364,0.425		287,117,0,-0.927,0.373,21.932,0.453,0.207		287,117,0,-0.961,0.275,15.983,0.438,0.284
		297,117,0,-0.997,-0.052,-2.973,0.353,0.281		297,117,0,-0.804,0.589,36.233,0.301,0.143		297,117,0,-0.970,0.242,14.006,0.319,0.518					297,117,0,-0.768,0.622,38.999,0.271,0.341		297,117,0,-0.891,0.450,26.786,0.347,0.225		297,117,0,-0.934,0.353,20.700,0.325,0.272
		307,117,0,-0.936,0.037,2.294,0.128,0.276		307,117,0,-0.820,0.570,34.809,0.285,0.186		307,117,0,-0.985,0.152,8.803,0.248,0.431					307,117,0,-0.621,0.782,51.577,0.250,0.492		307,117,0,-0.838,0.542,32.872,0.273,0.294		307,117,0,-0.903,0.427,25.302,0.198,0.304
		317,117,0,-0.330,0.857,68.945,0.083,0.366		317,117,0,-0.754,0.651,40.827,0.212,0.224		317,117,0,-0.988,-0.107,-6.207,0.214,0.462					317,117,0,-0.851,0.507,30.815,0.288,0.677		317,117,0,-0.889,0.453,26.979,0.360,0.378		317,117,0,-0.972,0.223,12.920,0.166,0.391
		327,117,0,-0.826,0.446,28.349,0.088,0.363		327,117,0,-0.757,0.648,40.565,0.266,0.238		327,117,0,-0.802,-0.558,-34.829,0.110,0.559					327,117,0,-0.973,0.224,12.957,0.431,0.668		327,117,0,-0.908,0.418,24.737,0.427,0.453		327,117,0,-0.998,0.044,2.526,0.251,0.555
		337,117,0,-0.985,0.146,8.452,0.160,0.317		337,117,0,-0.793,0.608,37.466,0.328,0.241		337,117,0,-0.599,-0.781,-52.525,0.080,0.691					337,117,0,-0.988,0.157,9.020,0.431,0.475		337,117,0,-0.906,0.422,24.963,0.447,0.450		337,117,0,-0.997,-0.079,-4.545,0.316,0.538
		347,117,0,-0.708,0.651,42.611,0.106,0.284		347,117,0,-0.769,0.638,39.703,0.371,0.288		347,117,0,-0.901,-0.335,-20.367,0.070,0.720					347,117,0,-0.988,0.143,8.212,0.284,0.325		347,117,0,-0.925,0.379,22.277,0.506,0.406		347,117,0,-0.989,-0.144,-8.257,0.338,0.336
		357,117,0,-0.842,0.264,17.384,0.045,0.083		357,117,0,-0.934,0.187,11.344,0.117,0.091		357,117,0,-0.996,-0.042,-2.413,0.027,0.207					357,117,0,-0.996,0.042,2.407,0.072,0.087		357,117,0,-0.981,0.106,6.166,0.165,0.124		357,117,0,-0.995,-0.052,-2.994,0.102,0.082
		7,127,0,-0.943,-0.325,-19.036,0.366,0.347		7,127,0,-0.108,-0.732,-81.639,0.360,0.191		7,127,0,-0.953,0.272,15.918,0.339,0.369					7,127,0,-0.705,-0.710,-45.198,0.499,0.381		7,127,0,-0.702,0.147,11.783,0.099,0.274		7,127,0,-0.972,0.235,13.574,0.352,0.266
		17,127,0,-0.993,-0.096,-5.534,0.262,0.316		17,127,0,-0.044,-0.020,-24.104,0.381,0.145		17,127,0,-0.942,0.306,17.988,0.296,0.401					17,127,0,-0.762,-0.639,-39.990,0.206,0.317		17,127,0,-0.383,0.919,67.366,0.302,0.339		17,127,0,-0.961,0.270,15.684,0.394,0.262
		27,127,0,-0.977,-0.199,-11.541,0.280,0.341		27,127,0,-0.144,0.989,81.736,0.461,0.185		27,127,0,-0.963,0.250,14.555,0.221,0.348					27,127,0,-0.972,-0.219,-12.720,0.140,0.346		27,127,0,-0.244,0.968,75.825,0.351,0.269		27,127,0,-0.968,0.228,13.278,0.287,0.241
		37,127,0,-0.939,-0.342,-20.015,0.438,0.473		37,127,0,-0.180,0.983,79.625,0.464,0.245		37,127,0,-0.974,-0.015,-0.904,0.114,0.298					37,127,0,-0.991,-0.131,-7.529,0.239,0.356		37,127,0,-0.239,-0.409,-59.691,0.175,0.219		37,127,0,-0.997,0.001,0.073,0.232,0.223
		47,127,0,-0.932,-0.361,-21.198,0.562,0.654		47,127,0,-0.102,-0.175,-59.698,0.366,0.254		47,127,0,-0.783,-0.578,-36.436,0.100,0.330					47,127,0,-0.968,-0.241,-13.992,0.268,0.328		47,127,0,-0.289,-0.268,-42.838,0.163,0.225		47,127,0,-0.988,-0.150,-8.660,0.275,0.223
		57,127,0,-0.923,-0.384,-22.558,0.589,0.851		57,127,0,-0.420,-0.869,-64.213,0.200,0.250		57,127,0,-0.782,-0.614,-38.156,0.146,0.294					57,127,0,-0.886,-0.460,-27.442,0.390,0.384		57,127,0,-0.367,0.879,67.326,0.180,0.223		57,127,0,-0.952,-0.305,-17.743,0.307,0.221
		67,127,0,-0.905,-0.426,-25.206,0.524,0.893		67,127,0,-0.986,-0.132,-7.627,0.269,0.197		67,127,0,-0.901,-0.406,-24.288,0.141,0.204					67,127,0,-0.845,-0.535,-32.356,0.492,0.525		67,127,0,-0.568,0.815,55.106,0.253,0.320		67,127,0,-0.946,-0.320,-18.701,0.314,0.211
		77,127,0,-0.882,-0.471,-28.105,0.451,0.616		77,127,0,-0.999,-0.034,-1.924,0.441,0.175		77,127,0,-0.995,-0.032,-1.829,0.174,0.189					77,127,0,-0.889,-0.450,-26.861,0.433,0.607		77,127,0,-0.806,0.581,35.771,0.287,0.359		77,127,0,-0.981,-0.145,-8.414,0.227,0.198
		87,127,0,-0.885,-0.466,-27.764,0.441,0.393		87,127,0,-1.000,-0.002,-0.091,0.416,0.186		87,127,0,-0.969,-0.096,-5.627,0.136,0.209					87,127,0,-0.966,-0.236,-13.735,0.425,0.545		87,127,0,-0.934,0.353,20.727,0.371,0.362		87,127,0,-0.939,0.327,19.198,0.210,0.221
		97,127,0,-0.934,-0.354,-20.757,0.339,0.332		97,127,0,-0.999,0.032,1.814,0.340,0.187		97,127,0,-0.882,-0.397,-24.227,0.095,0.205					97,127,0,-0.995,0.022,1.243,0.386,0.511		97,127,0,-0.978,0.204,11.799,0.303,0.382		97,127,0,-0.850,0.510,30.989,0.217,0.239
		107,127,0,-0.972,-0.235,-13.587,0.312,0.313		107,127,0,-0.999,-0.008,-0.453,0.208,0.188		107,127,0,-0.963,-0.255,-14.852,0.208,0.216					107,127,0,-0.972,0.226,13.087,0.377,0.575		107,127,0,-0.989,-0.081,-4.665,0.211,0.346		107,127,0,-0.700,0.672,43.824,0.155,0.231
		117,127,0,-0.970,-0.243,-14.092,0.366,0.298		117,127,0,-0.965,-0.246,-14.296,0.192,0.185		117,127,0,-0.983,-0.180,-10.355,0.422,0.316					117,127,0,-0.965,0.257,14.919,0.432,0.550		117,127,0,-0.968,-0.224,-13.003,0.180,0.299		117,127,0,-0.895,0.376,22.773,0.196,0.224
		127,127,0,-0.937,-0.342,-20.028,0.313,0.286		127,127,0,-0.920,-0.390,-22.964,0.379,0.170		127,127,0,-0.987,-0.159,-9.124,0.530,0.468					127,127,0,-0.934,0.348,20.434,0.427,0.451		127,127,0,-0.725,0.194,15.008,0.066,0.288		127,127,0,-0.959,0.260,15.169,0.418,0.238
		137,127,0,-0.845,-0.533,-32.234,0.300,0.275		137,127,0,-0.905,-0.424,-25.137,0.469,0.160		137,127,0,-0.994,-0.108,-6.204,0.508,0.490					137,127,0,-0.809,0.586,35.909,0.519,0.410		137,127,0,-0.269,-0.544,-63.681,0.093,0.277		137,127,0,-0.931,0.354,20.851,0.470,0.215
		147,127,0,-0.815,-0.578,-35.340,0.188,0.267		147,127,0,-0.946,-0.320,-18.663,0.501,0.217		147,127,0,-0.999,-0.033,-1.918,0.502,0.401					147,127,0,-0.767,0.642,39.914,0.552,0.318		147,127,0,-0.276,-0.952,-73.861,0.128,0.300		147,127,0,-0.785,0.608,37.757,0.341,0.166
		157,127,0,-0.286,0.615,65.035,0.119,0.294		157,127,0,-0.980,-0.201,-11.569,0.569,0.313		157,127,0,-0.999,0.001,0.065,0.425,0.380					157,127,0,-0.751,0.661,41.349,0.374,0.187		157,127,0,-0.187,-0.625,-73.345,0.120,0.231		157,127,0,-0.485,0.869,60.856,0.248,0.119
		167,127,0,-0.144,0.988,81.693,0.328,0.317		167,127,0,-0.986,-0.165,-9.486,0.578,0.318		167,127,0,-0.913,-0.287,-17.446,0.208,0.454					167,127,0,-0.617,-0.124,-11.374,0.113,0.144		167,127,0,-0.241,-0.968,-76.020,0.221,0.154		167,127,0,-0.174,0.541,72.154,0.161,0.083
		177,127,0,-0.085,0.996,85.096,0.440,0.331		177,127,0,-0.995,-0.077,-4.410,0.332,0.246		177,127,0,-0.342,-0.926,-69.747,0.289,0.501					177,127,0,-0.580,-0.814,-54.509,0.358,0.176		177,127,0,-0.294,-0.955,-72.896,0.366,0.153		177,127,0,-0.244,-0.968,-75.847,0.188,0.098
		187,127,0,-0.243,0.958,75.775,0.277,0.316		187,127,0,-0.985,0.166,9.576,0.149,0.200		187,127,0,-0.196,-0.980,-78.694,0.348,0.453					187,127,0,-0.559,-0.828,-55.972,0.408,0.225		187,127,0,-0.373,-0.928,-68.104,0.320,0.145		187,127,0,-0.396,-0.916,-66.599,0.281,0.149
		197,127,0,-0.870,0.469,28.351,0.259,0.318		197,127,0,-0.997,0.029,1.694,0.188,0.170		197,127,0,-0.543,-0.609,-48.322,0.099,0.326					197,127,0,-0.639,-0.764,-50.092,0.230,0.274		197,127,0,-0.190,-0.978,-79.013,0.212,0.124		197,127,0,-0.589,-0.805,-53.818,0.363,0.179
		207,127,0,-0.960,0.277,16.116,0.402,0.358		207,127,0,-0.991,0.064,3.703,0.296,0.155		207,127,0,-0.995,0.083,4.757,0.199,0.245					207,127,0,-0.816,-0.573,-35.081,0.165,0.289		207,127,0,-0.139,-0.588,-76.742,0.148,0.121		207,127,0,-0.723,-0.687,-43.512,0.327,0.165
		217,127,0,-0.989,0.141,8.132,0.418,0.343		217,127,0,-0.959,0.273,15.904,0.368,0.200		217,127,0,-0.995,0.092,5.268,0.205,0.212					217,127,0,-0.912,-0.405,-23.949,0.244,0.279		217,127,0,-0.285,0.195,34.432,0.107,0.171		217,127,0,-0.865,-0.477,-28.877,0.237,0.136
		227,127,0,-0.993,0.102,5.842,0.364,0.297		227,127,0,-0.964,0.263,15.285,0.401,0.244		227,127,0,-0.996,1.649E-4,0.009,0.208,0.228					227,127,0,-0.986,-0.023,-1.324,0.239,0.332		227,127,0,-0.613,0.710,49.211,0.082,0.226		227,127,0,-0.922,-0.343,-20.405,0.204,0.127
		237,127,0,-0.945,0.311,18.249,0.273,0.259		237,127,0,-0.990,0.130,7.475,0.319,0.260		237,127,0,-0.997,0.002,0.134,0.261,0.281					237,127,0,-0.918,0.391,23.095,0.311,0.464		237,127,0,-0.972,0.063,3.699,0.114,0.248		237,127,0,-0.650,-0.695,-46.914,0.112,0.136
		247,127,0,-0.919,0.392,23.120,0.410,0.361		247,127,0,-0.999,-0.030,-1.743,0.211,0.256		247,127,0,-0.991,0.112,6.458,0.292,0.301					247,127,0,-0.908,0.418,24.709,0.421,0.597		247,127,0,-0.967,-0.238,-13.838,0.199,0.248		247,127,0,-0.571,-0.811,-54.830,0.169,0.152
		257,127,0,-0.942,0.336,19.612,0.586,0.546		257,127,0,-0.961,0.174,10.275,0.137,0.211		257,127,0,-0.957,0.288,16.764,0.369,0.299					257,127,0,-0.931,0.364,21.334,0.498,0.625		257,127,0,-0.990,-0.027,-1.566,0.261,0.217		257,127,0,-0.728,-0.679,-42.995,0.159,0.196
		267,127,0,-0.955,0.296,17.193,0.657,0.727		267,127,0,-0.828,0.528,32.516,0.144,0.161		267,127,0,-0.972,0.231,13.372,0.289,0.310					267,127,0,-0.948,0.319,18.593,0.530,0.638		267,127,0,-0.953,0.301,17.526,0.476,0.238		267,127,0,-0.940,-0.240,-14.326,0.122,0.269
		277,127,0,-0.970,0.242,14.013,0.588,0.682		277,127,0,-0.864,0.500,30.032,0.259,0.138		277,127,0,-0.976,0.210,12.140,0.236,0.420					277,127,0,-0.957,0.288,16.764,0.461,0.532		277,127,0,-0.944,0.331,19.318,0.638,0.316		277,127,0,-0.989,0.142,8.187,0.323,0.349
		287,127,0,-0.990,0.135,7.768,0.466,0.446		287,127,0,-0.894,0.446,26.537,0.358,0.139		287,127,0,-0.950,0.310,18.057,0.271,0.600					287,127,0,-0.877,0.461,27.705,0.328,0.349		287,127,0,-0.952,0.305,17.743,0.650,0.355		287,127,0,-0.965,0.258,14.940,0.480,0.406
		297,127,0,-0.991,0.100,5.779,0.295,0.264		297,127,0,-0.923,0.380,22.369,0.393,0.147		297,127,0,-0.975,0.217,12.560,0.275,0.582					297,127,0,-0.604,0.790,52.607,0.254,0.342		297,127,0,-0.932,0.359,21.051,0.507,0.364		297,127,0,-0.920,0.391,23.020,0.434,0.429
		307,127,0,-0.641,0.662,45.934,0.143,0.265		307,127,0,-0.914,0.401,23.706,0.349,0.198		307,127,0,-0.997,0.064,3.695,0.302,0.533					307,127,0,-0.487,0.870,60.758,0.206,0.426		307,127,0,-0.794,0.602,37.144,0.321,0.407		307,127,0,-0.899,0.436,25.885,0.257,0.390
		317,127,0,-0.230,0.969,76.665,0.236,0.377		317,127,0,-0.733,0.671,42.469,0.306,0.273		317,127,0,-0.979,-0.175,-10.135,0.229,0.575					317,127,0,-0.655,0.729,48.088,0.232,0.497		317,127,0,-0.780,0.623,38.608,0.345,0.429		317,127,0,-0.986,0.064,3.726,0.155,0.396
		327,127,0,-0.198,0.508,68.720,0.197,0.395		327,127,0,-0.668,0.743,48.039,0.381,0.294		327,127,0,-0.789,-0.599,-37.226,0.137,0.654					327,127,0,-0.834,0.498,30.875,0.256,0.463		327,127,0,-0.835,0.548,33.291,0.417,0.417		327,127,0,-0.979,-0.165,-9.574,0.215,0.562
		337,127,0,-0.521,0.287,28.873,0.095,0.307		337,127,0,-0.795,0.604,37.221,0.408,0.237		337,127,0,-0.773,-0.624,-38.930,0.110,0.813					337,127,0,-0.971,0.160,9.370,0.209,0.352		337,127,0,-0.832,0.552,33.532,0.411,0.361		337,127,0,-0.950,-0.289,-16.914,0.259,0.568
		347,127,0,-0.589,0.786,53.177,0.071,0.236		347,127,0,-0.837,0.546,33.139,0.433,0.216		347,127,0,-0.932,-0.328,-19.365,0.093,0.933					347,127,0,-0.978,-0.165,-9.560,0.211,0.267		347,127,0,-0.882,0.468,27.953,0.384,0.267		347,127,0,-0.950,-0.304,-17.776,0.296,0.344
		357,127,0,-0.816,0.276,18.712,0.028,0.066		357,127,0,-0.953,0.161,9.590,0.132,0.064		357,127,0,-0.982,-0.084,-4.902,0.027,0.283					357,127,0,-0.993,-0.061,-3.506,0.074,0.070		357,127,0,-0.976,0.119,6.931,0.117,0.073		357,127,0,-0.988,-0.083,-4.811,0.093,0.081
		7,137,0,-0.784,-0.603,-37.546,0.220,0.282		7,137,0,-0.238,0.963,76.099,0.313,0.216		7,137,0,-0.988,0.148,8.528,0.414,0.388					7,137,0,-0.702,-0.712,-45.414,0.404,0.313		7,137,0,-0.996,-0.060,-3.442,0.332,0.337		7,137,0,-0.968,0.248,14.352,0.327,0.237
		17,137,0,-0.939,-0.321,-18.887,0.175,0.297		17,137,0,-0.137,0.988,82.111,0.327,0.133		17,137,0,-0.984,0.174,9.998,0.449,0.440					17,137,0,-0.856,-0.497,-30.116,0.247,0.318		17,137,0,-0.851,0.349,22.288,0.181,0.336		17,137,0,-0.970,0.239,13.857,0.379,0.287
		27,137,0,-0.969,-0.246,-14.249,0.340,0.364		27,137,0,-0.197,0.980,78.658,0.323,0.119		27,137,0,-0.989,0.142,8.170,0.381,0.378					27,137,0,-0.977,-0.210,-12.138,0.338,0.402		27,137,0,-0.354,0.279,38.247,0.144,0.236		27,137,0,-0.988,0.151,8.693,0.370,0.312
		37,137,0,-0.967,-0.251,-14.566,0.488,0.458		37,137,0,-0.168,0.805,78.176,0.255,0.144		37,137,0,-0.998,-0.008,-0.449,0.312,0.317					37,137,0,-0.987,-0.163,-9.382,0.455,0.452		37,137,0,-0.592,-0.794,-53.278,0.226,0.238		37,137,0,-0.998,0.049,2.788,0.368,0.272
		47,137,0,-0.956,-0.291,-16.926,0.575,0.566		47,137,0,-0.342,-0.905,-69.296,0.248,0.186		47,137,0,-0.968,-0.227,-13.204,0.251,0.322					47,137,0,-0.970,-0.237,-13.729,0.415,0.403		47,137,0,-0.757,-0.651,-40.669,0.210,0.285		47,137,0,-0.994,-0.092,-5.307,0.354,0.227
		57,137,0,-0.933,-0.359,-21.034,0.581,0.741		57,137,0,-0.655,-0.737,-48.398,0.226,0.232		57,137,0,-0.913,-0.401,-23.701,0.255,0.297					57,137,0,-0.898,-0.435,-25.837,0.436,0.393		57,137,0,-0.805,0.279,19.125,0.107,0.259		57,137,0,-0.971,-0.232,-13.442,0.303,0.207
		67,137,0,-0.908,-0.418,-24.736,0.500,0.841		67,137,0,-0.945,-0.304,-17.819,0.235,0.211		67,137,0,-0.960,-0.243,-14.205,0.230,0.272					67,137,0,-0.874,-0.485,-29.027,0.518,0.525		67,137,0,-0.763,0.641,40.020,0.242,0.296		67,137,0,-0.984,-0.151,-8.751,0.254,0.213
		77,137,0,-0.890,-0.456,-27.138,0.470,0.643		77,137,0,-0.944,-0.279,-16.475,0.250,0.180		77,137,0,-0.991,0.121,6.967,0.268,0.278					77,137,0,-0.940,-0.336,-19.651,0.497,0.708		77,137,0,-0.875,0.477,28.585,0.276,0.323		77,137,0,-0.978,0.149,8.654,0.184,0.236
		87,137,0,-0.891,-0.454,-27.007,0.548,0.446		87,137,0,-0.934,-0.279,-16.625,0.206,0.178		87,137,0,-0.980,0.196,11.312,0.251,0.300					87,137,0,-0.987,-0.153,-8.815,0.527,0.665		87,137,0,-0.969,0.226,13.150,0.316,0.341		87,137,0,-0.929,0.370,21.714,0.231,0.286
		97,137,0,-0.920,-0.389,-22.917,0.447,0.346		97,137,0,-0.954,-0.241,-14.196,0.191,0.210		97,137,0,-0.996,0.008,0.445,0.230,0.287					97,137,0,-0.997,-0.002,-0.124,0.451,0.537		97,137,0,-0.990,-0.016,-0.943,0.292,0.368		97,137,0,-0.960,0.279,16.220,0.285,0.324
		107,137,0,-0.966,-0.253,-14.689,0.350,0.272		107,137,0,-0.980,-0.166,-9.629,0.155,0.246		107,137,0,-0.994,-0.105,-6.043,0.303,0.270					107,137,0,-0.975,0.163,9.472,0.293,0.536		107,137,0,-0.901,-0.399,-23.912,0.280,0.359		107,137,0,-0.982,0.178,10.266,0.235,0.285
		117,137,0,-0.978,-0.211,-12.154,0.394,0.261		117,137,0,-0.963,-0.256,-14.905,0.231,0.231		117,137,0,-0.998,-0.061,-3.476,0.401,0.306					117,137,0,-0.967,0.209,12.169,0.261,0.461		117,137,0,-0.804,-0.577,-35.650,0.255,0.324		117,137,0,-0.999,0.027,1.554,0.294,0.223
		127,137,0,-0.962,-0.271,-15.750,0.362,0.275		127,137,0,-0.899,-0.435,-25.829,0.417,0.195		127,137,0,-0.995,-0.091,-5.248,0.510,0.371					127,137,0,-0.917,0.022,1.356,0.160,0.361		127,137,0,-0.671,-0.722,-47.115,0.135,0.278		127,137,0,-0.999,0.042,2.423,0.461,0.218
		137,137,0,-0.915,-0.397,-23.456,0.325,0.282		137,137,0,-0.854,-0.519,-31.304,0.451,0.141		137,137,0,-0.995,-0.098,-5.648,0.522,0.371					137,137,0,-0.505,0.219,23.430,0.158,0.289		137,137,0,-0.532,-0.845,-57.781,0.162,0.230		137,137,0,-0.973,0.207,11.995,0.425,0.215
		147,137,0,-0.930,-0.339,-20.018,0.211,0.303		147,137,0,-0.899,-0.430,-25.556,0.413,0.148		147,137,0,-0.997,-0.074,-4.270,0.555,0.386					147,137,0,-0.510,0.438,40.640,0.183,0.183		147,137,0,-0.229,-0.967,-76.700,0.196,0.219		147,137,0,-0.773,0.619,38.665,0.360,0.193
		157,137,0,-0.731,0.531,35.986,0.127,0.346		157,137,0,-0.967,-0.251,-14.552,0.476,0.195		157,137,0,-0.997,-0.075,-4.283,0.572,0.474					157,137,0,-0.663,0.467,35.165,0.097,0.111		157,137,0,-0.099,-0.793,-82.907,0.242,0.160		157,137,0,-0.559,0.827,55.925,0.349,0.143
		167,137,0,-0.289,0.945,73.013,0.283,0.390		167,137,0,-0.976,-0.215,-12.429,0.478,0.196		167,137,0,-0.979,-0.192,-11.096,0.406,0.547					167,137,0,-0.770,-0.465,-31.140,0.052,0.104		167,137,0,-0.262,-0.962,-74.740,0.284,0.103		167,137,0,-0.369,0.922,68.188,0.207,0.090
		177,137,0,-0.102,0.995,84.120,0.444,0.425		177,137,0,-0.924,-0.275,-16.561,0.200,0.161		177,137,0,-0.529,-0.781,-55.886,0.210,0.516					177,137,0,-0.582,-0.812,-54.367,0.226,0.122		177,137,0,-0.367,-0.928,-68.421,0.292,0.095		177,137,0,-0.121,-0.374,-72.130,0.157,0.096
		187,137,0,-0.238,0.960,76.057,0.273,0.340		187,137,0,-0.490,0.215,23.672,0.063,0.152		187,137,0,-0.135,-0.990,-82.238,0.274,0.450					187,137,0,-0.498,-0.867,-60.128,0.342,0.163		187,137,0,-0.461,-0.887,-62.521,0.226,0.089		187,137,0,-0.380,-0.919,-67.518,0.162,0.134
		197,137,0,-0.912,0.363,21.709,0.218,0.270		197,137,0,-0.942,0.155,9.334,0.128,0.154		197,137,0,-0.746,-0.265,-19.572,0.129,0.362					197,137,0,-0.586,-0.805,-53.944,0.250,0.205		197,137,0,-0.424,-0.895,-64.681,0.138,0.086		197,137,0,-0.663,-0.739,-48.134,0.181,0.163
		207,137,0,-0.984,0.173,9.986,0.339,0.264		207,137,0,-0.948,0.312,18.198,0.371,0.175		207,137,0,-0.999,0.030,1.727,0.348,0.304					207,137,0,-0.842,-0.528,-32.069,0.220,0.216		207,137,0,-0.283,-0.245,-40.837,0.085,0.104		207,137,0,-0.852,-0.514,-31.118,0.220,0.158
		217,137,0,-0.989,0.148,8.495,0.336,0.223		217,137,0,-0.908,0.418,24.711,0.450,0.237		217,137,0,-0.993,0.114,6.571,0.290,0.232					217,137,0,-0.952,-0.298,-17.395,0.309,0.211		217,137,0,-0.664,0.735,47.922,0.139,0.141		217,137,0,-0.972,-0.204,-11.853,0.239,0.144
		227,137,0,-0.969,0.242,14.018,0.337,0.191		227,137,0,-0.951,0.300,17.497,0.415,0.269		227,137,0,-0.971,0.233,13.486,0.190,0.202					227,137,0,-0.995,-0.002,-0.106,0.297,0.300		227,137,0,-0.880,0.465,27.820,0.168,0.167		227,137,0,-0.994,0.055,3.168,0.209,0.145
		237,137,0,-0.889,0.452,26.928,0.299,0.201		237,137,0,-0.995,0.081,4.634,0.408,0.297		237,137,0,-0.963,0.264,15.332,0.217,0.240					237,137,0,-0.955,0.288,16.776,0.238,0.424		237,137,0,-0.976,0.033,1.913,0.147,0.194		237,137,0,-0.622,0.512,39.430,0.084,0.149
		247,137,0,-0.836,0.543,32.989,0.317,0.283		247,137,0,-0.998,-0.052,-2.976,0.379,0.310		247,137,0,-0.955,0.291,16.968,0.198,0.263					247,137,0,-0.940,0.331,19.396,0.218,0.450		247,137,0,-0.974,-0.122,-7.127,0.242,0.239		247,137,0,-0.206,-0.457,-65.708,0.129,0.140
		257,137,0,-0.898,0.432,25.709,0.405,0.349		257,137,0,-0.999,-0.012,-0.666,0.331,0.276		257,137,0,-0.938,0.347,20.299,0.225,0.270					257,137,0,-0.965,0.249,14.461,0.301,0.398		257,137,0,-0.983,0.102,5.926,0.305,0.276		257,137,0,-0.536,-0.836,-57.313,0.122,0.149
		267,137,0,-0.945,0.327,19.105,0.485,0.361		267,137,0,-0.975,0.209,12.130,0.314,0.238		267,137,0,-0.979,0.188,10.874,0.161,0.277					267,137,0,-0.961,0.270,15.702,0.335,0.340		267,137,0,-0.936,0.348,20.409,0.467,0.327		267,137,0,-0.871,-0.414,-25.403,0.101,0.207
		277,137,0,-0.945,0.322,18.825,0.402,0.317		277,137,0,-0.932,0.360,21.136,0.457,0.244		277,137,0,-0.909,0.372,22.285,0.100,0.357					277,137,0,-0.935,0.352,20.649,0.295,0.270		277,137,0,-0.943,0.332,19.374,0.646,0.428		277,137,0,-0.996,0.073,4.214,0.304,0.304
		287,137,0,-0.944,0.315,18.450,0.287,0.238		287,137,0,-0.933,0.360,21.076,0.563,0.249		287,137,0,-0.814,0.572,35.116,0.152,0.511					287,137,0,-0.799,0.584,36.182,0.209,0.247		287,137,0,-0.960,0.280,16.289,0.705,0.542		287,137,0,-0.972,0.232,13.444,0.500,0.401
		297,137,0,-0.844,0.492,30.235,0.183,0.198		297,137,0,-0.953,0.303,17.627,0.521,0.222		297,137,0,-0.961,0.253,14.732,0.217,0.544					297,137,0,-0.348,0.737,64.689,0.132,0.323		297,137,0,-0.954,0.300,17.439,0.625,0.579		297,137,0,-0.937,0.348,20.380,0.481,0.433
		307,137,0,-0.364,0.921,68.435,0.253,0.266		307,137,0,-0.956,0.290,16.892,0.406,0.252		307,137,0,-0.997,0.069,3.949,0.334,0.568					307,137,0,-0.124,0.073,30.583,0.138,0.371		307,137,0,-0.875,0.475,28.491,0.393,0.534		307,137,0,-0.944,0.321,18.752,0.291,0.365
		317,137,0,-0.075,0.556,82.288,0.434,0.431		317,137,0,-0.847,0.516,31.330,0.316,0.310		317,137,0,-0.991,-0.110,-6.351,0.272,0.592					317,137,0,-0.162,0.983,80.621,0.247,0.407		317,137,0,-0.801,0.596,36.631,0.335,0.458		317,137,0,-0.987,-0.098,-5.671,0.220,0.355
		327,137,0,-0.099,-0.974,-84.209,0.504,0.533		327,137,0,-0.739,0.671,42.205,0.379,0.322		327,137,0,-0.906,-0.410,-24.335,0.177,0.585					327,137,0,-0.183,0.977,79.402,0.225,0.376		327,137,0,-0.811,0.585,35.800,0.416,0.367		327,137,0,-0.937,-0.346,-20.291,0.309,0.502
		337,137,0,-0.165,-0.985,-80.491,0.308,0.384		337,137,0,-0.819,0.571,34.872,0.422,0.249		337,137,0,-0.830,-0.557,-33.850,0.170,0.709					337,137,0,-0.417,-0.288,-34.621,0.083,0.311		337,137,0,-0.818,0.574,35.061,0.420,0.267		337,137,0,-0.875,-0.483,-28.861,0.355,0.542
		347,137,0,-0.551,-0.262,-25.415,0.051,0.248		347,137,0,-0.896,0.440,26.174,0.379,0.169		347,137,0,-0.768,-0.637,-39.674,0.146,0.864					347,137,0,-0.898,-0.432,-25.716,0.169,0.269		347,137,0,-0.896,0.437,26.017,0.351,0.196		347,137,0,-0.901,-0.431,-25.556,0.345,0.372
		357,137,0,-0.982,0.018,1.063,0.014,0.068		357,137,0,-0.978,0.111,6.488,0.104,0.043		357,137,0,-0.911,-0.213,-13.165,0.041,0.269					357,137,0,-0.983,-0.099,-5.769,0.069,0.073		357,137,0,-0.983,0.099,5.768,0.095,0.053		357,137,0,-0.983,-0.098,-5.703,0.101,0.092
		7,147,0,-0.468,-0.879,-61.954,0.234,0.278		7,147,0,-0.593,0.788,53.065,0.182,0.193		7,147,0,-0.963,0.268,15.572,0.454,0.450					7,147,0,-0.591,-0.793,-53.310,0.208,0.294		7,147,0,-0.999,-0.036,-2.081,0.483,0.317		7,147,0,-0.973,0.224,12.952,0.356,0.286
		17,147,0,-0.783,-0.579,-36.489,0.193,0.314		17,147,0,-0.370,0.927,68.247,0.206,0.123		17,147,0,-0.970,0.241,13.943,0.528,0.509					17,147,0,-0.829,-0.536,-32.874,0.228,0.348		17,147,0,-0.996,-0.072,-4.154,0.337,0.288		17,147,0,-0.960,0.280,16.294,0.406,0.351
		27,147,0,-0.969,-0.240,-13.915,0.388,0.427		27,147,0,-0.415,0.899,65.229,0.150,0.118		27,147,0,-0.984,0.172,9.905,0.469,0.422					27,147,0,-0.961,-0.270,-15.690,0.379,0.521		27,147,0,-0.813,-0.476,-30.348,0.115,0.222		27,147,0,-0.975,0.222,12.835,0.438,0.409
		37,147,0,-0.987,-0.158,-9.099,0.459,0.477		37,147,0,-0.809,0.372,24.711,0.074,0.129		37,147,0,-0.999,0.017,1.003,0.441,0.353					37,147,0,-0.988,-0.151,-8.708,0.497,0.618		37,147,0,-0.541,-0.831,-56.950,0.149,0.302		37,147,0,-0.990,0.140,8.025,0.487,0.386
		47,147,0,-0.972,-0.231,-13.400,0.432,0.452		47,147,0,-0.856,-0.461,-28.298,0.138,0.145		47,147,0,-0.993,-0.112,-6.420,0.381,0.363					47,147,0,-0.987,-0.156,-8.962,0.499,0.526		47,147,0,-0.779,-0.576,-36.481,0.102,0.417		47,147,0,-0.999,0.025,1.455,0.482,0.294
		57,147,0,-0.937,-0.348,-20.358,0.449,0.516		57,147,0,-0.798,-0.598,-36.858,0.215,0.174		57,147,0,-0.974,-0.223,-12.908,0.321,0.379					57,147,0,-0.924,-0.374,-22.011,0.456,0.454		57,147,0,-0.976,0.031,1.821,0.068,0.341		57,147,0,-0.996,-0.085,-4.903,0.379,0.220
		67,147,0,-0.926,-0.377,-22.174,0.429,0.642		67,147,0,-0.818,-0.571,-34.936,0.228,0.175		67,147,0,-0.992,-0.091,-5.214,0.296,0.375					67,147,0,-0.873,-0.487,-29.147,0.432,0.541		67,147,0,-0.946,0.145,8.741,0.096,0.273		67,147,0,-0.998,0.035,2.028,0.297,0.217
		77,147,0,-0.918,-0.395,-23.299,0.481,0.605		77,147,0,-0.670,-0.735,-47.649,0.308,0.182		77,147,0,-0.993,0.113,6.484,0.334,0.340					77,147,0,-0.929,-0.367,-21.540,0.359,0.784		77,147,0,-0.973,0.141,8.240,0.153,0.292		77,147,0,-0.978,0.200,11.564,0.220,0.266
		87,147,0,-0.899,-0.439,-26.019,0.622,0.518		87,147,0,-0.611,-0.787,-52.197,0.316,0.190		87,147,0,-0.993,0.110,6.313,0.335,0.345					87,147,0,-0.971,-0.238,-13.760,0.391,0.751		87,147,0,-0.980,-0.134,-7.771,0.255,0.334		87,147,0,-0.952,0.302,17.610,0.258,0.323
		97,147,0,-0.894,-0.448,-26.624,0.560,0.395		97,147,0,-0.637,-0.759,-49.978,0.187,0.235		97,147,0,-0.999,-0.024,-1.356,0.365,0.351					97,147,0,-0.957,-0.273,-15.926,0.373,0.528		97,147,0,-0.911,-0.396,-23.521,0.329,0.317		97,147,0,-0.948,0.318,18.561,0.361,0.362
		107,147,0,-0.923,-0.381,-22.400,0.381,0.253		107,147,0,-0.808,-0.519,-32.696,0.083,0.282		107,147,0,-0.997,-0.072,-4.122,0.407,0.326					107,147,0,-0.884,-0.448,-26.880,0.314,0.504		107,147,0,-0.717,-0.686,-43.704,0.340,0.335		107,147,0,-0.972,0.226,13.101,0.358,0.307
		117,147,0,-0.967,-0.251,-14.568,0.368,0.235		117,147,0,-0.978,-0.201,-11.600,0.243,0.240		117,147,0,-0.997,0.051,2.912,0.376,0.288					117,147,0,-0.854,-0.504,-30.548,0.280,0.420		117,147,0,-0.437,-0.886,-63.741,0.299,0.398		117,147,0,-0.999,0.021,1.232,0.382,0.213
		127,147,0,-0.968,-0.250,-14.459,0.414,0.267		127,147,0,-0.933,-0.357,-20.931,0.445,0.184		127,147,0,-0.997,0.049,2.824,0.444,0.256					127,147,0,-0.731,-0.671,-42.558,0.239,0.368		127,147,0,-0.329,-0.941,-70.713,0.259,0.334		127,147,0,-0.999,-0.017,-0.995,0.412,0.190
		137,147,0,-0.963,-0.269,-15.620,0.443,0.317		137,147,0,-0.879,-0.475,-28.405,0.401,0.119		137,147,0,-0.999,-0.022,-1.240,0.488,0.257					137,147,0,-0.513,-0.856,-59.052,0.260,0.327		137,147,0,-0.512,-0.858,-59.170,0.240,0.200		137,147,0,-0.958,0.217,12.786,0.271,0.194
		147,147,0,-0.982,-0.188,-10.814,0.421,0.376		147,147,0,-0.912,-0.400,-23.701,0.302,0.110		147,147,0,-0.998,-0.060,-3.417,0.531,0.309					147,147,0,-0.533,-0.844,-57.725,0.244,0.207		147,147,0,-0.351,-0.932,-69.368,0.250,0.150		147,147,0,-0.691,0.717,46.069,0.342,0.189
		157,147,0,-0.993,-0.055,-3.182,0.315,0.406		157,147,0,-0.956,-0.292,-16.989,0.380,0.143		157,147,0,-0.997,-0.072,-4.137,0.562,0.419					157,147,0,-0.643,-0.764,-49.906,0.124,0.116		157,147,0,-0.333,-0.939,-70.476,0.370,0.135		157,147,0,-0.560,0.828,55.929,0.376,0.134
		167,147,0,-0.791,0.421,28.039,0.145,0.404		167,147,0,-0.944,-0.330,-19.277,0.408,0.157		167,147,0,-0.983,-0.173,-9.955,0.403,0.500					167,147,0,-0.563,-0.812,-55.258,0.034,0.085		167,147,0,-0.474,-0.878,-61.646,0.452,0.115		167,147,0,-0.406,0.865,64.883,0.188,0.080
		177,147,0,-0.256,0.951,74.928,0.196,0.400		177,147,0,-0.766,-0.585,-37.369,0.178,0.136		177,147,0,-0.491,-0.784,-57.934,0.191,0.458					177,147,0,-0.447,-0.889,-63.304,0.097,0.080		177,147,0,-0.523,-0.852,-58.440,0.353,0.087		177,147,0,-0.258,-0.553,-64.974,0.114,0.095
		187,147,0,-0.490,0.797,58.458,0.134,0.301		187,147,0,-0.266,-0.942,-74.255,0.098,0.147		187,147,0,-0.054,-0.598,-84.879,0.307,0.394					187,147,0,-0.505,-0.862,-59.633,0.223,0.106		187,147,0,-0.414,-0.862,-64.360,0.181,0.070		187,147,0,-0.406,-0.899,-65.703,0.078,0.158
		197,147,0,-0.981,0.179,10.320,0.250,0.240		197,147,0,-0.946,-0.080,-4.809,0.161,0.187		197,147,0,-0.670,0.550,39.406,0.150,0.316					197,147,0,-0.679,-0.726,-46.915,0.221,0.151		197,147,0,-0.458,-0.686,-56.247,0.100,0.077		197,147,0,-0.830,-0.066,-4.541,0.047,0.216
		207,147,0,-0.991,0.128,7.352,0.373,0.239		207,147,0,-0.967,0.244,14.173,0.410,0.210		207,147,0,-0.982,0.182,10.491,0.374,0.276					207,147,0,-0.898,-0.432,-25.717,0.220,0.171		207,147,0,-0.450,-0.275,-31.468,0.062,0.105		207,147,0,-0.982,-0.116,-6.739,0.144,0.188
		217,147,0,-0.986,0.166,9.567,0.342,0.197		217,147,0,-0.920,0.390,22.979,0.448,0.234		217,147,0,-0.972,0.231,13.370,0.330,0.231					217,147,0,-0.970,-0.233,-13.528,0.239,0.155		217,147,0,-0.742,0.658,41.562,0.167,0.130		217,147,0,-0.986,0.074,4.278,0.221,0.152
		227,147,0,-0.955,0.292,17.009,0.310,0.167		227,147,0,-0.956,0.284,16.533,0.457,0.261		227,147,0,-0.960,0.280,16.245,0.259,0.199					227,147,0,-0.990,0.077,4.432,0.173,0.216		227,147,0,-0.891,0.452,26.905,0.323,0.161		227,147,0,-0.951,0.298,17.385,0.269,0.159
		237,147,0,-0.837,0.536,32.634,0.272,0.176		237,147,0,-0.993,0.114,6.568,0.500,0.305		237,147,0,-0.958,0.284,16.488,0.254,0.207					237,147,0,-0.957,0.286,16.625,0.110,0.347		237,147,0,-0.894,0.446,26.525,0.388,0.228		237,147,0,-0.876,0.469,28.189,0.198,0.164
		247,147,0,-0.593,0.793,53.197,0.197,0.238		247,147,0,-0.996,0.067,3.865,0.467,0.340		247,147,0,-0.961,0.275,15.966,0.218,0.245					247,147,0,-0.989,0.140,8.040,0.124,0.447		247,147,0,-0.883,0.464,27.702,0.376,0.313		247,147,0,-0.623,0.487,38.045,0.085,0.158
		257,147,0,-0.689,0.688,44.937,0.138,0.277		257,147,0,-0.993,0.099,5.671,0.422,0.339		257,147,0,-0.966,0.255,14.792,0.198,0.276					257,147,0,-0.997,0.077,4.413,0.297,0.445		257,147,0,-0.907,0.418,24.721,0.278,0.369		257,147,0,-0.737,-0.593,-38.827,0.077,0.168
		267,147,0,-0.921,0.389,22.902,0.213,0.232		267,147,0,-0.976,0.213,12.281,0.437,0.343		267,147,0,-0.995,0.084,4.833,0.171,0.305					267,147,0,-0.996,0.086,4.958,0.356,0.357		267,147,0,-0.922,0.384,22.621,0.329,0.376		267,147,0,-0.858,-0.498,-30.124,0.132,0.203
		277,147,0,-0.861,0.505,30.388,0.235,0.207		277,147,0,-0.949,0.313,18.261,0.589,0.392		277,147,0,-0.980,0.106,6.164,0.153,0.378					277,147,0,-0.957,0.276,16.104,0.298,0.306		277,147,0,-0.955,0.295,17.165,0.496,0.415		277,147,0,-0.987,-0.007,-0.399,0.201,0.220
		287,147,0,-0.848,0.530,32.039,0.226,0.202		287,147,0,-0.939,0.344,20.092,0.696,0.390		287,147,0,-0.880,0.426,25.825,0.139,0.418					287,147,0,-0.777,0.615,38.372,0.247,0.342		287,147,0,-0.970,0.244,14.147,0.629,0.582		287,147,0,-0.960,0.277,16.111,0.357,0.251
		297,147,0,-0.782,0.618,38.302,0.239,0.211		297,147,0,-0.945,0.327,19.108,0.613,0.306		297,147,0,-0.898,0.430,25.614,0.209,0.386					297,147,0,-0.307,0.732,67.235,0.156,0.400		297,147,0,-0.957,0.291,16.894,0.661,0.693		297,147,0,-0.932,0.360,21.144,0.328,0.280
		307,147,0,-0.501,0.849,59.455,0.264,0.296		307,147,0,-0.945,0.325,19.001,0.457,0.274		307,147,0,-0.967,0.235,13.649,0.274,0.411					307,147,0,-0.122,0.091,36.458,0.145,0.379		307,147,0,-0.912,0.408,24.097,0.512,0.603		307,147,0,-0.948,0.296,17.315,0.176,0.278
		317,147,0,-0.087,0.036,22.659,0.416,0.451		317,147,0,-0.875,0.478,28.621,0.373,0.314		317,147,0,-0.993,0.028,1.600,0.218,0.461					317,147,0,-0.309,0.931,71.637,0.201,0.356		317,147,0,-0.840,0.542,32.818,0.414,0.474		317,147,0,-0.990,-0.119,-6.850,0.216,0.329
		327,147,0,-0.151,-0.988,-81.292,0.565,0.577		327,147,0,-0.812,0.584,35.731,0.399,0.349		327,147,0,-0.963,-0.247,-14.418,0.156,0.489					327,147,0,-0.318,0.931,71.158,0.195,0.320		327,147,0,-0.821,0.571,34.842,0.443,0.342		327,147,0,-0.955,-0.291,-16.966,0.337,0.430
		337,147,0,-0.228,-0.973,-76.794,0.372,0.424		337,147,0,-0.833,0.553,33.560,0.422,0.271		337,147,0,-0.847,-0.527,-31.901,0.177,0.582					337,147,0,-0.542,0.168,17.222,0.063,0.291		337,147,0,-0.868,0.494,29.651,0.433,0.219		337,147,0,-0.910,-0.411,-24.323,0.381,0.465
		347,147,0,-0.747,-0.544,-36.068,0.097,0.299		347,147,0,-0.909,0.412,24.365,0.373,0.154		347,147,0,-0.758,-0.649,-40.547,0.193,0.670					347,147,0,-0.954,-0.153,-9.104,0.097,0.288		347,147,0,-0.946,0.319,18.637,0.336,0.165		347,147,0,-0.939,-0.331,-19.436,0.353,0.409
		357,147,0,-0.996,-0.046,-2.669,0.037,0.088		357,147,0,-0.986,0.089,5.159,0.104,0.036		357,147,0,-0.917,-0.206,-12.659,0.058,0.209					357,147,0,-0.993,-0.022,-1.295,0.038,0.084		357,147,0,-0.993,0.066,3.790,0.086,0.047		357,147,0,-0.992,-0.067,-3.888,0.102,0.114
		7,157,0,-0.341,-0.940,-70.033,0.352,0.349		7,157,0,-0.763,-0.378,-26.316,0.104,0.189		7,157,0,-0.984,0.178,10.240,0.476,0.525					7,157,0,-0.123,-0.989,-82.916,0.306,0.464		7,157,0,-0.997,-0.076,-4.362,0.522,0.392		7,157,0,-0.996,-0.023,-1.311,0.304,0.443
		17,157,0,-0.533,-0.822,-57.033,0.224,0.290		17,157,0,-0.252,0.765,71.730,0.152,0.145		17,157,0,-0.989,0.141,8.110,0.460,0.566					17,157,0,-0.392,-0.893,-66.294,0.225,0.389		17,157,0,-0.959,-0.261,-15.234,0.340,0.362		17,157,0,-0.992,0.101,5.800,0.357,0.454
		27,157,0,-0.895,-0.415,-24.859,0.245,0.349		27,157,0,-0.470,0.876,61.796,0.151,0.158		27,157,0,-0.996,0.022,1.274,0.388,0.486					27,157,0,-0.766,-0.601,-38.112,0.175,0.484		27,157,0,-0.615,-0.741,-50.314,0.174,0.304		27,157,0,-0.992,0.100,5.775,0.376,0.465
		37,157,0,-0.973,-0.215,-12.445,0.270,0.386		37,157,0,-0.892,0.310,19.146,0.078,0.155		37,157,0,-0.996,-0.073,-4.209,0.407,0.386					37,157,0,-0.934,-0.307,-18.212,0.218,0.566		37,157,0,-0.186,-0.981,-79.276,0.141,0.354		37,157,0,-0.995,0.081,4.634,0.462,0.453
		47,157,0,-0.965,-0.247,-14.367,0.203,0.348		47,157,0,-0.932,-0.347,-20.419,0.157,0.128		47,157,0,-0.988,-0.154,-8.861,0.340,0.375					47,157,0,-0.979,-0.193,-11.158,0.329,0.468		47,157,0,-0.544,-0.404,-36.594,0.044,0.435		47,157,0,-0.999,0.012,0.670,0.517,0.344
		57,157,0,-0.926,-0.375,-22.060,0.265,0.368		57,157,0,-0.888,-0.458,-27.276,0.216,0.123		57,157,0,-0.979,-0.201,-11.571,0.236,0.416					57,157,0,-0.900,-0.426,-25.344,0.367,0.407		57,157,0,-0.957,-0.226,-13.266,0.119,0.339		57,157,0,-0.995,-0.096,-5.482,0.434,0.234
		67,157,0,-0.941,-0.339,-19.802,0.360,0.457		67,157,0,-0.834,-0.541,-32.968,0.226,0.135		67,157,0,-0.997,-1.034E-5,-5.942E-4,0.245,0.397					67,157,0,-0.850,-0.525,-31.695,0.318,0.463		67,157,0,-0.824,-0.559,-34.145,0.185,0.239		67,157,0,-0.999,0.001,0.069,0.308,0.213
		77,157,0,-0.935,-0.354,-20.765,0.405,0.461		77,157,0,-0.597,-0.799,-53.259,0.348,0.176		77,157,0,-0.995,0.103,5.896,0.263,0.320					77,157,0,-0.928,-0.367,-21.554,0.252,0.686		77,157,0,-0.882,-0.447,-26.904,0.191,0.253		77,157,0,-0.997,0.078,4.468,0.226,0.273
		87,157,0,-0.908,-0.419,-24.782,0.501,0.419		87,157,0,-0.500,-0.866,-60.013,0.387,0.190		87,157,0,-0.999,0.004,0.249,0.291,0.294					87,157,0,-0.966,-0.258,-14.942,0.286,0.684		87,157,0,-0.914,-0.401,-23.680,0.308,0.328		87,157,0,-0.980,0.190,10.949,0.268,0.328
		97,157,0,-0.914,-0.405,-23.910,0.486,0.341		97,157,0,-0.505,-0.859,-59.528,0.191,0.193		97,157,0,-0.997,-0.071,-4.087,0.388,0.329					97,157,0,-0.895,-0.436,-25.961,0.337,0.513		97,157,0,-0.846,-0.528,-31.976,0.352,0.294		97,157,0,-0.966,0.249,14.447,0.339,0.319
		107,157,0,-0.924,-0.380,-22.336,0.349,0.246		107,157,0,-0.860,-0.353,-22.310,0.092,0.205		107,157,0,-0.999,-0.022,-1.279,0.412,0.373					107,157,0,-0.804,-0.594,-36.451,0.432,0.573		107,157,0,-0.568,-0.805,-54.788,0.279,0.287		107,157,0,-0.989,0.060,3.500,0.373,0.257
		117,157,0,-0.977,-0.208,-12.031,0.323,0.238		117,157,0,-0.992,-0.115,-6.597,0.322,0.176		117,157,0,-0.987,0.153,8.802,0.371,0.373					117,157,0,-0.786,-0.618,-38.153,0.425,0.504		117,157,0,-0.212,-0.976,-77.751,0.339,0.396		117,157,0,-0.982,-0.172,-9.917,0.472,0.207
		127,157,0,-0.972,-0.228,-13.218,0.380,0.270		127,157,0,-0.965,-0.258,-14.947,0.469,0.145		127,157,0,-0.988,0.150,8.618,0.456,0.303					127,157,0,-0.727,-0.684,-43.253,0.358,0.420		127,157,0,-0.289,-0.952,-73.103,0.314,0.365		127,157,0,-0.967,-0.244,-14.150,0.446,0.196
		137,157,0,-0.950,-0.310,-18.068,0.445,0.317		137,157,0,-0.943,-0.328,-19.148,0.330,0.108		137,157,0,-0.997,0.076,4.378,0.502,0.255					137,157,0,-0.579,-0.815,-54.622,0.363,0.344		137,157,0,-0.591,-0.802,-53.647,0.279,0.222		137,157,0,-0.958,-0.137,-8.134,0.218,0.174
		147,157,0,-0.971,-0.238,-13.759,0.445,0.375		147,157,0,-0.964,-0.264,-15.314,0.247,0.119		147,157,0,-1.000,0.016,0.898,0.474,0.259					147,157,0,-0.597,-0.802,-53.318,0.366,0.229		147,157,0,-0.538,-0.838,-57.288,0.278,0.147		147,157,0,-0.745,0.605,39.105,0.172,0.140
		157,157,0,-0.985,-0.170,-9.765,0.350,0.404		157,157,0,-0.950,-0.308,-17.975,0.392,0.166		157,157,0,-0.998,-0.054,-3.097,0.457,0.332					157,157,0,-0.665,-0.746,-48.284,0.265,0.137		157,157,0,-0.518,-0.854,-58.766,0.487,0.166		157,157,0,-0.530,0.844,57.893,0.194,0.092
		167,157,0,-0.971,0.130,7.594,0.156,0.413		167,157,0,-0.938,-0.347,-20.315,0.470,0.199		167,157,0,-0.987,-0.155,-8.944,0.325,0.403					167,157,0,-0.515,-0.842,-58.538,0.110,0.084		167,157,0,-0.577,-0.817,-54.768,0.628,0.223		167,157,0,-0.248,0.222,41.878,0.093,0.063
		177,157,0,-0.713,0.690,44.052,0.083,0.395		177,157,0,-0.946,-0.311,-18.216,0.285,0.170		177,157,0,-0.534,-0.751,-54.619,0.150,0.374					177,157,0,-0.204,-0.975,-78.174,0.085,0.070		177,157,0,-0.559,-0.829,-56.013,0.475,0.187		177,157,0,-0.584,-0.807,-54.087,0.131,0.091
		187,157,0,-0.865,0.475,28.770,0.103,0.304		187,157,0,-0.927,-0.022,-1.349,0.095,0.179		187,157,0,-0.165,-0.960,-80.274,0.232,0.351					187,157,0,-0.441,-0.890,-63.656,0.134,0.097		187,157,0,-0.263,-0.065,-13.898,0.169,0.121		187,157,0,-0.686,-0.725,-46.581,0.124,0.179
		197,157,0,-0.965,0.259,15.011,0.268,0.261		197,157,0,-0.981,0.183,10.574,0.288,0.251		197,157,0,-0.772,0.126,9.255,0.164,0.314					197,157,0,-0.741,-0.552,-36.682,0.107,0.138		197,157,0,-0.425,0.903,64.829,0.135,0.105		197,157,0,-0.957,-0.165,-9.775,0.090,0.262
		207,157,0,-0.969,0.245,14.192,0.390,0.266		207,157,0,-0.984,0.177,10.183,0.463,0.255		207,157,0,-0.981,0.191,11.043,0.452,0.305					207,157,0,-0.931,0.001,0.084,0.109,0.156		207,157,0,-0.547,0.833,56.710,0.138,0.124		207,157,0,-0.986,0.155,8.919,0.173,0.226
		217,157,0,-0.968,0.249,14.418,0.365,0.235		217,157,0,-0.955,0.292,17.004,0.416,0.214		217,157,0,-0.979,0.201,11.597,0.453,0.306					217,157,0,-0.980,0.029,1.671,0.121,0.145		217,157,0,-0.770,0.633,39.442,0.290,0.154		217,157,0,-0.935,0.346,20.307,0.283,0.177
		227,157,0,-0.945,0.323,18.901,0.270,0.185		227,157,0,-0.947,0.320,18.670,0.422,0.222		227,157,0,-0.984,0.170,9.791,0.406,0.306					227,157,0,-0.963,-0.139,-8.205,0.070,0.185		227,157,0,-0.853,0.520,31.394,0.478,0.236		227,157,0,-0.911,0.413,24.388,0.387,0.183
		237,157,0,-0.811,0.570,35.108,0.191,0.174		237,157,0,-0.947,0.311,18.155,0.435,0.289		237,157,0,-0.984,0.173,9.994,0.390,0.279					237,157,0,-0.873,-0.230,-14.770,0.029,0.306		237,157,0,-0.845,0.533,32.251,0.514,0.378		237,157,0,-0.905,0.426,25.211,0.325,0.203
		247,157,0,-0.466,0.876,61.983,0.136,0.247		247,157,0,-0.932,0.349,20.507,0.449,0.377		247,157,0,-0.974,0.226,13.078,0.381,0.292					247,157,0,-0.990,0.130,7.490,0.108,0.431		247,157,0,-0.842,0.539,32.615,0.425,0.487		247,157,0,-0.937,0.337,19.787,0.198,0.210
		257,157,0,-0.517,0.825,57.948,0.067,0.322		257,157,0,-0.946,0.314,18.378,0.447,0.394		257,157,0,-0.972,0.235,13.576,0.392,0.339					257,157,0,-0.993,0.110,6.307,0.278,0.432		257,157,0,-0.917,0.389,23.018,0.242,0.508		257,157,0,-0.977,-0.153,-8.894,0.176,0.234
		267,157,0,-0.863,0.501,30.155,0.101,0.277		267,157,0,-0.951,0.305,17.803,0.480,0.392		267,157,0,-0.990,0.128,7.357,0.353,0.399					267,157,0,-0.997,0.074,4.238,0.337,0.367		267,157,0,-0.974,0.226,13.057,0.261,0.442		267,157,0,-0.918,-0.395,-23.297,0.260,0.282
		277,157,0,-0.783,0.621,38.447,0.188,0.249		277,157,0,-0.936,0.351,20.536,0.612,0.422		277,157,0,-0.995,-0.090,-5.185,0.323,0.506					277,157,0,-0.920,0.362,21.472,0.312,0.390		277,157,0,-0.974,0.224,12.953,0.388,0.381		277,157,0,-0.961,-0.228,-13.337,0.200,0.237
		287,157,0,-0.842,0.538,32.597,0.211,0.253		287,157,0,-0.923,0.384,22.593,0.695,0.404		287,157,0,-0.991,-0.052,-3.019,0.208,0.474					287,157,0,-0.696,0.711,45.603,0.370,0.479		287,157,0,-0.971,0.238,13.765,0.511,0.456		287,157,0,-0.957,0.275,16.032,0.233,0.197
		297,157,0,-0.836,0.547,33.163,0.247,0.237		297,157,0,-0.925,0.379,22.276,0.614,0.331		297,157,0,-0.916,0.386,22.844,0.177,0.335					297,157,0,-0.533,0.843,57.709,0.267,0.498		297,157,0,-0.955,0.294,17.129,0.540,0.539		297,157,0,-0.889,0.455,27.103,0.228,0.239
		307,157,0,-0.724,0.680,43.207,0.232,0.276		307,157,0,-0.906,0.421,24.954,0.444,0.286		307,157,0,-0.929,0.368,21.612,0.237,0.358					307,157,0,-0.593,0.788,53.015,0.166,0.426		307,157,0,-0.894,0.435,25.935,0.333,0.536		307,157,0,-0.895,0.414,24.809,0.142,0.289
		317,157,0,-0.246,0.241,44.477,0.203,0.331		317,157,0,-0.785,0.613,38.001,0.303,0.310		317,157,0,-0.945,0.323,18.895,0.187,0.453					317,157,0,-0.744,0.666,41.813,0.255,0.355		317,157,0,-0.704,0.698,44.779,0.268,0.465		317,157,0,-0.984,-0.163,-9.396,0.253,0.356
		327,157,0,-0.169,-0.985,-80.277,0.338,0.378		327,157,0,-0.701,0.708,45.280,0.283,0.328		327,157,0,-0.972,-0.136,-7.993,0.163,0.511					327,157,0,-0.720,0.692,43.827,0.229,0.278		327,157,0,-0.748,0.660,41.417,0.352,0.314		327,157,0,-0.970,-0.240,-13.893,0.402,0.422
		337,157,0,-0.262,-0.601,-66.449,0.167,0.332		337,157,0,-0.722,0.686,43.546,0.307,0.231		337,157,0,-0.898,-0.437,-25.959,0.287,0.619					337,157,0,-0.682,0.728,46.887,0.123,0.275		337,157,0,-0.850,0.524,31.649,0.353,0.212		337,157,0,-0.981,-0.168,-9.721,0.397,0.445
		347,157,0,-0.951,0.043,2.572,0.101,0.338		347,157,0,-0.796,0.594,36.716,0.265,0.122		347,157,0,-0.910,-0.403,-23.874,0.317,0.642					347,157,0,-0.713,0.689,44.028,0.132,0.348		347,157,0,-0.939,0.337,19.768,0.237,0.201		347,157,0,-0.993,0.014,0.815,0.373,0.455
		357,157,0,-0.997,0.026,1.505,0.044,0.110		357,157,0,-0.953,0.156,9.297,0.064,0.028		357,157,0,-0.977,-0.111,-6.484,0.096,0.190					357,157,0,-0.927,0.193,11.736,0.043,0.113		357,157,0,-0.990,0.075,4.344,0.063,0.063		357,157,0,-0.997,0.030,1.744,0.113,0.134
		7,167,0,-0.328,-0.944,-70.838,0.420,0.487		7,167,0,-0.810,-0.376,-24.932,0.113,0.243		7,167,0,-0.976,0.210,12.131,0.470,0.546					7,167,0,-0.078,-0.997,-85.509,0.496,0.756		7,167,0,-0.989,-0.145,-8.327,0.500,0.422		7,167,0,-0.990,-0.120,-6.905,0.283,0.612
		17,167,0,-0.456,-0.884,-62.704,0.241,0.321		17,167,0,-0.267,0.799,71.499,0.158,0.186		17,167,0,-0.994,0.086,4.959,0.385,0.572					17,167,0,-0.194,-0.978,-78.776,0.326,0.492		17,167,0,-0.884,-0.426,-25.714,0.242,0.408		17,167,0,-0.999,0.020,1.132,0.337,0.543
		27,167,0,-0.678,-0.733,-47.214,0.171,0.290		27,167,0,-0.344,0.937,69.839,0.150,0.174		27,167,0,-0.990,-0.132,-7.581,0.312,0.498					27,167,0,-0.560,-0.818,-55.601,0.115,0.439		27,167,0,-0.355,-0.913,-68.748,0.192,0.372		27,167,0,-0.996,-0.082,-4.726,0.373,0.440
		37,167,0,-0.723,-0.676,-43.088,0.135,0.293		37,167,0,-0.841,0.053,3.590,0.058,0.153		37,167,0,-0.993,-0.111,-6.374,0.316,0.356					37,167,0,-0.610,-0.784,-52.146,0.089,0.479		37,167,0,-0.100,-0.853,-83.342,0.208,0.350		37,167,0,-0.993,-0.106,-6.093,0.434,0.391
		47,167,0,-0.582,-0.784,-53.420,0.079,0.265		47,167,0,-0.917,-0.392,-23.123,0.163,0.127		47,167,0,-0.994,-0.096,-5.519,0.246,0.306					47,167,0,-0.731,-0.633,-40.858,0.114,0.377		47,167,0,-0.631,-0.690,-47.564,0.109,0.341		47,167,0,-0.995,-0.097,-5.589,0.469,0.321
		57,167,0,-0.693,-0.693,-45.005,0.115,0.270		57,167,0,-0.930,-0.365,-21.426,0.224,0.109		57,167,0,-0.979,-0.200,-11.522,0.136,0.338					57,167,0,-0.689,-0.694,-45.212,0.184,0.335		57,167,0,-0.934,-0.349,-20.508,0.243,0.290		57,167,0,-0.988,-0.151,-8.700,0.408,0.232
		67,167,0,-0.927,-0.368,-21.684,0.190,0.296		67,167,0,-0.926,-0.371,-21.833,0.268,0.127		67,167,0,-0.995,-0.003,-0.182,0.129,0.345					67,167,0,-0.721,-0.681,-43.371,0.208,0.337		67,167,0,-0.825,-0.556,-34.008,0.282,0.242		67,167,0,-0.995,-0.075,-4.313,0.275,0.195
		77,167,0,-0.910,-0.406,-24.013,0.215,0.309		77,167,0,-0.717,-0.675,-43.257,0.243,0.159		77,167,0,-0.997,0.070,4.021,0.135,0.287					77,167,0,-0.883,-0.455,-27.277,0.209,0.397		77,167,0,-0.792,-0.609,-37.541,0.321,0.240		77,167,0,-0.994,0.097,5.591,0.245,0.237
		87,167,0,-0.875,-0.481,-28.767,0.281,0.323		87,167,0,-0.497,-0.866,-60.146,0.235,0.169		87,167,0,-0.999,-0.005,-0.271,0.209,0.243					87,167,0,-0.940,-0.338,-19.812,0.261,0.422		87,167,0,-0.833,-0.552,-33.536,0.359,0.274		87,167,0,-0.991,0.129,7.409,0.331,0.278
		97,167,0,-0.951,-0.303,-17.686,0.357,0.322		97,167,0,-0.775,-0.559,-35.833,0.138,0.165		97,167,0,-0.997,-0.071,-4.095,0.384,0.289					97,167,0,-0.854,-0.517,-31.208,0.357,0.430		97,167,0,-0.763,-0.644,-40.170,0.273,0.250		97,167,0,-0.997,0.006,0.342,0.375,0.265
		107,167,0,-0.974,-0.219,-12.695,0.331,0.282		107,167,0,-0.980,-0.191,-11.006,0.282,0.163		107,167,0,-0.998,-0.050,-2.883,0.463,0.376					107,167,0,-0.804,-0.595,-36.501,0.452,0.524		107,167,0,-0.577,-0.805,-54.380,0.183,0.245		107,167,0,-0.977,-0.208,-12.020,0.478,0.262
		117,167,0,-0.995,-0.080,-4.624,0.303,0.270		117,167,0,-0.975,-0.216,-12.480,0.471,0.150		117,167,0,-0.996,0.075,4.299,0.443,0.393					117,167,0,-0.774,-0.633,-39.287,0.422,0.420		117,167,0,-0.397,-0.899,-66.182,0.214,0.313		117,167,0,-0.959,-0.283,-16.418,0.649,0.333
		127,167,0,-0.981,-0.167,-9.637,0.299,0.292		127,167,0,-0.968,-0.251,-14.532,0.520,0.144		127,167,0,-0.994,0.102,5.855,0.505,0.324					127,167,0,-0.673,-0.737,-47.584,0.395,0.317		127,167,0,-0.585,-0.792,-53.545,0.246,0.356		127,167,0,-0.950,-0.313,-18.235,0.663,0.366
		137,167,0,-0.928,-0.372,-21.829,0.326,0.302		137,167,0,-0.967,-0.255,-14.779,0.356,0.136		137,167,0,-0.997,0.076,4.361,0.562,0.270					137,167,0,-0.584,-0.812,-54.273,0.451,0.271		137,167,0,-0.689,-0.724,-46.385,0.303,0.307		137,167,0,-0.933,-0.358,-20.999,0.487,0.236
		147,167,0,-0.961,-0.268,-15.577,0.268,0.331		147,167,0,-0.922,-0.383,-22.586,0.263,0.143		147,167,0,-0.999,0.026,1.481,0.511,0.261					147,167,0,-0.615,-0.788,-52.027,0.507,0.221		147,167,0,-0.571,-0.819,-55.106,0.321,0.209		147,167,0,-0.925,-0.335,-19.890,0.237,0.116
		157,167,0,-0.958,0.036,2.129,0.122,0.391		157,167,0,-0.897,-0.440,-26.098,0.374,0.163		157,167,0,-0.993,-0.113,-6.477,0.413,0.322					157,167,0,-0.593,-0.804,-53.597,0.504,0.170		157,167,0,-0.558,-0.830,-56.102,0.551,0.229		157,167,0,-0.717,-0.429,-30.874,0.121,0.074
		167,167,0,-0.521,0.752,55.297,0.064,0.455		167,167,0,-0.934,-0.356,-20.884,0.445,0.192		167,167,0,-0.974,-0.222,-12.821,0.320,0.395					167,167,0,-0.455,-0.887,-62.871,0.347,0.108		167,167,0,-0.590,-0.807,-53.807,0.679,0.402		167,167,0,-0.269,-0.273,-45.375,0.066,0.063
		177,167,0,-0.453,0.874,62.606,0.094,0.428		177,167,0,-0.979,-0.192,-11.110,0.304,0.182		177,167,0,-0.778,-0.570,-36.223,0.135,0.378					177,167,0,-0.131,-0.354,-69.736,0.159,0.076		177,167,0,-0.553,-0.833,-56.430,0.489,0.423		177,167,0,-0.478,0.397,39.715,0.075,0.085
		187,167,0,-0.794,0.578,36.062,0.109,0.338		187,167,0,-0.963,0.222,12.993,0.114,0.204		187,167,0,-0.606,-0.756,-51.293,0.116,0.395					187,167,0,-0.301,0.537,60.733,0.145,0.103		187,167,0,-0.222,-0.352,-57.792,0.196,0.287		187,167,0,-0.497,-0.087,-9.917,0.060,0.142
		197,167,0,-0.954,0.297,17.306,0.244,0.289		197,167,0,-0.959,0.276,16.079,0.234,0.254		197,167,0,-0.991,-0.065,-3.731,0.297,0.414					197,167,0,-0.686,0.694,45.320,0.232,0.170		197,167,0,-0.205,0.974,78.117,0.183,0.197		197,167,0,-0.803,-0.259,-17.850,0.055,0.192
		207,167,0,-0.969,0.244,14.104,0.330,0.288		207,167,0,-0.987,0.155,8.917,0.379,0.228		207,167,0,-0.996,0.083,4.742,0.562,0.438					207,167,0,-0.762,0.647,40.333,0.317,0.236		207,167,0,-0.292,0.948,72.869,0.173,0.180		207,167,0,-0.959,0.269,15.665,0.182,0.197
		217,167,0,-0.973,0.231,13.374,0.346,0.286		217,167,0,-0.991,0.122,7.021,0.330,0.198		217,167,0,-0.995,0.095,5.470,0.569,0.433					217,167,0,-0.790,0.597,37.084,0.165,0.225		217,167,0,-0.620,0.774,51.337,0.286,0.206		217,167,0,-0.914,0.406,23.984,0.393,0.208
		227,167,0,-0.972,0.230,13.311,0.312,0.231		227,167,0,-0.978,0.197,11.408,0.344,0.246		227,167,0,-0.997,0.071,4.098,0.505,0.434					227,167,0,-0.768,-0.481,-32.055,0.054,0.226		227,167,0,-0.724,0.685,43.421,0.456,0.315		227,167,0,-0.903,0.430,25.482,0.456,0.232
		237,167,0,-0.961,0.252,14.703,0.212,0.183		237,167,0,-0.924,0.374,22.041,0.373,0.347		237,167,0,-0.996,0.088,5.057,0.487,0.372					237,167,0,-0.785,-0.580,-36.458,0.059,0.287		237,167,0,-0.666,0.737,47.885,0.432,0.474		237,167,0,-0.841,0.537,32.572,0.347,0.246
		247,167,0,-0.879,0.416,25.348,0.134,0.235		247,167,0,-0.868,0.495,29.698,0.424,0.439		247,167,0,-0.984,0.176,10.151,0.442,0.323					247,167,0,-0.983,0.129,7.460,0.091,0.327		247,167,0,-0.659,0.741,48.385,0.355,0.555		247,167,0,-0.822,0.553,33.904,0.233,0.229
		257,167,0,-0.908,0.343,20.687,0.105,0.334		257,167,0,-0.854,0.517,31.185,0.403,0.413		257,167,0,-0.970,0.243,14.076,0.424,0.355					257,167,0,-0.915,0.358,21.382,0.139,0.278		257,167,0,-0.795,0.589,36.526,0.281,0.499		257,167,0,-0.972,-0.016,-0.943,0.183,0.237
		267,167,0,-0.946,0.253,14.975,0.116,0.330		267,167,0,-0.869,0.490,29.440,0.437,0.344		267,167,0,-0.979,0.194,11.180,0.366,0.371					267,167,0,-0.862,0.428,26.388,0.169,0.236		267,167,0,-0.920,0.381,22.473,0.343,0.386		267,167,0,-0.920,-0.388,-22.882,0.289,0.318
		277,167,0,-0.856,0.489,29.735,0.161,0.293		277,167,0,-0.901,0.433,25.647,0.598,0.316		277,167,0,-0.989,-0.103,-5.941,0.260,0.433					277,167,0,-0.781,0.611,38.060,0.295,0.292		277,167,0,-0.939,0.340,19.894,0.447,0.308		277,167,0,-0.928,-0.358,-21.116,0.229,0.274
		287,167,0,-0.842,0.537,32.516,0.210,0.281		287,167,0,-0.907,0.420,24.838,0.652,0.314		287,167,0,-0.966,-0.238,-13.844,0.169,0.405					287,167,0,-0.664,0.746,48.328,0.411,0.385		287,167,0,-0.935,0.352,20.608,0.496,0.345		287,167,0,-0.983,0.140,8.100,0.234,0.205
		297,167,0,-0.864,0.503,30.196,0.217,0.264		297,167,0,-0.908,0.419,24.766,0.596,0.313		297,167,0,-0.986,0.121,6.971,0.155,0.305					297,167,0,-0.657,0.753,48.897,0.332,0.409		297,167,0,-0.946,0.322,18.768,0.360,0.419		297,167,0,-0.945,0.317,18.556,0.243,0.243
		307,167,0,-0.881,0.464,27.782,0.190,0.281		307,167,0,-0.887,0.461,27.483,0.463,0.312		307,167,0,-0.987,0.126,7.284,0.244,0.392					307,167,0,-0.761,0.648,40.436,0.239,0.362		307,167,0,-0.593,-0.086,-8.266,0.090,0.541		307,167,0,-0.925,0.371,21.871,0.171,0.297
		317,167,0,-0.899,0.370,22.339,0.156,0.290		317,167,0,-0.758,0.646,40.437,0.260,0.354		317,167,0,-0.978,0.180,10.458,0.184,0.487					317,167,0,-0.711,0.696,44.357,0.217,0.322		317,167,0,-0.223,0.664,71.468,0.156,0.551		317,167,0,-0.991,-0.018,-1.066,0.209,0.314
		327,167,0,-0.727,0.058,4.529,0.100,0.289		327,167,0,-0.580,0.813,54.494,0.216,0.351		327,167,0,-0.966,-0.187,-10.962,0.164,0.462					327,167,0,-0.548,0.483,41.374,0.122,0.310		327,167,0,-0.628,0.766,50.644,0.227,0.359		327,167,0,-0.991,-0.123,-7.072,0.337,0.371
		337,167,0,-0.843,0.364,23.355,0.076,0.301		337,167,0,-0.584,0.811,54.270,0.279,0.234		337,167,0,-0.943,-0.328,-19.205,0.317,0.537					337,167,0,-0.449,0.055,6.965,0.074,0.370		337,167,0,-0.800,0.599,36.802,0.290,0.246		337,167,0,-0.995,0.072,4.155,0.426,0.472
		347,167,0,-0.917,0.396,23.357,0.147,0.362		347,167,0,-0.662,0.749,48.542,0.244,0.130		347,167,0,-0.988,-0.122,-7.020,0.364,0.589					347,167,0,-0.642,0.579,42.054,0.095,0.454		347,167,0,-0.861,0.502,30.256,0.219,0.237		347,167,0,-0.981,0.195,11.245,0.515,0.512
		357,167,0,-0.977,0.113,6.578,0.049,0.119		357,167,0,-0.908,0.216,13.396,0.050,0.031		357,167,0,-0.999,-0.009,-0.525,0.118,0.174					357,167,0,-0.936,0.180,10.897,0.036,0.147		357,167,0,-0.968,0.132,7.785,0.060,0.073		357,167,0,-0.993,0.065,3.719,0.160,0.148
		7,177,0,-0.375,-0.927,-67.973,0.371,0.496		7,177,0,-0.904,0.372,22.351,0.172,0.255		7,177,0,-0.931,0.363,21.280,0.517,0.532					7,177,0,-0.182,-0.982,-79.480,0.375,0.884		7,177,0,-0.945,-0.320,-18.712,0.375,0.286		7,177,0,-0.986,0.143,8.256,0.390,0.584
		17,177,0,-0.465,-0.881,-62.173,0.199,0.356		17,177,0,-0.446,0.886,63.267,0.194,0.228		17,177,0,-0.965,0.252,14.658,0.390,0.502					17,177,0,-0.347,-0.927,-69.479,0.236,0.563		17,177,0,-0.748,-0.631,-40.169,0.162,0.323		17,177,0,-0.970,0.235,13.600,0.374,0.488
		27,177,0,-0.634,-0.771,-50.560,0.142,0.295		27,177,0,-0.263,0.964,74.724,0.216,0.208		27,177,0,-0.993,0.071,4.104,0.297,0.401					27,177,0,-0.845,-0.500,-30.639,0.100,0.440		27,177,0,-0.219,-0.965,-77.227,0.159,0.346		27,177,0,-0.994,0.031,1.793,0.340,0.362
		37,177,0,-0.616,-0.787,-51.959,0.116,0.277		37,177,0,-0.720,0.547,37.258,0.104,0.171		37,177,0,-0.996,0.064,3.664,0.267,0.307					37,177,0,-0.789,-0.558,-35.283,0.059,0.424		37,177,0,-0.091,0.874,84.052,0.212,0.324		37,177,0,-0.995,-0.099,-5.679,0.388,0.351
		47,177,0,-0.563,-0.798,-54.809,0.069,0.253		47,177,0,-0.979,0.121,7.073,0.173,0.163		47,177,0,-0.974,-0.078,-4.595,0.141,0.307					47,177,0,-0.239,-0.961,-76.019,0.109,0.348		47,177,0,-0.686,0.461,33.904,0.128,0.289		47,177,0,-0.993,-0.121,-6.926,0.409,0.380
		57,177,0,-0.801,-0.518,-32.898,0.089,0.269		57,177,0,-0.984,-0.065,-3.804,0.188,0.148		57,177,0,-0.823,-0.538,-33.154,0.107,0.370					57,177,0,-0.118,-0.989,-83.193,0.190,0.340		57,177,0,-0.990,0.054,3.108,0.290,0.287		57,177,0,-0.974,-0.219,-12.656,0.341,0.321
		67,177,0,-0.981,-0.171,-9.874,0.157,0.290		67,177,0,-0.964,-0.262,-15.199,0.297,0.159		67,177,0,-0.857,-0.472,-28.841,0.070,0.403					67,177,0,-0.403,-0.902,-65.920,0.165,0.318		67,177,0,-0.967,-0.136,-7.995,0.221,0.281		67,177,0,-0.922,-0.291,-17.490,0.162,0.272
		77,177,0,-0.978,-0.190,-10.998,0.172,0.296		77,177,0,-0.905,-0.414,-24.569,0.262,0.160		77,177,0,-0.994,0.022,1.241,0.085,0.303					77,177,0,-0.793,-0.598,-37.017,0.196,0.312		77,177,0,-0.889,-0.437,-26.171,0.260,0.286		77,177,0,-0.875,0.413,25.290,0.150,0.281
		87,177,0,-0.951,-0.297,-17.315,0.202,0.330		87,177,0,-0.728,-0.674,-42.788,0.112,0.180		87,177,0,-0.994,0.107,6.140,0.209,0.227					87,177,0,-0.890,-0.454,-27.021,0.283,0.335		87,177,0,-0.844,-0.535,-32.365,0.356,0.300		87,177,0,-0.971,0.208,12.107,0.302,0.259
		97,177,0,-0.987,-0.157,-9.013,0.327,0.405		97,177,0,-0.942,-0.310,-18.223,0.137,0.228		97,177,0,-0.999,-0.011,-0.643,0.378,0.264					97,177,0,-0.822,-0.568,-34.674,0.377,0.371		97,177,0,-0.780,-0.624,-38.658,0.329,0.260		97,177,0,-0.995,-0.062,-3.567,0.370,0.235
		107,177,0,-0.996,-0.089,-5.088,0.348,0.382		107,177,0,-0.937,-0.341,-20.002,0.421,0.254		107,177,0,-0.999,-0.044,-2.540,0.482,0.310					107,177,0,-0.787,-0.617,-38.072,0.473,0.393		107,177,0,-0.787,-0.615,-38.027,0.307,0.255		107,177,0,-0.954,-0.292,-17.030,0.423,0.271
		117,177,0,-0.999,0.032,1.853,0.315,0.326		117,177,0,-0.913,-0.406,-23.958,0.591,0.227		117,177,0,-0.999,0.033,1.906,0.469,0.301					117,177,0,-0.764,-0.644,-40.117,0.468,0.302		117,177,0,-0.814,-0.578,-35.359,0.293,0.328		117,177,0,-0.945,-0.326,-19.037,0.621,0.410
		127,177,0,-0.997,0.046,2.635,0.274,0.303		127,177,0,-0.923,-0.382,-22.486,0.553,0.192		127,177,0,-0.999,0.053,3.019,0.473,0.268					127,177,0,-0.672,-0.739,-47.725,0.483,0.244		127,177,0,-0.793,-0.607,-37.439,0.355,0.413		127,177,0,-0.948,-0.317,-18.457,0.695,0.504
		137,177,0,-0.988,-0.113,-6.501,0.225,0.289		137,177,0,-0.944,-0.330,-19.247,0.393,0.180		137,177,0,-0.997,0.077,4.437,0.527,0.249					137,177,0,-0.652,-0.758,-49.291,0.543,0.243		137,177,0,-0.662,-0.747,-48.452,0.411,0.388		137,177,0,-0.937,-0.350,-20.481,0.617,0.332
		147,177,0,-0.995,-0.044,-2.518,0.217,0.340		147,177,0,-0.912,-0.409,-24.169,0.365,0.169		147,177,0,-0.997,0.067,3.853,0.497,0.239					147,177,0,-0.632,-0.775,-50.794,0.587,0.240		147,177,0,-0.488,-0.872,-60.759,0.445,0.290		147,177,0,-0.885,-0.462,-27.563,0.501,0.161
		157,177,0,-0.807,0.426,27.851,0.087,0.424		157,177,0,-0.885,-0.464,-27.681,0.383,0.148		157,177,0,-0.993,-0.098,-5.638,0.304,0.295					157,177,0,-0.527,-0.849,-58.188,0.609,0.231		157,177,0,-0.479,-0.876,-61.345,0.550,0.261		157,177,0,-0.788,-0.613,-37.874,0.383,0.109
		167,177,0,-0.062,0.937,86.215,0.140,0.490		167,177,0,-0.932,-0.357,-20.974,0.287,0.144		167,177,0,-0.772,-0.493,-32.564,0.135,0.385					167,177,0,-0.418,-0.907,-65.261,0.467,0.174		167,177,0,-0.574,-0.819,-54.969,0.590,0.379		167,177,0,-0.535,-0.522,-44.282,0.150,0.091
		177,177,0,-0.048,0.238,78.662,0.220,0.436		177,177,0,-0.981,-0.192,-11.059,0.134,0.171		177,177,0,-0.341,-0.804,-67.043,0.127,0.375					177,177,0,-0.266,0.112,22.878,0.214,0.113		177,177,0,-0.561,-0.827,-55.884,0.407,0.473		177,177,0,-0.547,0.833,56.729,0.160,0.100
		187,177,0,-0.349,0.698,63.432,0.131,0.331		187,177,0,-0.972,-0.216,-12.545,0.066,0.259		187,177,0,-0.485,-0.780,-58.128,0.091,0.369					187,177,0,-0.593,0.802,53.514,0.381,0.145		187,177,0,-0.333,-0.935,-70.381,0.229,0.411		187,177,0,-0.522,0.851,58.460,0.156,0.126
		197,177,0,-0.964,0.251,14.628,0.226,0.286		197,177,0,-0.992,-0.078,-4.510,0.169,0.289		197,177,0,-0.998,-0.036,-2.073,0.262,0.385					197,177,0,-0.710,0.703,44.730,0.521,0.275		197,177,0,-0.102,0.295,70.950,0.212,0.293		197,177,0,-0.591,0.777,52.753,0.110,0.154
		207,177,0,-0.987,0.155,8.929,0.342,0.303		207,177,0,-0.999,0.039,2.250,0.288,0.221		207,177,0,-0.999,0.028,1.610,0.485,0.393					207,177,0,-0.749,0.662,41.457,0.508,0.395		207,177,0,-0.279,0.956,73.718,0.210,0.235		207,177,0,-0.896,0.438,26.034,0.295,0.208
		217,177,0,-0.987,0.157,9.027,0.387,0.326		217,177,0,-0.997,0.077,4.437,0.320,0.238		217,177,0,-0.999,0.052,2.971,0.496,0.371					217,177,0,-0.788,0.609,37.676,0.303,0.347		217,177,0,-0.467,0.881,62.068,0.262,0.240		217,177,0,-0.912,0.409,24.162,0.550,0.291
		227,177,0,-0.990,0.143,8.240,0.395,0.288		227,177,0,-0.998,0.054,3.085,0.365,0.355		227,177,0,-0.998,0.055,3.159,0.446,0.387					227,177,0,-0.918,0.047,2.957,0.115,0.269		227,177,0,-0.547,0.835,56.769,0.411,0.355		227,177,0,-0.907,0.421,24.904,0.550,0.317
		237,177,0,-0.996,0.091,5.242,0.366,0.228		237,177,0,-0.991,0.062,3.574,0.309,0.438		237,177,0,-0.998,0.056,3.201,0.462,0.343					237,177,0,-0.962,-0.095,-5.628,0.101,0.260		237,177,0,-0.448,0.893,63.380,0.453,0.538		237,177,0,-0.810,0.580,35.624,0.376,0.293
		247,177,0,-0.998,0.055,3.143,0.345,0.262		247,177,0,-0.951,0.231,13.682,0.227,0.441		247,177,0,-0.997,0.064,3.681,0.415,0.281					247,177,0,-0.974,0.208,12.024,0.138,0.260		247,177,0,-0.464,0.885,62.345,0.437,0.625		247,177,0,-0.657,0.752,48.877,0.267,0.232
		257,177,0,-0.998,-0.032,-1.834,0.359,0.386		257,177,0,-0.780,0.618,38.396,0.241,0.372		257,177,0,-0.990,0.125,7.209,0.331,0.287					257,177,0,-0.841,0.499,30.667,0.134,0.225		257,177,0,-0.661,0.745,48.441,0.419,0.496		257,177,0,-0.773,0.268,19.102,0.102,0.191
		267,177,0,-0.996,-0.087,-5.015,0.397,0.437		267,177,0,-0.806,0.588,36.122,0.403,0.311		267,177,0,-0.935,0.332,19.558,0.218,0.270					267,177,0,-0.642,0.749,49.370,0.174,0.207		267,177,0,-0.853,0.517,31.221,0.489,0.357		267,177,0,-0.871,-0.489,-29.296,0.204,0.254
		277,177,0,-0.994,0.051,2.964,0.358,0.369		277,177,0,-0.906,0.421,24.900,0.623,0.307		277,177,0,-0.647,0.550,40.342,0.093,0.310					277,177,0,-0.710,0.696,44.402,0.248,0.247		277,177,0,-0.918,0.396,23.349,0.526,0.287		277,177,0,-0.870,-0.491,-29.446,0.191,0.234
		287,177,0,-0.945,0.307,17.977,0.282,0.321		287,177,0,-0.937,0.348,20.386,0.643,0.307		287,177,0,-0.475,-0.125,-14.736,0.055,0.313					287,177,0,-0.797,0.578,35.941,0.235,0.320		287,177,0,-0.944,0.326,19.055,0.450,0.317		287,177,0,-0.980,-0.116,-6.736,0.149,0.181
		297,177,0,-0.925,0.370,21.796,0.185,0.351		297,177,0,-0.940,0.339,19.858,0.537,0.285		297,177,0,-0.872,-0.439,-26.745,0.101,0.261					297,177,0,-0.782,0.599,37.434,0.186,0.334		297,177,0,-0.950,0.307,17.919,0.240,0.360		297,177,0,-0.995,0.013,0.747,0.181,0.200
		307,177,0,-0.978,0.118,6.882,0.139,0.363		307,177,0,-0.914,0.403,23.812,0.436,0.283		307,177,0,-0.942,-0.300,-17.649,0.211,0.317					307,177,0,-0.792,0.595,36.907,0.137,0.274		307,177,0,-0.281,-0.418,-56.065,0.079,0.463		307,177,0,-0.979,0.186,10.780,0.156,0.246
		317,177,0,-0.995,-0.006,-0.348,0.242,0.323		317,177,0,-0.841,0.537,32.580,0.282,0.333		317,177,0,-0.951,-0.282,-16.526,0.158,0.371					317,177,0,-0.327,0.160,26.164,0.095,0.293		317,177,0,-0.223,0.289,52.361,0.115,0.514		317,177,0,-0.983,0.156,9.020,0.136,0.268
		327,177,0,-0.982,-0.137,-7.935,0.228,0.321		327,177,0,-0.711,0.699,44.522,0.230,0.337		327,177,0,-0.933,-0.351,-20.602,0.114,0.369					327,177,0,-0.415,-0.840,-63.739,0.173,0.475		327,177,0,-0.735,0.657,41.807,0.170,0.371		327,177,0,-0.989,-0.126,-7.265,0.175,0.314
		337,177,0,-0.864,-0.412,-25.525,0.103,0.368		337,177,0,-0.664,0.746,48.349,0.286,0.235		337,177,0,-0.981,-0.139,-8.063,0.176,0.432					337,177,0,-0.557,-0.830,-56.127,0.214,0.623		337,177,0,-0.786,0.617,38.144,0.267,0.265		337,177,0,-0.993,9.780E-5,0.006,0.289,0.391
		347,177,0,-0.759,0.449,30.631,0.095,0.382		347,177,0,-0.745,0.664,41.694,0.296,0.139		347,177,0,-0.995,0.082,4.715,0.246,0.494					347,177,0,-0.672,-0.705,-46.348,0.123,0.536		347,177,0,-0.767,0.641,39.903,0.260,0.219		347,177,0,-0.987,0.158,9.122,0.471,0.387
		357,177,0,-0.945,0.173,10.380,0.050,0.113		357,177,0,-0.943,0.175,10.534,0.079,0.034		357,177,0,-0.997,0.041,2.380,0.085,0.149					357,177,0,-0.948,-0.141,-8.465,0.027,0.151		357,177,0,-0.935,0.187,11.285,0.071,0.060		357,177,0,-0.995,0.054,3.095,0.162,0.108
		7,187,0,-0.312,-0.950,-71.803,0.324,0.403		7,187,0,-0.798,0.590,36.460,0.254,0.200		7,187,0,-0.924,0.382,22.434,0.448,0.426					7,187,0,-0.287,-0.957,-73.304,0.192,0.798		7,187,0,-0.858,-0.264,-17.116,0.128,0.175		7,187,0,-0.980,0.195,11.239,0.525,0.458
		17,187,0,-0.304,-0.951,-72.254,0.215,0.351		17,187,0,-0.393,0.910,66.644,0.223,0.235		17,187,0,-0.947,0.320,18.650,0.325,0.412					17,187,0,-0.597,-0.780,-52.559,0.164,0.572		17,187,0,-0.661,-0.746,-48.441,0.146,0.232		17,187,0,-0.963,0.268,15.545,0.422,0.383
		27,187,0,-0.656,-0.717,-47.556,0.125,0.314		27,187,0,-0.267,0.962,74.476,0.267,0.246		27,187,0,-0.966,0.256,14.842,0.244,0.329					27,187,0,-0.900,-0.428,-25.451,0.181,0.448		27,187,0,-0.428,-0.816,-62.330,0.118,0.299		27,187,0,-0.986,0.153,8.836,0.271,0.311
		37,187,0,-0.915,-0.338,-20.291,0.129,0.320		37,187,0,-0.713,0.660,42.776,0.241,0.205		37,187,0,-0.986,0.161,9.288,0.162,0.276					37,187,0,-0.953,-0.296,-17.234,0.130,0.387		37,187,0,-0.220,0.781,74.253,0.154,0.327		37,187,0,-0.998,-0.037,-2.127,0.220,0.312
		47,187,0,-0.985,-0.109,-6.322,0.129,0.322		47,187,0,-0.922,0.386,22.724,0.364,0.202		47,187,0,-0.669,-0.544,-39.134,0.051,0.332					47,187,0,-0.547,-0.686,-51.446,0.070,0.369		47,187,0,-0.739,0.608,39.442,0.164,0.305		47,187,0,-0.985,-0.163,-9.420,0.245,0.368
		57,187,0,-0.998,-0.053,-3.067,0.222,0.372		57,187,0,-0.926,0.364,21.484,0.323,0.200		57,187,0,-0.529,-0.844,-57.945,0.099,0.421					57,187,0,-0.285,-0.928,-72.912,0.121,0.423		57,187,0,-0.966,0.256,14.834,0.341,0.294		57,187,0,-0.893,-0.422,-25.296,0.222,0.385
		67,187,0,-0.994,-0.109,-6.253,0.264,0.435		67,187,0,-0.977,0.081,4.742,0.263,0.180		67,187,0,-0.736,-0.655,-41.671,0.059,0.436					67,187,0,-0.713,-0.581,-39.161,0.097,0.418		67,187,0,-0.951,0.304,17.733,0.305,0.289		67,187,0,-0.523,-0.824,-57.609,0.150,0.390
		77,187,0,-0.971,-0.230,-13.327,0.230,0.402		77,187,0,-0.966,-0.234,-13.603,0.241,0.165		77,187,0,-0.992,0.007,0.417,0.079,0.307					77,187,0,-0.954,-0.220,-12.969,0.172,0.392		77,187,0,-0.959,0.182,10.721,0.218,0.278		77,187,0,-0.316,0.625,63.168,0.124,0.375
		87,187,0,-0.965,-0.256,-14.842,0.180,0.379		87,187,0,-0.905,-0.375,-22.516,0.095,0.218		87,187,0,-0.996,0.081,4.668,0.220,0.258					87,187,0,-0.906,-0.408,-24.248,0.232,0.370		87,187,0,-0.931,-0.297,-17.707,0.226,0.268		87,187,0,-0.819,0.527,32.770,0.140,0.272
		97,187,0,-0.994,-0.022,-1.262,0.172,0.466		97,187,0,-0.921,-0.367,-21.727,0.114,0.301		97,187,0,-1.000,0.028,1.633,0.418,0.334					97,187,0,-0.771,-0.633,-39.408,0.305,0.380		97,187,0,-0.828,-0.560,-34.052,0.407,0.273		97,187,0,-0.849,-0.338,-21.736,0.127,0.221
		107,187,0,-0.997,-0.050,-2.858,0.216,0.456		107,187,0,-0.886,-0.464,-27.626,0.441,0.350		107,187,0,-0.999,0.028,1.580,0.533,0.353					107,187,0,-0.718,-0.694,-44.036,0.401,0.368		107,187,0,-0.811,-0.585,-35.801,0.519,0.312		107,187,0,-0.714,-0.669,-43.148,0.225,0.251
		117,187,0,-0.987,-0.133,-7.692,0.290,0.344		117,187,0,-0.875,-0.484,-28.962,0.626,0.327		117,187,0,-0.999,0.049,2.784,0.511,0.303					117,187,0,-0.731,-0.682,-43.000,0.468,0.316		117,187,0,-0.798,-0.601,-36.992,0.480,0.375		117,187,0,-0.864,-0.495,-29.838,0.431,0.317
		127,187,0,-0.991,-0.078,-4.511,0.236,0.262		127,187,0,-0.904,-0.426,-25.221,0.576,0.252		127,187,0,-0.999,0.047,2.701,0.458,0.253					127,187,0,-0.698,-0.716,-45.743,0.502,0.313		127,187,0,-0.755,-0.654,-40.922,0.496,0.416		127,187,0,-0.909,-0.415,-24.552,0.585,0.379
		137,187,0,-0.997,0.055,3.162,0.168,0.253		137,187,0,-0.954,-0.294,-17.102,0.453,0.217		137,187,0,-0.998,0.061,3.525,0.450,0.222					137,187,0,-0.708,-0.707,-44.965,0.526,0.303		137,187,0,-0.629,-0.775,-50.933,0.558,0.389		137,187,0,-0.896,-0.441,-26.190,0.627,0.314
		147,187,0,-0.998,0.054,3.115,0.232,0.332		147,187,0,-0.950,-0.306,-17.836,0.442,0.197		147,187,0,-0.998,0.049,2.797,0.439,0.232					147,187,0,-0.641,-0.766,-50.072,0.533,0.265		147,187,0,-0.495,-0.868,-60.288,0.612,0.375		147,187,0,-0.829,-0.556,-33.880,0.619,0.229
		157,187,0,-0.900,0.336,20.456,0.129,0.394		157,187,0,-0.923,-0.382,-22.509,0.373,0.154		157,187,0,-0.999,0.009,0.502,0.238,0.350					157,187,0,-0.478,-0.877,-61.437,0.520,0.247		157,187,0,-0.431,-0.902,-64.473,0.604,0.303		157,187,0,-0.731,-0.681,-42.962,0.548,0.198
		167,187,0,-0.124,0.985,82.839,0.179,0.410		167,187,0,-0.784,-0.504,-32.747,0.126,0.139		167,187,0,-0.202,0.835,76.398,0.149,0.484					167,187,0,-0.371,-0.927,-68.202,0.350,0.209		167,187,0,-0.495,-0.868,-60.304,0.488,0.245		167,187,0,-0.578,-0.803,-54.267,0.301,0.160
		177,187,0,-0.061,-0.897,-86.081,0.335,0.370		177,187,0,-0.471,0.448,43.544,0.039,0.190		177,187,0,-0.026,0.980,88.460,0.324,0.429					177,187,0,-0.444,0.510,48.992,0.214,0.161		177,187,0,-0.531,-0.846,-57.886,0.329,0.286		177,187,0,-0.362,0.743,64.015,0.212,0.141
		187,187,0,-0.313,-0.828,-69.304,0.187,0.306		187,187,0,-0.907,-0.320,-19.399,0.072,0.301		187,187,0,-0.065,0.836,85.550,0.186,0.324					187,187,0,-0.669,0.743,47.999,0.526,0.212		187,187,0,-0.352,-0.930,-69.293,0.269,0.319		187,187,0,-0.479,0.878,61.403,0.301,0.151
		197,187,0,-0.992,-0.046,-2.635,0.273,0.316		197,187,0,-0.991,-0.124,-7.116,0.199,0.338		197,187,0,-0.849,0.342,21.951,0.111,0.281					197,187,0,-0.748,0.662,41.479,0.621,0.371		197,187,0,-0.204,0.492,67.503,0.247,0.285		197,187,0,-0.561,0.824,55.770,0.268,0.179
		207,187,0,-0.997,-0.045,-2.587,0.477,0.404		207,187,0,-0.997,0.055,3.167,0.312,0.264		207,187,0,-1.000,0.001,0.070,0.255,0.258					207,187,0,-0.829,0.556,33.845,0.621,0.501		207,187,0,-0.552,0.828,56.311,0.270,0.243		207,187,0,-0.793,0.602,37.230,0.388,0.264
		217,187,0,-0.998,-0.022,-1.290,0.528,0.449		217,187,0,-0.986,0.166,9.528,0.412,0.270		217,187,0,-1.000,-0.007,-0.385,0.279,0.242					217,187,0,-0.912,0.403,23.866,0.545,0.455		217,187,0,-0.627,0.768,50.769,0.232,0.239		217,187,0,-0.882,0.471,28.123,0.592,0.373
		227,187,0,-0.998,0.040,2.287,0.509,0.408		227,187,0,-0.997,0.043,2.464,0.427,0.354		227,187,0,-0.999,0.048,2.745,0.287,0.257					227,187,0,-0.974,0.221,12.804,0.449,0.330		227,187,0,-0.544,0.836,56.942,0.282,0.333		227,187,0,-0.899,0.437,25.905,0.591,0.361
		237,187,0,-0.998,0.067,3.845,0.496,0.347		237,187,0,-0.984,-0.170,-9.827,0.378,0.423		237,187,0,-0.994,0.096,5.520,0.320,0.246					237,187,0,-0.990,0.142,8.179,0.330,0.270		237,187,0,-0.466,0.883,62.187,0.354,0.521		237,187,0,-0.881,0.470,28.050,0.386,0.286
		247,187,0,-0.999,0.021,1.189,0.481,0.366		247,187,0,-0.958,-0.282,-16.392,0.243,0.403		247,187,0,-0.994,0.086,4.969,0.305,0.223					247,187,0,-0.991,0.130,7.485,0.331,0.293		247,187,0,-0.514,0.856,58.981,0.398,0.626		247,187,0,-0.771,0.621,38.821,0.198,0.210
		257,187,0,-0.996,-0.080,-4.611,0.493,0.493		257,187,0,-0.622,0.489,38.139,0.106,0.319		257,187,0,-0.999,0.017,1.000,0.278,0.234					257,187,0,-0.989,0.143,8.236,0.351,0.312		257,187,0,-0.690,0.720,46.217,0.442,0.505		257,187,0,-0.380,0.528,54.276,0.078,0.166
		267,187,0,-0.994,-0.113,-6.512,0.527,0.569		267,187,0,-0.739,0.663,41.905,0.345,0.284		267,187,0,-0.960,0.245,14.316,0.239,0.256					267,187,0,-0.949,0.295,17.256,0.285,0.293		267,187,0,-0.852,0.520,31.376,0.535,0.371		267,187,0,-0.849,-0.441,-27.479,0.099,0.223
		277,187,0,-0.999,-0.039,-2.218,0.499,0.455		277,187,0,-0.900,0.433,25.695,0.564,0.270		277,187,0,-0.884,0.437,26.305,0.259,0.359					277,187,0,-0.942,0.310,18.193,0.233,0.317		277,187,0,-0.930,0.362,21.237,0.501,0.284		277,187,0,-0.958,-0.248,-14.491,0.183,0.253
		287,187,0,-0.991,0.119,6.856,0.317,0.372		287,187,0,-0.950,0.309,18.028,0.564,0.253		287,187,0,-0.957,0.249,14.571,0.272,0.426					287,187,0,-0.986,-0.059,-3.410,0.175,0.432		287,187,0,-0.984,0.175,10.107,0.349,0.296		287,187,0,-0.963,-0.263,-15.298,0.214,0.247
		297,187,0,-0.988,0.055,3.182,0.142,0.440		297,187,0,-0.972,0.233,13.490,0.419,0.223		297,187,0,-0.955,-0.237,-13.944,0.242,0.371					297,187,0,-0.959,-0.259,-15.094,0.131,0.436		297,187,0,-0.961,0.257,14.985,0.221,0.315		297,187,0,-0.979,-0.193,-11.146,0.241,0.252
		307,187,0,-0.951,-0.300,-17.489,0.176,0.436		307,187,0,-0.932,0.356,20.899,0.316,0.219		307,187,0,-0.874,-0.484,-28.969,0.297,0.374					307,187,0,-0.986,-0.140,-8.088,0.121,0.332		307,187,0,-0.805,0.562,34.947,0.134,0.334		307,187,0,-0.986,0.136,7.843,0.220,0.269
		317,187,0,-0.946,-0.317,-18.530,0.257,0.323		317,187,0,-0.826,0.561,34.161,0.298,0.262		317,187,0,-0.918,-0.388,-22.915,0.208,0.394					317,187,0,-0.779,-0.525,-33.994,0.090,0.354		317,187,0,-0.865,0.483,29.189,0.191,0.376		317,187,0,-0.971,0.232,13.428,0.175,0.327
		327,187,0,-0.898,-0.424,-25.254,0.249,0.308		327,187,0,-0.779,0.626,38.772,0.321,0.290		327,187,0,-0.990,-0.015,-0.879,0.152,0.483					327,187,0,-0.486,-0.873,-60.884,0.209,0.592		327,187,0,-0.885,0.465,27.698,0.282,0.296		327,187,0,-0.976,-0.139,-8.083,0.139,0.379
		337,187,0,-0.675,-0.731,-47.286,0.197,0.376		337,187,0,-0.783,0.620,38.352,0.342,0.229		337,187,0,-0.989,0.148,8.531,0.224,0.608					337,187,0,-0.485,-0.874,-60.944,0.288,0.733		337,187,0,-0.832,0.551,33.515,0.311,0.209		337,187,0,-0.956,-0.272,-15.888,0.184,0.352
		347,187,0,-0.499,-0.184,-20.253,0.072,0.358		347,187,0,-0.824,0.564,34.370,0.388,0.155		347,187,0,-0.994,0.100,5.719,0.245,0.576					347,187,0,-0.491,-0.869,-60.511,0.226,0.504		347,187,0,-0.834,0.543,33.082,0.300,0.166		347,187,0,-0.998,0.018,1.041,0.381,0.274
		357,187,0,-0.939,0.182,10.951,0.029,0.099		357,187,0,-0.957,0.155,9.211,0.122,0.040		357,187,0,-0.999,0.018,1.029,0.072,0.158					357,187,0,-0.861,-0.252,-16.312,0.052,0.125		357,187,0,-0.960,0.144,8.556,0.083,0.044		357,187,0,-0.999,0.028,1.621,0.153,0.075
		7,197,0,-0.349,-0.936,-69.561,0.392,0.447		7,197,0,-0.828,0.551,33.671,0.248,0.152		7,197,0,-0.976,0.202,11.682,0.323,0.375					7,197,0,-0.251,-0.853,-73.602,0.149,0.590		7,197,0,-0.761,0.628,39.534,0.177,0.150		7,197,0,-0.997,0.075,4.314,0.508,0.308
		17,197,0,-0.483,-0.865,-60.825,0.291,0.419		17,197,0,-0.523,0.832,57.812,0.184,0.199		17,197,0,-0.983,0.158,9.157,0.201,0.446					17,197,0,-0.753,-0.647,-40.704,0.250,0.539		17,197,0,-0.921,0.068,4.209,0.142,0.215		17,197,0,-0.995,0.085,4.902,0.369,0.318
		27,197,0,-0.885,-0.428,-25.793,0.242,0.425		27,197,0,-0.541,0.816,56.479,0.258,0.227		27,197,0,-0.990,0.089,5.164,0.158,0.384					27,197,0,-0.886,-0.461,-27.502,0.381,0.460		27,197,0,-0.966,0.182,10.681,0.236,0.314		27,197,0,-0.997,0.071,4.100,0.236,0.326
		37,197,0,-0.992,-0.106,-6.106,0.276,0.498		37,197,0,-0.846,0.519,31.522,0.433,0.256		37,197,0,-0.995,-0.034,-1.978,0.175,0.311					37,197,0,-0.940,-0.336,-19.683,0.324,0.410		37,197,0,-0.895,0.422,25.248,0.247,0.349		37,197,0,-0.998,-0.028,-1.585,0.148,0.286
		47,197,0,-1.000,-0.003,-0.161,0.243,0.499		47,197,0,-0.913,0.407,24.028,0.545,0.304		47,197,0,-0.888,-0.384,-23.397,0.115,0.315					47,197,0,-0.944,-0.320,-18.716,0.165,0.490		47,197,0,-0.956,0.259,15.149,0.253,0.331		47,197,0,-0.981,-0.187,-10.795,0.161,0.287
		57,197,0,-0.995,-0.087,-4.992,0.304,0.553		57,197,0,-0.885,0.466,27.760,0.476,0.315		57,197,0,-0.757,-0.617,-39.159,0.081,0.314					57,197,0,-0.799,-0.598,-36.777,0.139,0.602		57,197,0,-0.993,0.090,5.191,0.364,0.344		57,197,0,-0.890,-0.429,-25.751,0.181,0.321
		67,197,0,-0.958,-0.262,-15.311,0.284,0.638		67,197,0,-0.885,0.461,27.529,0.322,0.231		67,197,0,-0.939,-0.319,-18.758,0.100,0.300					67,197,0,-0.934,-0.275,-16.417,0.138,0.588		67,197,0,-0.974,0.185,10.746,0.291,0.357		67,197,0,-0.671,-0.699,-46.165,0.139,0.330
		77,197,0,-0.883,-0.461,-27.555,0.256,0.541		77,197,0,-0.944,0.286,16.835,0.182,0.180		77,197,0,-0.997,-0.029,-1.679,0.143,0.270					77,197,0,-0.988,0.152,8.758,0.196,0.500		77,197,0,-0.931,0.359,21.070,0.246,0.318		77,197,0,-0.567,0.045,4.568,0.069,0.303
		87,197,0,-0.910,-0.406,-24.060,0.179,0.439		87,197,0,-0.943,0.303,17.810,0.134,0.240		87,197,0,-0.995,0.095,5.463,0.224,0.286					87,197,0,-0.937,-0.275,-16.340,0.172,0.401		87,197,0,-0.969,0.118,6.958,0.168,0.257		87,197,0,-0.882,0.138,8.905,0.061,0.254
		97,197,0,-0.928,0.293,17.539,0.085,0.477		97,197,0,-0.963,0.169,9.971,0.141,0.310		97,197,0,-0.996,0.088,5.032,0.419,0.348					97,197,0,-0.662,-0.738,-48.095,0.218,0.357		97,197,0,-0.868,-0.490,-29.454,0.328,0.260		97,197,0,-0.519,-0.842,-58.334,0.121,0.251
		107,197,0,-0.973,0.033,1.961,0.153,0.465		107,197,0,-0.954,-0.222,-13.113,0.282,0.332		107,197,0,-0.996,0.091,5.214,0.532,0.373					107,197,0,-0.464,-0.878,-62.118,0.265,0.329		107,197,0,-0.778,-0.627,-38.868,0.503,0.324		107,197,0,-0.593,-0.789,-53.085,0.183,0.264
		117,197,0,-0.948,-0.317,-18.510,0.375,0.361		117,197,0,-0.916,-0.391,-23.104,0.434,0.313		117,197,0,-0.998,0.058,3.336,0.526,0.345					117,197,0,-0.593,-0.801,-53.483,0.391,0.331		117,197,0,-0.718,-0.695,-44.047,0.509,0.379		117,197,0,-0.845,-0.523,-31.756,0.282,0.249
		127,197,0,-0.942,-0.333,-19.473,0.349,0.254		127,197,0,-0.941,-0.334,-19.538,0.493,0.258		127,197,0,-0.998,0.069,3.943,0.490,0.286					127,197,0,-0.663,-0.748,-48.463,0.487,0.408		127,197,0,-0.681,-0.731,-47.031,0.524,0.397		127,197,0,-0.859,-0.512,-30.776,0.474,0.270
		137,197,0,-0.978,-0.189,-10.922,0.247,0.227		137,197,0,-0.986,-0.156,-9.004,0.502,0.229		137,197,0,-0.999,0.042,2.417,0.460,0.231					137,197,0,-0.712,-0.702,-44.632,0.476,0.383		137,197,0,-0.629,-0.777,-51.002,0.628,0.398		137,197,0,-0.838,-0.545,-33.059,0.587,0.271
		147,197,0,-0.997,-0.060,-3.438,0.238,0.298		147,197,0,-0.991,-0.118,-6.788,0.480,0.217		147,197,0,-1.000,-0.007,-0.393,0.425,0.258					147,197,0,-0.659,-0.750,-48.661,0.432,0.281		147,197,0,-0.564,-0.825,-55.633,0.698,0.436		147,197,0,-0.768,-0.638,-39.701,0.611,0.258
		157,197,0,-0.946,0.225,13.387,0.110,0.338		157,197,0,-0.985,-0.125,-7.250,0.312,0.170		157,197,0,-0.980,0.074,4.327,0.210,0.425					157,197,0,-0.524,-0.849,-58.311,0.355,0.225		157,197,0,-0.485,-0.874,-60.949,0.651,0.346		157,197,0,-0.679,-0.734,-47.252,0.594,0.274
		167,197,0,-0.214,0.965,77.477,0.135,0.308		167,197,0,-0.397,-0.463,-49.351,0.089,0.153		167,197,0,-0.061,0.191,72.381,0.230,0.595					167,197,0,-0.347,-0.477,-53.972,0.151,0.202		167,197,0,-0.442,-0.897,-63.767,0.487,0.218		167,197,0,-0.604,-0.795,-52.769,0.436,0.241
		177,197,0,-0.137,-0.663,-78.369,0.232,0.275		177,197,0,-0.025,-0.100,-75.788,0.152,0.194		177,197,0,-0.031,-0.939,-88.121,0.441,0.493					177,197,0,-0.593,0.801,53.481,0.269,0.212		177,197,0,-0.397,-0.892,-66.037,0.222,0.183		177,197,0,-0.294,0.282,43.861,0.247,0.195
		187,197,0,-0.729,-0.603,-39.605,0.209,0.297		187,197,0,-0.301,-0.901,-71.554,0.087,0.263		187,197,0,-0.041,0.119,71.127,0.262,0.303					187,197,0,-0.648,0.760,49.575,0.540,0.305		187,197,0,-0.167,-0.056,-18.559,0.221,0.207		187,197,0,-0.457,0.889,62.779,0.407,0.205
		197,197,0,-0.985,-0.172,-9.906,0.494,0.447		197,197,0,-0.838,-0.448,-28.120,0.104,0.309		197,197,0,-0.682,0.591,40.930,0.085,0.232					197,197,0,-0.771,0.633,39.378,0.614,0.473		197,197,0,-0.318,0.920,70.952,0.295,0.225		197,197,0,-0.518,0.854,58.738,0.341,0.215
		207,197,0,-0.986,-0.168,-9.658,0.695,0.695		207,197,0,-0.992,-0.047,-2.685,0.249,0.275		207,197,0,-0.993,0.101,5.804,0.174,0.216					207,197,0,-0.871,0.490,29.380,0.665,0.593		207,197,0,-0.678,0.722,46.774,0.275,0.235		207,197,0,-0.735,0.673,42.463,0.377,0.287
		217,197,0,-0.989,-0.145,-8.355,0.742,0.780		217,197,0,-0.993,0.116,6.645,0.453,0.247		217,197,0,-0.999,0.016,0.922,0.203,0.212					217,197,0,-0.922,0.385,22.673,0.650,0.531		217,197,0,-0.848,0.529,31.953,0.284,0.283		217,197,0,-0.850,0.526,31.732,0.514,0.356
		227,197,0,-0.997,-0.067,-3.848,0.713,0.684		227,197,0,-0.998,0.031,1.751,0.480,0.255		227,197,0,-0.992,0.115,6.597,0.198,0.203					227,197,0,-0.962,0.269,15.624,0.533,0.391		227,197,0,-0.780,0.622,38.546,0.302,0.402		227,197,0,-0.876,0.482,28.858,0.482,0.298
		237,197,0,-0.999,0.025,1.417,0.681,0.603		237,197,0,-0.986,-0.161,-9.293,0.435,0.314		237,197,0,-0.956,0.289,16.847,0.198,0.205					237,197,0,-0.992,0.109,6.269,0.351,0.338		237,197,0,-0.704,0.705,45.041,0.315,0.524		237,197,0,-0.905,0.423,25.028,0.292,0.239
		247,197,0,-0.997,0.072,4.136,0.580,0.523		247,197,0,-0.974,-0.219,-12.642,0.302,0.324		247,197,0,-0.949,0.309,18.052,0.205,0.249					247,197,0,-0.998,0.026,1.465,0.314,0.410		247,197,0,-0.639,0.767,50.180,0.326,0.519		247,197,0,-0.938,0.338,19.847,0.178,0.211
		257,197,0,-0.999,-0.007,-0.422,0.432,0.495		257,197,0,-0.539,0.348,32.818,0.090,0.252		257,197,0,-0.997,0.057,3.270,0.266,0.304					257,197,0,-0.996,0.072,4.123,0.322,0.464		257,197,0,-0.691,0.721,46.195,0.360,0.391		257,197,0,-0.878,0.456,27.446,0.167,0.207
		267,197,0,-0.995,-0.094,-5.379,0.365,0.517		267,197,0,-0.590,0.793,53.326,0.257,0.208		267,197,0,-0.995,0.087,4.991,0.398,0.380					267,197,0,-0.986,0.156,9.009,0.279,0.403		267,197,0,-0.823,0.564,34.442,0.378,0.277		267,197,0,-0.972,0.219,12.678,0.249,0.305
		277,197,0,-0.998,-0.052,-2.988,0.311,0.428		277,197,0,-0.846,0.529,32.002,0.419,0.194		277,197,0,-0.980,0.196,11.325,0.517,0.566					277,197,0,-0.958,0.274,15.954,0.225,0.377		277,197,0,-0.912,0.405,23.944,0.342,0.246		277,197,0,-0.993,0.103,5.901,0.370,0.431
		287,197,0,-0.982,0.162,9.364,0.204,0.358		287,197,0,-0.913,0.405,23.903,0.439,0.211		287,197,0,-0.987,0.159,9.164,0.556,0.712					287,197,0,-0.939,0.200,12.023,0.140,0.483		287,197,0,-0.943,0.326,19.090,0.279,0.287		287,197,0,-0.995,-0.054,-3.128,0.363,0.453
		297,197,0,-0.981,0.092,5.362,0.131,0.384		297,197,0,-0.962,0.269,15.641,0.317,0.215		297,197,0,-0.993,-0.032,-1.817,0.411,0.587					297,197,0,-0.964,0.064,3.795,0.132,0.515		297,197,0,-0.887,0.457,27.290,0.260,0.303		297,197,0,-0.992,-0.111,-6.371,0.354,0.415
		307,197,0,-0.961,-0.260,-15.138,0.215,0.382		307,197,0,-0.947,0.311,18.209,0.225,0.207		307,197,0,-0.936,-0.347,-20.317,0.353,0.509					307,197,0,-0.982,0.117,6.770,0.181,0.459		307,197,0,-0.909,0.402,23.863,0.245,0.282		307,197,0,-0.992,0.108,6.215,0.365,0.432
		317,197,0,-0.933,-0.355,-20.825,0.284,0.319		317,197,0,-0.859,0.507,30.533,0.266,0.205		317,197,0,-0.966,-0.236,-13.716,0.298,0.521					317,197,0,-0.893,0.358,21.828,0.141,0.473		317,197,0,-0.965,0.244,14.176,0.292,0.283		317,197,0,-0.984,0.173,9.970,0.364,0.553
		327,197,0,-0.893,-0.443,-26.367,0.254,0.287		327,197,0,-0.863,0.499,30.015,0.342,0.226		327,197,0,-0.997,0.060,3.433,0.314,0.701					327,197,0,-0.336,0.158,25.136,0.131,0.536		327,197,0,-0.942,0.329,19.249,0.332,0.225		327,197,0,-0.995,0.089,5.113,0.342,0.593
		337,197,0,-0.741,-0.654,-41.460,0.160,0.298		337,197,0,-0.913,0.395,23.382,0.372,0.214		337,197,0,-0.994,0.109,6.275,0.396,0.871					337,197,0,-0.238,-0.528,-65.723,0.201,0.510		337,197,0,-0.934,0.350,20.530,0.329,0.187		337,197,0,-0.998,0.019,1.073,0.367,0.474
		347,197,0,-0.782,-0.204,-14.616,0.070,0.298		347,197,0,-0.953,0.278,16.274,0.416,0.187		347,197,0,-0.999,0.029,1.662,0.403,0.734					347,197,0,-0.266,-0.082,-17.120,0.181,0.378		347,197,0,-0.975,0.193,11.190,0.304,0.191		347,197,0,-0.998,0.060,3.414,0.587,0.402
		357,197,0,-0.977,0.110,6.424,0.034,0.087		357,197,0,-0.990,0.069,3.985,0.130,0.053		357,197,0,-1.000,-0.009,-0.499,0.116,0.193					357,197,0,-0.799,0.048,3.411,0.049,0.104		357,197,0,-0.998,0.026,1.488,0.090,0.057		357,197,0,-0.999,0.025,1.456,0.211,0.122
		7,207,0,-0.507,-0.858,-59.398,0.357,0.458		7,207,0,-0.885,0.464,27.670,0.359,0.146		7,207,0,-1.000,0.006,0.316,0.277,0.467					7,207,0,-0.305,-0.332,-47.348,0.131,0.451		7,207,0,-0.762,0.647,40.341,0.441,0.192		7,207,0,-0.999,0.004,0.202,0.458,0.314
		17,207,0,-0.700,-0.699,-44.941,0.314,0.443		17,207,0,-0.802,0.595,36.577,0.330,0.181		17,207,0,-0.996,-0.072,-4.114,0.207,0.571					17,207,0,-0.822,-0.565,-34.500,0.311,0.481		17,207,0,-0.842,0.531,32.242,0.372,0.231		17,207,0,-0.995,-0.075,-4.292,0.320,0.330
		27,207,0,-0.913,-0.400,-23.675,0.365,0.477		27,207,0,-0.834,0.546,33.199,0.394,0.226		27,207,0,-0.987,-0.152,-8.738,0.216,0.523					27,207,0,-0.874,-0.485,-29.003,0.454,0.451		27,207,0,-0.930,0.364,21.342,0.455,0.308		27,207,0,-0.993,-0.096,-5.516,0.246,0.360
		37,207,0,-0.961,-0.267,-15.532,0.356,0.550		37,207,0,-0.917,0.398,23.461,0.548,0.337		37,207,0,-0.981,-0.193,-11.109,0.296,0.478					37,207,0,-0.910,-0.413,-24.402,0.430,0.416		37,207,0,-0.960,0.279,16.221,0.455,0.318		37,207,0,-0.988,-0.136,-7.839,0.246,0.322
		47,207,0,-0.978,-0.191,-11.083,0.281,0.503		47,207,0,-0.940,0.339,19.854,0.520,0.401		47,207,0,-0.963,-0.269,-15.589,0.290,0.394					47,207,0,-0.910,-0.412,-24.335,0.284,0.522		47,207,0,-0.992,0.093,5.377,0.363,0.311		47,207,0,-0.978,-0.204,-11.757,0.351,0.313
		57,207,0,-0.945,-0.309,-18.123,0.282,0.502		57,207,0,-0.937,0.338,19.859,0.324,0.376		57,207,0,-0.927,-0.373,-21.912,0.206,0.253					57,207,0,-0.823,-0.566,-34.506,0.219,0.617		57,207,0,-0.974,-0.180,-10.477,0.311,0.390		57,207,0,-0.958,-0.285,-16.556,0.378,0.283
		67,207,0,-0.828,-0.552,-33.679,0.315,0.576		67,207,0,-0.886,0.453,27.101,0.182,0.277		67,207,0,-0.956,-0.280,-16.329,0.195,0.216					67,207,0,-0.837,-0.526,-32.116,0.147,0.576		67,207,0,-0.865,-0.450,-27.497,0.190,0.485		67,207,0,-0.961,-0.272,-15.773,0.283,0.232
		77,207,0,-0.798,-0.601,-37.010,0.334,0.555		77,207,0,-0.863,0.503,30.235,0.164,0.228		77,207,0,-0.997,0.023,1.315,0.256,0.246					77,207,0,-0.953,-0.176,-10.446,0.100,0.481		77,207,0,-0.955,-0.173,-10.293,0.133,0.468		77,207,0,-0.981,-0.188,-10.825,0.212,0.213
		87,207,0,-0.901,-0.425,-25.248,0.255,0.488		87,207,0,-0.905,0.424,25.117,0.177,0.296		87,207,0,-0.986,0.165,9.485,0.320,0.284					87,207,0,-0.822,-0.540,-33.329,0.189,0.401		87,207,0,-0.995,0.034,1.944,0.123,0.337		87,207,0,-0.920,-0.371,-21.948,0.162,0.246
		97,207,0,-0.979,0.063,3.659,0.139,0.459		97,207,0,-0.947,0.317,18.496,0.267,0.346		97,207,0,-0.984,0.178,10.236,0.390,0.316					97,207,0,-0.581,-0.807,-54.269,0.279,0.341		97,207,0,-0.885,-0.376,-23.012,0.124,0.254		97,207,0,-0.767,-0.630,-39.383,0.156,0.301
		107,207,0,-0.985,-0.018,-1.065,0.191,0.393		107,207,0,-0.979,0.198,11.414,0.392,0.354		107,207,0,-0.980,0.194,11.187,0.431,0.349					107,207,0,-0.333,-0.942,-70.548,0.315,0.294		107,207,0,-0.585,-0.743,-51.776,0.223,0.299		107,207,0,-0.925,-0.304,-18.181,0.196,0.304
		117,207,0,-0.939,-0.341,-19.929,0.389,0.311		117,207,0,-0.993,-0.012,-0.710,0.381,0.288		117,207,0,-0.994,0.107,6.169,0.464,0.354					117,207,0,-0.481,-0.873,-61.129,0.418,0.305		117,207,0,-0.605,-0.794,-52.676,0.314,0.348		117,207,0,-0.985,-0.128,-7.382,0.280,0.270
		127,207,0,-0.920,-0.392,-23.056,0.404,0.252		127,207,0,-0.984,-0.166,-9.596,0.403,0.202		127,207,0,-0.997,0.075,4.278,0.481,0.303					127,207,0,-0.635,-0.771,-50.502,0.498,0.394		127,207,0,-0.621,-0.784,-51.614,0.383,0.381		127,207,0,-0.882,-0.461,-27.616,0.359,0.277
		137,207,0,-0.952,-0.303,-17.635,0.311,0.239		137,207,0,-0.997,-0.039,-2.247,0.457,0.166		137,207,0,-0.999,0.034,1.955,0.465,0.248					137,207,0,-0.724,-0.690,-43.631,0.485,0.403		137,207,0,-0.636,-0.772,-50.527,0.582,0.452		137,207,0,-0.795,-0.605,-37.275,0.507,0.261
		147,207,0,-0.990,-0.133,-7.636,0.205,0.297		147,207,0,-0.992,0.106,6.117,0.509,0.171		147,207,0,-0.999,-0.034,-1.951,0.393,0.274					147,207,0,-0.697,-0.716,-45.760,0.433,0.331		147,207,0,-0.627,-0.779,-51.186,0.729,0.497		147,207,0,-0.756,-0.655,-40.915,0.553,0.228
		157,207,0,-0.927,-0.112,-6.868,0.062,0.325		157,207,0,-0.977,0.203,11.713,0.406,0.165		157,207,0,-0.795,-0.157,-11.184,0.144,0.409					157,207,0,-0.619,-0.784,-51.696,0.336,0.298		157,207,0,-0.549,-0.835,-56.686,0.687,0.381		157,207,0,-0.719,-0.694,-43.986,0.539,0.263
		167,207,0,-0.229,-0.160,-34.861,0.058,0.267		167,207,0,-0.769,0.409,27.991,0.138,0.156		167,207,0,-0.056,-0.938,-86.565,0.322,0.592					167,207,0,-0.313,0.011,1.974,0.159,0.319		167,207,0,-0.462,-0.887,-62.505,0.477,0.254		167,207,0,-0.668,-0.742,-47.993,0.428,0.270
		177,207,0,-0.524,-0.638,-50.642,0.084,0.222		177,207,0,-0.209,-0.225,-47.083,0.091,0.179		177,207,0,-0.076,-0.997,-85.634,0.476,0.521					177,207,0,-0.386,0.919,67.191,0.380,0.377		177,207,0,-0.473,-0.408,-40.750,0.118,0.217		177,207,0,-0.347,0.202,30.195,0.210,0.226
		187,207,0,-0.962,-0.242,-14.114,0.273,0.272		187,207,0,-0.243,-0.904,-74.969,0.091,0.229		187,207,0,-0.121,-0.988,-83.038,0.222,0.317					187,207,0,-0.506,0.860,59.534,0.561,0.447		187,207,0,-0.547,0.828,56.563,0.192,0.237		187,207,0,-0.525,0.850,58.293,0.370,0.236
		197,207,0,-0.987,-0.160,-9.184,0.551,0.451		197,207,0,-0.693,-0.652,-43.228,0.086,0.289		197,207,0,-0.898,-0.131,-8.277,0.108,0.245					197,207,0,-0.687,0.721,46.352,0.574,0.518		197,207,0,-0.557,0.826,56.015,0.295,0.259		197,207,0,-0.584,0.810,54.183,0.317,0.214
		207,207,0,-0.978,-0.210,-12.119,0.712,0.694		207,207,0,-0.988,-0.088,-5.117,0.231,0.306		207,207,0,-0.993,0.110,6.341,0.273,0.240					207,207,0,-0.840,0.541,32.777,0.577,0.509		207,207,0,-0.749,0.655,41.154,0.282,0.292		207,207,0,-0.723,0.688,43.587,0.320,0.230
		217,207,0,-0.980,-0.197,-11.374,0.740,0.773		217,207,0,-0.998,0.061,3.504,0.425,0.251		217,207,0,-0.994,0.113,6.490,0.316,0.235					217,207,0,-0.877,0.480,28.671,0.598,0.443		217,207,0,-0.826,0.563,34.271,0.427,0.400		217,207,0,-0.821,0.571,34.805,0.394,0.258
		227,207,0,-0.993,-0.116,-6.651,0.696,0.704		227,207,0,-0.998,0.057,3.280,0.463,0.212		227,207,0,-0.994,0.111,6.357,0.267,0.212					227,207,0,-0.878,0.475,28.399,0.483,0.404		227,207,0,-0.783,0.622,38.452,0.598,0.645		227,207,0,-0.863,0.503,30.269,0.348,0.230
		237,207,0,-0.999,-0.002,-0.124,0.675,0.648		237,207,0,-0.999,-0.029,-1.690,0.454,0.276		237,207,0,-0.990,0.096,5.520,0.180,0.230					237,207,0,-0.939,0.293,17.314,0.219,0.398		237,207,0,-0.768,0.640,39.793,0.573,0.681		237,207,0,-0.943,0.320,18.729,0.269,0.246
		247,207,0,-0.997,0.070,4.027,0.584,0.518		247,207,0,-0.998,-0.054,-3.109,0.344,0.300		247,207,0,-0.987,0.094,5.435,0.179,0.332					247,207,0,-0.964,-0.241,-14.013,0.163,0.460		247,207,0,-0.698,0.715,45.697,0.396,0.438		247,207,0,-0.978,0.209,12.049,0.311,0.288
		257,207,0,-0.997,-0.025,-1.426,0.372,0.418		257,207,0,-0.762,0.161,11.903,0.101,0.222		257,207,0,-0.997,-0.032,-1.813,0.286,0.412					257,207,0,-0.956,-0.267,-15.626,0.162,0.550		257,207,0,-0.596,0.802,53.393,0.285,0.257		257,207,0,-0.961,0.275,15.995,0.409,0.330
		267,207,0,-0.975,-0.213,-12.336,0.247,0.453		267,207,0,-0.634,0.729,49.012,0.154,0.172		267,207,0,-0.998,0.032,1.866,0.441,0.489					267,207,0,-0.990,0.012,0.678,0.146,0.547		267,207,0,-0.653,0.748,48.863,0.214,0.198		267,207,0,-0.965,0.263,15.228,0.497,0.461
		277,207,0,-0.986,-0.091,-5.246,0.155,0.471		277,207,0,-0.878,0.471,28.216,0.352,0.197		277,207,0,-0.987,0.157,9.008,0.571,0.643					277,207,0,-0.864,0.482,29.141,0.196,0.484		277,207,0,-0.789,0.604,37.436,0.242,0.239		277,207,0,-0.979,0.202,11.654,0.540,0.608
		287,207,0,-0.918,0.385,22.772,0.197,0.434		287,207,0,-0.904,0.426,25.226,0.408,0.233		287,207,0,-0.991,0.133,7.645,0.599,0.722					287,207,0,-0.697,0.715,45.754,0.251,0.494		287,207,0,-0.840,0.537,32.625,0.259,0.286		287,207,0,-0.993,0.108,6.228,0.457,0.548
		297,207,0,-0.907,0.412,24.416,0.238,0.374		297,207,0,-0.963,0.256,14.906,0.280,0.216		297,207,0,-0.998,0.013,0.760,0.432,0.569					297,207,0,-0.759,0.643,40.264,0.229,0.500		297,207,0,-0.881,0.466,27.849,0.261,0.294		297,207,0,-0.999,0.040,2.308,0.356,0.457
		307,207,0,-0.977,0.156,9.051,0.234,0.349		307,207,0,-0.988,0.151,8.670,0.216,0.187		307,207,0,-0.971,-0.236,-13.649,0.303,0.494					307,207,0,-0.831,0.547,33.349,0.242,0.467		307,207,0,-0.984,0.109,6.315,0.302,0.300		307,207,0,-0.993,0.118,6.778,0.383,0.526
		317,207,0,-0.990,0.020,1.136,0.255,0.358		317,207,0,-0.948,0.314,18.321,0.298,0.170		317,207,0,-0.987,-0.140,-8.103,0.269,0.530					317,207,0,-0.743,0.664,41.808,0.230,0.503		317,207,0,-0.999,-0.020,-1.121,0.371,0.298		317,207,0,-0.995,0.093,5.357,0.412,0.685
		327,207,0,-0.990,-0.067,-3.856,0.214,0.362		327,207,0,-0.948,0.317,18.479,0.421,0.210		327,207,0,-0.993,0.109,6.283,0.305,0.692					327,207,0,-0.599,0.795,52.986,0.177,0.540		327,207,0,-0.989,0.131,7.560,0.320,0.245		327,207,0,-0.994,0.106,6.089,0.415,0.658
		337,207,0,-0.988,-0.103,-5.967,0.151,0.306		337,207,0,-0.976,0.215,12.444,0.458,0.255		337,207,0,-0.986,0.160,9.241,0.379,0.792					337,207,0,-0.535,0.829,57.173,0.166,0.411		337,207,0,-0.982,0.170,9.839,0.230,0.275		337,207,0,-0.989,0.141,8.120,0.424,0.485
		347,207,0,-0.992,0.120,6.887,0.206,0.266		347,207,0,-0.997,0.064,3.669,0.486,0.280		347,207,0,-0.992,0.120,6.901,0.407,0.696					347,207,0,-0.553,0.831,56.343,0.338,0.327		347,207,0,-0.980,-0.104,-6.050,0.167,0.350		347,207,0,-0.986,0.160,9.242,0.578,0.439
		357,207,0,-0.996,0.048,2.783,0.077,0.078		357,207,0,-1.000,-5.062E-4,-0.029,0.148,0.084		357,207,0,-0.998,0.030,1.748,0.126,0.197					357,207,0,-0.873,0.245,15.678,0.130,0.101		357,207,0,-0.989,-0.066,-3.808,0.052,0.111		357,207,0,-0.996,0.049,2.815,0.200,0.136
		7,217,0,-0.737,-0.671,-42.290,0.312,0.436		7,217,0,-0.862,0.506,30.393,0.417,0.189		7,217,0,-0.986,-0.104,-6.007,0.121,0.455					7,217,0,-0.654,-0.706,-47.190,0.125,0.472		7,217,0,-0.747,0.665,41.678,0.522,0.265		7,217,0,-0.984,-0.168,-9.683,0.355,0.343
		17,217,0,-0.843,-0.536,-32.436,0.327,0.418		17,217,0,-0.839,0.542,32.853,0.428,0.176		17,217,0,-0.942,-0.321,-18.801,0.206,0.510					17,217,0,-0.843,-0.535,-32.407,0.258,0.506		17,217,0,-0.776,0.628,38.966,0.348,0.234		17,217,0,-0.956,-0.287,-16.689,0.271,0.336
		27,217,0,-0.884,-0.466,-27.811,0.404,0.444		27,217,0,-0.882,0.467,27.919,0.398,0.184		27,217,0,-0.935,-0.349,-20.491,0.286,0.498					27,217,0,-0.857,-0.513,-30.893,0.354,0.521		27,217,0,-0.928,0.351,20.697,0.310,0.239		27,217,0,-0.922,-0.377,-22.259,0.264,0.337
		37,217,0,-0.899,-0.437,-25.922,0.437,0.500		37,217,0,-0.934,0.356,20.865,0.405,0.274		37,217,0,-0.970,-0.242,-14.040,0.362,0.536					37,217,0,-0.886,-0.463,-27.579,0.453,0.488		37,217,0,-0.983,0.161,9.320,0.333,0.224		37,217,0,-0.923,-0.377,-22.223,0.336,0.347
		47,217,0,-0.915,-0.402,-23.743,0.386,0.447		47,217,0,-0.966,0.248,14.419,0.290,0.331		47,217,0,-0.985,-0.160,-9.221,0.389,0.457					47,217,0,-0.877,-0.480,-28.704,0.468,0.536		47,217,0,-0.989,-0.078,-4.496,0.205,0.233		47,217,0,-0.948,-0.318,-18.532,0.490,0.413
		57,217,0,-0.871,-0.488,-29.284,0.289,0.394		57,217,0,-0.878,-0.301,-18.906,0.115,0.334		57,217,0,-0.989,-0.114,-6.557,0.355,0.282					57,217,0,-0.795,-0.604,-37.250,0.346,0.525		57,217,0,-0.766,-0.595,-37.810,0.157,0.349		57,217,0,-0.942,-0.335,-19.551,0.537,0.340
		67,217,0,-0.781,-0.623,-38.568,0.291,0.408		67,217,0,-0.474,0.016,1.872,0.072,0.305		67,217,0,-0.989,-0.127,-7.318,0.301,0.228					67,217,0,-0.713,-0.701,-44.508,0.205,0.498		67,217,0,-0.648,-0.756,-49.409,0.177,0.551		67,217,0,-0.944,-0.329,-19.224,0.425,0.213
		77,217,0,-0.823,-0.565,-34.466,0.281,0.466		77,217,0,-0.777,0.620,38.612,0.165,0.274		77,217,0,-0.999,-0.004,-0.230,0.303,0.249					77,217,0,-0.767,-0.640,-39.843,0.131,0.494		77,217,0,-0.949,-0.226,-13.367,0.149,0.690		77,217,0,-0.949,-0.313,-18.249,0.296,0.179
		87,217,0,-0.903,-0.427,-25.327,0.243,0.468		87,217,0,-0.899,0.432,25.668,0.153,0.308		87,217,0,-0.998,0.039,2.217,0.339,0.279					87,217,0,-0.732,-0.679,-42.827,0.208,0.471		87,217,0,-0.989,0.117,6.764,0.181,0.523		87,217,0,-0.927,-0.373,-21.927,0.201,0.217
		97,217,0,-0.932,-0.332,-19.596,0.187,0.414		97,217,0,-0.977,0.203,11.736,0.259,0.316		97,217,0,-0.994,0.096,5.503,0.332,0.328					97,217,0,-0.597,-0.801,-53.294,0.308,0.408		97,217,0,-0.841,0.469,29.152,0.112,0.357		97,217,0,-0.942,-0.310,-18.216,0.186,0.307
		107,217,0,-0.909,-0.381,-22.733,0.226,0.343		107,217,0,-0.989,0.142,8.161,0.468,0.317		107,217,0,-0.975,0.219,12.674,0.374,0.400					107,217,0,-0.507,-0.859,-59.457,0.357,0.294		107,217,0,-0.409,0.820,63.524,0.144,0.378		107,217,0,-0.998,-0.001,-0.064,0.342,0.363
		117,217,0,-0.904,-0.423,-25.100,0.325,0.276		117,217,0,-0.994,0.111,6.346,0.470,0.254		117,217,0,-0.988,0.150,8.634,0.466,0.437					117,217,0,-0.538,-0.842,-57.408,0.445,0.259		117,217,0,-0.483,-0.133,-15.373,0.086,0.347		117,217,0,-0.998,0.012,0.681,0.363,0.363
		127,217,0,-0.920,-0.392,-23.067,0.329,0.250		127,217,0,-0.996,0.061,3.524,0.426,0.169		127,217,0,-0.998,0.060,3.435,0.528,0.385					127,217,0,-0.618,-0.786,-51.822,0.479,0.310		127,217,0,-0.692,-0.711,-45.759,0.220,0.347		127,217,0,-0.890,-0.433,-25.937,0.326,0.384
		137,217,0,-0.950,-0.309,-18.014,0.230,0.263		137,217,0,-0.987,0.149,8.576,0.455,0.129		137,217,0,-0.999,0.038,2.201,0.516,0.294					137,217,0,-0.659,-0.751,-48.743,0.465,0.350		137,217,0,-0.642,-0.767,-50.052,0.514,0.459		137,217,0,-0.778,-0.627,-38.867,0.512,0.355
		147,217,0,-0.918,-0.261,-15.854,0.107,0.313		147,217,0,-0.964,0.265,15.387,0.556,0.139		147,217,0,-0.999,0.026,1.494,0.463,0.290					147,217,0,-0.596,-0.801,-53.368,0.484,0.377		147,217,0,-0.650,-0.760,-49.473,0.725,0.533		147,217,0,-0.763,-0.646,-40.243,0.546,0.255
		157,217,0,-0.548,-0.430,-38.121,0.047,0.339		157,217,0,-0.953,0.302,17.571,0.531,0.159		157,217,0,-0.838,0.091,6.180,0.187,0.360					157,217,0,-0.477,-0.874,-61.361,0.402,0.434		157,217,0,-0.594,-0.804,-53.524,0.714,0.400		157,217,0,-0.767,-0.641,-39.888,0.431,0.214
		167,217,0,-0.660,-0.300,-24.465,0.030,0.289		167,217,0,-0.956,0.292,16.987,0.313,0.152		167,217,0,-0.058,-0.621,-84.619,0.292,0.490					167,217,0,-0.142,0.163,48.974,0.321,0.542		167,217,0,-0.501,-0.865,-59.959,0.467,0.255		167,217,0,-0.741,-0.670,-42.104,0.307,0.209
		177,217,0,-0.966,-0.228,-13.279,0.115,0.231		177,217,0,-0.937,0.347,20.295,0.119,0.164		177,217,0,-0.061,-0.998,-86.490,0.393,0.463					177,217,0,-0.227,0.973,76.852,0.527,0.598		177,217,0,-0.491,-0.539,-47.665,0.121,0.250		177,217,0,-0.588,0.261,23.942,0.145,0.192
		187,217,0,-0.994,-0.102,-5.854,0.295,0.248		187,217,0,-0.897,0.222,13.872,0.042,0.206		187,217,0,-0.255,-0.942,-74.864,0.149,0.333					187,217,0,-0.398,0.913,66.444,0.552,0.500		187,217,0,-0.650,0.757,49.349,0.186,0.306		187,217,0,-0.700,0.710,45.370,0.348,0.222
		197,217,0,-0.989,-0.142,-8.175,0.461,0.339		197,217,0,-0.794,0.461,30.144,0.088,0.295		197,217,0,-0.940,-0.297,-17.515,0.121,0.278					197,217,0,-0.674,0.731,47.351,0.499,0.446		197,217,0,-0.677,0.735,47.359,0.322,0.357		197,217,0,-0.719,0.693,43.931,0.348,0.222
		207,217,0,-0.967,-0.254,-14.720,0.576,0.429		207,217,0,-0.933,0.323,19.098,0.261,0.381		207,217,0,-0.998,-0.002,-0.106,0.254,0.244					207,217,0,-0.852,0.520,31.408,0.523,0.419		207,217,0,-0.765,0.641,39.958,0.317,0.408		207,217,0,-0.700,0.714,45.559,0.347,0.224
		217,217,0,-0.966,-0.256,-14.844,0.583,0.432		217,217,0,-0.984,0.170,9.805,0.419,0.312		217,217,0,-0.998,0.058,3.329,0.290,0.230					217,217,0,-0.867,0.498,29.885,0.642,0.438		217,217,0,-0.802,0.597,36.663,0.513,0.505		217,217,0,-0.815,0.577,35.294,0.392,0.245
		227,217,0,-0.984,-0.178,-10.259,0.517,0.400		227,217,0,-0.995,0.091,5.229,0.484,0.237		227,217,0,-0.999,0.036,2.059,0.255,0.218					227,217,0,-0.837,0.547,33.142,0.600,0.435		227,217,0,-0.769,0.639,39.729,0.723,0.740		227,217,0,-0.910,0.410,24.232,0.406,0.245
		237,217,0,-0.997,-0.068,-3.878,0.477,0.360		237,217,0,-0.999,0.028,1.596,0.509,0.324		237,217,0,-0.995,-0.082,-4.723,0.202,0.257					237,217,0,-0.864,0.497,29.930,0.315,0.374		237,217,0,-0.755,0.656,40.984,0.665,0.715		237,217,0,-0.973,0.226,13.059,0.404,0.283
		247,217,0,-0.999,-0.007,-0.414,0.416,0.288		247,217,0,-0.999,0.036,2.078,0.440,0.359		247,217,0,-0.978,-0.205,-11.847,0.259,0.358					247,217,0,-0.974,-0.033,-1.956,0.147,0.401		247,217,0,-0.711,0.701,44.601,0.393,0.397		247,217,0,-0.982,0.186,10.721,0.451,0.343
		257,217,0,-0.989,-0.131,-7.547,0.286,0.270		257,217,0,-0.984,0.161,9.300,0.279,0.248		257,217,0,-0.972,-0.231,-13.395,0.400,0.439					257,217,0,-0.974,-0.120,-7.012,0.141,0.530		257,217,0,-0.591,0.803,53.622,0.222,0.196		257,217,0,-0.981,0.188,10.868,0.529,0.385
		267,217,0,-0.970,-0.237,-13.711,0.213,0.362		267,217,0,-0.970,0.224,13.028,0.249,0.184		267,217,0,-0.984,-0.158,-9.114,0.442,0.455					267,217,0,-0.970,0.212,12.356,0.185,0.650		267,217,0,-0.604,0.794,52.717,0.281,0.163		267,217,0,-0.980,0.197,11.353,0.558,0.442
		277,217,0,-0.989,0.014,0.828,0.158,0.476		277,217,0,-0.987,0.129,7.466,0.376,0.236		277,217,0,-0.996,-0.002,-0.112,0.423,0.457					277,217,0,-0.865,0.492,29.658,0.243,0.593		277,217,0,-0.670,0.742,47.928,0.350,0.223		277,217,0,-0.981,0.192,11.081,0.529,0.461
		287,217,0,-0.928,0.366,21.521,0.261,0.493		287,217,0,-0.979,0.185,10.712,0.384,0.260		287,217,0,-0.998,0.003,0.145,0.404,0.452					287,217,0,-0.723,0.687,43.529,0.288,0.490		287,217,0,-0.751,0.657,41.181,0.279,0.256		287,217,0,-0.990,0.140,8.055,0.419,0.385
		297,217,0,-0.900,0.435,25.765,0.340,0.396		297,217,0,-0.993,0.095,5.451,0.346,0.221		297,217,0,-0.993,-0.101,-5.823,0.288,0.436					297,217,0,-0.703,0.710,45.288,0.327,0.461		297,217,0,-0.935,0.314,18.569,0.249,0.267		297,217,0,-0.997,0.073,4.203,0.313,0.378
		307,217,0,-0.924,0.380,22.336,0.349,0.351		307,217,0,-0.995,0.093,5.317,0.399,0.205		307,217,0,-0.973,-0.229,-13.260,0.215,0.479					307,217,0,-0.758,0.650,40.607,0.328,0.431		307,217,0,-0.996,-0.060,-3.436,0.375,0.335		307,217,0,-0.998,-0.002,-0.112,0.292,0.476
		317,217,0,-0.973,0.224,12.937,0.336,0.405		317,217,0,-0.974,0.221,12.781,0.415,0.203		317,217,0,-0.986,-0.151,-8.716,0.186,0.501					317,217,0,-0.847,0.520,31.571,0.205,0.454		317,217,0,-0.994,-0.110,-6.296,0.417,0.371		317,217,0,-0.986,-0.133,-7.674,0.249,0.556
		327,217,0,-0.996,-3.929E-5,-0.002,0.254,0.455		327,217,0,-0.972,0.230,13.335,0.427,0.260		327,217,0,-0.983,0.169,9.744,0.181,0.576					327,217,0,-0.939,0.277,16.439,0.107,0.539		327,217,0,-0.999,-0.021,-1.182,0.318,0.321		327,217,0,-0.993,0.020,1.159,0.210,0.485
		337,217,0,-0.990,-0.132,-7.595,0.209,0.395		337,217,0,-0.985,0.168,9.703,0.424,0.302		337,217,0,-0.974,0.222,12.859,0.247,0.604					337,217,0,-0.887,0.416,25.128,0.123,0.442		337,217,0,-0.986,-0.109,-6.293,0.171,0.354		337,217,0,-0.970,0.240,13.916,0.262,0.356
		347,217,0,-0.991,0.103,5.958,0.231,0.284		347,217,0,-0.997,0.064,3.653,0.443,0.315		347,217,0,-0.974,0.225,13.007,0.347,0.573					347,217,0,-0.653,0.755,49.149,0.312,0.353		347,217,0,-0.781,-0.611,-38.006,0.122,0.458		347,217,0,-0.957,0.288,16.760,0.381,0.335
		357,217,0,-0.992,0.068,3.908,0.077,0.074		357,217,0,-1.000,0.005,0.310,0.136,0.096		357,217,0,-0.991,0.074,4.275,0.123,0.174					357,217,0,-0.886,0.236,14.897,0.126,0.108		357,217,0,-0.912,-0.212,-13.080,0.044,0.148		357,217,0,-0.988,0.084,4.882,0.128,0.102
		7,227,0,-0.794,-0.607,-37.396,0.435,0.479		7,227,0,-0.886,0.461,27.506,0.312,0.286		7,227,0,-0.677,-0.717,-46.635,0.109,0.323					7,227,0,-0.674,-0.738,-47.600,0.267,0.677		7,227,0,-0.798,0.600,36.946,0.304,0.288		7,227,0,-0.862,-0.479,-29.089,0.227,0.284
		17,227,0,-0.810,-0.585,-35.821,0.421,0.420		17,227,0,-0.951,0.284,16.660,0.342,0.218		17,227,0,-0.827,-0.560,-34.117,0.227,0.361					17,227,0,-0.706,-0.706,-45.005,0.345,0.640		17,227,0,-0.827,0.296,19.715,0.114,0.292		17,227,0,-0.871,-0.484,-29.037,0.208,0.265
		27,227,0,-0.791,-0.610,-37.649,0.432,0.419		27,227,0,-0.980,0.147,8.540,0.327,0.162		27,227,0,-0.866,-0.493,-29.655,0.292,0.409					27,227,0,-0.718,-0.693,-43.960,0.464,0.696		27,227,0,-0.918,-0.342,-20.421,0.194,0.290		27,227,0,-0.842,-0.538,-32.580,0.297,0.253
		37,227,0,-0.836,-0.545,-33.082,0.431,0.418		37,227,0,-0.967,0.228,13.259,0.219,0.199		37,227,0,-0.973,-0.216,-12.498,0.409,0.486					37,227,0,-0.789,-0.609,-37.671,0.495,0.611		37,227,0,-0.955,-0.272,-15.912,0.250,0.220		37,227,0,-0.874,-0.482,-28.869,0.390,0.279
		47,227,0,-0.880,-0.474,-28.306,0.399,0.382		47,227,0,-0.894,0.194,12.221,0.088,0.253		47,227,0,-0.999,-0.039,-2.230,0.563,0.527					47,227,0,-0.837,-0.546,-33.131,0.508,0.556		47,227,0,-0.899,0.169,10.626,0.086,0.208		47,227,0,-0.941,-0.338,-19.748,0.524,0.355
		57,227,0,-0.852,-0.523,-31.541,0.277,0.354		57,227,0,-0.318,-0.725,-66.356,0.092,0.287		57,227,0,-1.000,0.024,1.352,0.581,0.463					57,227,0,-0.764,-0.643,-40.070,0.401,0.510		57,227,0,-0.354,0.192,28.469,0.085,0.297		57,227,0,-0.954,-0.298,-17.349,0.578,0.328
		67,227,0,-0.830,-0.557,-33.871,0.208,0.332		67,227,0,-0.331,0.688,64.306,0.169,0.314		67,227,0,-0.998,-0.052,-2.989,0.495,0.394					67,227,0,-0.672,-0.740,-47.790,0.258,0.514		67,227,0,-0.335,-0.616,-61.455,0.094,0.468		67,227,0,-0.956,-0.289,-16.809,0.482,0.237
		77,227,0,-0.853,-0.522,-31.454,0.198,0.374		77,227,0,-0.705,0.705,44.976,0.255,0.280		77,227,0,-0.998,-0.062,-3.583,0.419,0.378					77,227,0,-0.751,-0.657,-41.183,0.177,0.531		77,227,0,-0.783,0.372,25.384,0.102,0.633		77,227,0,-0.954,-0.297,-17.280,0.328,0.190
		87,227,0,-0.814,-0.568,-34.876,0.186,0.402		87,227,0,-0.802,0.588,36.247,0.141,0.253		87,227,0,-0.999,-0.032,-1.855,0.386,0.385					87,227,0,-0.817,-0.574,-35.089,0.200,0.546		87,227,0,-0.826,0.532,32.781,0.204,0.511		87,227,0,-0.967,-0.250,-14.506,0.232,0.192
		97,227,0,-0.641,-0.751,-49.527,0.250,0.404		97,227,0,-0.980,0.175,10.115,0.155,0.227		97,227,0,-0.997,0.049,2.816,0.340,0.430					97,227,0,-0.664,-0.745,-48.287,0.255,0.513		97,227,0,-0.656,0.742,48.517,0.230,0.414		97,227,0,-0.987,-0.152,-8.758,0.241,0.271
		107,227,0,-0.601,-0.792,-52.827,0.337,0.408		107,227,0,-0.986,0.158,9.119,0.356,0.213		107,227,0,-0.985,0.173,9.981,0.443,0.536					107,227,0,-0.588,-0.808,-53.963,0.341,0.344		107,227,0,-0.567,0.821,55.357,0.197,0.455		107,227,0,-0.999,0.010,0.565,0.386,0.352
		117,227,0,-0.765,-0.631,-39.528,0.311,0.316		117,227,0,-0.981,0.193,11.109,0.413,0.200		117,227,0,-0.993,0.111,6.399,0.649,0.684					117,227,0,-0.633,-0.773,-50.705,0.416,0.263		117,227,0,-0.916,0.078,4.897,0.116,0.370		117,227,0,-0.998,-0.022,-1.286,0.386,0.373
		127,227,0,-0.932,-0.357,-20.955,0.289,0.248		127,227,0,-0.984,0.180,10.363,0.444,0.158		127,227,0,-0.998,0.058,3.315,0.743,0.690					127,227,0,-0.665,-0.747,-48.313,0.441,0.314		127,227,0,-0.878,-0.462,-27.747,0.232,0.281		127,227,0,-0.910,-0.395,-23.473,0.370,0.386
		137,227,0,-0.974,-0.202,-11.739,0.152,0.250		137,227,0,-0.971,0.236,13.663,0.440,0.111		137,227,0,-0.998,0.057,3.284,0.685,0.492					137,227,0,-0.609,-0.792,-52.419,0.468,0.358		137,227,0,-0.701,-0.712,-45.441,0.411,0.302		137,227,0,-0.802,-0.597,-36.670,0.572,0.408
		147,227,0,-0.439,0.700,57.908,0.065,0.297		147,227,0,-0.947,0.319,18.583,0.409,0.107		147,227,0,-0.998,0.062,3.553,0.615,0.408					147,227,0,-0.494,-0.868,-60.331,0.517,0.370		147,227,0,-0.659,-0.752,-48.734,0.611,0.343		147,227,0,-0.777,-0.629,-38.993,0.632,0.360
		157,227,0,-0.217,0.974,77.427,0.120,0.335		157,227,0,-0.914,0.401,23.670,0.353,0.131		157,227,0,-0.991,0.125,7.165,0.383,0.401					157,227,0,-0.306,-0.947,-72.097,0.428,0.472		157,227,0,-0.592,-0.805,-53.675,0.636,0.283		157,227,0,-0.768,-0.641,-39.832,0.471,0.235
		167,227,0,-0.597,0.771,52.242,0.078,0.314		167,227,0,-0.884,0.451,27.019,0.209,0.136		167,227,0,-0.417,0.587,54.610,0.130,0.415					167,227,0,-0.084,0.377,77.391,0.405,0.637		167,227,0,-0.496,-0.868,-60.239,0.430,0.198		167,227,0,-0.796,-0.598,-36.939,0.213,0.156
		177,227,0,-0.908,0.269,16.517,0.066,0.268		177,227,0,-0.759,0.605,38.534,0.100,0.144		177,227,0,-0.065,-0.876,-85.731,0.221,0.374					177,227,0,-0.188,0.982,79.151,0.545,0.619		177,227,0,-0.433,-0.900,-64.306,0.203,0.228		177,227,0,-0.777,0.592,37.308,0.211,0.172
		187,227,0,-0.994,0.047,2.724,0.176,0.254		187,227,0,-0.590,0.786,53.094,0.093,0.183		187,227,0,-0.501,-0.818,-58.504,0.117,0.309					187,227,0,-0.417,0.896,65.027,0.461,0.421		187,227,0,-0.369,0.288,37.922,0.122,0.317		187,227,0,-0.780,0.625,38.708,0.445,0.268
		197,227,0,-0.997,0.020,1.157,0.356,0.277		197,227,0,-0.532,0.846,57.843,0.213,0.302		197,227,0,-0.940,-0.326,-19.133,0.181,0.276					197,227,0,-0.788,0.608,37.687,0.462,0.353		197,227,0,-0.631,0.775,50.859,0.318,0.371		197,227,0,-0.776,0.629,39.032,0.477,0.325
		207,227,0,-0.994,-0.049,-2.849,0.454,0.328		207,227,0,-0.722,0.675,43.045,0.256,0.369		207,227,0,-0.992,-0.117,-6.727,0.284,0.238					207,227,0,-0.874,0.485,29.037,0.522,0.377		207,227,0,-0.692,0.721,46.180,0.397,0.405		207,227,0,-0.689,0.725,46.446,0.470,0.328
		217,227,0,-0.994,-0.054,-3.089,0.440,0.346		217,227,0,-0.943,0.320,18.732,0.339,0.272		217,227,0,-0.996,-0.083,-4.767,0.284,0.217					217,227,0,-0.850,0.524,31.659,0.614,0.406		217,227,0,-0.760,0.649,40.475,0.504,0.420		217,227,0,-0.765,0.641,39.960,0.478,0.329
		227,227,0,-0.997,-0.037,-2.113,0.390,0.317		227,227,0,-0.983,0.181,10.433,0.491,0.209		227,227,0,-0.997,-0.064,-3.660,0.270,0.221					227,227,0,-0.821,0.570,34.780,0.620,0.347		227,227,0,-0.753,0.658,41.145,0.645,0.494		227,227,0,-0.873,0.482,28.907,0.435,0.294
		237,227,0,-0.997,-0.070,-4.023,0.375,0.265		237,227,0,-0.992,0.118,6.795,0.496,0.267		237,227,0,-0.995,-0.087,-4.974,0.278,0.281					237,227,0,-0.864,0.501,30.112,0.446,0.265		237,227,0,-0.760,0.649,40.482,0.575,0.528		237,227,0,-0.957,0.280,16.296,0.350,0.280
		247,227,0,-0.995,-0.103,-5.914,0.366,0.221		247,227,0,-0.989,0.143,8.250,0.432,0.301		247,227,0,-0.963,-0.266,-15.469,0.352,0.357					247,227,0,-0.952,0.299,17.456,0.312,0.294		247,227,0,-0.806,0.589,36.169,0.366,0.387		247,227,0,-0.991,0.124,7.113,0.400,0.309
		257,227,0,-0.995,-0.077,-4.403,0.248,0.210		257,227,0,-0.962,0.271,15.751,0.362,0.232		257,227,0,-0.944,-0.330,-19.289,0.496,0.401					257,227,0,-0.967,0.251,14.537,0.272,0.397		257,227,0,-0.834,0.547,33.288,0.290,0.224		257,227,0,-0.998,0.022,1.274,0.486,0.319
		267,227,0,-0.956,0.168,9.986,0.150,0.292		267,227,0,-0.983,0.158,9.149,0.339,0.179		267,227,0,-0.950,-0.310,-18.083,0.471,0.391					267,227,0,-0.954,0.298,17.362,0.298,0.527		267,227,0,-0.821,0.563,34.448,0.407,0.186		267,227,0,-0.998,0.015,0.864,0.460,0.310
		277,227,0,-0.905,0.377,22.592,0.180,0.433		277,227,0,-1.000,-0.004,-0.248,0.418,0.232		277,227,0,-0.982,-0.178,-10.271,0.307,0.369					277,227,0,-0.923,0.382,22.487,0.300,0.540		277,227,0,-0.805,0.586,36.045,0.397,0.214		277,227,0,-0.987,0.151,8.693,0.356,0.279
		287,227,0,-0.905,0.414,24.585,0.271,0.474		287,227,0,-0.997,0.071,4.100,0.428,0.261		287,227,0,-0.995,-0.086,-4.964,0.198,0.374					287,227,0,-0.836,0.545,33.105,0.305,0.466		287,227,0,-0.906,0.381,22.820,0.273,0.235		287,227,0,-0.970,0.237,13.734,0.295,0.274
		297,227,0,-0.862,0.502,30.208,0.341,0.378		297,227,0,-0.998,0.057,3.270,0.442,0.241		297,227,0,-0.973,-0.220,-12.759,0.146,0.448					297,227,0,-0.767,0.641,39.890,0.387,0.442		297,227,0,-0.995,0.055,3.137,0.329,0.257		297,227,0,-0.973,0.225,13.007,0.262,0.346
		307,227,0,-0.877,0.475,28.478,0.387,0.311		307,227,0,-0.997,0.076,4.353,0.471,0.258		307,227,0,-0.921,-0.380,-22.392,0.101,0.517					307,227,0,-0.794,0.606,37.347,0.404,0.410		307,227,0,-0.997,-0.065,-3.723,0.381,0.287		307,227,0,-0.993,0.051,2.963,0.212,0.400
		317,227,0,-0.957,0.275,16.033,0.339,0.350		317,227,0,-0.990,0.139,7.974,0.404,0.242		317,227,0,-0.977,-0.188,-10.918,0.088,0.475					317,227,0,-0.856,0.511,30.815,0.271,0.398		317,227,0,-0.992,-0.125,-7.207,0.370,0.315		317,227,0,-0.966,-0.247,-14.316,0.167,0.403
		327,227,0,-0.943,0.081,4.880,0.159,0.413		327,227,0,-0.994,0.103,5.933,0.355,0.265		327,227,0,-0.998,0.051,2.936,0.123,0.506					327,227,0,-0.847,0.466,28.802,0.119,0.450		327,227,0,-0.998,-0.046,-2.632,0.367,0.321		327,227,0,-0.987,-0.130,-7.525,0.171,0.363
		337,227,0,-0.825,0.125,8.616,0.087,0.417		337,227,0,-0.996,0.089,5.112,0.397,0.284		337,227,0,-0.996,0.081,4.622,0.232,0.562					337,227,0,-0.705,0.664,43.288,0.134,0.447		337,227,0,-0.997,-0.027,-1.578,0.296,0.336		337,227,0,-0.990,0.128,7.341,0.245,0.328
		347,227,0,-0.929,0.337,19.940,0.176,0.316		347,227,0,-0.993,0.114,6.568,0.413,0.273		347,227,0,-0.975,0.218,12.632,0.370,0.608					347,227,0,-0.602,0.797,52.945,0.327,0.464		347,227,0,-0.881,-0.430,-26.025,0.153,0.390		347,227,0,-0.982,0.181,10.429,0.268,0.385
		357,227,0,-0.972,0.125,7.312,0.075,0.081		357,227,0,-0.998,0.037,2.128,0.119,0.081		357,227,0,-0.987,0.087,5.049,0.126,0.193					357,227,0,-0.880,0.239,15.214,0.125,0.147		357,227,0,-0.926,-0.197,-11.994,0.047,0.125		357,227,0,-0.995,0.050,2.855,0.075,0.123
		7,237,0,-0.787,-0.617,-38.102,0.413,0.433		7,237,0,-0.924,0.376,22.135,0.280,0.341		7,237,0,-0.690,-0.712,-45.896,0.159,0.241					7,237,0,-0.627,-0.778,-51.115,0.376,0.719		7,237,0,-0.968,0.029,1.688,0.092,0.323		7,237,0,-0.547,-0.835,-56.788,0.243,0.228
		17,237,0,-0.749,-0.662,-41.474,0.419,0.430		17,237,0,-0.991,0.092,5.329,0.344,0.281		17,237,0,-0.824,-0.564,-34.408,0.207,0.279					17,237,0,-0.593,-0.805,-53.616,0.478,0.649		17,237,0,-0.859,-0.440,-27.148,0.067,0.402		17,237,0,-0.734,-0.658,-41.909,0.136,0.216
		27,237,0,-0.714,-0.699,-44.388,0.430,0.488		27,237,0,-0.989,-0.138,-7.946,0.404,0.196		27,237,0,-0.848,-0.523,-31.647,0.201,0.371					27,237,0,-0.593,-0.805,-53.608,0.600,0.787		27,237,0,-0.849,-0.526,-31.786,0.201,0.408		27,237,0,-0.901,-0.412,-24.560,0.172,0.217
		37,237,0,-0.762,-0.647,-40.325,0.378,0.404		37,237,0,-0.976,-0.192,-11.141,0.294,0.195		37,237,0,-0.978,-0.195,-11.266,0.346,0.485					37,237,0,-0.664,-0.746,-48.328,0.539,0.721		37,237,0,-0.920,-0.389,-22.925,0.282,0.291		37,237,0,-0.939,-0.329,-19.275,0.310,0.245
		47,237,0,-0.818,-0.574,-35.076,0.327,0.281		47,237,0,-0.891,-0.375,-22.806,0.137,0.237		47,237,0,-0.999,-0.033,-1.901,0.559,0.646					47,237,0,-0.771,-0.635,-39.478,0.480,0.575		47,237,0,-0.966,-0.056,-3.299,0.158,0.244		47,237,0,-0.972,-0.233,-13.468,0.522,0.321
		57,237,0,-0.839,-0.543,-32.880,0.277,0.249		57,237,0,-0.271,-0.351,-52.272,0.092,0.320		57,237,0,-1.000,0.019,1.066,0.592,0.678					57,237,0,-0.807,-0.590,-36.173,0.416,0.486		57,237,0,-0.776,0.546,35.138,0.090,0.279		57,237,0,-0.983,-0.182,-10.468,0.612,0.398
		67,237,0,-0.858,-0.512,-30.820,0.189,0.256		67,237,0,-0.415,0.901,65.284,0.172,0.388		67,237,0,-0.996,-0.078,-4.481,0.514,0.566					67,237,0,-0.810,-0.580,-35.587,0.290,0.458		67,237,0,-0.309,0.947,71.926,0.118,0.401		67,237,0,-0.987,-0.155,-8.948,0.565,0.380
		77,237,0,-0.742,-0.655,-41.436,0.117,0.304		77,237,0,-0.662,0.747,48.445,0.233,0.292		77,237,0,-0.989,-0.147,-8.440,0.474,0.495					77,237,0,-0.809,-0.584,-35.838,0.185,0.429		77,237,0,-0.477,0.876,61.419,0.248,0.525		77,237,0,-0.986,-0.167,-9.618,0.445,0.309
		87,237,0,-0.414,-0.891,-65.091,0.139,0.349		87,237,0,-0.771,0.629,39.192,0.130,0.218		87,237,0,-0.996,-0.079,-4.533,0.443,0.465					87,237,0,-0.772,-0.619,-38.700,0.135,0.481		87,237,0,-0.554,0.831,56.325,0.367,0.432		87,237,0,-0.990,-0.141,-8.122,0.372,0.281
		97,237,0,-0.346,-0.936,-69.716,0.286,0.419		97,237,0,-0.931,0.356,20.906,0.149,0.197		97,237,0,-0.996,0.068,3.927,0.397,0.464					97,237,0,-0.387,-0.902,-66.804,0.177,0.505		97,237,0,-0.489,0.871,60.686,0.402,0.357		97,237,0,-0.991,-0.130,-7.493,0.328,0.334
		107,237,0,-0.470,-0.880,-61.903,0.330,0.469		107,237,0,-0.955,0.295,17.149,0.323,0.185		107,237,0,-0.989,0.148,8.484,0.533,0.559					107,237,0,-0.408,-0.906,-65.723,0.302,0.386		107,237,0,-0.557,0.819,55.796,0.228,0.361		107,237,0,-0.996,-0.076,-4.380,0.292,0.369
		117,237,0,-0.776,-0.609,-38.133,0.289,0.364		117,237,0,-0.980,0.194,11.172,0.405,0.185		117,237,0,-0.997,0.074,4.224,0.765,0.819					117,237,0,-0.629,-0.775,-50.913,0.397,0.327		117,237,0,-0.950,-0.259,-15.228,0.196,0.299		117,237,0,-0.996,-0.079,-4.508,0.316,0.387
		127,237,0,-0.949,-0.307,-17.931,0.326,0.261		127,237,0,-0.996,0.072,4.142,0.431,0.144		127,237,0,-0.999,0.044,2.499,0.824,0.895					127,237,0,-0.689,-0.725,-46.465,0.430,0.406		127,237,0,-0.888,-0.456,-27.175,0.294,0.231		127,237,0,-0.946,-0.312,-18.246,0.432,0.403
		137,237,0,-0.990,-0.083,-4.804,0.196,0.235		137,237,0,-0.992,0.061,3.503,0.310,0.092		137,237,0,-0.999,0.050,2.872,0.713,0.614					137,237,0,-0.604,-0.795,-52.781,0.479,0.449		137,237,0,-0.784,-0.618,-38.239,0.275,0.202		137,237,0,-0.857,-0.514,-30.954,0.624,0.465
		147,237,0,-0.539,0.727,53.456,0.081,0.265		147,237,0,-0.892,0.163,10.331,0.124,0.087		147,237,0,-0.999,0.046,2.658,0.620,0.425					147,237,0,-0.463,-0.885,-62.392,0.515,0.359		147,237,0,-0.681,-0.730,-46.954,0.375,0.183		147,237,0,-0.818,-0.574,-35.073,0.718,0.483
		157,237,0,-0.129,0.809,80.905,0.141,0.289		157,237,0,-0.521,0.290,29.085,0.090,0.108		157,237,0,-0.999,0.021,1.181,0.467,0.368					157,237,0,-0.266,-0.961,-74.528,0.431,0.387		157,237,0,-0.527,-0.848,-58.113,0.460,0.167		157,237,0,-0.796,-0.604,-37.204,0.658,0.337
		167,237,0,-0.250,0.958,75.371,0.113,0.282		167,237,0,-0.249,0.029,6.582,0.120,0.116		167,237,0,-0.929,-0.245,-14.752,0.157,0.345					167,237,0,-0.074,0.080,47.317,0.384,0.501		167,237,0,-0.387,-0.920,-67.207,0.346,0.152		167,237,0,-0.785,-0.618,-38.225,0.366,0.191
		177,237,0,-0.291,0.946,72.925,0.069,0.284		177,237,0,-0.110,0.570,79.035,0.170,0.119		177,237,0,-0.294,-0.946,-72.741,0.098,0.309					177,237,0,-0.199,0.979,78.538,0.453,0.440		177,237,0,-0.292,-0.952,-72.935,0.243,0.194		177,237,0,-0.731,0.630,40.772,0.273,0.203
		187,237,0,-0.810,0.465,29.859,0.077,0.288		187,237,0,-0.368,0.924,68.283,0.168,0.151		187,237,0,-0.522,-0.818,-57.450,0.097,0.268					187,237,0,-0.456,0.877,62.515,0.354,0.290		187,237,0,-0.191,-0.060,-17.466,0.175,0.277		187,237,0,-0.744,0.668,41.919,0.560,0.342
		197,237,0,-0.986,0.163,9.373,0.327,0.305		197,237,0,-0.513,0.859,59.163,0.222,0.247		197,237,0,-0.927,-0.359,-21.187,0.173,0.239					197,237,0,-0.770,0.634,39.468,0.350,0.254		197,237,0,-0.534,0.842,57.612,0.298,0.324		197,237,0,-0.757,0.653,40.764,0.609,0.414
		207,237,0,-0.994,0.105,6.035,0.510,0.412		207,237,0,-0.669,0.713,46.796,0.178,0.271		207,237,0,-0.982,-0.185,-10.678,0.285,0.228					207,237,0,-0.757,0.646,40.492,0.362,0.295		207,237,0,-0.668,0.743,48.045,0.415,0.336		207,237,0,-0.706,0.708,45.047,0.561,0.383
		217,237,0,-0.998,0.048,2.766,0.492,0.479		217,237,0,-0.964,0.235,13.688,0.300,0.205		217,237,0,-0.988,-0.152,-8.746,0.324,0.213					217,237,0,-0.735,0.676,42.584,0.460,0.308		217,237,0,-0.727,0.686,43.321,0.484,0.323		217,237,0,-0.751,0.658,41.224,0.513,0.348
		227,237,0,-0.998,-0.031,-1.764,0.426,0.434		227,237,0,-0.978,0.209,12.057,0.553,0.193		227,237,0,-0.990,-0.138,-7.931,0.307,0.214					227,237,0,-0.781,0.622,38.548,0.495,0.247		227,237,0,-0.729,0.684,43.184,0.583,0.365		227,237,0,-0.824,0.567,34.525,0.420,0.302
		237,237,0,-0.994,-0.101,-5.799,0.399,0.345		237,237,0,-0.983,0.180,10.383,0.550,0.219		237,237,0,-0.989,-0.147,-8.436,0.324,0.266					237,237,0,-0.891,0.449,26.720,0.413,0.208		237,237,0,-0.776,0.630,39.033,0.600,0.456		237,237,0,-0.891,0.444,26.513,0.254,0.275
		247,237,0,-0.997,-0.068,-3.927,0.389,0.285		247,237,0,-0.990,0.138,7.939,0.460,0.237		247,237,0,-0.961,-0.273,-15.846,0.352,0.306					247,237,0,-0.949,0.313,18.276,0.334,0.239		247,237,0,-0.837,0.546,33.131,0.524,0.383		247,237,0,-0.988,0.114,6.579,0.294,0.271
		257,237,0,-0.994,0.066,3.800,0.251,0.259		257,237,0,-0.984,0.163,9.412,0.395,0.213		257,237,0,-0.939,-0.345,-20.175,0.381,0.303					257,237,0,-0.954,0.300,17.474,0.303,0.320		257,237,0,-0.877,0.480,28.665,0.492,0.255		257,237,0,-0.996,-0.080,-4.562,0.407,0.264
		267,237,0,-0.717,0.666,42.880,0.141,0.373		267,237,0,-0.993,0.095,5.456,0.337,0.152		267,237,0,-0.956,-0.288,-16.792,0.324,0.296					267,237,0,-0.951,0.309,18.000,0.326,0.419		267,237,0,-0.907,0.421,24.911,0.535,0.217		267,237,0,-0.997,-0.028,-1.603,0.344,0.283
		277,237,0,-0.601,0.796,52.930,0.227,0.553		277,237,0,-0.997,0.066,3.778,0.364,0.154		277,237,0,-0.991,-0.005,-0.284,0.264,0.333					277,237,0,-0.939,0.342,20.019,0.293,0.444		277,237,0,-0.922,0.386,22.701,0.434,0.201		277,237,0,-0.955,0.278,16.231,0.256,0.283
		287,237,0,-0.675,0.731,47.304,0.259,0.514		287,237,0,-0.973,0.218,12.607,0.346,0.183		287,237,0,-0.967,0.234,13.631,0.234,0.402					287,237,0,-0.805,0.584,35.962,0.327,0.433		287,237,0,-0.982,0.149,8.622,0.304,0.203		287,237,0,-0.946,0.321,18.770,0.232,0.290
		297,237,0,-0.706,0.706,44.978,0.344,0.366		297,237,0,-0.907,0.307,18.686,0.215,0.215		297,237,0,-0.986,0.064,3.722,0.188,0.520					297,237,0,-0.731,0.682,43.044,0.441,0.423		297,237,0,-0.995,-0.086,-4.950,0.324,0.249		297,237,0,-0.984,0.152,8.764,0.169,0.351
		307,237,0,-0.764,0.643,40.096,0.391,0.262		307,237,0,-0.833,-0.035,-2.372,0.155,0.281		307,237,0,-0.969,-0.140,-8.211,0.103,0.601					307,237,0,-0.776,0.630,39.063,0.426,0.384		307,237,0,-0.998,-0.037,-2.145,0.308,0.264		307,237,0,-0.997,0.004,0.229,0.114,0.360
		317,237,0,-0.773,0.611,38.326,0.255,0.255		317,237,0,-0.993,0.055,3.190,0.205,0.271		317,237,0,-0.988,0.079,4.583,0.093,0.572					317,237,0,-0.749,0.661,41.420,0.319,0.345		317,237,0,-0.994,0.087,4.990,0.350,0.268		317,237,0,-0.995,0.033,1.892,0.142,0.307
		327,237,0,-0.301,0.918,71.835,0.166,0.337		327,237,0,-0.998,0.065,3.712,0.322,0.245		327,237,0,-0.993,0.108,6.186,0.162,0.510					327,237,0,-0.580,0.812,54.473,0.206,0.362		327,237,0,-0.990,0.132,7.586,0.456,0.299		327,237,0,-0.994,0.079,4.549,0.241,0.271
		337,237,0,-0.265,0.954,74.476,0.166,0.401		337,237,0,-0.991,0.127,7.316,0.432,0.239		337,237,0,-0.999,0.027,1.574,0.285,0.532					337,237,0,-0.498,0.866,60.129,0.214,0.461		337,237,0,-0.982,0.175,10.105,0.387,0.307		337,237,0,-0.996,0.084,4.806,0.270,0.299
		347,237,0,-0.714,0.680,43.605,0.172,0.338		347,237,0,-0.967,0.240,13.935,0.375,0.221		347,237,0,-0.991,0.124,7.130,0.425,0.601					347,237,0,-0.516,0.856,58.936,0.299,0.625		347,237,0,-0.857,0.309,19.798,0.134,0.313		347,237,0,-0.999,0.038,2.164,0.215,0.411
		357,237,0,-0.943,0.173,10.397,0.066,0.091		357,237,0,-0.984,0.092,5.315,0.094,0.063		357,237,0,-0.995,0.053,3.028,0.140,0.192					357,237,0,-0.860,0.253,16.414,0.099,0.206		357,237,0,-0.852,0.113,7.547,0.026,0.096		357,237,0,-1.000,0.003,0.153,0.055,0.138
		7,247,0,-0.693,-0.711,-45.744,0.179,0.353		7,247,0,-0.941,0.336,19.647,0.258,0.276		7,247,0,-0.950,-0.232,-13.721,0.123,0.235					7,247,0,-0.645,-0.764,-49.839,0.456,0.566		7,247,0,-0.984,-0.054,-3.168,0.109,0.345		7,247,0,-0.713,-0.685,-43.844,0.201,0.209
		17,247,0,-0.518,-0.839,-58.312,0.218,0.401		17,247,0,-0.981,0.171,9.910,0.309,0.274		17,247,0,-0.944,-0.308,-18.063,0.168,0.272					17,247,0,-0.600,-0.800,-53.138,0.526,0.506		17,247,0,-0.871,0.344,21.579,0.086,0.466		17,247,0,-0.909,-0.335,-20.207,0.106,0.222
		27,247,0,-0.590,-0.799,-53.532,0.240,0.456		27,247,0,-0.988,-0.099,-5.723,0.340,0.210		27,247,0,-0.939,-0.327,-19.181,0.156,0.320					27,247,0,-0.582,-0.813,-54.392,0.567,0.570		27,247,0,-0.837,0.319,20.859,0.108,0.457		27,247,0,-0.999,-0.028,-1.593,0.150,0.243
		37,247,0,-0.725,-0.688,-43.508,0.235,0.357		37,247,0,-0.941,-0.336,-19.654,0.364,0.221		37,247,0,-0.989,-0.112,-6.435,0.216,0.388					37,247,0,-0.632,-0.774,-50.754,0.529,0.629		37,247,0,-0.950,-0.149,-8.938,0.152,0.337		37,247,0,-0.992,-0.117,-6.708,0.294,0.257
		47,247,0,-0.778,-0.627,-38.828,0.278,0.239		47,247,0,-0.906,-0.423,-25.043,0.308,0.281		47,247,0,-0.998,0.037,2.134,0.378,0.527					47,247,0,-0.716,-0.698,-44.283,0.541,0.612		47,247,0,-0.904,-0.421,-24.996,0.201,0.313		47,247,0,-0.987,-0.163,-9.381,0.503,0.339
		57,247,0,-0.880,-0.471,-28.145,0.328,0.219		57,247,0,-0.766,-0.614,-38.687,0.143,0.394		57,247,0,-0.997,0.070,4.007,0.431,0.608					57,247,0,-0.807,-0.588,-36.077,0.494,0.496		57,247,0,-0.914,-0.292,-17.712,0.106,0.319		57,247,0,-0.993,-0.117,-6.740,0.598,0.480
		67,247,0,-0.932,-0.363,-21.269,0.265,0.253		67,247,0,-0.395,-0.379,-43.818,0.082,0.492		67,247,0,-0.998,-0.037,-2.136,0.328,0.549					67,247,0,-0.896,-0.442,-26.246,0.364,0.407		67,247,0,-0.346,0.832,67.449,0.110,0.452		67,247,0,-0.996,-0.090,-5.158,0.544,0.490
		77,247,0,-0.820,-0.529,-32.842,0.108,0.321		77,247,0,-0.606,0.107,10.038,0.065,0.350		77,247,0,-0.990,-0.136,-7.795,0.343,0.459					77,247,0,-0.901,-0.430,-25.513,0.221,0.390		77,247,0,-0.416,0.906,65.320,0.269,0.643		77,247,0,-0.987,-0.157,-9.027,0.426,0.392
		87,247,0,-0.155,-0.940,-80.627,0.109,0.397		87,247,0,-0.936,-0.048,-2.935,0.093,0.239		87,247,0,-0.995,-0.099,-5.675,0.429,0.389					87,247,0,-0.751,-0.620,-39.530,0.111,0.490		87,247,0,-0.478,0.877,61.394,0.364,0.512		87,247,0,-0.983,-0.183,-10.561,0.409,0.341
		97,247,0,-0.113,-0.511,-77.525,0.185,0.468		97,247,0,-0.969,-0.024,-1.422,0.155,0.212		97,247,0,-0.998,0.029,1.683,0.402,0.332					97,247,0,-0.130,-0.988,-82.493,0.179,0.514		97,247,0,-0.446,0.895,63.510,0.355,0.317		97,247,0,-0.991,-0.133,-7.656,0.405,0.391
		107,247,0,-0.485,-0.450,-42.851,0.117,0.437		107,247,0,-0.970,0.233,13.513,0.333,0.211		107,247,0,-0.993,0.117,6.739,0.477,0.350					107,247,0,-0.231,-0.969,-76.581,0.312,0.413		107,247,0,-0.599,0.664,47.978,0.153,0.251		107,247,0,-0.992,-0.127,-7.320,0.328,0.435
		117,247,0,-0.942,-0.323,-18.928,0.293,0.355		117,247,0,-0.982,0.182,10.484,0.484,0.222		117,247,0,-0.998,0.055,3.126,0.660,0.469					117,247,0,-0.557,-0.826,-56.019,0.405,0.336		117,247,0,-0.914,-0.397,-23.490,0.190,0.218		117,247,0,-0.981,-0.188,-10.869,0.408,0.518
		127,247,0,-0.963,-0.269,-15.619,0.433,0.304		127,247,0,-0.998,0.004,0.254,0.469,0.166		127,247,0,-1.000,0.022,1.249,0.676,0.517					127,247,0,-0.670,-0.742,-47.907,0.480,0.374		127,247,0,-0.800,-0.590,-36.382,0.218,0.217		127,247,0,-0.951,-0.305,-17.775,0.610,0.605
		137,247,0,-0.978,-0.208,-11.987,0.392,0.275		137,247,0,-0.958,-0.257,-15.011,0.263,0.115		137,247,0,-1.000,0.020,1.119,0.503,0.377					137,247,0,-0.619,-0.785,-51.754,0.508,0.399		137,247,0,-0.695,-0.714,-45.795,0.178,0.207		137,247,0,-0.896,-0.443,-26.289,0.710,0.643
		147,247,0,-0.912,-0.332,-19.992,0.195,0.276		147,247,0,-0.682,-0.711,-46.194,0.116,0.110		147,247,0,-1.000,0.008,0.446,0.412,0.247					147,247,0,-0.476,-0.877,-61.500,0.485,0.323		147,247,0,-0.710,-0.703,-44.711,0.237,0.158		147,247,0,-0.859,-0.511,-30.729,0.758,0.614
		157,247,0,-0.356,-0.896,-68.326,0.123,0.283		157,247,0,-0.595,-0.798,-53.294,0.170,0.120		157,247,0,-0.977,-0.140,-8.133,0.289,0.217					157,247,0,-0.287,-0.956,-73.270,0.358,0.294		157,247,0,-0.584,-0.807,-54.102,0.335,0.153		157,247,0,-0.846,-0.533,-32.206,0.728,0.459
		167,247,0,-0.082,-0.456,-79.802,0.133,0.282		167,247,0,-0.363,-0.920,-68.498,0.236,0.125		167,247,0,-0.585,-0.722,-50.991,0.157,0.249					167,247,0,-0.076,-0.257,-73.607,0.306,0.307		167,247,0,-0.342,-0.932,-69.836,0.265,0.167		167,247,0,-0.817,-0.576,-35.162,0.487,0.273
		177,247,0,-0.403,-0.167,-22.450,0.056,0.285		177,247,0,-0.072,-0.159,-65.639,0.262,0.137		177,247,0,-0.124,-0.990,-82.834,0.192,0.258					177,247,0,-0.172,0.984,80.080,0.353,0.270		177,247,0,-0.065,-0.637,-84.180,0.288,0.206		177,247,0,-0.681,0.492,35.881,0.260,0.232
		187,247,0,-0.952,-0.038,-2.304,0.114,0.311		187,247,0,-0.314,0.944,71.621,0.155,0.157		187,247,0,-0.292,-0.941,-72.759,0.136,0.225					187,247,0,-0.406,0.908,65.901,0.284,0.208		187,247,0,-0.190,0.915,78.277,0.297,0.259		187,247,0,-0.687,0.726,46.604,0.611,0.332
		197,247,0,-0.988,0.149,8.583,0.264,0.342		197,247,0,-0.508,0.855,59.290,0.086,0.225		197,247,0,-0.794,-0.593,-36.749,0.178,0.191					197,247,0,-0.623,0.781,51.449,0.265,0.201		197,247,0,-0.557,0.826,56.002,0.334,0.310		197,247,0,-0.720,0.694,43.942,0.663,0.361
		207,247,0,-0.991,0.129,7.427,0.407,0.433		207,247,0,-0.949,0.177,10.545,0.103,0.268		207,247,0,-0.930,-0.361,-21.229,0.256,0.181					207,247,0,-0.679,0.730,47.075,0.289,0.265		207,247,0,-0.737,0.674,42.410,0.416,0.355		207,247,0,-0.722,0.691,43.743,0.587,0.323
		217,247,0,-0.996,-0.051,-2.932,0.427,0.501		217,247,0,-0.997,0.059,3.386,0.374,0.241		217,247,0,-0.977,-0.201,-11.634,0.252,0.181					217,247,0,-0.778,0.620,38.542,0.385,0.298		217,247,0,-0.764,0.645,40.194,0.533,0.359		217,247,0,-0.782,0.622,38.493,0.510,0.311
		227,247,0,-0.968,-0.240,-13.952,0.438,0.511		227,247,0,-0.984,0.177,10.192,0.582,0.238		227,247,0,-0.995,-0.038,-2.198,0.241,0.196					227,247,0,-0.864,0.497,29.906,0.446,0.266		227,247,0,-0.737,0.676,42.545,0.639,0.378		227,247,0,-0.809,0.587,35.935,0.405,0.299
		237,247,0,-0.946,-0.315,-18.401,0.374,0.432		237,247,0,-0.986,0.162,9.315,0.575,0.240		237,247,0,-0.996,-0.048,-2.754,0.286,0.229					237,247,0,-0.916,0.400,23.606,0.356,0.255		237,247,0,-0.758,0.652,40.707,0.645,0.407		237,247,0,-0.809,0.585,35.842,0.225,0.267
		247,247,0,-0.985,-0.138,-7.955,0.283,0.345		247,247,0,-0.997,0.079,4.507,0.541,0.250		247,247,0,-0.988,-0.104,-6.031,0.268,0.236					247,247,0,-0.958,0.282,16.371,0.244,0.272		247,247,0,-0.813,0.581,35.526,0.557,0.316		247,247,0,-0.957,0.254,14.858,0.215,0.227
		257,247,0,-0.996,-0.023,-1.344,0.204,0.315		257,247,0,-0.999,-0.003,-0.199,0.535,0.235		257,247,0,-0.976,-0.168,-9.778,0.175,0.237					257,247,0,-0.962,0.273,15.851,0.236,0.368		257,247,0,-0.876,0.480,28.734,0.473,0.215		257,247,0,-0.999,0.005,0.310,0.308,0.217
		267,247,0,-0.852,0.306,19.744,0.075,0.426		267,247,0,-0.997,-0.067,-3.819,0.437,0.164		267,247,0,-0.986,-0.054,-3.164,0.105,0.253					267,247,0,-0.941,0.337,19.698,0.276,0.472		267,247,0,-0.918,0.396,23.324,0.473,0.175		267,247,0,-0.981,0.153,8.843,0.265,0.264
		277,247,0,-0.644,0.733,48.699,0.133,0.551		277,247,0,-0.995,0.063,3.652,0.339,0.138		277,247,0,-0.949,0.296,17.313,0.216,0.323					277,247,0,-0.936,0.348,20.384,0.249,0.417		277,247,0,-0.908,0.416,24.627,0.380,0.160		277,247,0,-0.869,0.487,29.262,0.254,0.314
		287,247,0,-0.498,0.864,60.072,0.184,0.446		287,247,0,-0.953,0.290,16.925,0.226,0.157		287,247,0,-0.905,0.425,25.158,0.333,0.494					287,247,0,-0.804,0.581,35.862,0.285,0.367		287,247,0,-0.941,0.302,17.782,0.195,0.179		287,247,0,-0.903,0.420,24.932,0.253,0.354
		297,247,0,-0.577,0.810,54.568,0.229,0.295		297,247,0,-0.428,-0.233,-28.584,0.089,0.242		297,247,0,-0.955,0.291,16.954,0.306,0.632					297,247,0,-0.762,0.644,40.183,0.363,0.370		297,247,0,-0.806,-0.472,-30.325,0.102,0.294		297,247,0,-0.972,0.216,12.532,0.194,0.431
		307,247,0,-0.741,0.671,42.180,0.277,0.205		307,247,0,-0.279,-0.957,-73.731,0.166,0.362		307,247,0,-0.974,0.223,12.876,0.192,0.701					307,247,0,-0.836,0.546,33.146,0.324,0.356		307,247,0,-0.745,-0.549,-36.407,0.110,0.371		307,247,0,-0.962,0.215,12.581,0.113,0.478
		317,247,0,-0.547,0.817,56.220,0.203,0.200		317,247,0,-0.743,-0.562,-37.119,0.098,0.321		317,247,0,-0.933,0.358,20.980,0.124,0.714					317,247,0,-0.753,0.655,41.013,0.266,0.325		317,247,0,-0.968,0.170,9.970,0.242,0.355		317,247,0,-0.927,0.363,21.373,0.147,0.371
		327,247,0,-0.091,0.674,82.339,0.232,0.282		327,247,0,-0.996,-0.010,-0.580,0.239,0.232		327,247,0,-0.982,0.091,5.302,0.118,0.594					327,247,0,-0.697,0.715,45.702,0.253,0.355		327,247,0,-0.966,0.256,14.848,0.510,0.365		327,247,0,-0.943,0.328,19.185,0.220,0.274
		337,247,0,-0.074,0.197,69.316,0.197,0.364		337,247,0,-0.969,0.234,13.597,0.339,0.221		337,247,0,-0.962,-0.247,-14.401,0.200,0.520					337,247,0,-0.724,0.684,43.385,0.200,0.481		337,247,0,-0.941,0.332,19.408,0.458,0.380		337,247,0,-0.936,0.323,19.030,0.145,0.265
		347,247,0,-0.208,0.445,64.929,0.143,0.371		347,247,0,-0.868,0.488,29.344,0.300,0.244		347,247,0,-0.984,-0.117,-6.791,0.280,0.467					347,247,0,-0.671,0.737,47.688,0.116,0.665		347,247,0,-0.818,0.568,34.798,0.307,0.359		347,247,0,-0.873,0.415,25.415,0.092,0.360
		357,247,0,-0.776,0.045,3.353,0.040,0.110		357,247,0,-0.943,0.176,10.549,0.086,0.074		357,247,0,-0.998,-0.008,-0.484,0.094,0.138					357,247,0,-0.895,0.227,14.223,0.028,0.219		357,247,0,-0.919,0.205,12.560,0.083,0.101		357,247,0,-0.957,0.133,7.879,0.026,0.124
		7,257,0,-0.363,-0.616,-59.499,0.102,0.321		7,257,0,-0.930,0.367,21.541,0.244,0.245		7,257,0,-0.933,0.342,20.111,0.105,0.274					7,257,0,-0.622,-0.782,-51.499,0.354,0.411		7,257,0,-0.768,0.562,36.169,0.099,0.362		7,257,0,-0.840,-0.536,-32.534,0.154,0.212
		17,257,0,-0.086,0.141,58.503,0.223,0.355		17,257,0,-0.951,0.306,17.855,0.297,0.287		17,257,0,-0.959,0.222,13.019,0.095,0.322					17,257,0,-0.630,-0.776,-50.924,0.397,0.393		17,257,0,-0.577,0.808,54.458,0.222,0.573		17,257,0,-0.967,-0.121,-7.135,0.090,0.213
		27,257,0,-0.148,-0.540,-74.618,0.179,0.358		27,257,0,-0.978,0.182,10.550,0.221,0.224		27,257,0,-0.956,0.230,13.540,0.121,0.323					27,257,0,-0.669,-0.742,-47.955,0.381,0.350		27,257,0,-0.565,0.818,55.358,0.247,0.556		27,257,0,-0.989,0.100,5.804,0.137,0.226
		37,257,0,-0.466,-0.862,-61.607,0.127,0.289		37,257,0,-0.841,-0.189,-12.675,0.133,0.216		37,257,0,-0.944,0.312,18.308,0.184,0.322					37,257,0,-0.696,-0.716,-45.813,0.348,0.401		37,257,0,-0.504,0.289,29.797,0.101,0.395		37,257,0,-0.998,-0.005,-0.283,0.252,0.233
		47,257,0,-0.721,-0.691,-43.798,0.281,0.242		47,257,0,-0.835,-0.528,-32.317,0.185,0.252		47,257,0,-0.971,0.232,13.429,0.279,0.387					47,257,0,-0.759,-0.649,-40.517,0.443,0.460		47,257,0,-0.581,-0.775,-53.156,0.126,0.366		47,257,0,-0.997,-0.051,-2.956,0.379,0.291
		57,257,0,-0.821,-0.567,-34.641,0.391,0.252		57,257,0,-0.807,-0.585,-35.974,0.190,0.324		57,257,0,-0.993,0.115,6.588,0.324,0.446					57,257,0,-0.826,-0.562,-34.207,0.497,0.430		57,257,0,-0.780,-0.608,-37.937,0.107,0.339		57,257,0,-0.999,-0.023,-1.321,0.459,0.382
		67,257,0,-0.876,-0.475,-28.481,0.324,0.294		67,257,0,-0.599,-0.798,-53.087,0.170,0.424		67,257,0,-0.998,0.065,3.706,0.251,0.446					67,257,0,-0.898,-0.438,-25.970,0.401,0.402		67,257,0,-0.374,-0.631,-59.357,0.106,0.439		67,257,0,-0.999,-0.037,-2.096,0.405,0.388
		77,257,0,-0.876,-0.477,-28.541,0.164,0.374		77,257,0,-0.596,-0.797,-53.228,0.119,0.346		77,257,0,-0.999,0.020,1.172,0.298,0.412					77,257,0,-0.928,-0.371,-21.807,0.253,0.448		77,257,0,-0.171,-0.270,-57.620,0.205,0.631		77,257,0,-0.983,-0.173,-9.975,0.304,0.315
		87,257,0,-0.282,-0.055,-11.088,0.071,0.471		87,257,0,-0.783,-0.620,-38.388,0.185,0.260		87,257,0,-0.998,-0.062,-3.542,0.439,0.369					87,257,0,-0.825,-0.545,-33.453,0.138,0.527		87,257,0,-0.260,-0.028,-6.120,0.172,0.514		87,257,0,-0.965,-0.261,-15.106,0.343,0.264
		97,257,0,-0.195,0.979,78.711,0.165,0.530		97,257,0,-0.816,-0.571,-34.971,0.236,0.233		97,257,0,-0.998,-0.055,-3.174,0.398,0.282					97,257,0,-0.386,-0.913,-67.067,0.163,0.498		97,257,0,-0.550,0.329,30.850,0.102,0.301		97,257,0,-0.980,-0.196,-11.302,0.364,0.283
		107,257,0,-0.588,0.654,48.027,0.097,0.394		107,257,0,-0.966,-0.128,-7.556,0.218,0.216		107,257,0,-0.999,0.016,0.937,0.336,0.241					107,257,0,-0.414,-0.902,-65.335,0.271,0.390		107,257,0,-0.925,-0.146,-8.941,0.160,0.227		107,257,0,-0.973,-0.226,-13.064,0.389,0.381
		117,257,0,-0.977,-0.206,-11.882,0.309,0.283		117,257,0,-0.993,0.098,5.616,0.402,0.211		117,257,0,-0.999,-0.019,-1.100,0.399,0.259					117,257,0,-0.622,-0.780,-51.439,0.419,0.285		117,257,0,-0.877,-0.476,-28.489,0.299,0.192		117,257,0,-0.957,-0.291,-16.902,0.600,0.645
		127,257,0,-0.964,-0.266,-15.415,0.465,0.278		127,257,0,-0.996,-0.047,-2.721,0.420,0.158		127,257,0,-0.997,-0.069,-3.943,0.392,0.283					127,257,0,-0.669,-0.743,-47.974,0.548,0.282		127,257,0,-0.719,-0.688,-43.733,0.245,0.172		127,257,0,-0.946,-0.323,-18.836,0.785,0.913
		137,257,0,-0.963,-0.269,-15.605,0.454,0.290		137,257,0,-0.931,-0.346,-20.376,0.261,0.116		137,257,0,-0.993,-0.108,-6.186,0.255,0.223					137,257,0,-0.631,-0.775,-50.851,0.539,0.319		137,257,0,-0.628,-0.774,-50.939,0.198,0.165		137,257,0,-0.923,-0.385,-22.643,0.777,0.809
		147,257,0,-0.928,-0.368,-21.611,0.324,0.300		147,257,0,-0.730,-0.676,-42.775,0.167,0.114		147,257,0,-0.998,-0.050,-2.886,0.213,0.150					147,257,0,-0.444,-0.893,-63.559,0.463,0.337		147,257,0,-0.752,-0.657,-41.159,0.297,0.149		147,257,0,-0.884,-0.467,-27.835,0.715,0.576
		157,257,0,-0.614,-0.757,-50.971,0.174,0.306		157,257,0,-0.731,-0.681,-42.958,0.246,0.126		157,257,0,-0.852,-0.375,-23.722,0.119,0.139					157,257,0,-0.247,-0.968,-75.666,0.353,0.337		157,257,0,-0.761,-0.647,-40.370,0.378,0.184		157,257,0,-0.854,-0.520,-31.346,0.655,0.435
		167,257,0,-0.281,-0.959,-73.674,0.184,0.318		167,257,0,-0.545,-0.825,-56.551,0.253,0.140		167,257,0,-0.247,-0.966,-75.679,0.252,0.180					167,257,0,-0.094,-0.915,-84.116,0.284,0.290		167,257,0,-0.554,-0.810,-55.645,0.226,0.216		167,257,0,-0.800,-0.599,-36.814,0.451,0.283
		177,257,0,-0.791,-0.510,-32.831,0.140,0.331		177,257,0,-0.127,0.004,1.616,0.217,0.164		177,257,0,-0.132,-0.991,-82.400,0.311,0.208					177,257,0,-0.118,0.689,80.304,0.270,0.254		177,257,0,-0.090,-0.793,-83.517,0.309,0.259		177,257,0,-0.598,0.266,23.942,0.178,0.206
		187,257,0,-0.995,-0.096,-5.536,0.320,0.382		187,257,0,-0.315,0.947,71.623,0.195,0.188		187,257,0,-0.436,-0.861,-63.170,0.157,0.193					187,257,0,-0.523,0.842,58.134,0.300,0.231		187,257,0,-0.150,0.984,81.349,0.353,0.281		187,257,0,-0.677,0.736,47.394,0.475,0.231
		197,257,0,-0.993,0.085,4.867,0.309,0.429		197,257,0,-0.262,0.963,74.767,0.185,0.262		197,257,0,-0.883,-0.453,-27.154,0.251,0.171					197,257,0,-0.735,0.675,42.565,0.447,0.247		197,257,0,-0.457,0.883,62.626,0.313,0.291		197,257,0,-0.685,0.728,46.721,0.550,0.222
		207,257,0,-0.978,0.208,12.009,0.277,0.449		207,257,0,-0.531,0.734,54.141,0.123,0.322		207,257,0,-0.949,-0.308,-17.965,0.306,0.157					207,257,0,-0.826,0.561,34.173,0.521,0.353		207,257,0,-0.631,0.768,50.624,0.376,0.348		207,257,0,-0.664,0.747,48.368,0.469,0.206
		217,257,0,-0.986,-0.101,-5.829,0.278,0.447		217,257,0,-0.966,0.204,11.919,0.289,0.281		217,257,0,-0.987,-0.024,-1.395,0.202,0.171					217,257,0,-0.885,0.464,27.667,0.552,0.424		217,257,0,-0.696,0.715,45.746,0.494,0.363		217,257,0,-0.704,0.707,45.154,0.353,0.220
		227,257,0,-0.911,-0.407,-24.067,0.393,0.508		227,257,0,-0.992,0.124,7.101,0.529,0.275		227,257,0,-0.967,0.250,14.522,0.245,0.212					227,257,0,-0.907,0.421,24.899,0.523,0.401		227,257,0,-0.715,0.699,44.374,0.612,0.337		227,257,0,-0.697,0.713,45.675,0.243,0.229
		237,257,0,-0.851,-0.523,-31.552,0.402,0.463		237,257,0,-0.997,0.047,2.688,0.493,0.267		237,257,0,-0.962,0.263,15.294,0.279,0.228					237,257,0,-0.862,0.504,30.324,0.375,0.370		237,257,0,-0.754,0.655,40.974,0.610,0.319		237,257,0,-0.807,0.572,35.346,0.151,0.204
		247,257,0,-0.884,-0.452,-27.114,0.260,0.340		247,257,0,-0.991,-0.077,-4.431,0.442,0.241		247,257,0,-0.894,0.425,25.434,0.229,0.236					247,257,0,-0.879,0.468,28.015,0.246,0.321		247,257,0,-0.861,0.500,30.164,0.536,0.287		247,257,0,-0.979,0.172,9.966,0.211,0.178
		257,257,0,-0.949,-0.307,-17.909,0.199,0.290		257,257,0,-0.984,-0.151,-8.734,0.482,0.203		257,257,0,-0.869,0.473,28.588,0.115,0.271					257,257,0,-0.960,0.278,16.141,0.194,0.374		257,257,0,-0.951,0.298,17.420,0.488,0.242		257,257,0,-0.997,0.064,3.695,0.289,0.196
		267,257,0,-0.926,-0.375,-22.059,0.140,0.373		267,257,0,-0.990,-0.134,-7.683,0.433,0.170		267,257,0,-0.964,0.251,14.607,0.098,0.324					267,257,0,-0.974,0.216,12.486,0.228,0.484		267,257,0,-0.969,0.239,13.852,0.436,0.200		267,257,0,-0.933,0.331,19.509,0.245,0.256
		277,257,0,-0.949,-0.230,-13.639,0.092,0.438		277,257,0,-0.998,0.009,0.496,0.355,0.200		277,257,0,-0.962,0.265,15.412,0.208,0.383					277,257,0,-0.994,0.063,3.615,0.261,0.427		277,257,0,-0.892,0.447,26.609,0.352,0.194		277,257,0,-0.770,0.636,39.543,0.279,0.357
		287,257,0,-0.675,-0.128,-10.759,0.050,0.340		287,257,0,-0.992,0.124,7.112,0.273,0.221		287,257,0,-0.932,0.359,21.084,0.315,0.507					287,257,0,-0.976,0.142,8.247,0.250,0.323		287,257,0,-0.896,0.438,26.030,0.247,0.253		287,257,0,-0.857,0.506,30.546,0.274,0.425
		297,257,0,-0.709,0.174,13.789,0.055,0.239		297,257,0,-0.890,-0.307,-19.037,0.141,0.271		297,257,0,-0.965,0.252,14.627,0.295,0.536					297,257,0,-0.939,0.310,18.272,0.222,0.301		297,257,0,-0.751,-0.412,-28.753,0.083,0.441		297,257,0,-0.944,0.329,19.238,0.260,0.487
		307,257,0,-0.852,0.508,30.817,0.095,0.192		307,257,0,-0.639,-0.748,-49.529,0.176,0.361		307,257,0,-0.993,0.093,5.347,0.220,0.551					307,257,0,-0.916,0.387,22.909,0.174,0.349		307,257,0,-0.406,-0.911,-65.991,0.148,0.548		307,257,0,-0.899,0.435,25.796,0.215,0.542
		317,257,0,-0.468,0.862,61.484,0.086,0.217		317,257,0,-0.753,-0.645,-40.595,0.163,0.302		317,257,0,-0.979,0.137,7.972,0.124,0.597					317,257,0,-0.746,0.662,41.593,0.194,0.377		317,257,0,-0.556,0.004,0.454,0.101,0.451		317,257,0,-0.891,0.453,26.967,0.224,0.436
		327,257,0,-0.188,-0.029,-8.886,0.086,0.274		327,257,0,-0.969,-0.169,-9.901,0.184,0.200		327,257,0,-0.983,-0.101,-5.839,0.100,0.569					327,257,0,-0.709,0.705,44.834,0.285,0.388		327,257,0,-0.927,0.370,21.749,0.355,0.365		327,257,0,-0.933,0.358,21.001,0.234,0.340
		337,257,0,-0.288,-0.921,-72.620,0.089,0.328		337,257,0,-0.963,0.255,14.821,0.275,0.205		337,257,0,-0.906,-0.420,-24.882,0.173,0.500					337,257,0,-0.685,0.723,46.546,0.248,0.431		337,257,0,-0.880,0.468,28.001,0.417,0.377		337,257,0,-0.927,0.330,19.617,0.103,0.298
		347,257,0,-0.192,-0.981,-78.934,0.186,0.378		347,257,0,-0.881,0.470,28.079,0.292,0.249		347,257,0,-0.905,-0.423,-25.035,0.248,0.445					347,257,0,-0.428,0.891,64.333,0.141,0.530		347,257,0,-0.802,0.596,36.635,0.385,0.359		347,257,0,-0.854,0.456,28.092,0.089,0.342
		357,257,0,-0.773,-0.291,-20.630,0.072,0.120		357,257,0,-0.955,0.158,9.403,0.090,0.076		357,257,0,-0.976,-0.117,-6.837,0.080,0.131					357,257,0,-0.783,0.288,20.166,0.041,0.173		357,257,0,-0.936,0.186,11.218,0.113,0.098		357,257,0,-0.956,0.144,8.550,0.034,0.112
		7,267,0,-0.299,0.871,71.035,0.187,0.330		7,267,0,-0.919,-0.205,-12.558,0.153,0.219		7,267,0,-0.640,-0.198,-17.170,0.042,0.327					7,267,0,-0.317,0.099,17.305,0.100,0.399		7,267,0,-0.435,-0.371,-40.482,0.130,0.401		7,267,0,-0.344,0.078,12.743,0.059,0.229
		17,267,0,-0.206,0.978,78.101,0.349,0.357		17,267,0,-0.923,-0.133,-8.207,0.143,0.241		17,267,0,-0.434,0.052,6.839,0.042,0.401					17,267,0,-0.306,-0.279,-42.378,0.131,0.365		17,267,0,-0.191,0.248,52.369,0.231,0.576		17,267,0,-0.455,0.782,59.803,0.075,0.231
		27,267,0,-0.125,0.971,82.655,0.280,0.331		27,267,0,-0.805,-0.203,-14.154,0.093,0.196		27,267,0,-0.713,0.577,38.996,0.077,0.382					27,267,0,-0.521,-0.523,-45.124,0.105,0.287		27,267,0,-0.173,0.169,44.383,0.250,0.531		27,267,0,-0.734,0.641,41.107,0.114,0.261
		37,267,0,-0.282,-0.528,-61.906,0.153,0.299		37,267,0,-0.195,0.382,62.923,0.091,0.196		37,267,0,-0.894,0.447,26.593,0.191,0.313					37,267,0,-0.871,-0.118,-7.699,0.075,0.311		37,267,0,-0.221,-0.711,-72.712,0.177,0.395		37,267,0,-0.958,0.263,15.356,0.176,0.257
		47,267,0,-0.737,-0.674,-42.437,0.374,0.344		47,267,0,-0.488,-0.561,-49.005,0.086,0.212		47,267,0,-0.957,0.280,16.326,0.217,0.308					47,267,0,-0.858,-0.508,-30.627,0.253,0.397		47,267,0,-0.165,-0.984,-80.466,0.126,0.399		47,267,0,-0.985,0.166,9.546,0.281,0.268
		57,267,0,-0.751,-0.660,-41.276,0.506,0.377		57,267,0,-0.853,-0.517,-31.209,0.206,0.234		57,267,0,-0.997,0.024,1.373,0.213,0.328					57,267,0,-0.807,-0.588,-36.066,0.428,0.451		57,267,0,-0.515,-0.802,-57.306,0.072,0.356		57,267,0,-0.996,0.082,4.735,0.336,0.306
		67,267,0,-0.761,-0.647,-40.362,0.401,0.350		67,267,0,-0.817,-0.554,-34.152,0.226,0.294		67,267,0,-0.997,-0.049,-2.814,0.244,0.353					67,267,0,-0.820,-0.566,-34.599,0.383,0.455		67,267,0,-0.668,-0.729,-47.529,0.149,0.381		67,267,0,-0.997,-0.061,-3.483,0.310,0.307
		77,267,0,-0.788,-0.615,-37.991,0.241,0.359		77,267,0,-0.884,-0.387,-23.617,0.176,0.287		77,267,0,-0.999,-0.035,-2.014,0.383,0.403					77,267,0,-0.832,-0.546,-33.278,0.257,0.479		77,267,0,-0.439,-0.896,-63.896,0.227,0.489		77,267,0,-0.978,-0.200,-11.555,0.271,0.259
		87,267,0,-0.635,-0.353,-29.105,0.071,0.397		87,267,0,-0.944,-0.223,-13.292,0.228,0.259		87,267,0,-0.998,-0.053,-3.046,0.488,0.433					87,267,0,-0.711,-0.693,-44.249,0.190,0.474		87,267,0,-0.594,-0.798,-53.337,0.232,0.434		87,267,0,-0.943,-0.331,-19.320,0.345,0.232
		97,267,0,-0.593,0.637,47.029,0.078,0.431		97,267,0,-0.930,-0.291,-17.380,0.254,0.255		97,267,0,-0.997,-0.075,-4.316,0.424,0.344					97,267,0,-0.551,-0.834,-56.557,0.208,0.414		97,267,0,-0.790,-0.608,-37.589,0.247,0.300		97,267,0,-0.919,-0.387,-22.825,0.342,0.216
		107,267,0,-0.887,0.182,11.597,0.140,0.323		107,267,0,-0.973,-0.189,-10.976,0.238,0.237		107,267,0,-0.995,-0.092,-5.296,0.318,0.288					107,267,0,-0.613,-0.787,-52.063,0.258,0.306		107,267,0,-0.830,-0.553,-33.706,0.368,0.251		107,267,0,-0.916,-0.394,-23.259,0.371,0.252
		117,267,0,-0.989,-0.141,-8.134,0.340,0.228		117,267,0,-0.996,-0.079,-4.557,0.369,0.211		117,267,0,-0.987,-0.157,-9.059,0.317,0.291					117,267,0,-0.714,-0.700,-44.419,0.382,0.210		117,267,0,-0.794,-0.606,-37.357,0.407,0.206		117,267,0,-0.933,-0.359,-21.028,0.594,0.446
		127,267,0,-0.984,-0.168,-9.660,0.414,0.216		127,267,0,-0.986,-0.160,-9.215,0.461,0.153		127,267,0,-0.979,-0.199,-11.475,0.326,0.307					127,267,0,-0.682,-0.731,-46.994,0.469,0.193		127,267,0,-0.761,-0.648,-40.409,0.342,0.164		127,267,0,-0.938,-0.347,-20.327,0.773,0.687
		137,267,0,-0.982,-0.178,-10.283,0.363,0.235		137,267,0,-0.976,-0.214,-12.382,0.388,0.105		137,267,0,-0.972,-0.234,-13.550,0.318,0.236					137,267,0,-0.607,-0.792,-52.545,0.420,0.243		137,267,0,-0.803,-0.594,-36.497,0.348,0.155		137,267,0,-0.926,-0.377,-22.136,0.739,0.613
		147,267,0,-0.871,-0.455,-27.593,0.215,0.273		147,267,0,-0.948,-0.269,-15.835,0.194,0.091		147,267,0,-0.990,-0.131,-7.519,0.347,0.175					147,267,0,-0.366,-0.928,-68.454,0.388,0.322		147,267,0,-0.831,-0.556,-33.785,0.395,0.146		147,267,0,-0.878,-0.476,-28.430,0.632,0.412
		157,267,0,-0.427,-0.889,-64.336,0.240,0.330		157,267,0,-0.828,-0.533,-32.763,0.142,0.100		157,267,0,-0.992,-0.071,-4.074,0.237,0.160					157,267,0,-0.242,-0.970,-76.006,0.383,0.379		157,267,0,-0.812,-0.584,-35.710,0.378,0.166		157,267,0,-0.816,-0.577,-35.257,0.600,0.342
		167,267,0,-0.219,-0.974,-77.315,0.347,0.379		167,267,0,-0.511,-0.843,-58.766,0.194,0.121		167,267,0,-0.569,-0.664,-49.398,0.127,0.162					167,267,0,-0.167,-0.986,-80.410,0.280,0.361		167,267,0,-0.599,-0.772,-52.182,0.210,0.200		167,267,0,-0.777,-0.630,-39.040,0.435,0.241
		177,267,0,-0.450,-0.837,-61.728,0.206,0.386		177,267,0,-0.101,-0.394,-75.689,0.260,0.156		177,267,0,-0.167,-0.985,-80.380,0.229,0.164					177,267,0,-0.175,0.135,37.620,0.172,0.349		177,267,0,-0.089,-0.474,-79.388,0.288,0.255		177,267,0,-0.849,-0.071,-4.753,0.134,0.169
		187,267,0,-0.974,-0.131,-7.641,0.254,0.398		187,267,0,-0.139,0.969,81.835,0.313,0.210		187,267,0,-0.518,-0.732,-54.709,0.100,0.154					187,267,0,-0.688,0.719,46.278,0.338,0.322		187,267,0,-0.155,0.985,81.065,0.337,0.280		187,267,0,-0.839,0.530,32.283,0.292,0.157
		197,267,0,-0.995,0.087,5.020,0.331,0.454		197,267,0,-0.170,0.985,80.207,0.390,0.299		197,267,0,-0.985,-0.146,-8.441,0.221,0.147					197,267,0,-0.799,0.601,36.959,0.605,0.354		197,267,0,-0.295,0.955,72.836,0.358,0.282		197,267,0,-0.739,0.663,41.902,0.319,0.142
		207,267,0,-0.993,0.099,5.705,0.268,0.447		207,267,0,-0.246,0.968,75.749,0.349,0.333		207,267,0,-0.992,-0.105,-6.057,0.229,0.154					207,267,0,-0.850,0.527,31.809,0.642,0.465		207,267,0,-0.328,0.942,70.818,0.418,0.343		207,267,0,-0.626,0.777,51.144,0.266,0.139
		217,267,0,-0.967,-0.215,-12.557,0.247,0.380		217,267,0,-0.782,0.531,34.169,0.225,0.280		217,267,0,-0.988,0.112,6.440,0.160,0.183					217,267,0,-0.886,0.464,27.641,0.569,0.475		217,267,0,-0.463,0.880,62.274,0.413,0.340		217,267,0,-0.649,0.757,49.405,0.202,0.150
		227,267,0,-0.851,-0.522,-31.547,0.372,0.433		227,267,0,-0.992,0.119,6.830,0.421,0.336		227,267,0,-0.962,0.274,15.932,0.255,0.235					227,267,0,-0.911,0.410,24.238,0.454,0.397		227,267,0,-0.638,0.767,50.218,0.494,0.289		227,267,0,-0.745,0.647,40.987,0.154,0.168
		237,267,0,-0.779,-0.626,-38.817,0.426,0.438		237,267,0,-0.988,-0.108,-6.267,0.374,0.382		237,267,0,-0.936,0.347,20.351,0.266,0.249					237,267,0,-0.862,0.504,30.327,0.346,0.343		237,267,0,-0.798,0.596,36.747,0.505,0.279		237,267,0,-0.926,0.367,21.587,0.180,0.168
		247,267,0,-0.765,-0.641,-39.961,0.292,0.319		247,267,0,-0.882,-0.456,-27.347,0.397,0.365		247,267,0,-0.772,0.616,38.582,0.176,0.299					247,267,0,-0.872,0.484,29.051,0.284,0.290		247,267,0,-0.928,0.367,21.597,0.550,0.325		247,267,0,-0.954,0.276,16.159,0.238,0.176
		257,267,0,-0.907,-0.403,-23.952,0.153,0.258		257,267,0,-0.855,-0.510,-30.828,0.467,0.281		257,267,0,-0.590,0.707,50.153,0.095,0.415					257,267,0,-0.969,0.236,13.665,0.178,0.269		257,267,0,-0.976,0.214,12.390,0.587,0.324		257,267,0,-0.930,0.333,19.724,0.280,0.231
		267,267,0,-0.964,-0.058,-3.420,0.096,0.309		267,267,0,-0.960,-0.252,-14.692,0.399,0.204		267,267,0,-0.895,0.432,25.764,0.154,0.499					267,267,0,-0.994,0.100,5.763,0.179,0.305		267,267,0,-0.986,0.167,9.646,0.499,0.282		267,267,0,-0.839,0.531,32.324,0.269,0.300
		277,267,0,-0.971,-0.027,-1.598,0.094,0.310		277,267,0,-0.998,0.020,1.154,0.378,0.244		277,267,0,-0.969,0.245,14.173,0.255,0.441					277,267,0,-0.998,0.013,0.753,0.256,0.315		277,267,0,-0.928,0.366,21.517,0.396,0.277		277,267,0,-0.749,0.662,41.479,0.282,0.364
		287,267,0,-0.986,-0.105,-6.074,0.094,0.236		287,267,0,-0.990,0.139,7.968,0.366,0.276		287,267,0,-0.983,0.176,10.128,0.292,0.399					287,267,0,-0.997,0.032,1.863,0.272,0.264		287,267,0,-0.919,0.392,23.127,0.386,0.350		287,267,0,-0.849,0.521,31.566,0.279,0.395
		297,267,0,-0.981,0.055,3.216,0.114,0.211		297,267,0,-0.993,-0.013,-0.723,0.295,0.253		297,267,0,-0.993,0.092,5.282,0.246,0.373					297,267,0,-0.995,0.080,4.590,0.194,0.254		297,267,0,-0.975,0.118,6.895,0.199,0.497		297,267,0,-0.944,0.329,19.214,0.285,0.404
		307,267,0,-0.797,0.585,36.290,0.148,0.230		307,267,0,-0.913,-0.392,-23.232,0.252,0.263		307,267,0,-0.993,-0.094,-5.404,0.228,0.380					307,267,0,-0.848,0.446,27.753,0.097,0.352		307,267,0,-0.459,-0.594,-52.323,0.083,0.569		307,267,0,-0.943,0.330,19.300,0.256,0.409
		317,267,0,-0.703,0.703,45.024,0.142,0.272		317,267,0,-0.842,-0.539,-32.621,0.232,0.228		317,267,0,-0.968,-0.243,-14.095,0.182,0.452					317,267,0,-0.648,0.757,49.423,0.173,0.420		317,267,0,-0.148,0.561,75.268,0.142,0.455		317,267,0,-0.954,0.288,16.783,0.218,0.379
		327,267,0,-0.931,0.308,18.287,0.114,0.303		327,267,0,-0.938,-0.267,-15.891,0.159,0.155		327,267,0,-0.975,-0.222,-12.825,0.143,0.501					327,267,0,-0.639,0.768,50.240,0.293,0.408		327,267,0,-0.712,0.681,43.717,0.218,0.300		327,267,0,-0.980,0.169,9.811,0.202,0.348
		337,267,0,-0.872,0.344,21.531,0.120,0.318		337,267,0,-0.951,0.296,17.304,0.239,0.147		337,267,0,-0.939,-0.338,-19.788,0.169,0.425					337,267,0,-0.554,0.831,56.282,0.337,0.387		337,267,0,-0.765,0.641,39.973,0.360,0.281		337,267,0,-0.987,-0.115,-6.633,0.153,0.330
		347,267,0,-0.372,0.292,38.158,0.127,0.330		347,267,0,-0.902,0.431,25.533,0.297,0.159		347,267,0,-0.916,-0.401,-23.640,0.251,0.406					347,267,0,-0.411,0.910,65.676,0.297,0.419		347,267,0,-0.789,0.614,37.886,0.371,0.255		347,267,0,-0.993,-0.102,-5.847,0.186,0.350
		357,267,0,-0.769,-0.011,-0.829,0.049,0.102		357,267,0,-0.968,0.135,7.946,0.094,0.046		357,267,0,-0.978,-0.114,-6.624,0.081,0.124					357,267,0,-0.809,0.279,19.020,0.090,0.134		357,267,0,-0.948,0.169,10.096,0.112,0.067		357,267,0,-0.999,-0.008,-0.467,0.067,0.107
		7,277,0,-0.367,0.929,68.457,0.326,0.309		7,277,0,-0.695,-0.713,-45.720,0.337,0.196		7,277,0,-0.797,-0.595,-36.728,0.142,0.330					7,277,0,-0.728,0.595,39.267,0.087,0.405		7,277,0,-0.774,-0.626,-38.988,0.376,0.369		7,277,0,-0.735,0.625,40.373,0.106,0.246
		17,277,0,-0.274,0.962,74.121,0.426,0.341		17,277,0,-0.580,-0.811,-54.440,0.282,0.186		17,277,0,-0.776,-0.610,-38.194,0.118,0.396					17,277,0,-0.305,0.950,72.182,0.126,0.350		17,277,0,-0.516,-0.844,-58.524,0.316,0.435		17,277,0,-0.327,0.927,70.580,0.088,0.284
		27,277,0,-0.302,0.950,72.370,0.302,0.305		27,277,0,-0.614,-0.788,-52.105,0.256,0.150		27,277,0,-0.945,-0.184,-11.013,0.099,0.379					27,277,0,-0.393,0.912,66.665,0.142,0.309		27,277,0,-0.438,-0.892,-63.827,0.320,0.379		27,277,0,-0.482,0.856,60.609,0.099,0.332
		37,277,0,-0.604,0.109,10.263,0.122,0.318		37,277,0,-0.655,-0.743,-48.615,0.242,0.172		37,277,0,-0.959,0.247,14.457,0.127,0.308					37,277,0,-0.749,0.442,30.535,0.085,0.346		37,277,0,-0.544,-0.835,-56.893,0.269,0.288		37,277,0,-0.912,0.394,23.359,0.134,0.286
		47,277,0,-0.810,-0.584,-35.805,0.394,0.475		47,277,0,-0.833,-0.548,-33.343,0.341,0.235		47,277,0,-0.770,0.577,36.854,0.091,0.291					47,277,0,-0.749,-0.657,-41.273,0.276,0.499		47,277,0,-0.489,-0.865,-60.528,0.170,0.318		47,277,0,-0.960,0.279,16.213,0.212,0.238
		57,277,0,-0.742,-0.670,-42.061,0.500,0.578		57,277,0,-0.899,-0.438,-25.965,0.491,0.314		57,277,0,-0.526,-0.037,-4.019,0.074,0.333					57,277,0,-0.640,-0.764,-50.029,0.460,0.645		57,277,0,-0.612,-0.782,-51.932,0.187,0.350		57,277,0,-0.989,0.118,6.801,0.217,0.252
		67,277,0,-0.607,-0.778,-52.045,0.310,0.518		67,277,0,-0.945,-0.322,-18.800,0.491,0.377		67,277,0,-0.784,-0.490,-31.997,0.125,0.372					67,277,0,-0.480,-0.861,-60.825,0.360,0.587		67,277,0,-0.684,-0.726,-46.721,0.248,0.374		67,277,0,-0.986,-0.153,-8.801,0.236,0.272
		77,277,0,-0.426,-0.860,-63.654,0.174,0.407		77,277,0,-0.994,-0.025,-1.425,0.418,0.374		77,277,0,-0.991,-0.098,-5.636,0.282,0.373					77,277,0,-0.432,-0.881,-63.853,0.254,0.475		77,277,0,-0.596,-0.802,-53.397,0.251,0.369		77,277,0,-0.960,-0.278,-16.171,0.284,0.248
		87,277,0,-0.686,-0.667,-44.186,0.094,0.344		87,277,0,-0.980,0.195,11.266,0.470,0.366		87,277,0,-0.999,0.028,1.580,0.393,0.361					87,277,0,-0.555,-0.830,-56.205,0.295,0.399		87,277,0,-0.722,-0.685,-43.524,0.299,0.318		87,277,0,-0.924,-0.380,-22.360,0.383,0.263
		97,277,0,-0.980,-0.187,-10.824,0.207,0.379		97,277,0,-0.986,0.159,9.165,0.438,0.359		97,277,0,-0.999,-0.033,-1.876,0.414,0.329					97,277,0,-0.617,-0.786,-51.854,0.352,0.329		97,277,0,-0.817,-0.575,-35.113,0.488,0.325		97,277,0,-0.867,-0.497,-29.844,0.404,0.252
		107,277,0,-0.992,-0.124,-7.125,0.408,0.346		107,277,0,-0.996,0.072,4.112,0.347,0.319		107,277,0,-0.993,-0.115,-6.613,0.402,0.328					107,277,0,-0.687,-0.726,-46.590,0.342,0.219		107,277,0,-0.803,-0.596,-36.574,0.616,0.401		107,277,0,-0.821,-0.570,-34.794,0.378,0.207
		117,277,0,-0.998,-0.060,-3.438,0.426,0.272		117,277,0,-0.996,-0.073,-4.171,0.391,0.249		117,277,0,-0.977,-0.214,-12.347,0.357,0.323					117,277,0,-0.722,-0.692,-43.800,0.343,0.143		117,277,0,-0.786,-0.617,-38.150,0.571,0.371		117,277,0,-0.851,-0.519,-31.400,0.405,0.212
		127,277,0,-0.999,-0.010,-0.573,0.407,0.234		127,277,0,-0.977,-0.211,-12.175,0.491,0.161		127,277,0,-0.972,-0.235,-13.615,0.355,0.347					127,277,0,-0.660,-0.751,-48.681,0.356,0.127		127,277,0,-0.790,-0.613,-37.780,0.503,0.285		127,277,0,-0.910,-0.413,-24.399,0.492,0.278
		137,277,0,-0.999,-0.032,-1.863,0.369,0.233		137,277,0,-0.986,-0.162,-9.324,0.501,0.118		137,277,0,-0.969,-0.246,-14.245,0.429,0.299					137,277,0,-0.588,-0.807,-53.909,0.292,0.171		137,277,0,-0.800,-0.600,-36.865,0.515,0.256		137,277,0,-0.906,-0.422,-24.971,0.456,0.284
		147,277,0,-0.845,-0.441,-27.590,0.166,0.273		147,277,0,-0.999,-0.039,-2.229,0.346,0.098		147,277,0,-0.984,-0.170,-9.820,0.470,0.241					147,277,0,-0.372,-0.925,-68.084,0.295,0.252		147,277,0,-0.766,-0.638,-39.806,0.439,0.209		147,277,0,-0.854,-0.519,-31.274,0.472,0.259
		157,277,0,-0.235,-0.965,-76.287,0.284,0.362		157,277,0,-0.967,-0.126,-7.420,0.092,0.088		157,277,0,-0.999,-0.037,-2.148,0.425,0.224					157,277,0,-0.270,-0.963,-74.346,0.341,0.312		157,277,0,-0.673,-0.730,-47.324,0.290,0.144		157,277,0,-0.829,-0.559,-34.011,0.577,0.279
		167,277,0,-0.060,-0.897,-86.156,0.478,0.439		167,277,0,-0.534,-0.829,-57.203,0.124,0.107		167,277,0,-0.991,-0.091,-5.255,0.263,0.201					167,277,0,-0.138,-0.889,-81.196,0.228,0.350		167,277,0,-0.316,-0.741,-66.861,0.155,0.144		167,277,0,-0.831,-0.554,-33.695,0.455,0.233
		177,277,0,-0.055,-0.438,-82.805,0.325,0.392		177,277,0,-0.252,-0.963,-75.321,0.273,0.151		177,277,0,-0.420,-0.828,-63.093,0.120,0.169					177,277,0,-0.340,0.646,62.233,0.133,0.392		177,277,0,-0.155,0.905,80.262,0.235,0.194		177,277,0,-0.953,-0.151,-8.980,0.208,0.179
		187,277,0,-0.801,0.179,12.583,0.153,0.361		187,277,0,-0.122,-0.709,-80.216,0.318,0.236		187,277,0,-0.360,-0.864,-67.348,0.099,0.143					187,277,0,-0.760,0.647,40.412,0.374,0.373		187,277,0,-0.304,0.952,72.287,0.276,0.238		187,277,0,-0.962,0.269,15.600,0.333,0.164
		197,277,0,-0.994,0.087,5.019,0.394,0.439		197,277,0,-0.083,0.457,79.761,0.369,0.325		197,277,0,-0.995,-0.023,-1.335,0.117,0.138					197,277,0,-0.803,0.595,36.531,0.583,0.410		197,277,0,-0.314,0.949,71.685,0.378,0.278		197,277,0,-0.914,0.397,23.468,0.299,0.139
		207,277,0,-0.997,-0.042,-2.402,0.409,0.417		207,277,0,-0.232,0.970,76.541,0.363,0.310		207,277,0,-0.975,-0.099,-5.819,0.092,0.164					207,277,0,-0.825,0.564,34.387,0.490,0.467		207,277,0,-0.272,0.962,74.208,0.490,0.356		207,277,0,-0.822,0.567,34.624,0.257,0.127
		217,277,0,-0.963,-0.257,-14.940,0.345,0.312		217,277,0,-0.677,0.702,46.048,0.233,0.270		217,277,0,-0.899,-0.313,-19.214,0.066,0.189					217,277,0,-0.889,0.450,26.841,0.317,0.428		217,277,0,-0.353,0.934,69.293,0.467,0.370		217,277,0,-0.805,0.593,36.351,0.292,0.139
		227,277,0,-0.866,-0.493,-29.665,0.372,0.316		227,277,0,-0.861,0.472,28.708,0.274,0.426		227,277,0,-0.964,0.233,13.574,0.131,0.216					227,277,0,-0.979,0.149,8.653,0.248,0.366		227,277,0,-0.534,0.842,57.589,0.439,0.318		227,277,0,-0.852,0.521,31.464,0.299,0.178
		237,277,0,-0.782,-0.621,-38.473,0.389,0.349		237,277,0,-0.910,0.092,5.779,0.161,0.541		237,277,0,-0.948,0.318,18.531,0.161,0.238					237,277,0,-0.959,0.235,13.757,0.202,0.307		237,277,0,-0.818,0.547,33.775,0.319,0.296		237,277,0,-0.877,0.477,28.521,0.303,0.214
		247,277,0,-0.773,-0.631,-39.210,0.301,0.309		247,277,0,-0.774,-0.631,-39.154,0.345,0.523		247,277,0,-0.664,-0.259,-21.282,0.072,0.326					247,277,0,-0.896,0.439,26.120,0.224,0.280		247,277,0,-0.975,0.201,11.637,0.394,0.350		247,277,0,-0.804,0.591,36.326,0.299,0.256
		257,277,0,-0.841,-0.517,-31.579,0.124,0.259		257,277,0,-0.798,-0.601,-37.003,0.509,0.424		257,277,0,-0.407,-0.845,-64.305,0.142,0.503					257,277,0,-0.843,0.493,30.311,0.157,0.248		257,277,0,-0.991,0.117,6.732,0.479,0.349		257,277,0,-0.747,0.662,41.533,0.351,0.358
		267,277,0,-0.693,0.641,42.772,0.085,0.251		267,277,0,-0.937,-0.328,-19.293,0.472,0.273		267,277,0,-0.811,0.007,0.469,0.088,0.590					267,277,0,-0.688,0.647,43.242,0.112,0.232		267,277,0,-0.981,0.186,10.753,0.489,0.304		267,277,0,-0.716,0.698,44.283,0.375,0.403
		277,277,0,-0.824,0.550,33.747,0.113,0.205		277,277,0,-0.998,-0.028,-1.624,0.493,0.239		277,277,0,-0.987,0.108,6.245,0.226,0.506					277,277,0,-0.769,0.549,35.545,0.122,0.226		277,277,0,-0.929,0.366,21.490,0.467,0.324		277,277,0,-0.766,0.639,39.803,0.293,0.325
		287,277,0,-0.988,0.123,7.071,0.118,0.173		287,277,0,-0.993,0.111,6.371,0.473,0.244		287,277,0,-0.993,-0.087,-5.033,0.303,0.400					287,277,0,-0.865,0.455,27.738,0.138,0.202		287,277,0,-0.907,0.420,24.852,0.485,0.407		287,277,0,-0.902,0.426,25.291,0.284,0.317
		297,277,0,-0.937,0.317,18.664,0.200,0.241		297,277,0,-0.990,0.132,7.604,0.395,0.216		297,277,0,-0.982,-0.176,-10.151,0.286,0.362					297,277,0,-0.790,0.567,35.684,0.146,0.217		297,277,0,-0.951,0.302,17.616,0.355,0.434		297,277,0,-0.946,0.324,18.914,0.313,0.336
		307,277,0,-0.799,0.596,36.714,0.338,0.367		307,277,0,-0.985,-0.058,-3.375,0.237,0.203		307,277,0,-0.963,-0.262,-15.241,0.259,0.367					307,277,0,-0.496,0.864,60.148,0.211,0.350		307,277,0,-0.798,0.497,31.896,0.132,0.430		307,277,0,-0.980,0.178,10.315,0.252,0.309
		317,277,0,-0.845,0.525,31.831,0.379,0.437		317,277,0,-0.938,-0.280,-16.628,0.140,0.180		317,277,0,-0.947,-0.317,-18.524,0.208,0.434					317,277,0,-0.570,0.816,55.102,0.253,0.450		317,277,0,-0.421,0.887,64.593,0.146,0.358		317,277,0,-0.988,-0.091,-5.266,0.173,0.311
		327,277,0,-0.935,0.353,20.669,0.378,0.414		327,277,0,-0.955,0.004,0.236,0.087,0.131		327,277,0,-0.981,-0.181,-10.469,0.185,0.473					327,277,0,-0.677,0.733,47.305,0.345,0.439		327,277,0,-0.666,0.740,47.987,0.249,0.250		327,277,0,-0.978,-0.181,-10.505,0.163,0.310
		337,277,0,-0.899,0.433,25.727,0.359,0.392		337,277,0,-0.912,0.407,24.062,0.167,0.114		337,277,0,-0.964,-0.253,-14.729,0.171,0.382					337,277,0,-0.600,0.799,53.108,0.374,0.390		337,277,0,-0.742,0.669,42.050,0.361,0.219		337,277,0,-0.969,-0.245,-14.197,0.223,0.335
		347,277,0,-0.824,0.564,34.394,0.320,0.350		347,277,0,-0.910,0.410,24.262,0.211,0.105		347,277,0,-0.940,-0.336,-19.635,0.151,0.361					347,277,0,-0.539,0.841,57.360,0.301,0.349		347,277,0,-0.853,0.514,31.094,0.360,0.181		347,277,0,-0.993,-0.110,-6.343,0.323,0.407
		357,277,0,-0.936,0.184,11.094,0.084,0.098		357,277,0,-0.976,0.117,6.865,0.067,0.029		357,277,0,-0.989,-0.076,-4.383,0.039,0.110					357,277,0,-0.850,0.260,16.984,0.083,0.103		357,277,0,-0.973,0.122,7.167,0.112,0.047		357,277,0,-0.999,-0.017,-0.984,0.116,0.130
		7,287,0,-0.299,0.954,72.568,0.320,0.292		7,287,0,-0.469,-0.878,-61.900,0.431,0.168		7,287,0,-0.917,-0.393,-23.208,0.200,0.274					7,287,0,-0.951,-0.191,-11.344,0.134,0.367		7,287,0,-0.763,-0.643,-40.138,0.449,0.248		7,287,0,-0.970,0.239,13.834,0.286,0.271
		17,287,0,-0.320,0.947,71.304,0.390,0.313		17,287,0,-0.391,-0.919,-66.935,0.393,0.162		17,287,0,-0.920,-0.386,-22.775,0.212,0.307					17,287,0,-0.246,0.655,69.442,0.141,0.322		17,287,0,-0.643,-0.765,-49.955,0.378,0.302		17,287,0,-0.862,0.129,8.496,0.090,0.293
		27,287,0,-0.527,0.839,57.895,0.293,0.289		27,287,0,-0.581,-0.806,-54.214,0.358,0.137		27,287,0,-0.989,-0.134,-7.718,0.246,0.306					27,287,0,-0.533,0.841,57.668,0.288,0.369		27,287,0,-0.639,-0.769,-50.269,0.309,0.264		27,287,0,-0.812,0.077,5.432,0.060,0.307
		37,287,0,-0.891,0.363,22.182,0.204,0.328		37,287,0,-0.762,-0.646,-40.299,0.474,0.185		37,287,0,-0.994,-0.052,-2.978,0.158,0.282					37,287,0,-0.726,0.665,42.480,0.215,0.419		37,287,0,-0.645,-0.764,-49.843,0.325,0.204		37,287,0,-0.981,0.180,10.402,0.188,0.248
		47,287,0,-0.917,-0.361,-21.507,0.287,0.464		47,287,0,-0.839,-0.544,-32.961,0.553,0.294		47,287,0,-0.351,-0.202,-29.876,0.081,0.287					47,287,0,-0.640,-0.645,-45.221,0.218,0.544		47,287,0,-0.537,-0.842,-57.478,0.377,0.270		47,287,0,-0.961,0.272,15.774,0.215,0.195
		57,287,0,-0.664,-0.727,-47.616,0.309,0.608		57,287,0,-0.887,-0.460,-27.418,0.656,0.468		57,287,0,-0.032,-0.640,-87.099,0.243,0.362					57,287,0,-0.479,-0.873,-61.254,0.468,0.739		57,287,0,-0.537,-0.843,-57.481,0.461,0.416		57,287,0,-0.937,0.243,14.557,0.101,0.214
		67,287,0,-0.163,-0.533,-72.939,0.332,0.716		67,287,0,-0.926,-0.376,-22.122,0.656,0.617		67,287,0,-0.137,-0.986,-82.076,0.254,0.402					67,287,0,-0.148,-0.763,-78.987,0.466,0.737		67,287,0,-0.597,-0.802,-53.316,0.482,0.500		67,287,0,-0.891,-0.393,-23.837,0.105,0.254
		77,287,0,-0.041,0.839,87.224,0.409,0.583		77,287,0,-0.980,-0.163,-9.419,0.502,0.554		77,287,0,-0.500,-0.200,-21.850,0.109,0.323					77,287,0,-0.091,-0.453,-78.583,0.401,0.524		77,287,0,-0.681,-0.730,-46.975,0.381,0.381		77,287,0,-0.937,-0.346,-20.286,0.199,0.223
		87,287,0,-0.253,-0.853,-73.509,0.217,0.353		87,287,0,-0.989,0.132,7.629,0.457,0.452		87,287,0,-0.929,0.314,18.664,0.183,0.255					87,287,0,-0.543,-0.831,-56.844,0.395,0.419		87,287,0,-0.855,-0.510,-30.812,0.362,0.265		87,287,0,-0.921,-0.387,-22.795,0.321,0.225
		97,287,0,-0.935,-0.303,-17.942,0.245,0.325		97,287,0,-0.986,0.166,9.574,0.426,0.388		97,287,0,-0.993,-0.071,-4.104,0.292,0.244					97,287,0,-0.720,-0.692,-43.845,0.504,0.371		97,287,0,-0.886,-0.462,-27.542,0.589,0.374		97,287,0,-0.855,-0.517,-31.140,0.429,0.256
		107,287,0,-0.994,-0.110,-6.339,0.428,0.318		107,287,0,-0.994,0.101,5.787,0.292,0.309		107,287,0,-0.977,-0.205,-11.865,0.401,0.266					107,287,0,-0.762,-0.647,-40.313,0.495,0.235		107,287,0,-0.845,-0.533,-32.253,0.682,0.623		107,287,0,-0.811,-0.585,-35.789,0.452,0.225
		117,287,0,-0.998,0.019,1.116,0.339,0.290		117,287,0,-0.993,-0.090,-5.196,0.301,0.209		117,287,0,-0.969,-0.243,-14.090,0.406,0.269					117,287,0,-0.706,-0.707,-45.055,0.435,0.139		117,287,0,-0.829,-0.560,-34.034,0.643,0.649		117,287,0,-0.783,-0.621,-38.430,0.292,0.162
		127,287,0,-0.995,0.085,4.890,0.336,0.263		127,287,0,-0.970,-0.241,-13.952,0.429,0.136		127,287,0,-0.983,-0.182,-10.489,0.425,0.292					127,287,0,-0.610,-0.792,-52.369,0.441,0.124		127,287,0,-0.813,-0.582,-35.594,0.554,0.447		127,287,0,-0.922,-0.265,-16.023,0.123,0.165
		137,287,0,-0.999,-0.021,-1.196,0.377,0.250		137,287,0,-0.989,-0.145,-8.355,0.514,0.126		137,287,0,-0.985,-0.172,-9.894,0.488,0.280					137,287,0,-0.603,-0.797,-52.901,0.380,0.155		137,287,0,-0.715,-0.693,-44.138,0.446,0.348		137,287,0,-0.940,-0.248,-14.807,0.130,0.175
		147,287,0,-0.863,-0.404,-25.075,0.171,0.275		147,287,0,-0.998,-0.056,-3.202,0.446,0.115		147,287,0,-0.994,-0.102,-5.881,0.480,0.238					147,287,0,-0.532,-0.845,-57.800,0.326,0.215		147,287,0,-0.498,-0.856,-59.787,0.377,0.284		147,287,0,-0.865,-0.501,-30.092,0.327,0.177
		157,287,0,-0.136,-0.763,-79.863,0.278,0.361		157,287,0,-0.851,-0.164,-10.912,0.112,0.090		157,287,0,-1.000,-4.615E-4,-0.026,0.435,0.224					157,287,0,-0.359,-0.930,-68.883,0.282,0.246		157,287,0,-0.371,-0.924,-68.104,0.330,0.163		157,287,0,-0.873,-0.488,-29.192,0.463,0.203
		167,287,0,-0.047,0.838,86.761,0.491,0.470		167,287,0,-0.403,-0.900,-65.855,0.110,0.102		167,287,0,-0.990,-0.099,-5.709,0.266,0.206					167,287,0,-0.100,-0.276,-69.992,0.179,0.269		167,287,0,-0.133,-0.726,-79.585,0.249,0.128		167,287,0,-0.901,-0.430,-25.518,0.346,0.193
		177,287,0,-0.122,0.986,82.976,0.281,0.411		177,287,0,-0.383,-0.923,-67.439,0.248,0.136		177,287,0,-0.343,-0.871,-68.492,0.142,0.178					177,287,0,-0.583,0.760,52.483,0.124,0.303		177,287,0,-0.120,0.991,83.102,0.303,0.157		177,287,0,-0.976,-0.159,-9.274,0.213,0.155
		187,287,0,-0.963,-0.006,-0.370,0.258,0.410		187,287,0,-0.333,-0.942,-70.550,0.314,0.216		187,287,0,-0.342,-0.896,-69.113,0.136,0.156					187,287,0,-0.846,0.531,32.117,0.384,0.340		187,287,0,-0.242,0.969,75.957,0.351,0.194		187,287,0,-0.987,0.156,8.970,0.287,0.134
		197,287,0,-0.994,-0.104,-5.972,0.567,0.586		197,287,0,-0.178,-0.879,-78.539,0.298,0.293		197,287,0,-0.967,-0.244,-14.153,0.177,0.153					197,287,0,-0.803,0.595,36.534,0.529,0.491		197,287,0,-0.332,0.943,70.580,0.455,0.252		197,287,0,-0.932,0.348,20.478,0.238,0.115
		207,287,0,-0.989,-0.149,-8.555,0.620,0.572		207,287,0,-0.149,0.764,78.931,0.265,0.273		207,287,0,-0.950,-0.304,-17.769,0.243,0.188					207,287,0,-0.745,0.667,41.840,0.387,0.590		207,287,0,-0.368,0.929,68.374,0.534,0.362		207,287,0,-0.805,0.591,36.285,0.302,0.120
		217,287,0,-0.980,-0.200,-11.537,0.506,0.361		217,287,0,-0.561,0.821,55.658,0.227,0.288		217,287,0,-0.910,-0.411,-24.294,0.235,0.210					217,287,0,-0.832,0.523,32.122,0.193,0.472		217,287,0,-0.414,0.910,65.540,0.512,0.433		217,287,0,-0.770,0.638,39.621,0.456,0.169
		227,287,0,-0.962,-0.264,-15.349,0.413,0.289		227,287,0,-0.624,0.780,51.338,0.312,0.540		227,287,0,-0.980,-0.077,-4.516,0.155,0.211					227,287,0,-0.987,-0.106,-6.145,0.196,0.375		227,287,0,-0.482,0.875,61.181,0.411,0.372		227,287,0,-0.807,0.589,36.097,0.462,0.236
		237,287,0,-0.941,-0.311,-18.307,0.313,0.333		237,287,0,-0.594,0.767,52.248,0.200,0.630		237,287,0,-0.951,0.302,17.600,0.163,0.215					237,287,0,-0.904,-0.114,-7.182,0.103,0.314		237,287,0,-0.845,0.444,27.715,0.209,0.343		237,287,0,-0.851,0.524,31.617,0.415,0.276
		247,287,0,-0.934,-0.339,-19.955,0.257,0.374		247,287,0,-0.668,-0.418,-32.049,0.167,0.470		247,287,0,-0.797,-0.247,-17.191,0.082,0.275					247,287,0,-0.678,0.723,46.851,0.170,0.300		247,287,0,-0.997,-0.044,-2.544,0.346,0.476		247,287,0,-0.778,0.625,38.766,0.329,0.316
		257,287,0,-0.800,-0.552,-34.598,0.129,0.313		257,287,0,-0.861,-0.503,-30.311,0.429,0.357		257,287,0,-0.585,-0.810,-54.172,0.192,0.448					257,287,0,-0.556,0.826,56.027,0.281,0.290		257,287,0,-0.990,-0.128,-7.354,0.388,0.507		257,287,0,-0.684,0.730,46.860,0.312,0.409
		267,287,0,-0.215,0.533,68.072,0.110,0.218		267,287,0,-0.960,-0.269,-15.666,0.531,0.257		267,287,0,-0.816,-0.521,-32.555,0.113,0.632					267,287,0,-0.273,0.957,74.088,0.276,0.271		267,287,0,-0.991,0.073,4.212,0.397,0.358		267,287,0,-0.694,0.720,46.037,0.324,0.412
		277,287,0,-0.643,0.666,46.014,0.085,0.175		277,287,0,-0.997,-0.064,-3.650,0.596,0.208		277,287,0,-0.993,-0.113,-6.465,0.247,0.737					277,287,0,-0.093,0.234,68.350,0.215,0.236		277,287,0,-0.940,0.337,19.743,0.457,0.309		277,287,0,-0.773,0.631,39.226,0.250,0.274
		287,287,0,-0.998,0.058,3.345,0.188,0.206		287,287,0,-0.997,0.070,3.989,0.571,0.201		287,287,0,-0.987,-0.160,-9.212,0.447,0.649					287,287,0,-0.319,0.531,59.003,0.104,0.217		287,287,0,-0.897,0.441,26.199,0.503,0.361		287,287,0,-0.907,0.417,24.663,0.220,0.242
		297,287,0,-0.959,0.272,15.843,0.324,0.372		297,287,0,-0.985,0.173,9.961,0.487,0.214		297,287,0,-0.971,-0.236,-13.664,0.499,0.517					297,287,0,-0.694,0.718,45.963,0.188,0.280		297,287,0,-0.884,0.464,27.681,0.451,0.325		297,287,0,-0.934,0.355,20.806,0.240,0.249
		307,287,0,-0.915,0.399,23.573,0.464,0.631		307,287,0,-0.979,0.201,11.604,0.288,0.208		307,287,0,-0.955,-0.296,-17.246,0.370,0.434					307,287,0,-0.597,0.799,53.242,0.266,0.497		307,287,0,-0.786,0.608,37.725,0.323,0.272		307,287,0,-0.984,0.082,4.765,0.184,0.223
		317,287,0,-0.942,0.333,19.469,0.552,0.774		317,287,0,-0.979,0.200,11.562,0.140,0.172		317,287,0,-0.987,-0.098,-5.696,0.233,0.465					317,287,0,-0.750,0.651,40.960,0.292,0.650		317,287,0,-0.692,0.722,46.206,0.273,0.244		317,287,0,-0.912,-0.394,-23.385,0.155,0.237
		327,287,0,-0.948,0.317,18.477,0.542,0.695		327,287,0,-0.973,0.219,12.686,0.117,0.134		327,287,0,-0.997,0.055,3.177,0.263,0.560					327,287,0,-0.799,0.599,36.860,0.418,0.588		327,287,0,-0.782,0.621,38.455,0.297,0.228		327,287,0,-0.898,-0.431,-25.629,0.153,0.260
		337,287,0,-0.851,0.519,31.359,0.471,0.599		337,287,0,-0.983,0.138,8.004,0.137,0.116		337,287,0,-0.995,-0.051,-2.960,0.191,0.522					337,287,0,-0.645,0.761,49.716,0.393,0.443		337,287,0,-0.839,0.541,32.831,0.330,0.199		337,287,0,-0.974,-0.193,-11.192,0.200,0.333
		347,287,0,-0.802,0.598,36.708,0.477,0.479		347,287,0,-0.983,-0.006,-0.366,0.117,0.094		347,287,0,-0.988,-0.077,-4.453,0.088,0.522					347,287,0,-0.525,0.850,58.269,0.312,0.310		347,287,0,-0.936,0.343,20.137,0.365,0.148		347,287,0,-0.987,0.113,6.536,0.325,0.468
		357,287,0,-0.946,0.171,10.244,0.136,0.120		357,287,0,-0.992,-0.015,-0.880,0.030,0.025		357,287,0,-0.995,0.040,2.276,0.017,0.161					357,287,0,-0.845,0.262,17.227,0.084,0.081		357,287,0,-0.991,0.071,4.121,0.120,0.038		357,287,0,-0.994,0.051,2.941,0.119,0.157
		7,297,0,-0.777,0.290,20.438,0.088,0.089		7,297,0,-0.808,-0.280,-19.120,0.145,0.046		7,297,0,-0.980,-0.105,-6.107,0.064,0.074					7,297,0,-0.971,-0.116,-6.821,0.049,0.105		7,297,0,-0.907,-0.217,-13.456,0.119,0.058		7,297,0,-0.992,0.067,3.872,0.111,0.087
		17,297,0,-0.805,0.281,19.220,0.107,0.092		17,297,0,-0.794,-0.285,-19.741,0.130,0.045		17,297,0,-0.981,-0.104,-6.035,0.069,0.083					17,297,0,-0.777,0.115,8.402,0.050,0.095		17,297,0,-0.875,-0.243,-15.536,0.106,0.076		17,297,0,-0.998,0.001,0.061,0.050,0.085
		27,297,0,-0.882,0.236,14.985,0.092,0.087		27,297,0,-0.868,-0.245,-15.766,0.113,0.040		27,297,0,-0.998,-0.032,-1.823,0.085,0.084					27,297,0,-0.870,0.246,15.801,0.105,0.120		27,297,0,-0.891,-0.231,-14.518,0.082,0.068		27,297,0,-0.995,-0.048,-2.764,0.037,0.082
		37,297,0,-0.969,0.121,7.124,0.079,0.099		37,297,0,-0.930,-0.192,-11.683,0.158,0.058		37,297,0,-0.994,-0.045,-2.603,0.051,0.082					37,297,0,-0.916,0.208,12.799,0.091,0.136		37,297,0,-0.887,-0.234,-14.812,0.101,0.055		37,297,0,-0.998,0.032,1.828,0.078,0.068
		47,297,0,-0.989,-0.063,-3.654,0.078,0.129		47,297,0,-0.950,-0.165,-9.873,0.174,0.092		47,297,0,-0.812,-0.263,-17.976,0.033,0.086					47,297,0,-0.866,-0.110,-7.225,0.050,0.158		47,297,0,-0.849,-0.260,-17.064,0.140,0.083		47,297,0,-0.991,0.071,4.083,0.073,0.054
		57,297,0,-0.870,-0.233,-15.012,0.067,0.171		57,297,0,-0.965,-0.140,-8.247,0.203,0.150		57,297,0,-0.708,-0.300,-22.958,0.092,0.110					57,297,0,-0.823,-0.272,-18.323,0.133,0.211		57,297,0,-0.853,-0.258,-16.807,0.168,0.140		57,297,0,-0.893,0.138,8.814,0.018,0.058
		67,297,0,-0.715,3.805E-4,0.030,0.129,0.231		67,297,0,-0.974,-0.121,-7.109,0.207,0.208		67,297,0,-0.723,-0.299,-22.478,0.110,0.120					67,297,0,-0.724,-0.078,-6.181,0.152,0.226		67,297,0,-0.876,-0.243,-15.467,0.171,0.173		67,297,0,-0.862,-0.246,-15.930,0.018,0.072
		77,297,0,-0.715,0.300,22.725,0.162,0.196		77,297,0,-0.989,-0.078,-4.538,0.154,0.180		77,297,0,-0.735,-0.063,-4.879,0.055,0.089					77,297,0,-0.723,0.061,4.821,0.136,0.162		77,297,0,-0.910,-0.213,-13.169,0.135,0.124		77,297,0,-0.970,-0.129,-7.555,0.040,0.062
		87,297,0,-0.744,-0.234,-17.466,0.095,0.105		87,297,0,-0.999,0.011,0.625,0.117,0.132		87,297,0,-0.931,0.174,10.601,0.031,0.065					87,297,0,-0.870,-0.243,-15.598,0.125,0.131		87,297,0,-0.968,-0.132,-7.767,0.117,0.078		87,297,0,-0.974,-0.120,-7.046,0.083,0.059
		97,297,0,-0.958,-0.128,-7.633,0.060,0.083		97,297,0,-0.998,0.031,1.779,0.107,0.107		97,297,0,-0.991,-0.062,-3.556,0.058,0.061					97,297,0,-0.928,-0.194,-11.832,0.162,0.122		97,297,0,-0.974,-0.123,-7.179,0.176,0.116		97,297,0,-0.954,-0.159,-9.457,0.134,0.073
		107,297,0,-0.998,-0.029,-1.665,0.106,0.081		107,297,0,-1.000,0.011,0.658,0.068,0.082		107,297,0,-0.984,-0.097,-5.656,0.108,0.068					107,297,0,-0.935,-0.186,-11.249,0.162,0.078		107,297,0,-0.957,-0.154,-9.150,0.200,0.209		107,297,0,-0.945,-0.173,-10.365,0.148,0.069
		117,297,0,-0.998,0.031,1.758,0.078,0.082		117,297,0,-0.996,-0.044,-2.514,0.067,0.052		117,297,0,-0.986,-0.090,-5.191,0.124,0.070					117,297,0,-0.908,-0.215,-13.346,0.147,0.044		117,297,0,-0.951,-0.165,-9.836,0.192,0.228		117,297,0,-0.935,-0.187,-11.289,0.086,0.048
		127,297,0,-0.996,0.046,2.618,0.087,0.079		127,297,0,-0.989,-0.079,-4.547,0.111,0.035		127,297,0,-0.995,-0.052,-2.962,0.133,0.075					127,297,0,-0.875,-0.244,-15.557,0.153,0.039		127,297,0,-0.944,-0.174,-10.425,0.160,0.150		127,297,0,-0.975,0.028,1.629,0.021,0.046
		137,297,0,-1.000,-0.005,-0.288,0.110,0.076		137,297,0,-0.997,-0.042,-2.429,0.147,0.036		137,297,0,-0.998,-0.038,-2.177,0.147,0.073					137,297,0,-0.875,-0.244,-15.558,0.132,0.046		137,297,0,-0.892,-0.227,-14.288,0.112,0.109		137,297,0,-0.986,0.017,0.979,0.027,0.048
		147,297,0,-0.956,-0.122,-7.273,0.050,0.081		147,297,0,-0.999,-0.018,-1.035,0.135,0.034		147,297,0,-0.999,-0.014,-0.830,0.138,0.064					147,297,0,-0.869,-0.248,-15.905,0.111,0.062		147,297,0,-0.794,-0.284,-19.692,0.111,0.091		147,297,0,-0.964,-0.142,-8.406,0.092,0.048
		157,297,0,-0.729,-0.077,-6.055,0.085,0.105		157,297,0,-0.891,0.043,2.750,0.032,0.027		157,297,0,-1.000,0.010,0.581,0.116,0.059					157,297,0,-0.822,-0.273,-18.387,0.082,0.069		157,297,0,-0.777,-0.290,-20.451,0.112,0.051		157,297,0,-0.967,-0.137,-8.069,0.119,0.053
		167,297,0,-0.728,0.299,22.320,0.147,0.142		167,297,0,-0.757,-0.293,-21.191,0.042,0.030		167,297,0,-0.989,-0.051,-2.968,0.057,0.055					167,297,0,-0.732,-0.058,-4.568,0.048,0.071		167,297,0,-0.732,-0.237,-17.974,0.095,0.038		167,297,0,-0.982,-0.101,-5.896,0.078,0.050
		177,297,0,-0.775,0.281,19.962,0.075,0.126		177,297,0,-0.803,-0.282,-19.339,0.071,0.037		177,297,0,-0.754,-0.292,-21.184,0.057,0.051					177,297,0,-0.907,0.192,11.957,0.032,0.078		177,297,0,-0.721,0.299,22.532,0.112,0.046		177,297,0,-0.996,-0.044,-2.531,0.054,0.040
		187,297,0,-0.998,-0.032,-1.841,0.096,0.131		187,297,0,-0.812,-0.278,-18.895,0.090,0.057		187,297,0,-0.795,-0.270,-18.751,0.046,0.047					187,297,0,-0.967,0.135,7.964,0.116,0.099		187,297,0,-0.755,0.295,21.324,0.123,0.055		187,297,0,-0.998,0.029,1.688,0.064,0.033
		197,297,0,-0.997,-0.046,-2.615,0.187,0.201		197,297,0,-0.781,-0.288,-20.232,0.082,0.078		197,297,0,-0.987,-0.084,-4.871,0.067,0.047					197,297,0,-0.942,0.177,10.642,0.157,0.165		197,297,0,-0.799,0.283,19.521,0.146,0.071		197,297,0,-0.973,0.116,6.802,0.051,0.029
		207,297,0,-0.996,-0.051,-2.929,0.201,0.201		207,297,0,-0.729,0.058,4.583,0.070,0.075		207,297,0,-0.986,-0.090,-5.226,0.102,0.059					207,297,0,-0.916,0.208,12.772,0.119,0.203		207,297,0,-0.821,0.274,18.461,0.165,0.107		207,297,0,-0.931,0.191,11.598,0.094,0.035
		217,297,0,-0.995,-0.057,-3.277,0.167,0.122		217,297,0,-0.852,0.257,16.787,0.059,0.087		217,297,0,-0.982,-0.103,-5.962,0.100,0.066					217,297,0,-0.938,0.176,10.596,0.065,0.148		217,297,0,-0.833,0.269,17.876,0.157,0.135		217,297,0,-0.925,0.198,12.074,0.151,0.056
		227,297,0,-0.995,-0.055,-3.163,0.136,0.092		227,297,0,-0.876,0.243,15.530,0.092,0.169		227,297,0,-0.995,-0.047,-2.721,0.069,0.064					227,297,0,-0.995,-0.026,-1.514,0.058,0.107		227,297,0,-0.843,0.264,17.365,0.120,0.117		227,297,0,-0.939,0.181,10.915,0.151,0.079
		237,297,0,-0.998,-0.035,-2.033,0.099,0.106		237,297,0,-0.873,0.245,15.696,0.075,0.189		237,297,0,-0.989,0.076,4.393,0.060,0.061					237,297,0,-0.919,-0.064,-3.970,0.027,0.093		237,297,0,-0.955,0.122,7.308,0.055,0.112		237,297,0,-0.959,0.151,8.965,0.134,0.089
		247,297,0,-0.996,-0.049,-2.832,0.077,0.123		247,297,0,-0.902,-0.003,-0.204,0.030,0.124		247,297,0,-0.960,0.015,0.871,0.026,0.074					247,297,0,-0.866,0.250,16.089,0.059,0.093		247,297,0,-0.998,-0.033,-1.903,0.100,0.168		247,297,0,-0.941,0.177,10.658,0.094,0.096
		257,297,0,-0.941,-0.153,-9.230,0.036,0.102		257,297,0,-0.971,-0.127,-7.438,0.109,0.087		257,297,0,-0.882,-0.238,-15.124,0.042,0.125					257,297,0,-0.853,0.257,16.762,0.104,0.093		257,297,0,-0.992,-0.069,-3.992,0.108,0.182		257,297,0,-0.903,0.221,13.760,0.074,0.115
		267,297,0,-0.734,0.119,9.239,0.041,0.066		267,297,0,-0.992,-0.069,-3.960,0.160,0.067		267,297,0,-0.946,-0.156,-9.370,0.031,0.201					267,297,0,-0.766,0.291,20.793,0.102,0.088		267,297,0,-0.998,-0.009,-0.521,0.099,0.116		267,297,0,-0.910,0.215,13.272,0.070,0.110
		277,297,0,-0.850,0.216,14.254,0.023,0.055		277,297,0,-0.999,-0.021,-1.205,0.183,0.056		277,297,0,-0.998,-0.036,-2.071,0.078,0.263					277,297,0,-0.721,-0.219,-16.898,0.091,0.077		277,297,0,-0.985,0.093,5.389,0.121,0.086		277,297,0,-0.930,0.193,11.711,0.055,0.073
		287,297,0,-0.999,0.017,0.946,0.061,0.069		287,297,0,-0.999,0.016,0.941,0.178,0.057		287,297,0,-0.997,-0.043,-2.469,0.147,0.240					287,297,0,-0.764,-0.013,-0.979,0.041,0.071		287,297,0,-0.967,0.136,8.015,0.144,0.095		287,297,0,-0.963,0.144,8.512,0.049,0.064
		297,297,0,-0.990,0.076,4.382,0.106,0.129		297,297,0,-0.997,0.045,2.568,0.155,0.068		297,297,0,-0.993,-0.066,-3.807,0.172,0.186					297,297,0,-0.920,0.204,12.486,0.060,0.097		297,297,0,-0.950,0.165,9.879,0.140,0.084		297,297,0,-0.973,0.125,7.321,0.051,0.063
		307,297,0,-0.982,0.101,5.888,0.152,0.221		307,297,0,-0.996,0.049,2.790,0.098,0.066		307,297,0,-0.989,-0.081,-4.684,0.128,0.145					307,297,0,-0.905,0.219,13.593,0.080,0.174		307,297,0,-0.911,0.213,13.153,0.123,0.070		307,297,0,-0.993,0.011,0.631,0.035,0.056
		317,297,0,-0.988,0.085,4.930,0.182,0.275		317,297,0,-0.997,0.039,2.233,0.054,0.053		317,297,0,-0.998,0.005,0.268,0.082,0.146					317,297,0,-0.944,0.173,10.414,0.092,0.226		317,297,0,-0.904,0.220,13.661,0.100,0.065		317,297,0,-0.950,-0.164,-9.794,0.038,0.063
		327,297,0,-0.985,0.093,5.391,0.171,0.245		327,297,0,-0.998,0.031,1.801,0.046,0.042		327,297,0,-0.997,0.043,2.442,0.092,0.185					327,297,0,-0.946,0.171,10.237,0.129,0.196		327,297,0,-0.943,0.176,10.565,0.089,0.067		327,297,0,-0.948,-0.168,-10.047,0.040,0.074
		337,297,0,-0.949,0.165,9.890,0.145,0.208		337,297,0,-0.999,-0.008,-0.465,0.047,0.036		337,297,0,-0.999,0.017,0.992,0.060,0.182					337,297,0,-0.888,0.233,14.681,0.120,0.139		337,297,0,-0.962,0.145,8.595,0.092,0.058		337,297,0,-0.992,-0.040,-2.323,0.046,0.101
		347,297,0,-0.936,0.184,11.144,0.151,0.163		347,297,0,-0.982,-0.098,-5.694,0.032,0.028		347,297,0,-0.996,0.035,1.992,0.022,0.186					347,297,0,-0.840,0.265,17.500,0.107,0.089		347,297,0,-0.987,0.084,4.848,0.109,0.041		347,297,0,-0.986,0.088,5.091,0.093,0.146
		357,297,0,-0.984,0.051,2.967,0.044,0.040		357,297,0,-0.986,-0.048,-2.771,0.006,0.007		357,297,0,-0.993,0.035,1.999,0.004,0.057					357,297,0,-0.949,0.081,4.883,0.030,0.022		357,297,0,-0.999,0.016,0.923,0.037,0.010		357,297,0,-0.995,0.031,1.784,0.035,0.049
