# Supplementary material for: A mechanical ratchet drives unilateral cytokinesis
Source: Nature. 2026 Jan 7;650(8102):759–67. doi: 10.1038/s41586-025-09915-x (PMC12916326; doi:10.1038/s41586-025-09915-x)
Supplement: Supplementary file 24 — Source Data Supplementary Fig. 4 [file 41586_2025_9915_MOESM24_ESM.xlsx]

## Sheet: FigS4a
Optical tweezers data (mean):
freq [Hz]	G' Interphase	G'' Interphase	G' M-phase	G'' M-phase
0.5	0.809407	0.868255	0.227456	0.234818
1	1.10521	1.08984	0.361418	0.36172
2	1.56073	1.56134	0.565498	0.578657
4	2.08192	2.27569	0.89373	0.815458
8	3.06618	3.34301	0.814138	1.10391
16	3.99495	5.70715	1.35928	1.88887
32	5.20657	9.00525	1.7193	2.99482
64	7.38564	13.8282	2.50107	5.48052
128	9.79792	24.5821	4.48782	10.1769
256	13.8004	40.2703	7.13782	18.5139
512	23.8656	75.7259	9.00619	32.9888
1028	32.5425	123.577	12.1664	61.5132
2048	61.375	236.495	14.5698	104.768

## Sheet: FigS4b
Ratios were calculated from optical tweezers data (mean):							Ratios were calculated from magnetic tweezers data (converted):
freq [Hz]	G' Interphase	G'' Interphase	G' M-phase	G'' M-phase			freq [Hz]	MT_STATUS	G_1	G_2
0.5	0.809407	0.868255	0.227456	0.234818			0.222222	n	0.166235	0.238841
1	1.10521	1.08984	0.361418	0.36172			0.222222	y	0.382119	0.831983
2	1.56073	1.56134	0.565498	0.578657			0.224002	n	0.167093	0.239657
4	2.08192	2.27569	0.89373	0.815458			0.224002	y	0.38645	0.835851
8	3.06618	3.34301	0.814138	1.10391			0.225781	n	0.167945	0.24047
16	3.99495	5.70715	1.35928	1.88887			0.225781	y	0.390776	0.839679
32	5.20657	9.00525	1.7193	2.99482			0.227561	n	0.168789	0.241281
64	7.38564	13.8282	2.50107	5.48052			0.227561	y	0.395096	0.843466
128	9.79792	24.5821	4.48782	10.1769			0.22934	n	0.169625	0.24209
256	13.8004	40.2703	7.13782	18.5139			0.22934	y	0.39941	0.847214
512	23.8656	75.7259	9.00619	32.9888			0.23112	n	0.170455	0.242896
1028	32.5425	123.577	12.1664	61.5132			0.23112	y	0.403717	0.850922
2048	61.375	236.495	14.5698	104.768			0.2329	n	0.171277	0.243701
							0.2329	y	0.408017	0.854591
							0.234679	n	0.172093	0.244503
							0.234679	y	0.41231	0.858221
							0.236459	n	0.172902	0.245303
							0.236459	y	0.416595	0.861813
							0.238238	n	0.173704	0.246101
							0.238238	y	0.420872	0.865366
							0.240018	n	0.174499	0.246896
							0.240018	y	0.425141	0.868881
							0.241797	n	0.175288	0.247691
							0.241797	y	0.429401	0.872359
							0.243577	n	0.176071	0.248483
							0.243577	y	0.433652	0.8758
							0.245356	n	0.176848	0.249273
							0.245356	y	0.437894	0.879204
							0.247136	n	0.177618	0.250062
							0.247136	y	0.442126	0.882572
							0.248916	n	0.178382	0.250849
							0.248916	y	0.446348	0.885903
							0.250695	n	0.17914	0.251634
							0.250695	y	0.450561	0.889199
							0.252475	n	0.179893	0.252418
							0.252475	y	0.454763	0.892459
							0.254254	n	0.180639	0.2532
							0.254254	y	0.458954	0.895684
							0.256034	n	0.18138	0.253981
							0.256034	y	0.463134	0.898874
							0.257813	n	0.182115	0.25476
							0.257813	y	0.467303	0.902029
							0.259593	n	0.182845	0.255537
							0.259593	y	0.47146	0.905151
							0.261372	n	0.183569	0.256314
							0.261372	y	0.475606	0.908238
							0.263152	n	0.184288	0.257088
							0.263152	y	0.47974	0.911293
							0.264932	n	0.185002	0.257862
							0.264932	y	0.483861	0.914314
							0.266711	n	0.18571	0.258634
							0.266711	y	0.48797	0.917302
							0.268491	n	0.186414	0.259405
							0.268491	y	0.492067	0.920258
							0.27027	n	0.187112	0.260175
							0.27027	y	0.49615	0.923182
							0.27205	n	0.187805	0.260943
							0.27205	y	0.500221	0.926074
							0.273829	n	0.188494	0.26171
							0.273829	y	0.504278	0.928935
							0.275609	n	0.189177	0.262476
							0.275609	y	0.508321	0.931764
							0.277388	n	0.189856	0.263241
							0.277388	y	0.512351	0.934563
							0.279168	n	0.19053	0.264005
							0.279168	y	0.516368	0.937331
							0.280948	n	0.1912	0.264768
							0.280948	y	0.52037	0.940069
							0.282727	n	0.191865	0.265529
							0.282727	y	0.524358	0.942778
							0.284507	n	0.192525	0.26629
							0.284507	y	0.528331	0.945457
							0.286286	n	0.193182	0.267049
							0.286286	y	0.53229	0.948107
							0.288066	n	0.193833	0.267808
							0.288066	y	0.536234	0.950728
							0.289845	n	0.194481	0.268565
							0.289845	y	0.540164	0.953321
							0.291625	n	0.195124	0.269322
							0.291625	y	0.544078	0.955885
							0.293405	n	0.195763	0.270077
							0.293405	y	0.547977	0.958422
							0.295184	n	0.196398	0.270832
							0.295184	y	0.551861	0.960931
							0.296964	n	0.197029	0.271585
							0.296964	y	0.555729	0.963413
							0.298743	n	0.197656	0.272338
							0.298743	y	0.559582	0.965869
							0.300523	n	0.19828	0.273089
							0.300523	y	0.563419	0.968297
							0.302302	n	0.198899	0.27384
							0.302302	y	0.567241	0.9707
							0.304082	n	0.199514	0.27459
							0.304082	y	0.571046	0.973076
							0.305861	n	0.200126	0.275339
							0.305861	y	0.574835	0.975427
							0.307641	n	0.200734	0.276087
							0.307641	y	0.578608	0.977753
							0.309421	n	0.201338	0.276835
							0.309421	y	0.582365	0.980054
							0.3112	n	0.201939	0.277581
							0.3112	y	0.586105	0.98233
							0.31298	n	0.202536	0.278326
							0.31298	y	0.589829	0.984581
							0.314759	n	0.20313	0.279071
							0.314759	y	0.593537	0.986809
							0.316539	n	0.20372	0.279815
							0.316539	y	0.597228	0.989013
							0.318318	n	0.204307	0.280558
							0.318318	y	0.600902	0.991193
							0.320098	n	0.204891	0.2813
							0.320098	y	0.604559	0.99335
							0.321877	n	0.205471	0.282042
							0.321877	y	0.608199	0.995485
							0.323657	n	0.206048	0.282782
							0.323657	y	0.611822	0.997596
							0.325437	n	0.206622	0.283522
							0.325437	y	0.615428	0.999686
							0.327216	n	0.207193	0.284261
							0.327216	y	0.619018	1.00175
							0.328996	n	0.20776	0.284999
							0.328996	y	0.622589	1.0038
							0.330775	n	0.208325	0.285736
							0.330775	y	0.626144	1.00582
							0.332555	n	0.208886	0.286472
							0.332555	y	0.629682	1.00783
							0.334334	n	0.209445	0.287208
							0.334334	y	0.633202	1.00981
							0.336114	n	0.21	0.287943
							0.336114	y	0.636704	1.01177
							0.337893	n	0.210553	0.288677
							0.337893	y	0.640189	1.01371
							0.339673	n	0.211103	0.28941
							0.339673	y	0.643657	1.01563
							0.341453	n	0.21165	0.290142
							0.341453	y	0.647107	1.01753
							0.343232	n	0.212194	0.290873
							0.343232	y	0.65054	1.01942
							0.345012	n	0.212735	0.291604
							0.345012	y	0.653955	1.02128
							0.346791	n	0.213274	0.292334
							0.346791	y	0.657352	1.02312
							0.348571	n	0.21381	0.293062
							0.348571	y	0.660732	1.02495
							0.35035	n	0.214344	0.29379
							0.35035	y	0.664094	1.02676
							0.35213	n	0.214874	0.294517
							0.35213	y	0.667438	1.02854
							0.353909	n	0.215403	0.295244
							0.353909	y	0.670765	1.03032
							0.355689	n	0.215928	0.295969
							0.355689	y	0.674073	1.03207
							0.357469	n	0.216451	0.296693
							0.357469	y	0.677364	1.0338
							0.359248	n	0.216972	0.297417
							0.359248	y	0.680637	1.03552
							0.361028	n	0.21749	0.29814
							0.361028	y	0.683893	1.03722
							0.362807	n	0.218006	0.298861
							0.362807	y	0.68713	1.03891
							0.364587	n	0.218519	0.299582
							0.364587	y	0.69035	1.04058
							0.366366	n	0.21903	0.300302
							0.366366	y	0.693552	1.04223
							0.368146	n	0.219539	0.301021
							0.368146	y	0.696736	1.04387
							0.369925	n	0.220045	0.301739
							0.369925	y	0.699902	1.04549
							0.371705	n	0.220549	0.302455
							0.371705	y	0.703051	1.04709
							0.373485	n	0.221051	0.303171
							0.373485	y	0.706181	1.04868
							0.375264	n	0.221551	0.303886
							0.375264	y	0.709294	1.05026
							0.377044	n	0.222048	0.3046
							0.377044	y	0.712389	1.05182
							0.378823	n	0.222543	0.305313
							0.378823	y	0.715466	1.05337
							0.380603	n	0.223036	0.306024
							0.380603	y	0.718525	1.0549
							0.382382	n	0.223527	0.306735
							0.382382	y	0.721567	1.05641
							0.384162	n	0.224015	0.307444
							0.384162	y	0.72459	1.05792
							0.385941	n	0.224502	0.308153
							0.385941	y	0.727596	1.05941
							0.387721	n	0.224986	0.30886
							0.387721	y	0.730585	1.06089
							0.389501	n	0.225468	0.309566
							0.389501	y	0.733555	1.06235
							0.39128	n	0.225948	0.310271
							0.39128	y	0.736508	1.0638
							0.39306	n	0.226426	0.310975
							0.39306	y	0.739443	1.06524
							0.394839	n	0.226902	0.311678
							0.394839	y	0.742361	1.06666
							0.396619	n	0.227376	0.312379
							0.396619	y	0.745261	1.06808
							0.398398	n	0.227848	0.313079
							0.398398	y	0.748143	1.06948
							0.400178	n	0.228318	0.313778
							0.400178	y	0.751008	1.07087
							0.401958	n	0.228786	0.314476
							0.401958	y	0.753856	1.07224
							0.403737	n	0.229251	0.315172
							0.403737	y	0.756685	1.07361
							0.405517	n	0.229715	0.315867
							0.405517	y	0.759498	1.07496
							0.407296	n	0.230177	0.316561
							0.407296	y	0.762293	1.07631
							0.409076	n	0.230636	0.317253
							0.409076	y	0.76507	1.07764
							0.410855	n	0.231094	0.317945
							0.410855	y	0.76783	1.07896
							0.412635	n	0.231549	0.318634
							0.412635	y	0.770573	1.08027
							0.414414	n	0.232003	0.319323
							0.414414	y	0.773299	1.08157
							0.416194	n	0.232455	0.320009
							0.416194	y	0.776007	1.08286
							0.417974	n	0.232904	0.320695
							0.417974	y	0.778699	1.08414
							0.419753	n	0.233352	0.321379
							0.419753	y	0.781373	1.08541
							0.421533	n	0.233797	0.322061
							0.421533	y	0.78403	1.08667
							0.423312	n	0.234241	0.322743
							0.423312	y	0.786669	1.08792
							0.425092	n	0.234682	0.323422
							0.425092	y	0.789292	1.08917
							0.426871	n	0.235121	0.3241
							0.426871	y	0.791898	1.0904
							0.428651	n	0.235559	0.324777
							0.428651	y	0.794487	1.09162
							0.43043	n	0.235994	0.325452
							0.43043	y	0.797059	1.09284
							0.43221	n	0.236427	0.326125
							0.43221	y	0.799615	1.09405
							0.43399	n	0.236858	0.326797
							0.43399	y	0.802153	1.09524
							0.435769	n	0.237287	0.327468
							0.435769	y	0.804675	1.09643
							0.437549	n	0.237713	0.328136
							0.437549	y	0.80718	1.09762
							0.439328	n	0.238138	0.328803
							0.439328	y	0.809669	1.09879
							0.441108	n	0.23856	0.329469
							0.441108	y	0.812141	1.09996
							0.442887	n	0.238981	0.330133
							0.442887	y	0.814597	1.10111
							0.444667	n	0.239399	0.330795
							0.444667	y	0.817036	1.10227
							0.446446	n	0.239815	0.331456
							0.446446	y	0.819459	1.10341
							0.448226	n	0.240228	0.332115
							0.448226	y	0.821865	1.10455
							0.450006	n	0.240639	0.332772
							0.450006	y	0.824255	1.10568
							0.451785	n	0.241049	0.333428
							0.451785	y	0.826629	1.1068
							0.453565	n	0.241455	0.334082
							0.453565	y	0.828987	1.10791
							0.455344	n	0.24186	0.334734
							0.455344	y	0.831329	1.10902
							0.457124	n	0.242262	0.335385
							0.457124	y	0.833655	1.11013
							0.458903	n	0.242662	0.336034
							0.458903	y	0.835964	1.11122
							0.460683	n	0.243059	0.336681
							0.460683	y	0.838258	1.11231
							0.462462	n	0.243454	0.337327
							0.462462	y	0.840536	1.1134
							0.464242	n	0.243846	0.337971
							0.464242	y	0.842798	1.11448
							0.466022	n	0.244237	0.338613
							0.466022	y	0.845045	1.11555
							0.467801	n	0.244624	0.339254
							0.467801	y	0.847276	1.11662
							0.469581	n	0.245009	0.339893
							0.469581	y	0.849491	1.11768
							0.47136	n	0.245392	0.34053
							0.47136	y	0.851691	1.11874
							0.47314	n	0.245771	0.341166
							0.47314	y	0.853875	1.11979
							0.474919	n	0.246149	0.3418
							0.474919	y	0.856044	1.12083
							0.476699	n	0.246523	0.342432
							0.476699	y	0.858197	1.12188
							0.478478	n	0.246896	0.343063
							0.478478	y	0.860336	1.12291
							0.480258	n	0.247265	0.343692
							0.480258	y	0.862459	1.12394
							0.482038	n	0.247631	0.34432
							0.482038	y	0.864567	1.12497
							0.483817	n	0.247995	0.344946
							0.483817	y	0.86666	1.126
							0.485597	n	0.248357	0.34557
							0.485597	y	0.868737	1.12701
							0.487376	n	0.248715	0.346193
							0.487376	y	0.8708	1.12803
							0.489156	n	0.24907	0.346814
							0.489156	y	0.872848	1.12904
							0.490935	n	0.249423	0.347434
							0.490935	y	0.874882	1.13005
							0.492715	n	0.249773	0.348052
							0.492715	y	0.8769	1.13105
							0.494494	n	0.25012	0.348668
							0.494494	y	0.878904	1.13205
							0.496274	n	0.250464	0.349283
							0.496274	y	0.880893	1.13304
							0.498054	n	0.250805	0.349897
							0.498054	y	0.882868	1.13403
							0.499833	n	0.251143	0.350509
							0.499833	y	0.884829	1.13502
							0.501613	n	0.251478	0.35112
							0.501613	y	0.886775	1.13601
							0.503392	n	0.25181	0.35173
							0.503392	y	0.888706	1.13699
							0.505172	n	0.252139	0.352338
							0.505172	y	0.890624	1.13797
							0.506951	n	0.252465	0.352945
							0.506951	y	0.892527	1.13894
							0.508731	n	0.252787	0.35355
							0.508731	y	0.894416	1.13992
							0.510511	n	0.253107	0.354154
							0.510511	y	0.896291	1.14089
							0.51229	n	0.253424	0.354757
							0.51229	y	0.898152	1.14185
							0.51407	n	0.253737	0.355359
							0.51407	y	0.899999	1.14282
							0.515849	n	0.254047	0.35596
							0.515849	y	0.901833	1.14378
							0.517629	n	0.254354	0.356559
							0.517629	y	0.903652	1.14474
							0.519408	n	0.254658	0.357157
							0.519408	y	0.905458	1.1457
							0.521188	n	0.254958	0.357754
							0.521188	y	0.90725	1.14665
							0.522967	n	0.255255	0.35835
							0.522967	y	0.909029	1.14761
							0.524747	n	0.255549	0.358945
							0.524747	y	0.910794	1.14856
							0.526527	n	0.25584	0.359539
							0.526527	y	0.912546	1.14951
							0.528306	n	0.256127	0.360133
							0.528306	y	0.914285	1.15045
							0.530086	n	0.256411	0.360725
							0.530086	y	0.91601	1.1514
							0.531865	n	0.256692	0.361316
							0.531865	y	0.917722	1.15234
							0.533645	n	0.256969	0.361906
							0.533645	y	0.919421	1.15329
							0.535424	n	0.257243	0.362496
							0.535424	y	0.921107	1.15423
							0.537204	n	0.257514	0.363085
							0.537204	y	0.92278	1.15517
							0.538983	n	0.257781	0.363673
							0.538983	y	0.92444	1.15611
							0.540763	n	0.258045	0.36426
							0.540763	y	0.926087	1.15704
							0.542543	n	0.258305	0.364847
							0.542543	y	0.927721	1.15798
							0.544322	n	0.258562	0.365433
							0.544322	y	0.929343	1.15891
							0.546102	n	0.258815	0.366019
							0.546102	y	0.930952	1.15985
							0.547881	n	0.259065	0.366604
							0.547881	y	0.932548	1.16078
							0.549661	n	0.259312	0.367188
							0.549661	y	0.934132	1.16171
							0.55144	n	0.259555	0.367772
							0.55144	y	0.935704	1.16264
							0.55322	n	0.259795	0.368356
							0.55322	y	0.937263	1.16357
							0.554999	n	0.260032	0.368939
							0.554999	y	0.93881	1.1645
							0.556779	n	0.260264	0.369522
							0.556779	y	0.940345	1.16543
							0.558559	n	0.260494	0.370105
							0.558559	y	0.941867	1.16636
							0.560338	n	0.26072	0.370687
							0.560338	y	0.943378	1.16729
							0.562118	n	0.260943	0.371269
							0.562118	y	0.944876	1.16822
							0.563897	n	0.261162	0.371851
							0.563897	y	0.946363	1.16914
							0.565677	n	0.261377	0.372433
							0.565677	y	0.947837	1.17007
							0.567456	n	0.26159	0.373014
							0.567456	y	0.9493	1.171
							0.569236	n	0.261799	0.373596
							0.569236	y	0.950751	1.17193
							0.571015	n	0.262004	0.374177
							0.571015	y	0.952191	1.17285
							0.572795	n	0.262206	0.374759
							0.572795	y	0.953618	1.17378
							0.574575	n	0.262405	0.37534
							0.574575	y	0.955035	1.17471
							0.576354	n	0.2626	0.375922
							0.576354	y	0.95644	1.17564
							0.578134	n	0.262792	0.376504
							0.578134	y	0.957833	1.17656
							0.579913	n	0.26298	0.377086
							0.579913	y	0.959215	1.17749
							0.581693	n	0.263165	0.377668
							0.581693	y	0.960586	1.17842
							0.583472	n	0.263347	0.37825
							0.583472	y	0.961946	1.17935
							0.585252	n	0.263526	0.378833
							0.585252	y	0.963294	1.18028
							0.587031	n	0.263701	0.379416
							0.587031	y	0.964632	1.18121
							0.588811	n	0.263872	0.379999
							0.588811	y	0.965958	1.18214
							0.590591	n	0.264041	0.380583
							0.590591	y	0.967274	1.18307
							0.59237	n	0.264206	0.381167
							0.59237	y	0.968578	1.184
							0.59415	n	0.264368	0.381751
							0.59415	y	0.969872	1.18493
							0.595929	n	0.264527	0.382336
							0.595929	y	0.971155	1.18586
							0.597709	n	0.264682	0.382922
							0.597709	y	0.972428	1.1868
							0.599488	n	0.264834	0.383508
							0.599488	y	0.97369	1.18773
							0.601268	n	0.264983	0.384095
							0.601268	y	0.974941	1.18867
							0.603047	n	0.265129	0.384682
							0.603047	y	0.976182	1.18961
							0.604827	n	0.265271	0.38527
							0.604827	y	0.977413	1.19054
							0.606607	n	0.265411	0.385858
							0.606607	y	0.978633	1.19148
							0.608386	n	0.265547	0.386448
							0.608386	y	0.979843	1.19242
							0.610166	n	0.26568	0.387038
							0.610166	y	0.981043	1.19336
							0.611945	n	0.26581	0.387628
							0.611945	y	0.982232	1.19431
							0.613725	n	0.265937	0.38822
							0.613725	y	0.983412	1.19525
							0.615504	n	0.266061	0.388812
							0.615504	y	0.984581	1.19619
							0.617284	n	0.266182	0.389406
							0.617284	y	0.985741	1.19714
							0.619064	n	0.2663	0.39
							0.619064	y	0.98689	1.19809
							0.620843	n	0.266415	0.390595
							0.620843	y	0.98803	1.19904
							0.622623	n	0.266527	0.391191
							0.622623	y	0.98916	1.19999
							0.624402	n	0.266636	0.391788
							0.624402	y	0.990281	1.20094
							0.626182	n	0.266742	0.392385
							0.626182	y	0.991391	1.2019
							0.627961	n	0.266845	0.392984
							0.627961	y	0.992492	1.20285
							0.629741	n	0.266945	0.393584
							0.629741	y	0.993584	1.20381
							0.63152	n	0.267042	0.394185
							0.63152	y	0.994666	1.20477
							0.6333	n	0.267137	0.394787
							0.6333	y	0.995739	1.20573
							0.63508	n	0.267229	0.39539
							0.63508	y	0.996803	1.20669
							0.636859	n	0.267318	0.395995
							0.636859	y	0.997857	1.20765
							0.638639	n	0.267404	0.3966
							0.638639	y	0.998902	1.20862
							0.640418	n	0.267487	0.397207
							0.640418	y	0.999938	1.20959
							0.642198	n	0.267568	0.397814
							0.642198	y	1.00096	1.21056
							0.643977	n	0.267646	0.398423
							0.643977	y	1.00198	1.21153
							0.645757	n	0.267721	0.399034
							0.645757	y	1.00299	1.2125
							0.647536	n	0.267794	0.399645
							0.647536	y	1.00399	1.21348
							0.649316	n	0.267864	0.400258
							0.649316	y	1.00498	1.21446
							0.651096	n	0.267931	0.400872
							0.651096	y	1.00596	1.21544
							0.652875	n	0.267996	0.401487
							0.652875	y	1.00694	1.21642
							0.654655	n	0.268058	0.402104
							0.654655	y	1.0079	1.21741
							0.656434	n	0.268118	0.402721
							0.656434	y	1.00886	1.21839
							0.658214	n	0.268175	0.403341
							0.658214	y	1.00981	1.21938
							0.659993	n	0.26823	0.403961
							0.659993	y	1.01074	1.22037
							0.661773	n	0.268282	0.404583
							0.661773	y	1.01168	1.22137
							0.663552	n	0.268332	0.405207
							0.663552	y	1.0126	1.22236
							0.665332	n	0.268379	0.405832
							0.665332	y	1.01351	1.22336
							0.667112	n	0.268424	0.406458
							0.667112	y	1.01442	1.22436
							0.668891	n	0.268467	0.407086
							0.668891	y	1.01531	1.22536
							0.670671	n	0.268507	0.407715
							0.670671	y	1.0162	1.22637
							0.67245	n	0.268545	0.408345
							0.67245	y	1.01709	1.22738
							0.67423	n	0.268581	0.408978
							0.67423	y	1.01796	1.22839
							0.676009	n	0.268614	0.409611
							0.676009	y	1.01882	1.2294
							0.677789	n	0.268645	0.410246
							0.677789	y	1.01968	1.23041
							0.679568	n	0.268674	0.410883
							0.679568	y	1.02053	1.23143
							0.681348	n	0.268701	0.411521
							0.681348	y	1.02137	1.23245
							0.683128	n	0.268726	0.412161
							0.683128	y	1.0222	1.23348
							0.684907	n	0.268748	0.412802
							0.684907	y	1.02303	1.2345
							0.686687	n	0.268768	0.413445
							0.686687	y	1.02385	1.23553
							0.688466	n	0.268786	0.414089
							0.688466	y	1.02466	1.23656
							0.690246	n	0.268802	0.414735
							0.690246	y	1.02546	1.2376
							0.692025	n	0.268816	0.415382
							0.692025	y	1.02626	1.23863
							0.693805	n	0.268828	0.416032
							0.693805	y	1.02705	1.23967
							0.695584	n	0.268838	0.416682
							0.695584	y	1.02783	1.24071
							0.697364	n	0.268846	0.417335
							0.697364	y	1.0286	1.24176
							0.699144	n	0.268852	0.417989
							0.699144	y	1.02937	1.24281
							0.700923	n	0.268856	0.418644
							0.700923	y	1.03013	1.24386
							0.702703	n	0.268858	0.419301
							0.702703	y	1.03088	1.24491
							0.704482	n	0.268858	0.41996
							0.704482	y	1.03162	1.24597
							0.706262	n	0.268857	0.420621
							0.706262	y	1.03236	1.24703
							0.708041	n	0.268853	0.421283
							0.708041	y	1.03309	1.24809
							0.709821	n	0.268848	0.421947
							0.709821	y	1.03381	1.24916
							0.7116	n	0.26884	0.422612
							0.7116	y	1.03453	1.25023
							0.71338	n	0.268831	0.423279
							0.71338	y	1.03524	1.2513
							0.71516	n	0.268821	0.423948
							0.71516	y	1.03594	1.25237
							0.716939	n	0.268808	0.424619
							0.716939	y	1.03664	1.25345
							0.718719	n	0.268794	0.425291
							0.718719	y	1.03733	1.25453
							0.720498	n	0.268778	0.425965
							0.720498	y	1.03801	1.25561
							0.722278	n	0.26876	0.426641
							0.722278	y	1.03869	1.2567
							0.724057	n	0.26874	0.427318
							0.724057	y	1.03935	1.25779
							0.725837	n	0.268719	0.427997
							0.725837	y	1.04002	1.25888
							0.727617	n	0.268697	0.428678
							0.727617	y	1.04067	1.25998
							0.729396	n	0.268672	0.429361
							0.729396	y	1.04132	1.26108
							0.731176	n	0.268646	0.430045
							0.731176	y	1.04197	1.26218
							0.732955	n	0.268619	0.430731
							0.732955	y	1.0426	1.26329
							0.734735	n	0.26859	0.431419
							0.734735	y	1.04323	1.2644
							0.736514	n	0.268559	0.432108
							0.736514	y	1.04386	1.26551
							0.738294	n	0.268527	0.432799
							0.738294	y	1.04448	1.26662
							0.740073	n	0.268493	0.433492
							0.740073	y	1.04509	1.26774
							0.741853	n	0.268458	0.434187
							0.741853	y	1.04569	1.26886
							0.743633	n	0.268421	0.434884
							0.743633	y	1.04629	1.26999
							0.745412	n	0.268383	0.435582
							0.745412	y	1.04689	1.27112
							0.747192	n	0.268344	0.436282
							0.747192	y	1.04748	1.27225
							0.748971	n	0.268303	0.436984
							0.748971	y	1.04806	1.27338
							0.750751	n	0.26826	0.437687
							0.750751	y	1.04863	1.27452
							0.75253	n	0.268217	0.438393
							0.75253	y	1.0492	1.27566
							0.75431	n	0.268172	0.4391
							0.75431	y	1.04977	1.27681
							0.756089	n	0.268125	0.439809
							0.756089	y	1.05033	1.27796
							0.757869	n	0.268078	0.440519
							0.757869	y	1.05088	1.27911
							0.759649	n	0.268029	0.441232
							0.759649	y	1.05143	1.28026
							0.761428	n	0.267978	0.441946
							0.761428	y	1.05197	1.28142
							0.763208	n	0.267927	0.442662
							0.763208	y	1.0525	1.28259
							0.764987	n	0.267874	0.44338
							0.764987	y	1.05303	1.28375
							0.766767	n	0.26782	0.444099
							0.766767	y	1.05356	1.28492
							0.768546	n	0.267765	0.444821
							0.768546	y	1.05408	1.28609
							0.770326	n	0.267708	0.445544
							0.770326	y	1.05459	1.28727
							0.772105	n	0.26765	0.446269
							0.772105	y	1.0551	1.28845
							0.773885	n	0.267592	0.446995
							0.773885	y	1.0556	1.28963
							0.775665	n	0.267532	0.447724
							0.775665	y	1.0561	1.29082
							0.777444	n	0.26747	0.448454
							0.777444	y	1.0566	1.29201
							0.779224	n	0.267408	0.449187
							0.779224	y	1.05708	1.2932
							0.781003	n	0.267345	0.44992
							0.781003	y	1.05757	1.2944
							0.782783	n	0.26728	0.450656
							0.782783	y	1.05804	1.2956
							0.784562	n	0.267215	0.451394
							0.784562	y	1.05852	1.2968
							0.786342	n	0.267148	0.452133
							0.786342	y	1.05898	1.29801
							0.788121	n	0.267081	0.452874
							0.788121	y	1.05945	1.29922
							0.789901	n	0.267012	0.453617
							0.789901	y	1.0599	1.30044
							0.791681	n	0.266942	0.454362
							0.791681	y	1.06035	1.30165
							0.79346	n	0.266872	0.455109
							0.79346	y	1.0608	1.30288
							0.79524	n	0.2668	0.455857
							0.79524	y	1.06125	1.3041
							0.797019	n	0.266728	0.456607
							0.797019	y	1.06168	1.30533
							0.798799	n	0.266654	0.457359
							0.798799	y	1.06212	1.30656
							0.800578	n	0.26658	0.458113
							0.800578	y	1.06254	1.3078
							0.802358	n	0.266504	0.458869
							0.802358	y	1.06297	1.30904
							0.804137	n	0.266428	0.459626
							0.804137	y	1.06339	1.31028
							0.805917	n	0.266351	0.460386
							0.805917	y	1.0638	1.31153
							0.807697	n	0.266273	0.461147
							0.807697	y	1.06421	1.31278
							0.809476	n	0.266194	0.46191
							0.809476	y	1.06462	1.31404
							0.811256	n	0.266114	0.462674
							0.811256	y	1.06502	1.3153
							0.813035	n	0.266034	0.463441
							0.813035	y	1.06542	1.31656
							0.814815	n	0.265952	0.464209
							0.814815	y	1.06581	1.31782
							0.816594	n	0.26587	0.464979
							0.816594	y	1.0662	1.31909
							0.818374	n	0.265787	0.465751
							0.818374	y	1.06658	1.32037
							0.820153	n	0.265703	0.466525
							0.820153	y	1.06696	1.32164
							0.821933	n	0.265619	0.467301
							0.821933	y	1.06733	1.32292
							0.823713	n	0.265534	0.468078
							0.823713	y	1.0677	1.32421
							0.825492	n	0.265448	0.468858
							0.825492	y	1.06807	1.32549
							0.827272	n	0.265361	0.469639
							0.827272	y	1.06843	1.32679
							0.829051	n	0.265274	0.470422
							0.829051	y	1.06879	1.32808
							0.830831	n	0.265186	0.471206
							0.830831	y	1.06915	1.32938
							0.83261	n	0.265097	0.471993
							0.83261	y	1.0695	1.33068
							0.83439	n	0.265008	0.472781
							0.83439	y	1.06984	1.33199
							0.83617	n	0.264918	0.473571
							0.83617	y	1.07018	1.3333
							0.837949	n	0.264827	0.474363
							0.837949	y	1.07052	1.33461
							0.839729	n	0.264736	0.475157
							0.839729	y	1.07086	1.33593
							0.841508	n	0.264644	0.475953
							0.841508	y	1.07119	1.33725
							0.843288	n	0.264551	0.47675
							0.843288	y	1.07152	1.33858
							0.845067	n	0.264458	0.47755
							0.845067	y	1.07184	1.33991
							0.846847	n	0.264365	0.478351
							0.846847	y	1.07216	1.34124
							0.848626	n	0.264271	0.479154
							0.848626	y	1.07247	1.34258
							0.850406	n	0.264176	0.479958
							0.850406	y	1.07279	1.34392
							0.852186	n	0.264081	0.480765
							0.852186	y	1.07309	1.34526
							0.853965	n	0.263985	0.481573
							0.853965	y	1.0734	1.34661
							0.855745	n	0.263889	0.482384
							0.855745	y	1.0737	1.34796
							0.857524	n	0.263792	0.483196
							0.857524	y	1.074	1.34932
							0.859304	n	0.263695	0.48401
							0.859304	y	1.07429	1.35068
							0.861083	n	0.263597	0.484825
							0.861083	y	1.07458	1.35204
							0.862863	n	0.263499	0.485643
							0.862863	y	1.07487	1.35341
							0.864642	n	0.263401	0.486462
							0.864642	y	1.07515	1.35478
							0.866422	n	0.263302	0.487283
							0.866422	y	1.07543	1.35615
							0.868202	n	0.263203	0.488106
							0.868202	y	1.07571	1.35753
							0.869981	n	0.263103	0.488931
							0.869981	y	1.07598	1.35891
							0.871761	n	0.263003	0.489757
							0.871761	y	1.07626	1.3603
							0.87354	n	0.262903	0.490586
							0.87354	y	1.07652	1.36169
							0.87532	n	0.262802	0.491416
							0.87532	y	1.07679	1.36308
							0.877099	n	0.262701	0.492248
							0.877099	y	1.07705	1.36448
							0.878879	n	0.2626	0.493082
							0.878879	y	1.07731	1.36588
							0.880658	n	0.262498	0.493918
							0.880658	y	1.07756	1.36728
							0.882438	n	0.262396	0.494755
							0.882438	y	1.07781	1.36869
							0.884218	n	0.262294	0.495594
							0.884218	y	1.07806	1.3701
							0.885997	n	0.262191	0.496435
							0.885997	y	1.07831	1.37152
							0.887777	n	0.262088	0.497278
							0.887777	y	1.07855	1.37294
							0.889556	n	0.261985	0.498123
							0.889556	y	1.07879	1.37437
							0.891336	n	0.261882	0.49897
							0.891336	y	1.07903	1.37579
							0.893115	n	0.261778	0.499818
							0.893115	y	1.07926	1.37723
							0.894895	n	0.261675	0.500668
							0.894895	y	1.07949	1.37866
							0.896674	n	0.261571	0.50152
							0.896674	y	1.07972	1.3801
							0.898454	n	0.261467	0.502374
							0.898454	y	1.07995	1.38154
							0.900234	n	0.261363	0.503229
							0.900234	y	1.08017	1.38299
							0.902013	n	0.261258	0.504087
							0.902013	y	1.08039	1.38444
							0.903793	n	0.261154	0.504946
							0.903793	y	1.08061	1.3859
							0.905572	n	0.261049	0.505807
							0.905572	y	1.08082	1.38736
							0.907352	n	0.260945	0.50667
							0.907352	y	1.08103	1.38882
							0.909131	n	0.26084	0.507534
							0.909131	y	1.08124	1.39029
							0.910911	n	0.260735	0.508401
							0.910911	y	1.08145	1.39176
							0.91269	n	0.26063	0.509269
							0.91269	y	1.08166	1.39323
							0.91447	n	0.260525	0.510139
							0.91447	y	1.08186	1.39471
							0.91625	n	0.26042	0.511011
							0.91625	y	1.08206	1.39619
							0.918029	n	0.260315	0.511884
							0.918029	y	1.08226	1.39768
							0.919809	n	0.26021	0.51276
							0.919809	y	1.08245	1.39916
							0.921588	n	0.260105	0.513637
							0.921588	y	1.08264	1.40066
							0.923368	n	0.26	0.514516
							0.923368	y	1.08283	1.40216
							0.925147	n	0.259894	0.515396
							0.925147	y	1.08302	1.40366
							0.926927	n	0.259789	0.516279
							0.926927	y	1.08321	1.40516
							0.928706	n	0.259685	0.517163
							0.928706	y	1.08339	1.40667
							0.930486	n	0.25958	0.518049
							0.930486	y	1.08357	1.40818
							0.932266	n	0.259475	0.518937
							0.932266	y	1.08375	1.4097
							0.934045	n	0.25937	0.519827
							0.934045	y	1.08393	1.41122
							0.935825	n	0.259265	0.520719
							0.935825	y	1.0841	1.41274
							0.937604	n	0.259161	0.521612
							0.937604	y	1.08427	1.41427
							0.939384	n	0.259057	0.522507
							0.939384	y	1.08445	1.4158
							0.941163	n	0.258952	0.523404
							0.941163	y	1.08461	1.41734
							0.942943	n	0.258848	0.524302
							0.942943	y	1.08478	1.41888
							0.944723	n	0.258744	0.525203
							0.944723	y	1.08494	1.42042
							0.946502	n	0.258641	0.526105
							0.946502	y	1.08511	1.42197
							0.948282	n	0.258537	0.527009
							0.948282	y	1.08527	1.42352
							0.950061	n	0.258434	0.527914
							0.950061	y	1.08543	1.42507
							0.951841	n	0.258331	0.528822
							0.951841	y	1.08558	1.42663
							0.95362	n	0.258228	0.529731
							0.95362	y	1.08574	1.4282
							0.9554	n	0.258126	0.530642
							0.9554	y	1.08589	1.42976
							0.957179	n	0.258023	0.531555
							0.957179	y	1.08604	1.43133
							0.958959	n	0.257921	0.532469
							0.958959	y	1.08619	1.43291
							0.960739	n	0.25782	0.533385
							0.960739	y	1.08634	1.43448
							0.962518	n	0.257718	0.534303
							0.962518	y	1.08649	1.43607
							0.964298	n	0.257617	0.535223
							0.964298	y	1.08663	1.43765
							0.966077	n	0.257516	0.536144
							0.966077	y	1.08678	1.43924
							0.967857	n	0.257416	0.537068
							0.967857	y	1.08692	1.44083
							0.969636	n	0.257316	0.537992
							0.969636	y	1.08706	1.44243
							0.971416	n	0.257216	0.538919
							0.971416	y	1.08719	1.44403
							0.973195	n	0.257117	0.539848
							0.973195	y	1.08733	1.44564
							0.974975	n	0.257018	0.540778
							0.974975	y	1.08747	1.44725
							0.976755	n	0.25692	0.54171
							0.976755	y	1.0876	1.44886
							0.978534	n	0.256822	0.542643
							0.978534	y	1.08773	1.45047
							0.980314	n	0.256725	0.543578
							0.980314	y	1.08786	1.45209
							0.982093	n	0.256628	0.544515
							0.982093	y	1.08799	1.45372
							0.983873	n	0.256531	0.545454
							0.983873	y	1.08812	1.45535
							0.985652	n	0.256435	0.546395
							0.985652	y	1.08825	1.45698
							0.987432	n	0.256339	0.547337
							0.987432	y	1.08837	1.45861
							0.989211	n	0.256244	0.548281
							0.989211	y	1.0885	1.46025
							0.990991	n	0.25615	0.549226
							0.990991	y	1.08862	1.46189
							0.992771	n	0.256056	0.550173
							0.992771	y	1.08874	1.46354
							0.99455	n	0.255963	0.551122
							0.99455	y	1.08886	1.46519
							0.99633	n	0.25587	0.552073
							0.99633	y	1.08898	1.46684
							0.998109	n	0.255778	0.553025
							0.998109	y	1.0891	1.4685
							0.999889	n	0.255686	0.553979
							0.999889	y	1.08922	1.47016
							1.00167	n	0.255595	0.554935
							1.00167	y	1.08934	1.47183
							1.00345	n	0.255505	0.555892
							1.00345	y	1.08945	1.4735
							1.00523	n	0.255415	0.556851
							1.00523	y	1.08957	1.47517
							1.00701	n	0.255326	0.557812
							1.00701	y	1.08968	1.47685
							1.00879	n	0.255238	0.558774
							1.00879	y	1.08979	1.47853
							1.01057	n	0.25515	0.559738
							1.01057	y	1.0899	1.48021
							1.01235	n	0.255063	0.560704
							1.01235	y	1.09001	1.4819
							1.01413	n	0.254977	0.561671
							1.01413	y	1.09012	1.48359
							1.0159	n	0.254892	0.56264
							1.0159	y	1.09023	1.48529
							1.01768	n	0.254807	0.56361
							1.01768	y	1.09034	1.48699
							1.01946	n	0.254723	0.564582
							1.01946	y	1.09045	1.48869
							1.02124	n	0.25464	0.565556
							1.02124	y	1.09055	1.4904
							1.02302	n	0.254558	0.566531
							1.02302	y	1.09066	1.49211
							1.0248	n	0.254476	0.567508
							1.0248	y	1.09076	1.49382
							1.02658	n	0.254396	0.568487
							1.02658	y	1.09087	1.49554
							1.02836	n	0.254316	0.569467
							1.02836	y	1.09097	1.49726
							1.03014	n	0.254237	0.570449
							1.03014	y	1.09107	1.49899
							1.03192	n	0.254159	0.571432
							1.03192	y	1.09118	1.50072
							1.0337	n	0.254082	0.572417
							1.0337	y	1.09128	1.50245
							1.03548	n	0.254005	0.573403
							1.03548	y	1.09138	1.50419
							1.03726	n	0.25393	0.574391
							1.03726	y	1.09148	1.50593
							1.03904	n	0.253856	0.575381
							1.03904	y	1.09158	1.50767
							1.04082	n	0.253782	0.576372
							1.04082	y	1.09168	1.50942
							1.0426	n	0.25371	0.577365
							1.0426	y	1.09178	1.51117
							1.04438	n	0.253638	0.578359
							1.04438	y	1.09188	1.51293
							1.04616	n	0.253568	0.579355
							1.04616	y	1.09197	1.51469
							1.04794	n	0.253498	0.580352
							1.04794	y	1.09207	1.51645
							1.04972	n	0.25343	0.58135
							1.04972	y	1.09217	1.51821
							1.0515	n	0.253362	0.582351
							1.0515	y	1.09227	1.51998
							1.05328	n	0.253296	0.583352
							1.05328	y	1.09236	1.52176
							1.05506	n	0.25323	0.584356
							1.05506	y	1.09246	1.52353
							1.05683	n	0.253166	0.58536
							1.05683	y	1.09256	1.52532
							1.05861	n	0.253103	0.586366
							1.05861	y	1.09265	1.5271
							1.06039	n	0.253041	0.587374
							1.06039	y	1.09275	1.52889
							1.06217	n	0.25298	0.588383
							1.06217	y	1.09285	1.53068
							1.06395	n	0.25292	0.589393
							1.06395	y	1.09294	1.53248
							1.06573	n	0.252862	0.590405
							1.06573	y	1.09304	1.53427
							1.06751	n	0.252804	0.591419
							1.06751	y	1.09313	1.53608
							1.06929	n	0.252748	0.592433
							1.06929	y	1.09323	1.53788
							1.07107	n	0.252693	0.593449
							1.07107	y	1.09332	1.53969
							1.07285	n	0.252639	0.594467
							1.07285	y	1.09342	1.54151
							1.07463	n	0.252587	0.595486
							1.07463	y	1.09351	1.54332
							1.07641	n	0.252535	0.596506
							1.07641	y	1.09361	1.54514
							1.07819	n	0.252485	0.597528
							1.07819	y	1.09371	1.54697
							1.07997	n	0.252436	0.598551
							1.07997	y	1.0938	1.5488
							1.08175	n	0.252389	0.599575
							1.08175	y	1.0939	1.55063
							1.08353	n	0.252343	0.600601
							1.08353	y	1.09399	1.55246
							1.08531	n	0.252298	0.601628
							1.08531	y	1.09409	1.5543
							1.08709	n	0.252254	0.602656
							1.08709	y	1.09419	1.55614
							1.08887	n	0.252212	0.603686
							1.08887	y	1.09428	1.55799
							1.09065	n	0.252171	0.604716
							1.09065	y	1.09438	1.55984
							1.09243	n	0.252132	0.605749
							1.09243	y	1.09448	1.56169
							1.09421	n	0.252094	0.606782
							1.09421	y	1.09457	1.56355
							1.09598	n	0.252057	0.607817
							1.09598	y	1.09467	1.56541
							1.09776	n	0.252022	0.608852
							1.09776	y	1.09477	1.56727
							1.09954	n	0.251988	0.60989
							1.09954	y	1.09487	1.56914
							1.10132	n	0.251956	0.610928
							1.10132	y	1.09497	1.57101
							1.1031	n	0.251925	0.611967
							1.1031	y	1.09507	1.57288
							1.10488	n	0.251895	0.613008
							1.10488	y	1.09517	1.57476
							1.10666	n	0.251867	0.61405
							1.10666	y	1.09527	1.57664
							1.10844	n	0.251841	0.615093
							1.10844	y	1.09537	1.57852
							1.11022	n	0.251816	0.616137
							1.11022	y	1.09547	1.58041
							1.112	n	0.251793	0.617182
							1.112	y	1.09557	1.5823
							1.11378	n	0.251771	0.618229
							1.11378	y	1.09568	1.5842
							1.11556	n	0.251751	0.619276
							1.11556	y	1.09578	1.58609
							1.11734	n	0.251732	0.620325
							1.11734	y	1.09588	1.58799
							1.11912	n	0.251715	0.621374
							1.11912	y	1.09599	1.5899
							1.1209	n	0.251699	0.622425
							1.1209	y	1.09609	1.59181
							1.12268	n	0.251685	0.623477
							1.12268	y	1.0962	1.59372
							1.12446	n	0.251673	0.62453
							1.12446	y	1.09631	1.59563
							1.12624	n	0.251663	0.625583
							1.12624	y	1.09641	1.59755
							1.12802	n	0.251654	0.626638
							1.12802	y	1.09652	1.59947
							1.1298	n	0.251646	0.627694
							1.1298	y	1.09663	1.6014
							1.13158	n	0.251641	0.628751
							1.13158	y	1.09674	1.60333
							1.13336	n	0.251637	0.629809
							1.13336	y	1.09685	1.60526
							1.13514	n	0.251634	0.630867
							1.13514	y	1.09697	1.60719
							1.13691	n	0.251634	0.631927
							1.13691	y	1.09708	1.60913
							1.13869	n	0.251635	0.632987
							1.13869	y	1.09719	1.61107
							1.14047	n	0.251638	0.634049
							1.14047	y	1.09731	1.61302
							1.14225	n	0.251643	0.635111
							1.14225	y	1.09742	1.61497
							1.14403	n	0.251649	0.636174
							1.14403	y	1.09754	1.61692
							1.14581	n	0.251657	0.637238
							1.14581	y	1.09766	1.61887
							1.14759	n	0.251667	0.638302
							1.14759	y	1.09778	1.62083
							1.14937	n	0.251679	0.639368
							1.14937	y	1.0979	1.62279
							1.15115	n	0.251692	0.640434
							1.15115	y	1.09802	1.62476
							1.15293	n	0.251708	0.641501
							1.15293	y	1.09814	1.62673
							1.15471	n	0.251725	0.642569
							1.15471	y	1.09826	1.6287
							1.15649	n	0.251744	0.643638
							1.15649	y	1.09839	1.63067
							1.15827	n	0.251765	0.644707
							1.15827	y	1.09852	1.63265
							1.16005	n	0.251788	0.645777
							1.16005	y	1.09864	1.63463
							1.16183	n	0.251812	0.646847
							1.16183	y	1.09877	1.63661
							1.16361	n	0.251839	0.647919
							1.16361	y	1.0989	1.6386
							1.16539	n	0.251867	0.648991
							1.16539	y	1.09903	1.64059
							1.16717	n	0.251897	0.650063
							1.16717	y	1.09917	1.64258
							1.16895	n	0.251929	0.651136
							1.16895	y	1.0993	1.64458
							1.17073	n	0.251964	0.65221
							1.17073	y	1.09944	1.64658
							1.17251	n	0.252	0.653284
							1.17251	y	1.09957	1.64858
							1.17429	n	0.252037	0.654359
							1.17429	y	1.09971	1.65059
							1.17606	n	0.252077	0.655434
							1.17606	y	1.09985	1.6526
							1.17784	n	0.252119	0.65651
							1.17784	y	1.1	1.65461
							1.17962	n	0.252163	0.657586
							1.17962	y	1.10014	1.65663
							1.1814	n	0.252209	0.658663
							1.1814	y	1.10028	1.65864
							1.18318	n	0.252256	0.65974
							1.18318	y	1.10043	1.66066
							1.18496	n	0.252306	0.660818
							1.18496	y	1.10058	1.66269
							1.18674	n	0.252358	0.661896
							1.18674	y	1.10073	1.66472
							1.18852	n	0.252411	0.662974
							1.18852	y	1.10088	1.66675
							1.1903	n	0.252467	0.664053
							1.1903	y	1.10103	1.66878
							1.19208	n	0.252525	0.665132
							1.19208	y	1.10119	1.67082
							1.19386	n	0.252584	0.666211
							1.19386	y	1.10134	1.67285
							1.19564	n	0.252646	0.667291
							1.19564	y	1.1015	1.6749
							1.19742	n	0.25271	0.668371
							1.19742	y	1.10166	1.67694
							1.1992	n	0.252776	0.669451
							1.1992	y	1.10183	1.67899
							1.20098	n	0.252843	0.670531
							1.20098	y	1.10199	1.68104
							1.20276	n	0.252913	0.671612
							1.20276	y	1.10216	1.68309
							1.20454	n	0.252985	0.672692
							1.20454	y	1.10232	1.68515
							1.20632	n	0.253059	0.673773
							1.20632	y	1.10249	1.68721
							1.2081	n	0.253135	0.674854
							1.2081	y	1.10266	1.68927
							1.20988	n	0.253213	0.675935
							1.20988	y	1.10284	1.69134
							1.21166	n	0.253293	0.677017
							1.21166	y	1.10301	1.6934
							1.21344	n	0.253375	0.678098
							1.21344	y	1.10319	1.69548
							1.21522	n	0.25346	0.679179
							1.21522	y	1.10337	1.69755
							1.21699	n	0.253546	0.680261
							1.21699	y	1.10355	1.69963
							1.21877	n	0.253634	0.681342
							1.21877	y	1.10374	1.7017
							1.22055	n	0.253725	0.682424
							1.22055	y	1.10392	1.70379
							1.22233	n	0.253817	0.683505
							1.22233	y	1.10411	1.70587
							1.22411	n	0.253912	0.684586
							1.22411	y	1.1043	1.70796
							1.22589	n	0.254009	0.685667
							1.22589	y	1.1045	1.71005
							1.22767	n	0.254108	0.686748
							1.22767	y	1.10469	1.71214
							1.22945	n	0.254208	0.687829
							1.22945	y	1.10489	1.71423
							1.23123	n	0.254311	0.68891
							1.23123	y	1.10509	1.71633
							1.23301	n	0.254417	0.689991
							1.23301	y	1.10529	1.71843
							1.23479	n	0.254524	0.691071
							1.23479	y	1.1055	1.72054
							1.23657	n	0.254633	0.692151
							1.23657	y	1.1057	1.72264
							1.23835	n	0.254744	0.693231
							1.23835	y	1.10591	1.72475
							1.24013	n	0.254858	0.694311
							1.24013	y	1.10612	1.72686
							1.24191	n	0.254973	0.69539
							1.24191	y	1.10634	1.72897
							1.24369	n	0.255091	0.696469
							1.24369	y	1.10655	1.73109
							1.24547	n	0.255211	0.697548
							1.24547	y	1.10677	1.73321
							1.24725	n	0.255333	0.698626
							1.24725	y	1.107	1.73533
							1.24903	n	0.255457	0.699704
							1.24903	y	1.10722	1.73745
							1.25081	n	0.255583	0.700781
							1.25081	y	1.10745	1.73957
							1.25259	n	0.255711	0.701858
							1.25259	y	1.10768	1.7417
							1.25437	n	0.255841	0.702935
							1.25437	y	1.10791	1.74383
							1.25615	n	0.255973	0.704011
							1.25615	y	1.10814	1.74597
							1.25792	n	0.256107	0.705087
							1.25792	y	1.10838	1.7481
							1.2597	n	0.256244	0.706162
							1.2597	y	1.10862	1.75024
							1.26148	n	0.256382	0.707236
							1.26148	y	1.10886	1.75238
							1.26326	n	0.256523	0.70831
							1.26326	y	1.10911	1.75452
							1.26504	n	0.256665	0.709384
							1.26504	y	1.10936	1.75666
							1.26682	n	0.25681	0.710457
							1.26682	y	1.10961	1.75881
							1.2686	n	0.256957	0.711529
							1.2686	y	1.10986	1.76096
							1.27038	n	0.257105	0.7126
							1.27038	y	1.11012	1.76311
							1.27216	n	0.257256	0.713671
							1.27216	y	1.11038	1.76526
							1.27394	n	0.257409	0.714741
							1.27394	y	1.11064	1.76742
							1.27572	n	0.257564	0.71581
							1.27572	y	1.11091	1.76958
							1.2775	n	0.257721	0.716879
							1.2775	y	1.11118	1.77173
							1.27928	n	0.25788	0.717947
							1.27928	y	1.11145	1.7739
							1.28106	n	0.258041	0.719014
							1.28106	y	1.11172	1.77606
							1.28284	n	0.258204	0.72008
							1.28284	y	1.112	1.77823
							1.28462	n	0.258369	0.721145
							1.28462	y	1.11228	1.78039
							1.2864	n	0.258536	0.72221
							1.2864	y	1.11256	1.78256
							1.28818	n	0.258704	0.723273
							1.28818	y	1.11285	1.78473
							1.28996	n	0.258875	0.724336
							1.28996	y	1.11314	1.78691
							1.29174	n	0.259048	0.725398
							1.29174	y	1.11343	1.78908
							1.29352	n	0.259223	0.726459
							1.29352	y	1.11373	1.79126
							1.2953	n	0.2594	0.727518
							1.2953	y	1.11403	1.79344
							1.29707	n	0.259579	0.728577
							1.29707	y	1.11433	1.79562
							1.29885	n	0.259759	0.729635
							1.29885	y	1.11463	1.79781
							1.30063	n	0.259942	0.730692
							1.30063	y	1.11494	1.79999
							1.30241	n	0.260127	0.731748
							1.30241	y	1.11526	1.80218
							1.30419	n	0.260313	0.732802
							1.30419	y	1.11557	1.80437
							1.30597	n	0.260502	0.733856
							1.30597	y	1.11589	1.80656
							1.30775	n	0.260692	0.734908
							1.30775	y	1.11621	1.80875
							1.30953	n	0.260884	0.73596
							1.30953	y	1.11654	1.81094
							1.31131	n	0.261078	0.73701
							1.31131	y	1.11687	1.81314
							1.31309	n	0.261274	0.738059
							1.31309	y	1.1172	1.81533
							1.31487	n	0.261472	0.739106
							1.31487	y	1.11753	1.81753
							1.31665	n	0.261672	0.740153
							1.31665	y	1.11787	1.81973
							1.31843	n	0.261873	0.741198
							1.31843	y	1.11822	1.82193
							1.32021	n	0.262077	0.742242
							1.32021	y	1.11856	1.82414
							1.32199	n	0.262282	0.743285
							1.32199	y	1.11891	1.82634
							1.32377	n	0.262489	0.744326
							1.32377	y	1.11927	1.82855
							1.32555	n	0.262697	0.745366
							1.32555	y	1.11962	1.83076
							1.32733	n	0.262908	0.746405
							1.32733	y	1.11998	1.83296
							1.32911	n	0.26312	0.747443
							1.32911	y	1.12035	1.83518
							1.33089	n	0.263334	0.748479
							1.33089	y	1.12071	1.83739
							1.33267	n	0.26355	0.749513
							1.33267	y	1.12109	1.8396
							1.33445	n	0.263768	0.750546
							1.33445	y	1.12146	1.84181
							1.33623	n	0.263987	0.751578
							1.33623	y	1.12184	1.84403
							1.338	n	0.264208	0.752609
							1.338	y	1.12222	1.84625
							1.33978	n	0.264431	0.753637
							1.33978	y	1.12261	1.84847
							1.34156	n	0.264655	0.754665
							1.34156	y	1.123	1.85068
							1.34334	n	0.264882	0.755691
							1.34334	y	1.12339	1.85291
							1.34512	n	0.265109	0.756715
							1.34512	y	1.12379	1.85513
							1.3469	n	0.265339	0.757738
							1.3469	y	1.12419	1.85735
							1.34868	n	0.26557	0.758759
							1.34868	y	1.12459	1.85957
							1.35046	n	0.265803	0.759779
							1.35046	y	1.125	1.8618
							1.35224	n	0.266037	0.760797
							1.35224	y	1.12542	1.86402
							1.35402	n	0.266273	0.761813
							1.35402	y	1.12583	1.86625
							1.3558	n	0.26651	0.762828
							1.3558	y	1.12625	1.86848
							1.35758	n	0.26675	0.763841
							1.35758	y	1.12668	1.87071
							1.35936	n	0.26699	0.764853
							1.35936	y	1.1271	1.87294
							1.36114	n	0.267233	0.765862
							1.36114	y	1.12754	1.87517
							1.36292	n	0.267476	0.766871
							1.36292	y	1.12797	1.8774
							1.3647	n	0.267722	0.767877
							1.3647	y	1.12841	1.87963
							1.36648	n	0.267968	0.768882
							1.36648	y	1.12886	1.88186
							1.36826	n	0.268217	0.769885
							1.36826	y	1.12931	1.8841
							1.37004	n	0.268467	0.770886
							1.37004	y	1.12976	1.88633
							1.37182	n	0.268718	0.771885
							1.37182	y	1.13021	1.88857
							1.3736	n	0.268971	0.772883
							1.3736	y	1.13068	1.8908
							1.37538	n	0.269225	0.773878
							1.37538	y	1.13114	1.89304
							1.37715	n	0.269481	0.774872
							1.37715	y	1.13161	1.89527
							1.37893	n	0.269738	0.775864
							1.37893	y	1.13208	1.89751
							1.38071	n	0.269996	0.776855
							1.38071	y	1.13256	1.89975
							1.38249	n	0.270256	0.777843
							1.38249	y	1.13304	1.90199
							1.38427	n	0.270518	0.778829
							1.38427	y	1.13352	1.90422
							1.38605	n	0.27078	0.779814
							1.38605	y	1.13401	1.90646
							1.38783	n	0.271044	0.780797
							1.38783	y	1.13451	1.9087
							1.38961	n	0.27131	0.781777
							1.38961	y	1.13501	1.91094
							1.39139	n	0.271576	0.782756
							1.39139	y	1.13551	1.91318
							1.39317	n	0.271844	0.783733
							1.39317	y	1.13601	1.91542
							1.39495	n	0.272114	0.784707
							1.39495	y	1.13653	1.91766
							1.39673	n	0.272384	0.78568
							1.39673	y	1.13704	1.9199
							1.39851	n	0.272656	0.786651
							1.39851	y	1.13756	1.92214
							1.40029	n	0.272929	0.78762
							1.40029	y	1.13808	1.92438
							1.40207	n	0.273204	0.788586
							1.40207	y	1.13861	1.92662
							1.40385	n	0.273479	0.789551
							1.40385	y	1.13914	1.92886
							1.40563	n	0.273756	0.790513
							1.40563	y	1.13968	1.9311
							1.40741	n	0.274034	0.791474
							1.40741	y	1.14022	1.93334
							1.40919	n	0.274313	0.792432
							1.40919	y	1.14077	1.93558
							1.41097	n	0.274594	0.793388
							1.41097	y	1.14132	1.93782
							1.41275	n	0.274875	0.794342
							1.41275	y	1.14187	1.94006
							1.41453	n	0.275158	0.795294
							1.41453	y	1.14243	1.9423
							1.41631	n	0.275442	0.796244
							1.41631	y	1.14299	1.94454
							1.41808	n	0.275727	0.797191
							1.41808	y	1.14356	1.94678
							1.41986	n	0.276013	0.798137
							1.41986	y	1.14413	1.94902
							1.42164	n	0.2763	0.79908
							1.42164	y	1.14471	1.95125
							1.42342	n	0.276588	0.800021
							1.42342	y	1.14529	1.95349
							1.4252	n	0.276878	0.800959
							1.4252	y	1.14587	1.95573
							1.42698	n	0.277168	0.801896
							1.42698	y	1.14646	1.95796
							1.42876	n	0.277459	0.80283
							1.42876	y	1.14706	1.9602
							1.43054	n	0.277752	0.803761
							1.43054	y	1.14766	1.96244
							1.43232	n	0.278045	0.804691
							1.43232	y	1.14826	1.96467
							1.4341	n	0.27834	0.805618
							1.4341	y	1.14887	1.96691
							1.43588	n	0.278635	0.806543
							1.43588	y	1.14948	1.96914
							1.43766	n	0.278931	0.807465
							1.43766	y	1.1501	1.97137
							1.43944	n	0.279229	0.808385
							1.43944	y	1.15072	1.9736
							1.44122	n	0.279527	0.809303
							1.44122	y	1.15134	1.97583
							1.443	n	0.279826	0.810218
							1.443	y	1.15198	1.97806
							1.44478	n	0.280126	0.811131
							1.44478	y	1.15261	1.98029
							1.44656	n	0.280427	0.812041
							1.44656	y	1.15325	1.98252
							1.44834	n	0.280729	0.812949
							1.44834	y	1.15389	1.98475
							1.45012	n	0.281032	0.813854
							1.45012	y	1.15454	1.98697
							1.4519	n	0.281335	0.814757
							1.4519	y	1.1552	1.9892
							1.45368	n	0.28164	0.815658
							1.45368	y	1.15585	1.99142
							1.45546	n	0.281945	0.816556
							1.45546	y	1.15652	1.99365
							1.45724	n	0.282251	0.817451
							1.45724	y	1.15718	1.99587
							1.45901	n	0.282558	0.818344
							1.45901	y	1.15786	1.99809
							1.46079	n	0.282865	0.819234
							1.46079	y	1.15853	2.00031
							1.46257	n	0.283174	0.820121
							1.46257	y	1.15921	2.00252
							1.46435	n	0.283483	0.821006
							1.46435	y	1.1599	2.00474
							1.46613	n	0.283792	0.821888
							1.46613	y	1.16059	2.00695
							1.46791	n	0.284103	0.822768
							1.46791	y	1.16128	2.00917
							1.46969	n	0.284414	0.823645
							1.46969	y	1.16198	2.01138
							1.47147	n	0.284726	0.824519
							1.47147	y	1.16269	2.01359
							1.47325	n	0.285038	0.825391
							1.47325	y	1.1634	2.0158
							1.47503	n	0.285351	0.826259
							1.47503	y	1.16411	2.018
							1.47681	n	0.285665	0.827125
							1.47681	y	1.16483	2.02021
							1.47859	n	0.285979	0.827989
							1.47859	y	1.16555	2.02241
							1.48037	n	0.286294	0.828849
							1.48037	y	1.16628	2.02461
							1.48215	n	0.28661	0.829707
							1.48215	y	1.16701	2.02681
							1.48393	n	0.286926	0.830562
							1.48393	y	1.16775	2.02901
							1.48571	n	0.287242	0.831414
							1.48571	y	1.16849	2.03121
							1.48749	n	0.287559	0.832263
							1.48749	y	1.16923	2.0334
							1.48927	n	0.287877	0.833109
							1.48927	y	1.16998	2.03559
							1.49105	n	0.288194	0.833952
							1.49105	y	1.17074	2.03778
							1.49283	n	0.288513	0.834792
							1.49283	y	1.1715	2.03997
							1.49461	n	0.288832	0.83563
							1.49461	y	1.17226	2.04215
							1.49639	n	0.289151	0.836464
							1.49639	y	1.17303	2.04434
							1.49816	n	0.28947	0.837295
							1.49816	y	1.1738	2.04652
							1.49994	n	0.28979	0.838124
							1.49994	y	1.17458	2.04869
							1.50172	n	0.290111	0.838949
							1.50172	y	1.17536	2.05087
							1.5035	n	0.290431	0.839771
							1.5035	y	1.17615	2.05304
							1.50528	n	0.290752	0.84059
							1.50528	y	1.17694	2.05521
							1.50706	n	0.291073	0.841406
							1.50706	y	1.17774	2.05738
							1.50884	n	0.291395	0.842219
							1.50884	y	1.17854	2.05955
							1.51062	n	0.291716	0.843029
							1.51062	y	1.17934	2.06171
							1.5124	n	0.292038	0.843835
							1.5124	y	1.18015	2.06387
							1.51418	n	0.29236	0.844638
							1.51418	y	1.18097	2.06603
							1.51596	n	0.292682	0.845438
							1.51596	y	1.18179	2.06819
							1.51774	n	0.293005	0.846235
							1.51774	y	1.18261	2.07034
							1.51952	n	0.293327	0.847029
							1.51952	y	1.18344	2.07249
							1.5213	n	0.29365	0.847819
							1.5213	y	1.18427	2.07463
							1.52308	n	0.293972	0.848606
							1.52308	y	1.18511	2.07678
							1.52486	n	0.294295	0.849389
							1.52486	y	1.18595	2.07892
							1.52664	n	0.294617	0.850169
							1.52664	y	1.18679	2.08106
							1.52842	n	0.29494	0.850946
							1.52842	y	1.18764	2.08319
							1.5302	n	0.295262	0.851719
							1.5302	y	1.1885	2.08532
							1.53198	n	0.295584	0.852489
							1.53198	y	1.18936	2.08745
							1.53376	n	0.295906	0.853255
							1.53376	y	1.19022	2.08958
							1.53554	n	0.296228	0.854018
							1.53554	y	1.19109	2.0917
							1.53732	n	0.29655	0.854778
							1.53732	y	1.19196	2.09382
							1.53909	n	0.296872	0.855533
							1.53909	y	1.19284	2.09593
							1.54087	n	0.297193	0.856286
							1.54087	y	1.19372	2.09804
							1.54265	n	0.297514	0.857034
							1.54265	y	1.1946	2.10015
							1.54443	n	0.297835	0.857779
							1.54443	y	1.19549	2.10225
							1.54621	n	0.298155	0.85852
							1.54621	y	1.19638	2.10436
							1.54799	n	0.298475	0.859258
							1.54799	y	1.19728	2.10645
							1.54977	n	0.298795	0.859992
							1.54977	y	1.19818	2.10855
							1.55155	n	0.299114	0.860722
							1.55155	y	1.19909	2.11064
							1.55333	n	0.299432	0.861448
							1.55333	y	1.2	2.11272
							1.55511	n	0.29975	0.862171
							1.55511	y	1.20091	2.11481
							1.55689	n	0.300068	0.86289
							1.55689	y	1.20183	2.11689
							1.55867	n	0.300384	0.863605
							1.55867	y	1.20275	2.11896
							1.56045	n	0.3007	0.864316
							1.56045	y	1.20368	2.12103
							1.56223	n	0.301016	0.865023
							1.56223	y	1.20461	2.1231
							1.56401	n	0.301331	0.865726
							1.56401	y	1.20555	2.12516
							1.56579	n	0.301644	0.866426
							1.56579	y	1.20649	2.12722
							1.56757	n	0.301958	0.867121
							1.56757	y	1.20743	2.12928
							1.56935	n	0.30227	0.867813
							1.56935	y	1.20838	2.13133
							1.57113	n	0.302581	0.8685
							1.57113	y	1.20933	2.13337
							1.57291	n	0.302891	0.869183
							1.57291	y	1.21028	2.13542
							1.57469	n	0.303201	0.869863
							1.57469	y	1.21124	2.13745
							1.57647	n	0.303509	0.870538
							1.57647	y	1.2122	2.13949
							1.57824	n	0.303816	0.871209
							1.57824	y	1.21317	2.14152
							1.58002	n	0.304122	0.871876
							1.58002	y	1.21414	2.14354
							1.5818	n	0.304427	0.872539
							1.5818	y	1.21512	2.14556
							1.58358	n	0.30473	0.873197
							1.58358	y	1.21609	2.14758
							1.58536	n	0.305033	0.873852
							1.58536	y	1.21708	2.14959
							1.58714	n	0.305334	0.874502
							1.58714	y	1.21806	2.15159
							1.58892	n	0.305633	0.875148
							1.58892	y	1.21905	2.1536
							1.5907	n	0.305931	0.875789
							1.5907	y	1.22004	2.15559
							1.59248	n	0.306228	0.876427
							1.59248	y	1.22104	2.15759
							1.59426	n	0.306523	0.87706
							1.59426	y	1.22204	2.15957
							1.59604	n	0.306816	0.877688
							1.59604	y	1.22304	2.16156
							1.59782	n	0.307107	0.878313
							1.59782	y	1.22405	2.16354
							1.5996	n	0.307397	0.878933
							1.5996	y	1.22506	2.16551
							1.60138	n	0.307685	0.879548
							1.60138	y	1.22608	2.16748
							1.60316	n	0.307972	0.880159
							1.60316	y	1.22709	2.16944
							1.60494	n	0.308256	0.880766
							1.60494	y	1.22811	2.1714
							1.60672	n	0.308538	0.881368
							1.60672	y	1.22914	2.17335
							1.6085	n	0.308819	0.881965
							1.6085	y	1.23017	2.1753
							1.61028	n	0.309097	0.882558
							1.61028	y	1.2312	2.17724
							1.61206	n	0.309373	0.883147
							1.61206	y	1.23223	2.17918
							1.61384	n	0.309646	0.883731
							1.61384	y	1.23327	2.18111
							1.61562	n	0.309918	0.88431
							1.61562	y	1.23431	2.18304
							1.6174	n	0.310187	0.884885
							1.6174	y	1.23535	2.18496
							1.61917	n	0.310454	0.885455
							1.61917	y	1.2364	2.18688
							1.62095	n	0.310718	0.886021
							1.62095	y	1.23745	2.18879
							1.62273	n	0.310979	0.886582
							1.62273	y	1.2385	2.19069
							1.62451	n	0.311238	0.887138
							1.62451	y	1.23956	2.19259
							1.62629	n	0.311494	0.88769
							1.62629	y	1.24062	2.19449
							1.62807	n	0.311748	0.888237
							1.62807	y	1.24168	2.19638
							1.62985	n	0.311998	0.888779
							1.62985	y	1.24275	2.19826
							1.63163	n	0.312246	0.889317
							1.63163	y	1.24381	2.20014
							1.63341	n	0.31249	0.88985
							1.63341	y	1.24488	2.20201
							1.63519	n	0.312732	0.890378
							1.63519	y	1.24596	2.20388
							1.63697	n	0.31297	0.890901
							1.63697	y	1.24703	2.20574
							1.63875	n	0.313205	0.89142
							1.63875	y	1.24811	2.20759
							1.64053	n	0.313437	0.891933
							1.64053	y	1.24919	2.20944
							1.64231	n	0.313665	0.892443
							1.64231	y	1.25028	2.21129
							1.64409	n	0.31389	0.892947
							1.64409	y	1.25136	2.21312
							1.64587	n	0.314112	0.893446
							1.64587	y	1.25245	2.21495
							1.64765	n	0.314329	0.893941
							1.64765	y	1.25354	2.21678
							1.64943	n	0.314543	0.894431
							1.64943	y	1.25464	2.2186
							1.65121	n	0.314754	0.894916
							1.65121	y	1.25573	2.22041
							1.65299	n	0.31496	0.895396
							1.65299	y	1.25683	2.22222
							1.65477	n	0.315162	0.895872
							1.65477	y	1.25793	2.22402
							1.65655	n	0.31536	0.896342
							1.65655	y	1.25904	2.22582
							1.65832	n	0.315554	0.896808
							1.65832	y	1.26014	2.22761
							1.6601	n	0.315744	0.897269
							1.6601	y	1.26125	2.22939
							1.66188	n	0.31593	0.897725
							1.66188	y	1.26236	2.23117
							1.66366	n	0.316111	0.898176
							1.66366	y	1.26347	2.23294
							1.66544	n	0.316288	0.898623
							1.66544	y	1.26458	2.2347
							1.66722	n	0.31646	0.899065
							1.66722	y	1.2657	2.23646
							1.669	n	0.316627	0.899501
							1.669	y	1.26681	2.23821
							1.67078	n	0.316789	0.899933
							1.67078	y	1.26793	2.23996
							1.67256	n	0.316947	0.900361
							1.67256	y	1.26905	2.2417
							1.67434	n	0.3171	0.900783
							1.67434	y	1.27018	2.24343
							1.67612	n	0.317248	0.9012
							1.67612	y	1.2713	2.24515
							1.6779	n	0.31739	0.901613
							1.6779	y	1.27243	2.24687
							1.67968	n	0.317527	0.902021
							1.67968	y	1.27355	2.24859
							1.68146	n	0.317659	0.902424
							1.68146	y	1.27468	2.25029
							1.68324	n	0.317786	0.902823
							1.68324	y	1.27581	2.25199
							1.68502	n	0.317907	0.903216
							1.68502	y	1.27694	2.25369
							1.6868	n	0.318022	0.903605
							1.6868	y	1.27808	2.25538
							1.68858	n	0.318131	0.903989
							1.68858	y	1.27921	2.25706
							1.69036	n	0.318235	0.904369
							1.69036	y	1.28035	2.25873
							1.69214	n	0.318333	0.904743
							1.69214	y	1.28148	2.2604
							1.69392	n	0.318424	0.905113
							1.69392	y	1.28262	2.26206
							1.6957	n	0.31851	0.905479
							1.6957	y	1.28376	2.26371
							1.69748	n	0.318589	0.905839
							1.69748	y	1.2849	2.26536
							1.69925	n	0.318662	0.906195
							1.69925	y	1.28604	2.267
							1.70103	n	0.318728	0.906547
							1.70103	y	1.28718	2.26863
							1.70281	n	0.318788	0.906893
							1.70281	y	1.28833	2.27026
							1.70459	n	0.318841	0.907235
							1.70459	y	1.28947	2.27188
							1.70637	n	0.318888	0.907573
							1.70637	y	1.29062	2.2735
							1.70815	n	0.318927	0.907906
							1.70815	y	1.29176	2.2751
							1.70993	n	0.31896	0.908234
							1.70993	y	1.29291	2.2767
							1.71171	n	0.318985	0.908558
							1.71171	y	1.29405	2.2783
							1.71349	n	0.319003	0.908877
							1.71349	y	1.2952	2.27988
							1.71527	n	0.319014	0.909192
							1.71527	y	1.29635	2.28146
							1.71705	n	0.319017	0.909503
							1.71705	y	1.2975	2.28303
							1.71883	n	0.319013	0.909809
							1.71883	y	1.29864	2.2846
							1.72061	n	0.319001	0.91011
							1.72061	y	1.29979	2.28616
							1.72239	n	0.318981	0.910408
							1.72239	y	1.30094	2.28771
							1.72417	n	0.318954	0.910701
							1.72417	y	1.30209	2.28925
							1.72595	n	0.318918	0.910989
							1.72595	y	1.30324	2.29079
							1.72773	n	0.318874	0.911274
							1.72773	y	1.30439	2.29232
							1.72951	n	0.318822	0.911554
							1.72951	y	1.30554	2.29385
							1.73129	n	0.318762	0.91183
							1.73129	y	1.30669	2.29536
							1.73307	n	0.318693	0.912101
							1.73307	y	1.30784	2.29688
							1.73485	n	0.318615	0.912369
							1.73485	y	1.30899	2.29838
							1.73663	n	0.318529	0.912632
							1.73663	y	1.31014	2.29987
							1.73841	n	0.318433	0.912891
							1.73841	y	1.31129	2.30136
							1.74018	n	0.318329	0.913147
							1.74018	y	1.31244	2.30285
							1.74196	n	0.318216	0.913398
							1.74196	y	1.31358	2.30432
							1.74374	n	0.318093	0.913645
							1.74374	y	1.31473	2.30579
							1.74552	n	0.317961	0.913888
							1.74552	y	1.31588	2.30725
							1.7473	n	0.31782	0.914127
							1.7473	y	1.31703	2.3087
							1.74908	n	0.317668	0.914363
							1.74908	y	1.31817	2.31015
							1.75086	n	0.317508	0.914594
							1.75086	y	1.31932	2.31159
							1.75264	n	0.317337	0.914822
							1.75264	y	1.32046	2.31302
							1.75442	n	0.317156	0.915046
							1.75442	y	1.32161	2.31445
							1.7562	n	0.316965	0.915266
							1.7562	y	1.32275	2.31587
							1.75798	n	0.316763	0.915483
							1.75798	y	1.32389	2.31728
							1.75976	n	0.316551	0.915695
							1.75976	y	1.32504	2.31869
							1.76154	n	0.316329	0.915904
							1.76154	y	1.32618	2.32009
							1.76332	n	0.316096	0.91611
							1.76332	y	1.32732	2.32148
							1.7651	n	0.315852	0.916312
							1.7651	y	1.32845	2.32286
							1.76688	n	0.315597	0.91651
							1.76688	y	1.32959	2.32424
							1.76866	n	0.31533	0.916705
							1.76866	y	1.33073	2.32561
							1.77044	n	0.315053	0.916897
							1.77044	y	1.33186	2.32697
							1.77222	n	0.314764	0.917085
							1.77222	y	1.333	2.32833
							1.774	n	0.314463	0.917269
							1.774	y	1.33413	2.32967
							1.77578	n	0.31415	0.917451
							1.77578	y	1.33526	2.33102
							1.77756	n	0.313826	0.917629
							1.77756	y	1.33639	2.33235
							1.77933	n	0.313489	0.917803
							1.77933	y	1.33752	2.33368
							1.78111	n	0.31314	0.917975
							1.78111	y	1.33864	2.335
							1.78289	n	0.312779	0.918143
							1.78289	y	1.33977	2.33631
							1.78467	n	0.312405	0.918308
							1.78467	y	1.34089	2.33762
							1.78645	n	0.312018	0.91847
							1.78645	y	1.34201	2.33892
							1.78823	n	0.311618	0.918629
							1.78823	y	1.34313	2.34021
							1.79001	n	0.311206	0.918785
							1.79001	y	1.34425	2.3415
							1.79179	n	0.310779	0.918937
							1.79179	y	1.34536	2.34278
							1.79357	n	0.31034	0.919087
							1.79357	y	1.34647	2.34405
							1.79535	n	0.309886	0.919234
							1.79535	y	1.34758	2.34532
							1.79713	n	0.309419	0.919378
							1.79713	y	1.34869	2.34658
							1.79891	n	0.308937	0.919519
							1.79891	y	1.3498	2.34783
							1.80069	n	0.308442	0.919657
							1.80069	y	1.35091	2.34907
							1.80247	n	0.307932	0.919792
							1.80247	y	1.35201	2.35031
							1.80425	n	0.307407	0.919924
							1.80425	y	1.35311	2.35154
							1.80603	n	0.306867	0.920054
							1.80603	y	1.35421	2.35277
							1.80781	n	0.306312	0.920181
							1.80781	y	1.3553	2.35398
							1.80959	n	0.305741	0.920305
							1.80959	y	1.35639	2.3552
							1.81137	n	0.305155	0.920426
							1.81137	y	1.35748	2.3564
							1.81315	n	0.304553	0.920544
							1.81315	y	1.35857	2.3576
							1.81493	n	0.303936	0.92066
							1.81493	y	1.35966	2.35879
							1.81671	n	0.303301	0.920774
							1.81671	y	1.36074	2.35997
							1.81849	n	0.30265	0.920884
							1.81849	y	1.36182	2.36115
							1.82026	n	0.301983	0.920992
							1.82026	y	1.36289	2.36232
							1.82204	n	0.301298	0.921097
							1.82204	y	1.36397	2.36348
							1.82382	n	0.300596	0.9212
							1.82382	y	1.36504	2.36464
							1.8256	n	0.299876	0.9213
							1.8256	y	1.36611	2.36579
							1.82738	n	0.299138	0.921397
							1.82738	y	1.36717	2.36693
							1.82916	n	0.298382	0.921492
							1.82916	y	1.36823	2.36807
							1.83094	n	0.297607	0.921584
							1.83094	y	1.36929	2.3692
							1.83272	n	0.296814	0.921673
							1.83272	y	1.37035	2.37033
							1.8345	n	0.296001	0.92176
							1.8345	y	1.3714	2.37145
							1.83628	n	0.295168	0.921844
							1.83628	y	1.37245	2.37256
							1.83806	n	0.294316	0.921925
							1.83806	y	1.37349	2.37366
							1.83984	n	0.293443	0.922004
							1.83984	y	1.37454	2.37476
							1.84162	n	0.29255	0.92208
							1.84162	y	1.37557	2.37585
							1.8434	n	0.291636	0.922154
							1.8434	y	1.37661	2.37694
							1.84518	n	0.2907	0.922224
							1.84518	y	1.37764	2.37802
							1.84696	n	0.289742	0.922292
							1.84696	y	1.37867	2.37909
							1.84874	n	0.288762	0.922357
							1.84874	y	1.3797	2.38016
							1.85052	n	0.28776	0.922419
							1.85052	y	1.38072	2.38122
							1.8523	n	0.286734	0.922478
							1.8523	y	1.38173	2.38227
							1.85408	n	0.285684	0.922535
							1.85408	y	1.38275	2.38332
							1.85586	n	0.284611	0.922588
							1.85586	y	1.38376	2.38436
							1.85764	n	0.283512	0.922638
							1.85764	y	1.38476	2.3854
							1.85941	n	0.282389	0.922685
							1.85941	y	1.38577	2.38643
							1.86119	n	0.28124	0.922729
							1.86119	y	1.38676	2.38745
							1.86297	n	0.280064	0.922769
							1.86297	y	1.38776	2.38847
							1.86475	n	0.278862	0.922806
							1.86475	y	1.38875	2.38948
							1.86653	n	0.277632	0.92284
							1.86653	y	1.38973	2.39048
							1.86831	n	0.276373	0.92287
							1.86831	y	1.39072	2.39148
							1.87009	n	0.275086	0.922896
							1.87009	y	1.3917	2.39248
							1.87187	n	0.27377	0.922919
							1.87187	y	1.39267	2.39346
							1.87365	n	0.272423	0.922937
							1.87365	y	1.39364	2.39445
							1.87543	n	0.271045	0.922952
							1.87543	y	1.3946	2.39542
							1.87721	n	0.269635	0.922962
							1.87721	y	1.39556	2.39639
							1.87899	n	0.268193	0.922967
							1.87899	y	1.39652	2.39736
							1.88077	n	0.266717	0.922968
							1.88077	y	1.39747	2.39831
							1.88255	n	0.265207	0.922965
							1.88255	y	1.39842	2.39927
							1.88433	n	0.263661	0.922956
							1.88433	y	1.39937	2.40021
							1.88611	n	0.262079	0.922942
							1.88611	y	1.4003	2.40115
							1.88789	n	0.26046	0.922923
							1.88789	y	1.40124	2.40209
							1.88967	n	0.258802	0.922898
							1.88967	y	1.40217	2.40302
							1.89145	n	0.257105	0.922867
							1.89145	y	1.40309	2.40394
							1.89323	n	0.255367	0.922829
							1.89323	y	1.40401	2.40486
							1.89501	n	0.253587	0.922786
							1.89501	y	1.40493	2.40578
							1.89679	n	0.251764	0.922735
							1.89679	y	1.40584	2.40668
							1.89857	n	0.249896	0.922677
							1.89857	y	1.40675	2.40759
							1.90034	n	0.247982	0.922612
							1.90034	y	1.40765	2.40848
							1.90212	n	0.246021	0.922538
							1.90212	y	1.40854	2.40937
							1.9039	n	0.24401	0.922457
							1.9039	y	1.40944	2.41026
							1.90568	n	0.241949	0.922366
							1.90568	y	1.41032	2.41114
							1.90746	n	0.239835	0.922266
							1.90746	y	1.4112	2.41202
							1.90924	n	0.237667	0.922156
							1.90924	y	1.41208	2.41289
							1.91102	n	0.235442	0.922036
							1.91102	y	1.41295	2.41375
							1.9128	n	0.233159	0.921904
							1.9128	y	1.41382	2.41461
							1.91458	n	0.230816	0.921761
							1.91458	y	1.41468	2.41547
							1.91636	n	0.228409	0.921606
							1.91636	y	1.41554	2.41632
							1.91814	n	0.225937	0.921437
							1.91814	y	1.41639	2.41716
							1.91992	n	0.223398	0.921255
							1.91992	y	1.41724	2.418
							1.9217	n	0.220788	0.921058
							1.9217	y	1.41808	2.41884
							1.92348	n	0.218104	0.920845
							1.92348	y	1.41891	2.41967
							1.92526	n	0.215344	0.920615
							1.92526	y	1.41974	2.42049
							1.92704	n	0.212505	0.920368
							1.92704	y	1.42057	2.42131
							1.92882	n	0.209582	0.920102
							1.92882	y	1.42139	2.42213
							1.9306	n	0.206572	0.919816
							1.9306	y	1.4222	2.42294
							1.93238	n	0.203472	0.919508
							1.93238	y	1.42301	2.42374
							1.93416	n	0.200277	0.919177
							1.93416	y	1.42382	2.42454
							1.93594	n	0.196983	0.918822
							1.93594	y	1.42461	2.42534
							1.93772	n	0.193585	0.918441
							1.93772	y	1.42541	2.42613
							1.9395	n	0.190077	0.918031
							1.9395	y	1.42619	2.42692
							1.94127	n	0.186456	0.917592
							1.94127	y	1.42698	2.4277
							1.94305	n	0.182714	0.91712
							1.94305	y	1.42775	2.42848
							1.94483	n	0.178846	0.916613
							1.94483	y	1.42852	2.42925
							1.94661	n	0.174845	0.91607
							1.94661	y	1.42929	2.43002
							1.94839	n	0.170704	0.915486
							1.94839	y	1.43005	2.43079
							1.95017	n	0.166415	0.914859
							1.95017	y	1.4308	2.43155
							1.95195	n	0.16197	0.914185
							1.95195	y	1.43155	2.4323
							1.95373	n	0.157361	0.913461
							1.95373	y	1.43229	2.43306
							1.95551	n	0.152576	0.912683
							1.95551	y	1.43303	2.4338
							1.95729	n	0.147607	0.911846
							1.95729	y	1.43376	2.43455
							1.95907	n	0.142441	0.910944
							1.95907	y	1.43448	2.43529
							1.96085	n	0.137067	0.909974
							1.96085	y	1.4352	2.43602
							1.96263	n	0.131471	0.908927
							1.96263	y	1.43591	2.43675
							1.96441	n	0.125638	0.907798
							1.96441	y	1.43662	2.43748
							1.96619	n	0.119553	0.906579
							1.96619	y	1.43732	2.4382
							1.96797	n	0.113199	0.905262
							1.96797	y	1.43802	2.43892
							1.96975	n	0.106557	0.903837
							1.96975	y	1.43871	2.43963
							1.97153	n	0.0996053	0.902293
							1.97153	y	1.43939	2.44035
							1.97331	n	0.092322	0.900618
							1.97331	y	1.44007	2.44105
							1.97509	n	0.0846818	0.898799
							1.97509	y	1.44074	2.44176
							1.97687	n	0.0766571	0.896821
							1.97687	y	1.44141	2.44246
							1.97865	n	0.0682171	0.894667
							1.97865	y	1.44207	2.44315
							1.98042	n	0.0593281	0.892316
							1.98042	y	1.44272	2.44384
							1.9822	n	0.0499522	0.889745
							1.9822	y	1.44337	2.44453
							1.98398	n	0.0400475	0.88693
							1.98398	y	1.44401	2.44522
							1.98576	n	0.0295671	0.88384
							1.98576	y	1.44465	2.4459
							1.98754	n	0.0184582	0.88044
							1.98754	y	1.44527	2.44658
							1.98932	n	0.00666192	0.87669
							1.98932	y	1.4459	2.44725
							1.9911	n	-0.00588843	0.872542
							1.9911	y	1.44651	2.44792
							1.99288	n	-0.0192681	0.867943
							1.99288	y	1.44713	2.44859
							1.99466	n	-0.0335625	0.862826
							1.99466	y	1.44773	2.44925
							1.99644	n	-0.0488686	0.857113
							1.99644	y	1.44833	2.44991
							1.99822	n	-0.0652974	0.850713
							1.99822	y	1.44892	2.45057
[truncated: 2 more rows]

## Sheet: FigS4d
PLOTTED
file	EXPERIMENT	EMBRYO	TRACK_ID	PULSE_NUMBER	MT_STATUS	AVG_FORCE	k	eta_1	eta_2	k_err	eta_1_err	eta_2_err	t_1	R_SQUARED_smooth	R_SQUARED_fit	rising_dif	relaxing_dif	rising_dif_norm	rising_dif_norm_inverse	relative_dif	tau_r	a	elastic_viscous_ratio
20240621_s01p01t02_2_5sON_15sOFF_spots_extended.h5	20240621s01p01t02	20240621s01p01	7	2	n	65.9963	25.6876	45.0736	1029.76	1.08975	1.65331	267.463	4.5	0.987496	0.961264	2.60798	-1.90632	0.039517	25.3055	0.730956	0.87734	0.891574	8.22285
20240621_s01p01t02_2_5sON_15sOFF_spots_extended.h5	20240621s01p01t02	20240621s01p01	7	3	n	72.4373	58.2277	17.31	33.9899	5.58655	5.17861	0.335143	4.5	0.993539	0.927892	10.5369	-0.00957577	0.145462	6.87463	0.000908784	0.14864	0.114825	0.12972
20240621_s01p01t02_2_5sON_15sOFF_spots_extended.h5	20240621s01p01t02	20240621s01p01	7	4	n	76.7729	60.2014	32.5423	197.944	5.91974	6.19442	12.273	4.5	0.963947	0.758236	3.2115	-0.0557752	0.0418312	23.9056	0.0173673	0.270278	0.422132	0.730498
20240621_s01p01t02_2_5sON_15sOFF_spots_extended.h5	20240621s01p01t02	20240621s01p01	7	5	n	80.7104	49.1215	23.4931	207.412	1.85909	1.86959	6.276	4.5	0.938233	0.870087	3.31858	-0.406129	0.0411171	24.3208	0.12238	0.239133	0.484068	0.938241
20240621_s01p01t02_2_5sON_15sOFF_spots_extended.h5	20240621s01p01t02	20240621s01p01	7	6	n	82.8536	78.1533	21.2882	1e+06	9.45436	8.80365	2.68479e+08	4.5	0.987711	0.230618	1.15766	-0.928388	0.0139723	71.57	0.801954	0.136195	0.999648	2843.42
20240621_s01p01t02_2_5sON_15sOFF_spots_extended.h5	20240621s01p01t02	20240621s01p01	7	7	n	84.1417	65.5746	111.646	195.886	7.47085	11.2951	10.3581	4.5	0.966399	0.77726	3.25954	-0.876945	0.0387387	25.814	0.269039	0.851289	0.381418	0.616601
20240621_s01p01t02_2_5sON_15sOFF_spots_extended.h5	20240621s01p01t02	20240621s01p01	7	8	n	87.6554	64.1356	29.3126	1e+06	5.56579	5.52384	2.54793e+08	4.5	0.990288	0.39969	1.57421	-0.960123	0.0179591	55.6822	0.609908	0.228521	0.999711	3464.7
20240621_s01p01t02_2_5sON_15sOFF_spots_extended.h5	20240621s01p01t02	20240621s01p01	7	9	n	92.5539	71.5813	43.1725	97.2946	5.98007	6.51226	2.13617	4.5	0.935399	0.751166	5.50332	-0.716929	0.0594607	16.8178	0.130272	0.301562	0.231877	0.301875
20240621_s01p01t02_2_5sON_15sOFF_spots_extended.h5	20240621s01p01t02	20240621s01p01	7	10	n	100.338	68.5861	57.4333	72.861	7.18031	8.92202	1.56696	4.5	0.985782	0.974582	7.79805	-0.700356	0.077718	12.867	0.0898117	0.418695	0.19027	0.234979
20240621_s01p01t02_2_5sON_15sOFF_spots_extended.h5	20240621s01p01t02	20240621s01p01	7	11	n	108.685	59.1334	33.7593	1260.54	1.594	1.70071	139.531	4.5	0.984224	0.945214	2.29556	-0.761783	0.0211212	47.3458	0.331851	0.28545	0.825641	4.7353
20240621_s01p01t02_2_5sON_15sOFF_spots_extended.h5	20240621s01p01t02	20240621s01p01	7	12	n	117.237	112.546	108.226	324.45	7.66796	10.0529	12.1338	4.5	0.934569	0.842519	2.61476	-0.859016	0.0223031	44.8368	0.328525	0.480809	0.38826	0.634681
20240621_s01p01t02_2_5sON_15sOFF_spots_extended.h5	20240621s01p01t02	20240621s01p01	7	13	n	122.059	136.197	50.1359	4254.19	9.32028	8.80547	1659.55	4.5	0.981884	0.767838	1.13625	-0.292357	0.009309	107.423	0.257301	0.184057	0.874075	6.94123
20240621_s01p01t02_2_5sON_15sOFF_spots_extended.h5	20240621s01p01t02	20240621s01p01	7	14	n	122.768	144.348	25.8316	1e+06	19.5962	22.102	1.53746e+08	4.5	0.99265	-0.225759	1.03132	-0.570684	0.00840057	119.04	0.553354	0.0894772	0.999351	1539.49
20240621_s01p01t02_2_5sON_15sOFF_spots_extended.h5	20240621s01p01t02	20240621s01p01	2	2	n	43.7318	21.2667	46.4973	28.5013	8.59983	13.2271	2.04595	4.5	0.978704	0.771237	9.32131	-1.35745	0.213147	4.69159	0.145628	1.0932	0.206218	0.259792
20240621_s01p01t02_2_5sON_15sOFF_spots_extended.h5	20240621s01p01t02	20240621s01p01	2	3	n	46.9006	49.8352	8.6713	119.125	2.17819	2.52266	2.02879	4.5	0.968642	0.839494	2.77207	0.217904	0.0591053	16.919	-0.0786069	0.0869997	0.346914	0.531193
20240621_s01p01t02_2_5sON_15sOFF_spots_extended.h5	20240621s01p01t02	20240621s01p01	2	4	n	47.9881	48.5456	17.5075	1e+06	5.58221	5.25648	4.30851e+08	4.5	0.988608	0.240658	1.1786	-0.719147	0.0245601	40.7164	0.610173	0.18032	0.999782	4577.58
20240621_s01p01t02_2_5sON_15sOFF_spots_extended.h5	20240621s01p01t02	20240621s01p01	2	5	n	51.2413	28.9211	24.0232	83.8576	1.97564	2.44689	3.2137	4.5	0.987581	0.74654	4.4478	-1.32463	0.0868011	11.5206	0.297816	0.415323	0.390794	0.64148
20240621_s01p01t02_2_5sON_15sOFF_spots_extended.h5	20240621s01p01t02	20240621s01p01	2	6	n	55.3051	27.5073	8.10151	36.96	2.73445	2.53498	0.867741	4.5	0.957374	0.844779	8.23004	-0.619114	0.148812	6.7199	0.0752261	0.147261	0.229932	0.298587
20240621_s01p01t02_2_5sON_15sOFF_spots_extended.h5	20240621s01p01t02	20240621s01p01	2	7	n	60.0051	62.2409	31.9154	32.1105	9.99337	10.2724	0.507494	4.5	0.990198	0.964121	9.59834	-0.0318866	0.159959	6.25161	0.00332209	0.256386	0.10284	0.114628
20240621_s01p01t02_2_5sON_15sOFF_spots_extended.h5	20240621s01p01t02	20240621s01p01	2	8	n	68.4165	22.0605	118.454	20.9638	42.1233	61.3679	2.33449	4.5	0.991992	0.931992	17.1454	-1.0851	0.250603	3.99037	0.0632885	2.68477	0.107009	0.119832
20240621_s01p01t02_2_5sON_15sOFF_spots_extended.h5	20240621s01p01t02	20240621s01p01	2	9	n	76.2841	70.1399	43.905	782.269	3.02801	3.34494	72.974	4.5	0.969187	0.904267	1.61523	-0.378483	0.0211739	47.228	0.234321	0.312982	0.71236	2.47657
20240621_s01p01t02_2_5sON_15sOFF_spots_extended.h5	20240621s01p01t02	20240621s01p01	2	10	n	86.3171	39.5708	17.5527	38.6922	4.34573	4.27774	0.779359	4.5	0.987261	0.786038	11.719	-0.914058	0.135767	7.36556	0.0779978	0.221788	0.178496	0.21728
20240621_s01p01t02_2_5sON_15sOFF_spots_extended.h5	20240621s01p01t02	20240621s01p01	2	11	n	96.1316	57.8781	24.1602	300.488	2.5929	2.51341	13.0007	4.5	0.94181	0.92316	2.93406	-0.642493	0.0305212	32.7641	0.218978	0.208716	0.535682	1.1537
20240621_s01p01t02_2_5sON_15sOFF_spots_extended.h5	20240621s01p01t02	20240621s01p01	2	12	n	99.5331	83.1607	47.7829	519.386	5.44441	5.82256	40.9294	4.5	0.976458	0.764056	2.21601	-0.420892	0.022264	44.9155	0.189932	0.287293	0.581126	1.38735
20240621_s01p01t02_2_5sON_15sOFF_spots_extended.h5	20240621s01p01t02	20240621s01p01	2	13	n	103.448	63.2247	44.8742	418.652	3.85554	4.47841	32.8652	4.5	0.985399	0.833323	2.78511	-0.973801	0.0269228	37.1432	0.349645	0.354879	0.594958	1.46888
20240621_s01p01t02_2_5sON_15sOFF_spots_extended.h5	20240621s01p01t02	20240621s01p01	2	14	n	115.991	63.8795	39.1305	80.5945	6.70973	7.35034	2.06697	4.5	0.976457	0.830926	8.23502	-0.677704	0.0709969	14.0851	0.0822954	0.306284	0.218865	0.280189
20240621_s01p01t02_2_5sON_15sOFF_spots_extended.h5	20240621s01p01t02	20240621s01p01	6	2	n	41.891	81.8728	1.59258	1e+06	21.4232	0	4.43487e+08	4.5	0.983011	-0.893222	0.572696	-0.752721	0.0136711	73.1471	1.31435	0.00972594	0.999632	2714.24
20240621_s01p01t02_2_5sON_15sOFF_spots_extended.h5	20240621s01p01t02	20240621s01p01	6	3	n	42.8219	36.4619	20.8159	106.905	1.85445	1.97859	3.0709	4.5	0.97436	0.833488	2.87644	-0.425908	0.0671722	14.8871	0.148068	0.285447	0.394417	0.651301
20240621_s01p01t02_2_5sON_15sOFF_spots_extended.h5	20240621s01p01t02	20240621s01p01	6	4	n	44.1385	31.2096	25.1041	781.001	1.36847	1.67298	166.127	4.5	0.982303	0.886564	1.66026	-1.08073	0.0376147	26.5853	0.650944	0.402185	0.847102	5.54029
20240621_s01p01t02_2_5sON_15sOFF_spots_extended.h5	20240621s01p01t02	20240621s01p01	6	5	n	44.8507	47.5583	11.7794	78.9085	2.44093	2.30918	1.14746	4.5	0.969244	0.923926	3.56147	-0.118305	0.0794071	12.5933	0.0332181	0.123842	0.269385	0.36871
20240621_s01p01t02_2_5sON_15sOFF_spots_extended.h5	20240621s01p01t02	20240621s01p01	6	6	n	45.8525	41.1476	35.0485	1e+06	4.71437	5.89814	5.37726e+08	4.5	0.979976	0.50335	1.16857	-1.00031	0.0254853	39.2383	0.856012	0.425887	0.999814	5373.19
20240621_s01p01t02_2_5sON_15sOFF_spots_extended.h5	20240621s01p01t02	20240621s01p01	6	7	n	47.0834	26.5812	24.6896	152.122	1.59742	2.0672	10.0111	4.5	0.951096	0.84997	3.26737	-0.928074	0.0693953	14.4102	0.284043	0.464419	0.557864	1.26175
20240621_s01p01t02_2_5sON_15sOFF_spots_extended.h5	20240621s01p01t02	20240621s01p01	6	8	n	51.4905	23.1627	19.0945	17.007	1.80518	2.22894	0.18839	4.5	0.991214	0.982945	15.8708	-1.40228	0.308228	3.24435	0.0883557	0.412182	0.139762	0.162469
20240621_s01p01t02_2_5sON_15sOFF_spots_extended.h5	20240621s01p01t02	20240621s01p01	6	9	n	56.0264	35.9785	36.1005	259.494	4.04487	5.38536	39.7799	4.5	0.949909	0.522527	2.75851	-0.75726	0.0492359	20.3104	0.274517	0.501696	0.613107	1.58469
20240621_s01p01t02_2_5sON_15sOFF_spots_extended.h5	20240621s01p01t02	20240621s01p01	6	10	n	64.7748	21.3776	31.0953	17.0324	2.96919	4.38031	0.31713	4.5	0.994949	0.979631	20.3666	-1.89077	0.314422	3.18043	0.0928368	0.727286	0.144588	0.169027
20240621_s01p01t02_2_5sON_15sOFF_spots_extended.h5	20240621s01p01t02	20240621s01p01	6	11	n	73.9618	33.5787	61.8674	113.334	6.3734	9.71598	10.7709	4.5	0.978464	0.747876	5.38581	-1.40636	0.0728188	13.7327	0.261123	0.92123	0.406465	0.684822
20240621_s01p01t02_2_5sON_15sOFF_spots_extended.h5	20240621s01p01t02	20240621s01p01	6	12	n	83.6819	80.2513	26.5308	198.739	9.03258	8.41405	9.93147	4.5	0.871162	0.56856	2.67354	-0.264729	0.0319488	31.3001	0.099018	0.165298	0.354973	0.550322
20240621_s01p01t02_2_5sON_15sOFF_spots_extended.h5	20240621s01p01t02	20240621s01p01	6	13	n	84.6727	327.626	5.36813	1e+06	133.654	0	1.72785e+08	4.5	0.985413	-0.614954	0.299484	-0.232477	0.00353696	282.729	0.77626	0.00819246	0.998528	678.28
20240621_s01p01t02_2_5sON_15sOFF_spots_extended.h5	20240621s01p01t02	20240621s01p01	6	14	n	89.1214	60.6821	62.288	90.9852	5.03295	6.75464	2.12995	4.5	0.98052	0.868263	6.0005	-1.0145	0.0673295	14.8523	0.169069	0.513232	0.247576	0.329038
20240621_s01p01t02_2_5sON_15sOFF_spots_extended.h5	20240621s01p01t02	20240621s01p01	5	2	n	36.3128	13.9485	16.7103	148.775	0.718783	1.01287	14.8077	4.5	0.94141	0.895208	3.53269	-2.06795	0.0972848	10.2791	0.585376	0.598999	0.698325	2.31483
20240621_s01p01t02_2_5sON_15sOFF_spots_extended.h5	20240621s01p01t02	20240621s01p01	5	3	n	37.5132	14.1738	22.41	53.7939	1.3988	2.09342	3.25704	4.5	0.959272	0.828364	5.43124	-1.96259	0.144782	6.90693	0.361353	0.790543	0.442718	0.794425
20240621_s01p01t02_2_5sON_15sOFF_spots_extended.h5	20240621s01p01t02	20240621s01p01	5	4	n	37.8318	49.4208	0.506464	999902	2.57876	0	1.46483e+08	4.5	0.845876	0.592581	0.825725	0.222436	0.0218262	45.8165	-0.269382	0.005124	0.999778	4496.1
20240621_s01p01t02_2_5sON_15sOFF_spots_extended.h5	20240621s01p01t02	20240621s01p01	5	5	n	38.4094	24.0679	38.5852	492.536	3.76501	5.64643	253.071	4.5	0.842815	0.783844	1.73919	-0.972877	0.0452802	22.0847	0.559387	0.80159	0.810355	4.27302
20240621_s01p01t02_2_5sON_15sOFF_spots_extended.h5	20240621s01p01t02	20240621s01p01	5	6	n	38.6311	26.6283	0.571246	321.305	1.76262	1.69613e+07	34.2587	4.5	0.868325	0.517168	2.08609	-0.374277	0.0540004	18.5184	0.179415	0.0107263	0.728365	2.6814
20240621_s01p01t02_2_5sON_15sOFF_spots_extended.h5	20240621s01p01t02	20240621s01p01	5	7	n	39.1261	24.6648	32.6481	1e+06	2.62623	3.79755	7.55422e+08	4.5	0.88013	0.767682	1.70031	-0.865686	0.0434573	23.0111	0.509134	0.661836	0.999885	8708.91
20240621_s01p01t02_2_5sON_15sOFF_spots_extended.h5	20240621s01p01t02	20240621s01p01	5	8	n	40.0067	34.9075	0.934214	73.154	2.11658	515969	1.45275	4.5	0.92521	0.464574	3.57824	0.638828	0.0894409	11.1806	-0.178532	0.0133813	0.317732	0.465701
20240621_s01p01t02_2_5sON_15sOFF_spots_extended.h5	20240621s01p01t02	20240621s01p01	5	9	n	41.1369	17.7436	16.4329	139.445	1.04278	1.34795	12.3284	4.5	0.9536	0.799032	3.50059	-1.87532	0.0850961	11.7514	0.535716	0.463065	0.634084	1.73287
20240621_s01p01t02_2_5sON_15sOFF_spots_extended.h5	20240621s01p01t02	20240621s01p01	5	10	n	41.7094	62.1603	0.81909	1e+06	12.2673	0	4.40563e+08	4.5	0.973133	-0.280091	0.643129	-1.14501	0.0154193	64.8539	1.78037	0.00658853	0.99972	3574.98
20240621_s01p01t02_2_5sON_15sOFF_spots_extended.h5	20240621s01p01t02	20240621s01p01	5	11	n	42.0101	48.937	0.629955	293.364	4.30149	0	21.4503	4.5	0.754969	-0.223777	1.6061	0.612334	0.0382314	26.1565	-0.381255	0.00643638	0.571213	1.33216
20240621_s01p01t02_2_5sON_15sOFF_spots_extended.h5	20240621s01p01t02	20240621s01p01	5	12	n	42.6665	29.9492	25.0473	1e+06	2.8016	3.47925	6.04045e+08	4.5	0.954682	0.489397	1.52431	-1.17523	0.0357261	27.9907	0.77099	0.418163	0.999865	7385.81
20240621_s01p01t02_2_5sON_15sOFF_spots_extended.h5	20240621s01p01t02	20240621s01p01	5	13	n	42.7475	44.0796	0.640921	1e+06	4.511	0	3.22162e+08	4.5	0.957794	0.0784018	1.06706	-0.700631	0.0249619	40.0611	0.656601	0.00727004	0.999802	5041.38
20240621_s01p01t02_2_5sON_15sOFF_spots_extended.h5	20240621s01p01t02	20240621s01p01	5	14	n	43.2546	108.156	0.622131	1e+06	90.0183	0	1.06786e+09	4.5	0.985318	-1.41065	0.275294	-1.95304	0.00636449	157.122	7.09437	0.00287609	0.999514	2054.65
20240621_s01p01t02_2_5sON_15sOFF_spots_extended.h5	20240621s01p01t02	20240621s01p01	0	2	n	58.7322	25.4915	45.679	138.21	3.25729	4.95263	14.4446	4.5	0.96541	0.895048	4.29108	-1.5674	0.0730617	13.6871	0.365269	0.895963	0.525403	1.10705
20240621_s01p01t02_2_5sON_15sOFF_spots_extended.h5	20240621s01p01t02	20240621s01p01	0	3	n	61.1042	50.4142	35.8549	46.775	12.4394	14.461	2.08182	4.5	0.968089	0.804326	7.55282	-0.470401	0.123606	8.09024	0.0622814	0.355604	0.170684	0.205813
20240621_s01p01t02_2_5sON_15sOFF_spots_extended.h5	20240621s01p01t02	20240621s01p01	0	4	n	64.6823	36.0529	49.7823	1277.53	4.22326	6.16492	912.483	4.5	0.957173	0.474552	2.21103	-1.14873	0.0341829	29.2544	0.519548	0.690406	0.883339	7.57183
20240621_s01p01t02_2_5sON_15sOFF_spots_extended.h5	20240621s01p01t02	20240621s01p01	0	5	n	66.4282	50.6937	27.9436	1e+06	2.93404	3.09134	2.19319e+08	4.5	0.98078	0.747868	1.41787	-0.740021	0.0213443	46.8508	0.521926	0.275612	0.999772	4382.38
20240621_s01p01t02_2_5sON_15sOFF_spots_extended.h5	20240621s01p01t02	20240621s01p01	0	6	n	70.5052	24.1316	29.5909	202.668	1.9078	2.70572	24.1895	4.5	0.988325	0.825256	4.25336	-2.24706	0.060327	16.5763	0.528303	0.613116	0.645235	1.81876
20240621_s01p01t02_2_5sON_15sOFF_spots_extended.h5	20240621s01p01t02	20240621s01p01	0	7	n	74.9574	37.1976	24.9015	82.507	2.67042	3.02928	2.55188	4.5	0.978323	0.828104	5.97932	-1.0233	0.0797696	12.5361	0.171139	0.334719	0.329899	0.492312
20240621_s01p01t02_2_5sON_15sOFF_spots_extended.h5	20240621s01p01t02	20240621s01p01	0	8	n	76.9508	52.0494	84.0037	308.277	13.6535	20.4963	76.6052	4.5	0.834313	0.0413839	2.98458	-0.767654	0.0387856	25.7828	0.257206	0.806962	0.552611	1.23519
20240621_s01p01t02_2_5sON_15sOFF_spots_extended.h5	20240621s01p01t02	20240621s01p01	0	9	n	79.0174	1e+06	3379.26	1e+06	3.69502e+09	0	5.12747e+08	4.5	0.994637	-2.59176	-0.0758072	-0.776203	-0.000959373	-1042.35	-10.2392	0.00168963	0.181818	0.222222
20240621_s01p01t02_2_5sON_15sOFF_spots_extended.h5	20240621s01p01t02	20240621s01p01	0	10	n	82.8869	55.3341	41.1627	109.983	5.41481	6.41155	4.15768	4.5	0.966409	0.889603	5.05918	-0.397321	0.0610372	16.3835	0.0785345	0.371947	0.305868	0.440648
20240621_s01p01t02_2_5sON_15sOFF_spots_extended.h5	20240621s01p01t02	20240621s01p01	0	11	n	100.014	8.94184	119.009	23.7572	56.4148	261.164	11.6092	4.5	0.994285	0.90657	22.8411	-1.50443	0.228379	4.37869	0.065865	6.65461	0.144846	0.16938
20240621_s01p01t02_2_5sON_15sOFF_spots_extended.h5	20240621s01p01t02	20240621s01p01	0	12	n	124.273	64.6948	66.3426	3639.21	6.81708	9.14602	4061.48	4.5	0.978462	0.856405	2.33971	-1.16401	0.0188272	53.1146	0.497502	0.512736	0.925066	12.3452
20240621_s01p01t02_2_5sON_15sOFF_spots_extended.h5	20240621s01p01t02	20240621s01p01	0	13	n	126.156	145.227	2.60982	1e+06	14.8067	0	9.74195e+07	4.5	0.966995	0.748729	0.959102	-0.0243428	0.0076025	131.536	0.0253808	0.00898534	0.999347	1530.17
20240621_s01p01t02_2_5sON_15sOFF_spots_extended.h5	20240621s01p01t02	20240621s01p01	0	14	n	130.88	122.922	49.3644	1e+06	14.5326	13.9631	1.77905e+08	4.5	0.973342	0.192671	1.24258	-0.956953	0.00949402	105.329	0.770133	0.200795	0.999447	1807.8
20240621_s01p01t02_2_5sON_15sOFF_spots_extended.h5	20240621s01p01t02	20240621s01p01	3	2	n	36.7297	20.9794	23.1433	55.763	2.54471	3.49817	3.33075	4.5	0.949854	0.780873	4.62263	-1.18161	0.125855	7.94564	0.255614	0.551572	0.367356	0.580669
20240621_s01p01t02_2_5sON_15sOFF_spots_extended.h5	20240621s01p01t02	20240621s01p01	3	3	n	38.0578	17.8432	17.931	95.1661	0.825751	1.1	4.43957	4.5	0.984055	0.844031	3.90177	-1.61188	0.102522	9.75399	0.413115	0.502462	0.539543	1.17176
20240621_s01p01t02_2_5sON_15sOFF_spots_extended.h5	20240621s01p01t02	20240621s01p01	3	4	n	39.2495	29.7072	32.3226	52.244	1.77364	2.42741	1.01967	4.5	0.984427	0.956281	4.78895	-0.73158	0.122013	8.19586	0.152764	0.544019	0.277748	0.384558
20240621_s01p01t02_2_5sON_15sOFF_spots_extended.h5	20240621s01p01t02	20240621s01p01	3	5	n	40.7541	27.8369	21.1801	1e+06	1.74288	2.08286	4.36931e+08	4.5	0.989711	0.680016	1.42738	-1.43753	0.0350243	28.5516	1.00711	0.380432	0.999874	7961.46
20240621_s01p01t02_2_5sON_15sOFF_spots_extended.h5	20240621s01p01t02	20240621s01p01	3	6	n	42.0766	27.7371	15.8146	25.419	2.64206	2.8176	0.427394	4.5	0.991031	0.910533	8.9964	-0.176665	0.21381	4.67705	0.0196373	0.285081	0.169141	0.203574
20240621_s01p01t02_2_5sON_15sOFF_spots_extended.h5	20240621s01p01t02	20240621s01p01	3	7	n	44.8262	18.3526	99.5866	22.7657	12.5171	18.3195	1.17111	4.5	0.995628	0.966359	10.4187	-0.98305	0.232424	4.30249	0.0943548	2.71314	0.134478	0.155373
20240621_s01p01t02_2_5sON_15sOFF_spots_extended.h5	20240621s01p01t02	20240621s01p01	3	8	n	50.1958	17.5921	46.4479	15.6273	8.93408	13.6629	0.80935	4.5	0.987829	0.9399	17.3827	-1.48991	0.346297	2.88769	0.0857123	1.32014	0.139043	0.161498
20240621_s01p01t02_2_5sON_15sOFF_spots_extended.h5	20240621s01p01t02	20240621s01p01	3	9	n	58.2696	32.4569	41.2124	16.9294	5.43043	7.77258	0.262481	4.5	0.994356	0.987399	17.5818	-0.813785	0.301733	3.31419	0.0462855	0.634879	0.101173	0.112561
20240621_s01p01t02_2_5sON_15sOFF_spots_extended.h5	20240621s01p01t02	20240621s01p01	3	10	n	65.8341	41.3817	26.7997	77.9407	2.36136	2.64356	1.62534	4.5	0.982412	0.965631	5.51099	-0.622699	0.0837104	11.9459	0.112992	0.323811	0.294853	0.418145
20240621_s01p01t02_2_5sON_15sOFF_spots_extended.h5	20240621s01p01t02	20240621s01p01	3	11	n	69.2419	26.2432	50.5385	2245.44	3.1071	4.75321	3282.57	4.5	0.971839	0.644455	2.76568	-1.48005	0.0399423	25.0361	0.535149	0.962889	0.944983	17.1763
20240621_s01p01t02_2_5sON_15sOFF_spots_extended.h5	20240621s01p01t02	20240621s01p01	3	12	n	74.0273	35.9867	35.5006	73.5481	2.54608	3.36928	2.01658	4.5	0.981826	0.92506	6.72887	-1.13724	0.0908971	11.0015	0.169009	0.493246	0.310071	0.449424
20240621_s01p01t02_2_5sON_15sOFF_spots_extended.h5	20240621s01p01t02	20240621s01p01	3	13	n	77.9001	65.7936	37.1524	188.541	6.53723	6.94719	10.3325	4.5	0.977538	0.811016	3.21109	-0.204725	0.0412206	24.2597	0.0637556	0.28234	0.388974	0.63659
20240621_s01p01t02_2_5sON_15sOFF_spots_extended.h5	20240621s01p01t02	20240621s01p01	3	14	n	79.2596	48.8473	165.549	727.485	11.058	16.3403	227.836	4.5	0.970992	0.552309	1.83787	-0.915692	0.0231879	43.1259	0.498236	1.69456	0.708652	2.43232
20240621_s01p01t02_2_5sON_15sOFF_spots_extended.h5	20240621s01p01t02	20240621s01p01	8	2	n	31.7689	16.5878	14.3299	80.2967	0.523047	0.658055	2.36408	4.5	0.984376	0.951302	3.60344	-1.19464	0.113427	8.81626	0.331528	0.431942	0.51687	1.06983
20240621_s01p01t02_2_5sON_15sOFF_spots_extended.h5	20240621s01p01t02	20240621s01p01	8	3	n	32.7593	21.1599	17.2229	30.175	1.73511	2.13141	0.683581	4.5	0.991407	0.953329	6.57401	-0.759129	0.200676	4.98314	0.115474	0.40697	0.239914	0.31564
20240621_s01p01t02_2_5sON_15sOFF_spots_extended.h5	20240621s01p01t02	20240621s01p01	8	4	n	33.9693	20.2903	40.9087	28.1528	6.73418	10.3303	1.81574	4.5	0.987335	0.884047	7.3096	-0.819462	0.215182	4.64722	0.112108	1.00808	0.215836	0.275243
20240621_s01p01t02_2_5sON_15sOFF_spots_extended.h5	20240621s01p01t02	20240621s01p01	8	5	n	34.9611	41.9752	12.9208	1e+06	6.9803	6.47366	7.01662e+08	4.5	0.996208	-0.314371	0.991065	-1.14309	0.0283476	35.2763	1.1534	0.15391	0.999811	5294.13
20240621_s01p01t02_2_5sON_15sOFF_spots_extended.h5	20240621s01p01t02	20240621s01p01	8	6	n	35.1723	31.8644	16.6604	1e+06	2.96641	3.06906	5.58549e+08	4.5	0.995463	0.407827	1.23864	-1.05273	0.0352163	28.3959	0.849908	0.261427	0.999857	6972.73
20240621_s01p01t02_2_5sON_15sOFF_spots_extended.h5	20240621s01p01t02	20240621s01p01	8	7	n	36.5319	25.4069	13.121	18.4744	3.58619	3.69497	0.362043	4.5	0.986957	0.889395	10.1562	-0.120462	0.278009	3.59701	0.011861	0.258218	0.139089	0.16156
20240621_s01p01t02_2_5sON_15sOFF_spots_extended.h5	20240621s01p01t02	20240621s01p01	8	8	n	38.2473	55.2486	0.970533	42.8899	9.47366	0	0.792252	4.5	0.950004	0.730405	4.39015	-0.116313	0.114783	8.71207	0.026494	0.00878332	0.147131	0.172513
20240621_s01p01t02_2_5sON_15sOFF_spots_extended.h5	20240621s01p01t02	20240621s01p01	8	9	n	39.7673	18.2	16.552	447.913	1.31857	1.69263	153.224	4.5	0.989704	0.795085	2.44595	-1.7585	0.0615065	16.2584	0.718944	0.454727	0.844484	5.43022
20240621_s01p01t02_2_5sON_15sOFF_spots_extended.h5	20240621s01p01t02	20240621s01p01	8	10	n	39.7614	55.0289	23.4545	1e+06	5.5752	5.43168	3.43489e+08	4.5	0.993266	0.161478	0.805649	-0.645861	0.0202621	49.3532	0.801666	0.21311	0.999752	4038.17
20240621_s01p01t02_2_5sON_15sOFF_spots_extended.h5	20240621s01p01t02	20240621s01p01	8	11	n	40.7336	15.8385	41.4138	118.006	2.30666	3.53014	14.8146	4.5	0.972771	0.905876	3.86099	-1.59972	0.0947864	10.55	0.41433	1.30738	0.576182	1.3595
20240621_s01p01t02_2_5sON_15sOFF_spots_extended.h5	20240621s01p01t02	20240621s01p01	8	12	n	41.916	83.1898	1.97223	1e+06	25.5131	4.71693e+07	5.83325e+08	4.5	0.995854	-0.938578	0.54566	-1.39855	0.0130179	76.8171	2.56304	0.0118538	0.999626	2671.27
20240621_s01p01t02_2_5sON_15sOFF_spots_extended.h5	20240621s01p01t02	20240621s01p01	8	13	n	43.0612	16.1041	26.7761	109.959	0.965197	1.4549	7.08371	4.5	0.990497	0.953081	4.37853	-1.61263	0.101682	9.83462	0.368305	0.831344	0.586095	1.41601
20240621_s01p01t02_2_5sON_15sOFF_spots_extended.h5	20240621s01p01t02	20240621s01p01	8	14	n	46.8133	40.167	0.559229	14.24	5.437	0	0.0948237	4.5	0.9841	0.978973	15.4964	-0.250236	0.331024	3.02093	0.0161481	0.00696131	0.0730287	0.078782
20240621_s02p01t01_2_5sON_15sOFF_spots_extended.h5	20240621s02p01t01	20240621s02p01	0	1	n	43.0331	27.6947	36.1877	86.5287	1.03839	1.49684	1.78235	4.5	0.984764	0.957724	3.79331	-1.0954	0.0881487	11.3445	0.288771	0.653332	0.40196	0.67213
20240621_s02p01t01_2_5sON_15sOFF_spots_extended.h5	20240621s02p01t01	20240621s02p01	0	2	n	43.7193	47.3791	41.0636	219.844	3.6857	4.64304	15.3021	4.5	0.956017	0.776401	1.8049	-0.586066	0.0412839	24.2225	0.324707	0.433352	0.506271	1.0254
20240621_s02p01t01_2_5sON_15sOFF_spots_extended.h5	20240621s02p01t01	20240621s02p01	0	3	n	44.5643	39.2304	63.231	92.1773	2.43394	3.65307	2.15068	4.5	0.988858	0.95774	3.20148	-0.791548	0.0718394	13.9199	0.247245	0.805894	0.328919	0.490133
20240621_s02p01t01_2_5sON_15sOFF_spots_extended.h5	20240621s02p01t01	20240621s02p01	0	4	n	45.8676	21.0096	41.1206	117.849	1.26624	1.93916	5.68978	4.5	0.993948	0.950454	3.67542	-1.58583	0.0801311	12.4795	0.43147	0.978614	0.52862	1.12143
20240621_s02p01t01_2_5sON_15sOFF_spots_extended.h5	20240621s02p01t01	20240621s02p01	0	5	n	47.106	31.3748	37.0058	71.2011	1.15614	1.62195	1.0833	4.5	0.988474	0.980155	4.37768	-1.01796	0.0929324	10.7605	0.232533	0.589739	0.330295	0.493195
20240621_s02p01t01_2_5sON_15sOFF_spots_extended.h5	20240621s02p01t01	20240621s02p01	0	6	n	48.6894	33.7153	63.4746	36.6958	7.91955	12.0949	1.37334	4.5	0.99371	0.903684	7.52256	-0.953178	0.154501	6.47245	0.126709	0.941332	0.180133	0.21971
20240621_s02p01t01_2_5sON_15sOFF_spots_extended.h5	20240621s02p01t01	20240621s02p01	0	7	n	51.7682	24.5884	48.1982	52.9178	2.35774	3.61108	1.55804	4.5	0.990141	0.971782	6.38809	-1.46251	0.123398	8.10386	0.228943	0.980101	0.300747	0.430098
20240621_s02p01t01_2_5sON_15sOFF_spots_extended.h5	20240621s02p01t01	20240621s02p01	0	8	n	55.6617	29.6318	21.9441	30.8592	4.50051	5.31915	0.948749	4.5	0.985773	0.834308	9.59531	-1.15508	0.172386	5.80093	0.12038	0.370279	0.187584	0.230896
20240621_s02p01t01_2_5sON_15sOFF_spots_extended.h5	20240621s02p01t01	20240621s02p01	0	9	n	58.0771	35.6514	51.3563	99.4918	2.17414	3.2014	2.86128	4.5	0.984948	0.919672	4.29348	-1.185	0.0739272	13.5268	0.276	0.720256	0.372204	0.592874
20240621_s02p01t01_2_5sON_15sOFF_spots_extended.h5	20240621s02p01t01	20240621s02p01	0	10	n	62.1171	26.5939	96.4461	28.8092	12.5748	18.3409	1.29045	4.5	0.99064	0.968352	11.5529	-1.31754	0.185985	5.37677	0.114044	1.81331	0.146121	0.171127
20240621_s02p01t01_2_5sON_15sOFF_spots_extended.h5	20240621s02p01t01	20240621s02p01	0	11	n	69.0878	39.8718	26.8941	46.4481	3.81197	4.33739	1.005	4.5	0.99526	0.923294	8.12086	-0.982713	0.117544	8.50745	0.121011	0.337257	0.205433	0.258547
20240621_s02p01t01_2_5sON_15sOFF_spots_extended.h5	20240621s02p01t01	20240621s02p01	0	12	n	74.5329	45.0297	64.5079	54.1036	2.65196	3.90074	0.648535	4.5	0.995142	0.990674	7.76936	-1.24172	0.104241	9.59318	0.159823	0.716282	0.203479	0.25546
20240621_s02p01t01_2_5sON_15sOFF_spots_extended.h5	20240621s02p01t01	20240621s02p01	0	13	n	79.6628	82.1554	59.5332	188.079	4.05967	4.75564	4.13633	4.5	0.990631	0.884373	2.85217	-0.609567	0.0358031	27.9306	0.21372	0.36232	0.336743	0.507712
20240621_s02p01t01_2_5sON_15sOFF_spots_extended.h5	20240621s02p01t01	20240621s02p01	0	14	n	81.7123	45.4888	243.922	99.786	48.5132	70.6371	14.3441	4.5	0.98824	0.812473	4.80111	-1.02319	0.0587563	17.0195	0.213115	2.68112	0.216828	0.276859
20240621_s02p01t01_2_5sON_15sOFF_spots_extended.h5	20240621s02p01t01	20240621s02p01	1	4	n	43.0951	42.303	33.9641	73.9413	3.25575	3.97721	1.92843	4.5	0.978001	0.885256	3.53635	-0.888327	0.0820592	12.1863	0.251199	0.401439	0.279016	0.386992
20240621_s02p01t01_2_5sON_15sOFF_spots_extended.h5	20240621s02p01t01	20240621s02p01	1	5	n	43.8356	39.6118	48.2281	116.796	2.45741	3.47845	3.84927	4.5	0.977423	0.927173	2.79792	-0.727232	0.0638276	15.6672	0.259918	0.60876	0.389858	0.638963
20240621_s02p01t01_2_5sON_15sOFF_spots_extended.h5	20240621s02p01t01	20240621s02p01	1	6	n	46.567	28.1827	17.7557	20.642	4.47039	4.95074	0.464779	4.5	0.994342	0.918616	11.2748	-1.08991	0.242121	4.13017	0.0966672	0.31501	0.139884	0.162634
20240621_s02p01t01_2_5sON_15sOFF_spots_extended.h5	20240621s02p01t01	20240621s02p01	1	7	n	49.8849	23.9105	63.0584	25.1662	2.35699	3.60486	0.300029	4.5	0.997968	0.994322	10.5316	-1.33161	0.211117	4.7367	0.12644	1.31864	0.160674	0.191433
20240621_s02p01t01_2_5sON_15sOFF_spots_extended.h5	20240621s02p01t01	20240621s02p01	1	8	n	52.707	53.0435	50.1866	148.2	2.28698	2.98023	3.4074	4.5	0.973386	0.965259	2.5831	-0.688357	0.0490086	20.4046	0.266485	0.473071	0.381011	0.615537
20240621_s02p01t01_2_5sON_15sOFF_spots_extended.h5	20240621s02p01t01	20240621s02p01	1	9	n	53.7557	76.1697	78.3631	107.425	7.35123	9.87373	2.7513	4.5	0.984602	0.943068	2.87779	-0.340872	0.0535347	18.6795	0.118449	0.514398	0.236326	0.309459
20240621_s02p01t01_2_5sON_15sOFF_spots_extended.h5	20240621s02p01t01	20240621s02p01	1	10	n	55.8635	20.0181	132.581	31.1255	35.5534	60.8482	4.40023	4.5	0.994922	0.873884	9.80322	-0.997532	0.175485	5.69848	0.101756	3.31154	0.145576	0.170379
20240621_s02p01t01_2_5sON_15sOFF_spots_extended.h5	20240621s02p01t01	20240621s02p01	1	11	n	59.9963	43.0423	53.2187	317.056	3.0907	4.39314	30.0647	4.5	0.97156	0.882646	2.27651	-0.879372	0.0379441	26.3545	0.386281	0.618214	0.614484	1.59393
20240621_s02p01t01_2_5sON_15sOFF_spots_extended.h5	20240621s02p01t01	20240621s02p01	1	12	n	61.0916	49.3077	147.319	62.9247	21.2882	32.1214	3.59329	4.5	0.993526	0.881678	5.54408	-0.703029	0.0907503	11.0192	0.126807	1.49387	0.180799	0.220702
20240621_s02p01t01_2_5sON_15sOFF_spots_extended.h5	20240621s02p01t01	20240621s02p01	1	13	n	64.3589	38.2096	76.6735	101.793	3.24034	4.9695	3.23109	4.5	0.985373	0.949695	4.43234	-1.10422	0.0688692	14.5203	0.249128	1.00333	0.346042	0.52915
20240621_s02p01t01_2_5sON_15sOFF_spots_extended.h5	20240621s02p01t01	20240621s02p01	1	14	n	67.5227	34.7507	113.643	60.6159	16.0058	23.8062	4.66841	4.5	0.991482	0.90947	6.78518	-0.959403	0.100487	9.95149	0.141397	1.63511	0.224638	0.28972
20240621_s02p01t01_2_5sON_15sOFF_spots_extended.h5	20240621s02p01t01	20240621s02p01	3	8	n	43.1484	49.0849	40.6347	55.1402	2.6145	3.23374	0.638515	4.5	0.989688	0.979352	4.3326	-0.510937	0.100412	9.95901	0.117929	0.413923	0.19907	0.248549
20240621_s02p01t01_2_5sON_15sOFF_spots_extended.h5	20240621s02p01t01	20240621s02p01	3	9	n	45.7856	3.63521	56.9428	23.2068	11.2791	65.3221	11.7453	4.5	0.993703	0.948916	11.9376	-1.94903	0.260728	3.83541	0.163268	7.83212	0.261573	0.354231
20240621_s02p01t01_2_5sON_15sOFF_spots_extended.h5	20240621s02p01t01	20240621s02p01	3	10	n	51.6468	21.1567	17.4874	28.9171	2.09522	2.58985	0.757582	4.5	0.98839	0.885936	10.1508	-1.52241	0.196543	5.08794	0.149979	0.413283	0.2322	0.302422
20240621_s02p01t01_2_5sON_15sOFF_spots_extended.h5	20240621s02p01t01	20240621s02p01	3	11	n	53.9231	28.8036	39.4265	121.547	0.929558	1.35436	2.8585	4.5	0.988311	0.95538	3.84019	-1.39038	0.071216	14.0418	0.362059	0.684404	0.474439	0.902727
20240621_s02p01t01_2_5sON_15sOFF_spots_extended.h5	20240621s02p01t01	20240621s02p01	3	12	n	55.0985	30.9427	46.5508	136.46	1.78396	2.64809	5.74753	4.5	0.973493	0.895521	3.53716	-1.36691	0.0641971	15.577	0.386443	0.752209	0.482079	0.930798
20240621_s02p01t01_2_5sON_15sOFF_spots_extended.h5	20240621s02p01t01	20240621s02p01	3	13	n	57.4745	0.5	41.925	73.5901	8.18488	326.706	1009.21	4.5	0.998926	0.990761	9.44821	-0.906645	0.16439	6.08311	0.0959595	41.925	0.630862	1.70901
20240614_s02p02t01_2_5sON_15sOFF_spots_extended.h5	20240614s02p02t01	20240614s02p02	0	2	y	42.6327	30.4015	64.781	217.651	1.95377	3.00344	13.5065	4.5	0.982579	0.968274	2.05608	-1.00351	0.0482277	20.735	0.48807	1.06542	0.583057	1.39841
20240614_s02p02t01_2_5sON_15sOFF_spots_extended.h5	20240614s02p02t01	20240614s02p02	0	3	y	42.915	28.0029	61.5294	595.391	2.0472	3.14893	122.152	4.5	0.984747	0.971525	1.59416	-1.23897	0.0371469	26.9201	0.777191	1.09863	0.804511	4.11538
20240614_s02p02t01_2_5sON_15sOFF_spots_extended.h5	20240614s02p02t01	20240614s02p02	0	4	y	42.9336	41.5553	70.6449	161.314	3.51931	5.31983	8.24686	4.5	0.974409	0.960631	2.07267	-0.761896	0.0482761	20.7142	0.367592	0.850011	0.444913	0.801518
20240614_s02p02t01_2_5sON_15sOFF_spots_extended.h5	20240614s02p02t01	20240614s02p02	0	5	y	43.0213	32.2068	77.7501	486.39	3.84742	5.91263	108.05	4.5	0.974798	0.932251	1.42852	-1.05353	0.033205	30.116	0.737494	1.20704	0.739291	2.83569
20240614_s02p02t01_2_5sON_15sOFF_spots_extended.h5	20240614s02p02t01	20240614s02p02	0	6	y	43.2164	35.6928	62.6642	201.926	2.75152	4.17472	13.4453	4.5	0.97259	0.929218	2.00031	-0.949624	0.0462859	21.6049	0.474738	0.877828	0.537102	1.1603
20240614_s02p02t01_2_5sON_15sOFF_spots_extended.h5	20240614s02p02t01	20240614s02p02	0	7	y	43.3743	29.7887	80.9522	394.319	1.98794	3.03275	39.0678	4.5	0.985233	0.958243	1.62154	-1.00746	0.0373848	26.7489	0.6213	1.35877	0.704141	2.37999
20240614_s02p02t01_2_5sON_15sOFF_spots_extended.h5	20240614s02p02t01	20240614s02p02	0	8	y	43.6163	25.7595	74.1228	1493.19	0.975937	1.47981	350.824	4.5	0.98687	0.980821	1.45069	-1.11219	0.0332603	30.0658	0.766665	1.43875	0.910595	10.185
20240614_s02p02t01_2_5sON_15sOFF_spots_extended.h5	20240614s02p02t01	20240614s02p02	0	9	y	44.0329	29.414	99.1577	130.84	4.61766	6.83029	8.52755	4.5	0.990835	0.97714	2.5164	-1.06171	0.0571482	17.4984	0.421917	1.68555	0.421408	0.728333
20240614_s02p02t01_2_5sON_15sOFF_spots_extended.h5	20240614s02p02t01	20240614s02p02	0	10	y	44.8167	26.6477	48.2902	135.68	1.45718	2.21804	5.66082	4.5	0.988592	0.975969	2.96333	-1.30214	0.0661212	15.1237	0.439419	0.906087	0.509088	1.03703
20240614_s02p02t01_2_5sON_15sOFF_spots_extended.h5	20240614s02p02t01	20240614s02p02	0	11	y	45.346	27.5919	60.5617	155.983	2.33902	3.59775	9.87416	4.5	0.986275	0.96855	2.64211	-1.29384	0.0582655	17.1628	0.489699	1.09745	0.522577	1.09458
20240614_s02p02t01_2_5sON_15sOFF_spots_extended.h5	20240614s02p02t01	20240614s02p02	0	12	y	45.9833	31.7271	64.5436	97.8984	4.58262	7.03281	6.07445	4.5	0.983766	0.905463	3.24023	-1.24393	0.0704653	14.1914	0.383902	1.01717	0.379125	0.610629
20240614_s02p02t01_2_5sON_15sOFF_spots_extended.h5	20240614s02p02t01	20240614s02p02	0	13	y	46.6735	33.1652	66.1755	65.2348	2.44059	3.74184	1.33162	4.5	0.992445	0.984932	4.42332	-1.03837	0.0947715	10.5517	0.234749	0.997666	0.281235	0.391275
20240614_s02p02t01_2_5sON_15sOFF_spots_extended.h5	20240614s02p02t01	20240614s02p02	0	14	y	47.5718	25.1353	64.2433	172.491	2.11522	3.24205	11.7353	4.5	0.985048	0.968645	2.73244	-1.43257	0.0574382	17.41	0.524284	1.27795	0.55807	1.2628
20240618_s01p02t01_2_5sON_15sOFF_spots_extended.h5	20240618s01p02t01	20240618s01p02	0	1	n	60.5222	14.6953	19.1779	15.4674	1.76179	2.53885	0.343352	4.5	0.987187	0.902012	21.5958	-2.69586	0.356825	2.80249	0.124832	0.652521	0.184645	0.22646
20240618_s01p02t01_2_5sON_15sOFF_spots_extended.h5	20240618s01p02t01	20240618s01p02	0	2	n	84.3855	29.95	14.8069	12.3001	1.84384	1.87323	0.0591069	4.5	0.996975	0.983779	33.7481	-1.07946	0.399928	2.50045	0.0319858	0.247194	0.0836227	0.0912536
20240618_s01p02t01_2_5sON_15sOFF_spots_extended.h5	20240618s01p02t01	20240618s01p02	0	3	n	113.134	38.0573	12.0272	96.7022	3.77777	3.50745	4.33949	4.5	0.878385	0.655272	7.53389	-1.02169	0.0665929	15.0166	0.135612	0.158014	0.360883	0.564658
20240618_s01p02t01_2_5sON_15sOFF_spots_extended.h5	20240618s01p02t01	20240618s01p02	0	4	n	139.314	61.4688	37.8967	61.0102	6.00166	6.59095	1.14462	4.5	0.967105	0.826995	12.4638	-0.716541	0.0894654	11.1775	0.0574897	0.30826	0.180607	0.220415
20240523_s01p01t021_1_5sON_15sOFF_spots_extended.h5	20240523s01p01t02	20240523s01p01	2	2	n	59.9833	26.4659	18.0249	79.2868	2.70562	3.09055	4.71843	4.5	0.934846	0.764346	5.23533	-1.48562	0.0872798	11.4574	0.283768	0.340531	0.399341	0.664837
20240523_s01p01t021_1_5sON_15sOFF_spots_extended.h5	20240523s01p01t02	20240523s01p01	2	3	n	62.3866	24.5326	20.133	262.137	2.17697	2.68311	48.1288	4.5	0.945377	0.855907	3.25466	-1.96042	0.0521692	19.1684	0.602343	0.410332	0.702791	2.36463
20240523_s01p01t021_1_5sON_15sOFF_spots_extended.h5	20240523s01p01t02	20240523s01p01	2	4	n	62.6332	61.0426	29.5634	1e+06	7.15898	7.22678	3.64306e+08	4.5	0.986642	0.101755	1.04281	-1.44706	0.0166495	60.062	1.38765	0.242154	0.999725	3640.11
20240523_s01p01t021_1_5sON_15sOFF_spots_extended.h5	20240523s01p01t02	20240523s01p01	2	5	n	69.8812	23.1298	17.4527	18.8968	2.09343	2.49328	0.27151	4.5	0.99539	0.975621	19.1027	-1.94176	0.27336	3.65818	0.101648	0.377278	0.153322	0.181087
20240523_s01p01t021_1_5sON_15sOFF_spots_extended.h5	20240523s01p01t02	20240523s01p01	2	6	n	82.4539	56.529	43.2065	23.8777	25.8304	30.9265	0.895216	4.5	0.977881	0.854964	16.0995	-1.59554	0.195254	5.12153	0.0991051	0.382162	0.0855936	0.0936056
20240523_s01p01t021_1_5sON_15sOFF_spots_extended.h5	20240523s01p01t02	20240523s01p01	2	7	n	100.921	28.6399	24.4772	65.4504	2.64808	3.3174	2.67004	4.5	0.944885	0.896776	9.90944	-2.70993	0.0981903	10.1843	0.27347	0.427327	0.335644	0.505218
20240705_s02p01t03_2_5sON_15sOFF_spots_extended.h5	20240705s02p01t03	20240705s02p01	4	3	n	42.16	10.6076	6.31032	8.03624	1.72582	1.86966	0.191358	4.5	0.991723	0.927758	26.2739	-2.83786	0.623194	1.60464	0.108011	0.297443	0.144031	0.168266
20240705_s02p01t03_2_5sON_15sOFF_spots_extended.h5	20240705s02p01t03	20240705s02p01	4	4	n	48.1228	26.0288	51.5535	12.1559	7.67898	11.7683	0.237341	4.5	0.997567	0.988189	19.2256	-1.61579	0.39951	2.50306	0.0840436	0.990315	0.0851548	0.0930811
20240705_s02p01t03_2_5sON_15sOFF_spots_extended.h5	20240705s02p01t03	20240705s02p01	4	5	n	54.3796	15.208	23.0394	88.2549	0.815279	1.21167	4.53307	4.5	0.986473	0.963209	5.96171	-2.58105	0.109631	9.12148	0.432937	0.757475	0.55025	1.22346
20240705_s02p01t03_2_5sON_15sOFF_spots_extended.h5	20240705s02p01t03	20240705s02p01	4	6	n	60.3468	92.361	148.717	13.3702	56.8837	85.3636	0.190887	4.5	0.9992	0.993159	20.5843	-0.641	0.3411	2.9317	0.0311402	0.805087	0.0293169	0.0302024
20240705_s02p01t03_2_5sON_15sOFF_spots_extended.h5	20240705s02p01t03	20240705s02p01	4	7	n	76.6295	18.4015	40.906	22.5381	1.32618	2.04011	0.260405	4.5	0.997976	0.990881	18.8993	-2.72105	0.246632	4.05463	0.143976	1.11149	0.191087	0.236227
20240705_s02p01t03_2_5sON_15sOFF_spots_extended.h5	20240705s02p01t03	20240705s02p01	4	8	n	105.961	36.3907	19.7928	22.1542	10.1077	10.5994	0.718777	4.5	0.965025	0.873166	23.5878	-1.96918	0.222608	4.4922	0.0834828	0.271949	0.119138	0.135252
20240705_s02p01t03_2_5sON_15sOFF_spots_extended.h5	20240705s02p01t03	20240705s02p01	6	6	n	29.7669	12.2487	24.8035	23.0812	2.19821	3.37279	1.09005	4.5	0.990227	0.937397	7.62742	-2.08181	0.256238	3.90262	0.272938	1.01249	0.271865	0.373372
20240705_s02p01t03_2_5sON_15sOFF_spots_extended.h5	20240705s02p01t03	20240705s02p01	6	7	n	32.2312	9.79067	22.7342	10.2084	1.26879	1.95156	0.174887	4.5	0.995608	0.986969	17.0407	-2.28472	0.528703	1.89142	0.134074	1.16101	0.165511	0.198338
20240705_s02p01t03_2_5sON_15sOFF_spots_extended.h5	20240705s02p01t03	20240705s02p01	6	8	n	35.9808	18.1285	46.1751	8.51404	7.48384	11.473	0.194995	4.5	0.997025	0.9863	20.8151	-1.18283	0.578506	1.72859	0.0568253	1.27355	0.0796397	0.086531
20240621_s01p01t01_2_5sON_15sOFF_spots_extended.h5	20240621s01p01t01	20240621s01p01	5	2	y	35.0959	21.9371	59.1075	1e+06	2.77733	4.24011	6.51798e+08	4.5	0.99004	0.897312	1.4247	-1.0404	0.0405945	24.6339	0.730257	1.3472	0.999878	8223.28
20240621_s01p01t01_2_5sON_15sOFF_spots_extended.h5	20240621s01p01t01	20240621s01p01	5	3	y	35.2451	29.8144	42.4388	496.4	1.01446	1.49026	47.7719	4.5	0.97926	0.956195	1.48919	-0.778354	0.0422525	23.6673	0.522669	0.711717	0.779889	3.54317
20240621_s01p01t01_2_5sON_15sOFF_spots_extended.h5	20240621s01p01t01	20240621s01p01	5	4	y	35.3155	41.6472	40.5014	258.202	2.39798	3.15683	17.5189	4.5	0.972314	0.877592	1.52898	-0.517801	0.0432948	23.0975	0.338658	0.486244	0.577032	1.36425
20240621_s01p01t01_2_5sON_15sOFF_spots_extended.h5	20240621s01p01t01	20240621s01p01	5	5	y	35.5159	31.4788	42.3669	94.7267	2.9149	4.23101	4.5891	4.5	0.980095	0.840472	2.90859	-0.814119	0.0818954	12.2107	0.279902	0.672943	0.392135	0.645103
20240621_s01p01t01_2_5sON_15sOFF_spots_extended.h5	20240621s01p01t01	20240621s01p01	5	6	y	36.0337	36.067	49.586	42.566	4.32521	6.30782	1.03849	4.5	0.992462	0.970185	4.85772	-0.604181	0.13481	7.41782	0.124376	0.687415	0.201488	0.252329
20240621_s01p01t01_2_5sON_15sOFF_spots_extended.h5	20240621s01p01t01	20240621s01p01	5	7	y	36.554	25.0236	53.7635	308.924	1.88356	2.89609	38.4961	4.5	0.982637	0.938789	1.8978	-0.954848	0.0519177	19.2613	0.503134	1.07426	0.706366	2.4056
20240621_s01p01t01_2_5sON_15sOFF_spots_extended.h5	20240621s01p01t01	20240621s01p01	5	8	y	36.977	27.4524	35.784	174.97	1.44571	2.08276	10.3358	4.5	0.984461	0.90498	2.28811	-0.973263	0.0618792	16.1605	0.425357	0.651745	0.578324	1.37149
20240621_s01p01t01_2_5sON_15sOFF_spots_extended.h5	20240621s01p01t01	20240621s01p01	5	9	y	37.1017	29.073	31.5227	315.132	0.92069	1.25864	20.1244	4.5	0.983914	0.965521	1.83841	-0.783733	0.0495506	20.1814	0.42631	0.54213	0.703333	2.37078
20240621_s01p01t01_2_5sON_15sOFF_spots_extended.h5	20240621s01p01t01	20240621s01p01	5	10	y	37.0703	37.0286	22.8895	163.332	1.85262	2.03661	6.97927	4.5	0.977811	0.884526	2.11775	-0.485746	0.0571279	17.5046	0.229369	0.309079	0.494832	0.97954
20240621_s01p01t01_2_5sON_15sOFF_spots_extended.h5	20240621s01p01t01	20240621s01p01	5	11	y	37.3134	50.7352	26.5439	102.432	2.19146	2.26771	1.70777	4.5	0.990716	0.954496	2.34359	-0.265405	0.0628081	15.9215	0.113247	0.261592	0.309665	0.448572
20240621_s01p01t01_2_5sON_15sOFF_spots_extended.h5	20240621s01p01t01	20240621s01p01	5	12	y	37.358	43.2893	47.8667	298.028	2.30595	3.17231	20.237	4.5	0.987797	0.928205	1.46506	-0.517626	0.0392167	25.4993	0.353315	0.55287	0.600602	1.50377
20240621_s01p01t01_2_5sON_15sOFF_spots_extended.h5	20240621s01p01t01	20240621s01p01	5	13	y	37.5251	38.8239	31.6629	170.783	1.17006	1.43846	4.38581	4.5	0.985298	0.941141	1.99389	-0.590069	0.0531348	18.8201	0.295939	0.407775	0.493315	0.973614
20240621_s01p01t01_2_5sON_15sOFF_spots_extended.h5	20240621s01p01t01	20240621s01p01	5	14	y	37.7088	29.1601	48.7019	180.112	1.9782	2.9836	11.8515	4.5	0.993264	0.920334	2.23335	-0.895071	0.0592263	16.8844	0.400775	0.835078	0.561369	1.27982
20240621_s01p01t01_2_5sON_15sOFF_spots_extended.h5	20240621s01p01t01	20240621s01p01	0	2	y	33.3731	27.1253	32.4481	785.584	1.40598	1.98042	213.649	4.5	0.967694	0.925145	1.43331	-0.902299	0.0429479	23.284	0.629523	0.598115	0.862755	6.28626
20240621_s01p01t01_2_5sON_15sOFF_spots_extended.h5	20240621s01p01t01	20240621s01p01	0	3	y	33.4701	45.377	45.4843	317.838	2.34688	3.12351	21.7723	4.5	0.944657	0.913597	1.17442	-0.519312	0.0350887	28.4992	0.442185	0.501182	0.606153	1.53905
20240621_s01p01t01_2_5sON_15sOFF_spots_extended.h5	20240621s01p01t01	20240621s01p01	0	4	y	33.4958	82.3337	47.4167	186.002	5.61917	6.01455	5.52802	4.5	0.934663	0.864396	1.25978	-0.177348	0.0376101	26.5886	0.140777	0.287954	0.334144	0.501826
20240621_s01p01t01_2_5sON_15sOFF_spots_extended.h5	20240621s01p01t01	20240621s01p01	0	5	y	33.5394	59.89	51.9742	313.129	1.98041	2.49609	10.4379	4.5	0.947329	0.884276	1.05313	-0.298595	0.0313999	31.8472	0.28353	0.433914	0.536041	1.15536
20240621_s01p01t01_2_5sON_15sOFF_spots_extended.h5	20240621s01p01t01	20240621s01p01	0	6	y	33.4432	44.7396	67.389	1536.28	4.228	6.27737	825.358	4.5	0.961696	0.876048	0.8811	-0.369596	0.0263461	37.9562	0.419471	0.753124	0.87873	7.24606
20240621_s01p01t01_2_5sON_15sOFF_spots_extended.h5	20240621s01p01t01	20240621s01p01	0	7	y	33.3785	45.6043	75.6977	1e+06	5.0939	7.67652	3.8592e+08	4.5	0.980082	0.766723	0.768013	-0.502624	0.0230092	43.4608	0.654448	0.829941	0.99978	4548.95
20240621_s01p01t01_2_5sON_15sOFF_spots_extended.h5	20240621s01p01t01	20240621s01p01	0	8	y	33.5698	29.8129	45.6167	380.069	2.00273	2.98151	53.4818	4.5	0.980779	0.950823	1.53102	-0.695166	0.0456071	21.9264	0.454054	0.76505	0.728509	2.68337
20240621_s01p01t01_2_5sON_15sOFF_spots_extended.h5	20240621s01p01t01	20240621s01p01	0	9	y	34.1132	22.6876	35.5143	82.2539	1.13295	1.69291	2.41945	4.5	0.986606	0.958531	3.27633	-1.09214	0.0960427	10.412	0.333342	0.78268	0.431883	0.760201
20240621_s01p01t01_2_5sON_15sOFF_spots_extended.h5	20240621s01p01t01	20240621s01p01	0	10	y	34.7854	36.5701	25.354	48.2785	2.41366	2.77697	0.817637	4.5	0.991788	0.907859	4.1598	-0.355012	0.119585	8.36227	0.0853435	0.346649	0.22656	0.292925
20240621_s01p01t01_2_5sON_15sOFF_spots_extended.h5	20240621s01p01t01	20240621s01p01	0	11	y	35.1998	32.6957	30.7918	1e+06	2.5147	3.27127	4.49279e+08	4.5	0.972736	0.75503	1.19572	-0.914736	0.0339696	29.4381	0.765006	0.470885	0.999852	6739.51
20240621_s01p01t01_2_5sON_15sOFF_spots_extended.h5	20240621s01p01t01	20240621s01p01	0	12	y	35.2519	42.5426	40.1061	272.4	3.63717	4.73329	28.4761	4.5	0.911998	0.670393	1.50017	-0.5242	0.0425557	23.4986	0.349427	0.471364	0.585211	1.41086
20240621_s01p01t01_2_5sON_15sOFF_spots_extended.h5	20240621s01p01t01	20240621s01p01	0	13	y	35.4869	78.2579	43.3463	76.0193	8.30088	8.76067	1.50523	4.5	0.984569	0.935233	2.6346	-0.299349	0.0742416	13.4695	0.113622	0.276945	0.177497	0.215801
20240621_s01p01t01_2_5sON_15sOFF_spots_extended.h5	20240621s01p01t01	20240621s01p01	0	14	y	36.169	37.773	25.1513	53.7176	1.25975	1.42597	0.494791	4.5	0.99265	0.988076	3.96976	-0.469321	0.109756	9.11113	0.118224	0.332927	0.239925	0.315659
20240621_s01p01t01_2_5sON_15sOFF_spots_extended.h5	20240621s01p01t01	20240621s01p01	6	2	y	37.161	46.3957	56.913	256.222	3.06449	4.34663	16.7988	4.5	0.961268	0.824565	1.47461	-0.535065	0.0396816	25.2006	0.362852	0.613343	0.544609	1.19591
20240621_s01p01t01_2_5sON_15sOFF_spots_extended.h5	20240621s01p01t01	20240621s01p01	6	3	y	37.1685	115.48	15.9141	222.919	12.0331	18.9937	7.17815	4.5	0.949723	0.231302	1.11633	0.312419	0.0300344	33.2952	-0.279862	0.0689042	0.300196	0.428972
20240621_s01p01t01_2_5sON_15sOFF_spots_extended.h5	20240621s01p01t01	20240621s01p01	6	4	y	37.3344	44.4949	42.2024	173.381	1.74668	2.27826	5.0602	4.5	0.949902	0.927291	1.77827	-0.54962	0.0476309	20.9948	0.309075	0.474239	0.461899	0.858388
20240621_s01p01t01_2_5sON_15sOFF_spots_extended.h5	20240621s01p01t01	20240621s01p01	6	5	y	37.4377	31.7245	53.796	2032.52	1.91227	2.88972	1222.31	4.5	0.945455	0.915095	1.22582	-0.803754	0.0327428	30.5411	0.655689	0.847862	0.929751	13.2351
20240621_s01p01t01_2_5sON_15sOFF_spots_extended.h5	20240621s01p01t01	20240621s01p01	6	6	y	37.6741	26.4854	38.1068	427.51	1.50537	2.21613	66.3144	4.5	0.958545	0.837748	1.84673	-0.931025	0.0490186	20.4004	0.504147	0.719393	0.774256	3.42979
20240621_s01p01t01_2_5sON_15sOFF_spots_extended.h5	20240621s01p01t01	20240621s01p01	6	7	y	38.0173	22.6515	43.8074	119.814	1.64505	2.51731	6.62378	4.5	0.98379	0.939071	3.01911	-1.22461	0.079414	12.5922	0.405619	0.966985	0.514728	1.0607
20240621_s01p01t01_2_5sON_15sOFF_spots_extended.h5	20240621s01p01t01	20240621s01p01	6	8	y	38.2189	51.0451	71.3351	1e+06	6.44078	9.42585	4.23233e+08	4.5	0.8801	0.768494	0.715813	-0.709676	0.0187293	53.3923	0.991427	0.698746	0.999761	4179.52
20240621_s01p01t01_2_5sON_15sOFF_spots_extended.h5	20240621s01p01t01	20240621s01p01	6	9	y	38.558	31.0895	29.0028	190.204	1.43486	1.85989	10.2707	4.5	0.965169	0.889671	2.23411	-0.789158	0.0579416	17.2588	0.353232	0.46644	0.574218	1.34862
20240621_s01p01t01_2_5sON_15sOFF_spots_extended.h5	20240621s01p01t01	20240621s01p01	6	10	y	38.6904	26.8956	62.3724	504.715	2.39228	3.6797	106.914	4.5	0.968726	0.894193	1.57878	-1.01927	0.0408056	24.5064	0.645605	1.15953	0.781237	3.57115
20240621_s01p01t01_2_5sON_15sOFF_spots_extended.h5	20240621s01p01t01	20240621s01p01	6	11	y	38.6358	47.4538	51.8575	796.606	1.37476	1.88417	71.9396	4.5	0.981098	0.962438	1.04228	-0.539938	0.026977	37.0686	0.518035	0.5464	0.785854	3.66971
20240621_s01p01t01_2_5sON_15sOFF_spots_extended.h5	20240621s01p01t01	20240621s01p01	6	12	y	38.6684	46.7836	56.8675	194.44	6.2029	8.77624	19.315	4.5	0.986353	0.793652	1.84294	-0.413001	0.0476602	20.9819	0.224099	0.607772	0.473907	0.900803
20240621_s01p01t01_2_5sON_15sOFF_spots_extended.h5	20240621s01p01t01	20240621s01p01	6	13	y	38.7169	37.1262	52.4658	3038.07	2.85346	4.18563	3256.02	4.5	0.971699	0.815073	1.16293	-0.636528	0.0300368	33.2925	0.547349	0.706588	0.945746	17.4317
20240621_s01p01t01_2_5sON_15sOFF_spots_extended.h5	20240621s01p01t01	20240621s01p01	6	14	y	38.7331	36.3043	51.2807	586.254	3.60201	5.28315	160.091	4.5	0.985462	0.841573	1.46382	-0.656943	0.0377925	26.4603	0.448786	0.706263	0.774782	3.44015
20240621_s01p01t01_2_5sON_15sOFF_spots_extended.h5	20240621s01p01t01	20240621s01p01	8	2	y	51.0194	59.6119	42.0581	229.694	2.53403	2.93626	7.31394	4.5	0.980715	0.810826	1.84198	-0.562087	0.0361035	27.6982	0.305154	0.352766	0.460859	0.854804
20240621_s01p01t01_2_5sON_15sOFF_spots_extended.h5	20240621s01p01t01	20240621s01p01	8	3	y	51.4213	55.627	73.0702	7831.11	4.42533	6.38717	15391.1	4.5	0.993032	0.891058	1.01751	-0.602794	0.0197876	50.5366	0.592423	0.656787	0.968017	30.2667
20240621_s01p01t01_2_5sON_15sOFF_spots_extended.h5	20240621s01p01t01	20240621s01p01	8	4	y	51.7695	38.2755	79.6742	858.52	2.34981	3.60962	162.046	4.5	0.994392	0.975975	1.52608	-0.876023	0.0294784	33.9232	0.574035	1.0408	0.815179	4.41064
20240621_s01p01t01_2_5sON_15sOFF_spots_extended.h5	20240621s01p01t01	20240621s01p01	8	5	y	51.8471	46.6668	75.0341	1e+06	2.00913	3.01448	1.47847e+08	4.5	0.992967	0.95802	1.08424	-0.811617	0.0209123	47.8187	0.748557	0.803934	0.999776	4471.95
20240621_s01p01t01_2_5sON_15sOFF_spots_extended.h5	20240621s01p01t01	20240621s01p01	8	6	y	51.9242	53.0902	84.3555	1e+06	5.04269	7.55264	2.88479e+08	4.5	0.992649	0.762037	1.01207	-0.793691	0.0194913	51.3049	0.784226	0.794455	0.999746	3939.26
20240621_s01p01t01_2_5sON_15sOFF_spots_extended.h5	20240621s01p01t01	20240621s01p01	8	7	y	52.1548	62.1537	90.5875	466.121	6.10917	9.01601	57.7592	4.5	0.992599	0.837582	1.40471	-0.429758	0.0269334	37.1286	0.305941	0.728738	0.613979	1.59053
20240621_s01p01t01_2_5sON_15sOFF_spots_extended.h5	20240621s01p01t01	20240621s01p01	8	8	y	52.8528	39.535	84.9903	146.055	8.22949	12.6535	15.0557	4.5	0.984091	0.881357	2.98344	-0.810837	0.0564481	17.7154	0.271779	1.07487	0.418521	0.719751
20240621_s01p01t01_2_5sON_15sOFF_spots_extended.h5	20240621s01p01t01	20240621s01p01	8	9	y	53.3325	55.6838	89.8866	2570.43	4.17447	6.26679	1422.58	4.5	0.984814	0.872938	1.07069	-0.659315	0.0200758	49.8113	0.615785	0.807116	0.905896	9.62653
20240621_s01p01t01_2_5sON_15sOFF_spots_extended.h5	20240621s01p01t01	20240621s01p01	8	10	y	53.2848	91.5417	105.15	852.362	13.3715	18.6131	212.52	4.5	0.793989	-0.33481	0.953744	-0.370306	0.017899	55.869	0.388265	0.57433	0.669749	2.028
20240621_s01p01t01_2_5sON_15sOFF_spots_extended.h5	20240621s01p01t01	20240621s01p01	8	11	y	53.5565	67.7396	58.552	1072.61	4.67408	5.88186	226.034	4.5	0.957367	0.774757	1.09949	-0.515591	0.0205295	48.7103	0.468936	0.432185	0.77775	3.49944
20240621_s01p01t01_2_5sON_15sOFF_spots_extended.h5	20240621s01p01t01	20240621s01p01	8	12	y	53.8723	41.4336	58.9127	8395.87	3.2091	4.71316	22394.6	4.5	0.992902	0.910703	1.39835	-0.859087	0.0259569	38.5255	0.614355	0.710929	0.977339	43.1287
20240621_s01p01t01_2_5sON_15sOFF_spots_extended.h5	20240621s01p01t01	20240621s01p01	8	13	y	54.178	48.9859	52.4876	545.569	4.02743	5.48438	93.191	4.5	0.960899	0.807711	1.65304	-0.77867	0.0305112	32.7749	0.471054	0.535742	0.709119	2.43783
20240621_s01p01t01_2_5sON_15sOFF_spots_extended.h5	20240621s01p01t01	20240621s01p01	8	14	y	54.7842	36.5953	61.4673	879.96	2.6733	4.03493	241.975	4.5	0.989148	0.886193	1.74766	-1.11525	0.0319008	31.3472	0.638139	0.839826	0.832687	4.97681
20240621_s01p01t01_2_5sON_15sOFF_spots_extended.h5	20240621s01p01t01	20240621s01p01	2	2	y	33.9729	33.2345	40.2563	90.3484	1.36354	1.92735	1.81857	4.5	0.994053	0.945056	2.70764	-0.725398	0.0797001	12.547	0.267908	0.60564	0.370832	0.589402
20240621_s01p01t01_2_5sON_15sOFF_spots_extended.h5	20240621s01p01t01	20240621s01p01	2	3	y	34.2835	41.7442	47.0535	190.177	2.12237	2.93738	8.11635	4.5	0.984553	0.875247	1.65079	-0.644005	0.048151	20.768	0.390119	0.563593	0.498422	0.993707
20240621_s01p01t01_2_5sON_15sOFF_spots_extended.h5	20240621s01p01t01	20240621s01p01	2	4	y	34.4028	39.3393	38.5295	418.051	1.57648	2.08075	33.7992	4.5	0.979127	0.942619	1.26563	-0.63692	0.0367885	27.1824	0.503244	0.489707	0.700388	2.33765
20240621_s01p01t01_2_5sON_15sOFF_spots_extended.h5	20240621s01p01t01	20240621s01p01	2	5	y	34.4105	45.1524	49.5515	172.525	3.56513	4.89279	9.65531	4.5	0.986106	0.892765	1.74665	-0.420918	0.0507593	19.7008	0.240986	0.548714	0.455051	0.835033
20240621_s01p01t01_2_5sON_15sOFF_spots_extended.h5	20240621s01p01t01	20240621s01p01	2	6	y	34.5832	33.5466	27.3659	134.504	1.0414	1.28041	3.24287	4.5	0.969492	0.93156	2.22986	-0.480037	0.0644783	15.5091	0.215276	0.407878	0.470173	0.887409
20240621_s01p01t01_2_5sON_15sOFF_spots_extended.h5	20240621s01p01t01	20240621s01p01	2	7	y	34.7573	19.4749	41.4996	331.59	1.26628	1.9466	49.5117	4.5	0.993929	0.887345	2.10442	-1.36105	0.0605461	16.5163	0.646759	1.06546	0.768826	3.32575
20240621_s01p01t01_2_5sON_15sOFF_spots_extended.h5	20240621s01p01t01	20240621s01p01	2	8	y	34.7707	46.4664	33.7389	155.583	2.32061	2.72067	5.0578	4.5	0.976707	0.935329	1.81171	-0.373883	0.0521046	19.1922	0.20637	0.363046	0.426128	0.74255
20240621_s01p01t01_2_5sON_15sOFF_spots_extended.h5	20240621s01p01t01	20240621s01p01	2	9	y	34.7747	48.6439	49.5671	197.919	3.74832	5.01774	11.6977	4.5	0.97647	0.868986	1.57146	-0.46679	0.0451897	22.1289	0.297043	0.50949	0.471806	0.893243
20240621_s01p01t01_2_5sON_15sOFF_spots_extended.h5	20240621s01p01t01	20240621s01p01	2	10	y	35.2491	37.1448	49.5616	56.2315	2.98496	4.3241	1.19334	4.5	0.991017	0.930014	3.75001	-0.605507	0.106386	9.39973	0.161468	0.667141	0.24521	0.324871
20240621_s01p01t01_2_5sON_15sOFF_spots_extended.h5	20240621s01p01t01	20240621s01p01	2	11	y	35.5918	46.4637	40.2127	196.319	2.73831	3.44762	9.42775	4.5	0.989086	0.940064	1.61291	-0.422776	0.0453169	22.0668	0.26212	0.432733	0.482871	0.933752
20240621_s01p01t01_2_5sON_15sOFF_spots_extended.h5	20240621s01p01t01	20240621s01p01	2	12	y	35.5432	41.0888	42.7632	229.052	2.20054	2.96741	12.8372	4.5	0.98651	0.927014	1.61997	-0.49748	0.0455776	21.9406	0.307092	0.520376	0.550032	1.22238
20240621_s01p01t01_2_5sON_15sOFF_spots_extended.h5	20240621s01p01t01	20240621s01p01	2	13	y	35.5506	35.9459	31.1958	499.668	1.8404	2.31966	68.5642	4.5	0.984618	0.915459	1.38875	-0.558891	0.039064	25.599	0.402442	0.433927	0.754403	3.07172
20240621_s01p01t01_2_5sON_15sOFF_spots_extended.h5	20240621s01p01t01	20240621s01p01	2	14	y	35.7463	20.4826	29.9672	208.13	0.779157	1.15073	13.5005	4.5	0.99149	0.976225	2.50065	-1.22158	0.0699556	14.2948	0.488505	0.73153	0.682927	2.15385
20240621_s01p01t01_2_5sON_15sOFF_spots_extended.h5	20240621s01p01t01	20240621s01p01	4	2	y	30.3316	32.197	54.1367	737.483	2.19533	3.31394	180.204	4.5	0.945649	0.87004	1.097	-0.74021	0.0361668	27.6496	0.674758	0.840711	0.825778	4.73979
20240621_s01p01t01_2_5sON_15sOFF_spots_extended.h5	20240621s01p01t01	20240621s01p01	4	3	y	30.5156	29.7178	25.2332	275.668	1.7954	2.24335	29.8427	4.5	0.968764	0.779347	1.59695	-0.738453	0.0523322	19.1087	0.462415	0.424548	0.672248	2.05109
20240621_s01p01t01_2_5sON_15sOFF_spots_extended.h5	20240621s01p01t01	20240621s01p01	4	4	y	30.5498	29.2004	22.7337	123.004	1.38299	1.66838	4.76414	4.5	0.973434	0.928829	2.22627	-0.47795	0.0728736	13.7224	0.214686	0.38927	0.482723	0.933202
20240621_s01p01t01_2_5sON_15sOFF_spots_extended.h5	20240621s01p01t01	20240621s01p01	4	5	y	30.5998	38.1578	42.4838	262.361	2.24351	3.09313	19.6045	4.5	0.944028	0.872667	1.29068	-0.521985	0.0421792	23.7084	0.404428	0.556687	0.600174	1.50109
20240621_s01p01t01_2_5sON_15sOFF_spots_extended.h5	20240621s01p01t01	20240621s01p01	4	6	y	30.9102	26.6517	40.6427	242.059	1.95622	2.9106	26.5574	4.5	0.978573	0.912847	1.69487	-0.842497	0.0548321	18.2375	0.497087	0.762478	0.656681	1.91275
20240621_s01p01t01_2_5sON_15sOFF_spots_extended.h5	20240621s01p01t01	20240621s01p01	4	7	y	30.9357	47.896	41.317	916.098	2.82943	3.55772	199.683	4.5	0.936133	0.803785	0.829602	-0.40352	0.0268169	37.2898	0.486402	0.43132	0.808698	4.22734
20240621_s01p01t01_2_5sON_15sOFF_spots_extended.h5	20240621s01p01t01	20240621s01p01	4	8	y	30.9353	59.5372	49.1595	1053.43	6.97316	8.61567	422.55	4.5	0.902553	0.394645	0.761735	-0.316451	0.0246235	40.6117	0.415434	0.412847	0.796542	3.91502
20240621_s01p01t01_2_5sON_15sOFF_spots_extended.h5	20240621s01p01t01	20240621s01p01	4	9	y	30.9881	43.7063	23.8145	310.407	3.41617	3.5846	33.0669	4.5	0.940313	0.490729	1.26933	-0.40825	0.0409618	24.413	0.321627	0.272438	0.612078	1.57784
20240621_s01p01t01_2_5sON_15sOFF_spots_extended.h5	20240621s01p01t01	20240621s01p01	4	10	y	31.0543	25.6107	35.4233	380.353	2.48988	3.63593	94.4319	4.5	0.990568	0.868849	1.67715	-0.74363	0.0540069	18.5162	0.44339	0.691571	0.760351	3.17276
20240621_s01p01t01_2_5sON_15sOFF_spots_extended.h5	20240621s01p01t01	20240621s01p01	4	11	y	31.1729	29.7479	52.5072	339.973	2.9608	4.49481	58.8581	4.5	0.913552	0.820953	1.29856	-0.865986	0.0416568	24.0057	0.666879	0.882536	0.700711	2.34125
20240621_s01p01t01_2_5sON_15sOFF_spots_extended.h5	20240621s01p01t01	20240621s01p01	4	12	y	31.1701	53.5978	25.9154	202.03	3.28972	3.31925	8.86147	4.5	0.811814	0.735196	1.28401	-0.202252	0.0411935	24.2756	0.157516	0.241758	0.455801	0.837564
20240621_s01p01t01_2_5sON_15sOFF_spots_extended.h5	20240621s01p01t01	20240621s01p01	4	13	y	31.1961	50.6735	31.7088	187.803	3.87254	4.2773	10.3053	4.5	0.863838	0.772196	1.40609	-0.129981	0.0450726	22.1864	0.0924411	0.312874	0.451443	0.822965
20240621_s01p01t01_2_5sON_15sOFF_spots_extended.h5	20240621s01p01t01	20240621s01p01	4	14	y	31.5597	29.3072	29.1524	47.7842	2.9537	3.9204	1.4868	4.5	0.987289	0.944282	4.1859	-0.601324	0.132634	7.53952	0.143655	0.497359	0.263837	0.358395
20240621_s01p01t01_2_5sON_15sOFF_spots_extended.h5	20240621s01p01t01	20240621s01p01	7	2	y	47.3678	72.3263	80.298	309.956	4.42596	6.09662	15.0356	4.5	0.946683	0.915977	1.35458	-0.374428	0.0285969	34.9688	0.276417	0.55511	0.483418	0.9358
20240621_s01p01t01_2_5sON_15sOFF_spots_extended.h5	20240621s01p01t01	20240621s01p01	7	3	y	47.7683	30.2919	70.9902	3767.13	3.79988	5.84386	7400.06	4.5	0.983604	0.913395	1.56826	-0.978177	0.0328305	30.4594	0.623734	1.17177	0.959325	23.5849
20240621_s01p01t01_2_5sON_15sOFF_spots_extended.h5	20240621s01p01t01	20240621s01p01	7	4	y	48.2611	43.4157	60.0144	280.836	2.43275	3.55204	17.5075	4.5	0.966924	0.864688	1.92372	-0.747839	0.0398606	25.0874	0.388746	0.69116	0.580187	1.38201
20240621_s01p01t01_2_5sON_15sOFF_spots_extended.h5	20240621s01p01t01	20240621s01p01	7	5	y	49.1805	38.9585	42.9108	309.704	2.63918	3.62626	30.9115	4.5	0.978638	0.833024	2.07773	-0.884817	0.042247	23.6703	0.425858	0.550725	0.634619	1.73687
20240621_s01p01t01_2_5sON_15sOFF_spots_extended.h5	20240621s01p01t01	20240621s01p01	3	2	y	46.131	31.5353	35.1079	111.085	2.59496	3.57759	5.95187	4.5	0.948426	0.92175	3.18435	-1.13192	0.0690284	14.4868	0.355465	0.556645	0.434724	0.769046
20240621_s01p01t01_2_5sON_15sOFF_spots_extended.h5	20240621s01p01t01	20240621s01p01	3	3	y	46.979	32.45	49.5862	148.853	2.06038	3.06665	7.12818	4.5	0.970509	0.953731	2.88735	-0.91054	0.0614604	16.2706	0.315355	0.764039	0.491285	0.965736
20240621_s01p01t01_2_5sON_15sOFF_spots_extended.h5	20240621s01p01t01	20240621s01p01	3	4	y	47.6393	69.1741	16.1385	181.236	3.54632	3.41204	4.11829	4.5	0.877557	0.558115	1.91659	-0.246312	0.0402313	24.8563	0.128515	0.116652	0.367977	0.582222
20240621_s01p01t01_2_5sON_15sOFF_spots_extended.h5	20240621s01p01t01	20240621s01p01	3	5	y	48.7101	18.8112	73.3824	74.588	4.65497	6.69623	5.99204	4.5	0.975841	0.944094	4.89527	-1.19984	0.100498	9.95044	0.245102	1.9505	0.376217	0.603121
20240621_s01p01t01_2_5sON_15sOFF_spots_extended.h5	20240621s01p01t01	20240621s01p01	3	6	y	50.0267	35.3954	55.2384	1484.87	1.94672	2.9075	557.473	4.5	0.93147	0.880577	1.47513	-1.14666	0.0294869	33.9134	0.777328	0.780304	0.897969	8.80095
20240621_s01p01t01_2_5sON_15sOFF_spots_extended.h5	20240621s01p01t01	20240621s01p01	3	7	y	50.963	36.82	70.8042	173.483	7.42553	11.3584	23.8104	4.5	0.930706	0.701721	2.33148	-0.968629	0.0457485	21.8586	0.415456	0.961491	0.486175	0.946187
20240621_s01p01t01_2_5sON_15sOFF_spots_extended.h5	20240621s01p01t01	20240621s01p01	3	8	y	51.5146	37.2578	82.7812	182.93	5.32319	8.18882	16.8028	4.5	0.854495	0.776664	2.47521	-0.863639	0.0480487	20.8122	0.348915	1.11092	0.486418	0.947107
20240621_s01p01t01_2_5sON_15sOFF_spots_extended.h5	20240621s01p01t01	20240621s01p01	3	9	y	52.3312	43.7656	39.1414	276.615	3.95711	5.0468	30.3858	4.5	0.900981	0.539903	2.21734	-0.78594	0.0423714	23.6008	0.354451	0.44717	0.582526	1.39536
20240621_s01p01t01_2_5sON_15sOFF_spots_extended.h5	20240621s01p01t01	20240621s01p01	3	10	y	53.4671	34.5358	77.4532	65.2416	8.50512	13.0843	3.94768	4.5	0.984988	0.919909	5.29657	-0.799876	0.0990622	10.0947	0.151018	1.12135	0.266516	0.363356
20240621_s01p01t01_2_5sON_15sOFF_spots_extended.h5	20240621s01p01t01	20240621s01p01	3	11	y	54.8014	43.6169	78.0345	729.757	2.04403	3.1074	86.3984	4.5	0.971583	0.95644	1.45928	-0.944063	0.0266285	37.5537	0.646937	0.894545	0.773625	3.41744
20240621_s01p01t01_2_5sON_15sOFF_spots_extended.h5	20240621s01p01t01	20240621s01p01	3	12	y	55.0082	43.2571	50.7835	498.964	2.75895	3.8653	66.8783	4.5	0.980816	0.869946	1.83011	-0.857975	0.0332698	30.0573	0.46881	0.586996	0.714923	2.50782
20240621_s01p01t01_2_5sON_15sOFF_spots_extended.h5	20240621s01p01t01	20240621s01p01	3	13	y	55.655	52.6131	59.7898	336.302	3.44377	4.77815	25.8691	4.5	0.977043	0.943726	1.77255	-0.661739	0.0318489	31.3982	0.373325	0.568202	0.582177	1.39336
20240621_s01p01t01_2_5sON_15sOFF_spots_extended.h5	20240621s01p01t01	20240621s01p01	3	14	y	55.917	48.7828	65.2532	1e+06	2.69721	3.90965	1.97528e+08	4.5	0.992092	0.887858	1.18199	-0.870905	0.0211382	47.3077	0.736815	0.668813	0.999773	4397.76
20240621_s01p01t01_2_5sON_15sOFF_spots_extended.h5	20240621s01p01t01	20240621s01p01	1	2	y	45.1074	48.4456	59.1649	155.669	3.96671	5.61957	7.37205	4.5	0.989489	0.880938	2.31714	-0.554254	0.0513695	19.4668	0.239197	0.610632	0.410423	0.696132
20240621_s01p01t01_2_5sON_15sOFF_spots_extended.h5	20240621s01p01t01	20240621s01p01	1	3	y	45.8056	30.9263	64.6114	331.718	1.76794	2.71613	27.8108	4.5	0.98639	0.940678	1.97731	-1.06288	0.0431674	23.1656	0.537538	1.0446	0.678148	2.10702
20240621_s01p01t01_2_5sON_15sOFF_spots_extended.h5	20240621s01p01t01	20240621s01p01	1	4	y	46.1217	41.6917	58.5864	302.232	2.2917	3.35772	20.5715	4.5	0.990923	0.95014	1.8253	-0.699482	0.0395758	25.268	0.383214	0.702614	0.607138	1.54542
20240621_s01p01t01_2_5sON_15sOFF_spots_extended.h5	20240621s01p01t01	20240621s01p01	1	5	y	46.6282	27.9413	55.4158	1e+06	1.68306	2.57954	3.05234e+08	4.5	0.996278	0.915433	1.58794	-1.26161	0.0340554	29.3639	0.794493	0.991645	0.99986	7130.66
20240621_s01p01t01_2_5sON_15sOFF_spots_extended.h5	20240621s01p01t01	20240621s01p01	1	6	y	47.174	44.5344	61.2298	78.5021	6.83992	9.97533	3.66356	4.5	0.988871	0.931494	3.88415	-0.721058	0.0823366	12.1453	0.185641	0.687444	0.273717	0.376875
20240621_s01p01t01_2_5sON_15sOFF_spots_extended.h5	20240621s01p01t01	20240621s01p01	1	7	y	48.6514	33.1972	55.9747	75.0982	2.19872	3.32023	1.75771	4.5	0.994303	0.96523	4.37557	-0.912529	0.0899371	11.1189	0.208551	0.843064	0.318733	0.467853
20240621_s01p01t01_2_5sON_15sOFF_spots_extended.h5	20240621s01p01t01	20240621s01p01	20	11	y	34.2176	19.807	53.0458	214.216	3.02826	4.62579	40.2006	4.5	0.967602	0.915362	2.17599	-0.979679	0.0635926	15.7251	0.450223	1.33907	0.661656	1.95557
20240621_s01p01t01_2_5sON_15sOFF_spots_extended.h5	20240621s01p01t01	20240621s01p01	20	12	y	34.344	31.1487	40.4084	279.278	3.01507	4.33862	42.7318	4.5	0.931836	0.670388	1.69703	-0.79765	0.0494126	20.2377	0.470028	0.648638	0.658746	1.93037
20240621_s01p01t01_2_5sON_15sOFF_spots_extended.h5	20240621s01p01t01	20240621s01p01	20	13	y	34.7547	50.9046	30.9349	82.1229	3.05337	3.3347	1.53724	4.5	0.947851	0.873236	2.58951	-0.360655	0.0745081	13.4214	0.139275	0.303852	0.263779	0.358287
20240621_s01p01t01_2_5sON_15sOFF_spots_extended.h5	20240621s01p01t01	20240621s01p01	20	14	y	35.0206	25.5617	33.3952	248.581	1.44748	2.08646	24.0712	4.5	0.966646	0.923392	2.01515	-1.04444	0.0575418	17.3787	0.518294	0.653226	0.676591	2.09206
20240621_s01p01t01_2_5sON_15sOFF_spots_extended.h5	20240621s01p01t01	20240621s01p01	22	12	y	51.9561	52.9456	69.2523	1e+06	3.94269	5.68497	2.47218e+08	4.5	0.988559	0.853888	1.05123	-0.682956	0.0202331	49.4238	0.64967	0.653995	0.999754	4062.65
20240621_s01p01t01_2_5sON_15sOFF_spots_extended.h5	20240621s01p01t01	20240621s01p01	22	13	y	52.211	35.4971	44.0896	451.932	2.12418	3.02297	61.6335	4.5	0.987128	0.899731	2.07698	-0.929196	0.0397806	25.1379	0.447378	0.621032	0.733595	2.75368
20240703_s03p01t01_2_5sON_15sOFF_spots_no_mt_extended.h5	20240703s03p01t01	20240703s03p01	1	1	n	30.9883	8.11091	49.8583	9.96051	14.8583	23.6231	1.22226	4.5	0.972903	0.922276	16.3564	-1.23177	0.527827	1.89456	0.0753081	3.07353	0.124079	0.141656
20240703_s03p01t01_2_5sON_15sOFF_spots_no_mt_extended.h5	20240703s03p01t01	20240703s03p01	1	2	n	33.3639	12.5783	21.164	80.3982	0.664054	1.00251	4.24308	4.5	0.992827	0.927345	4.29809	-2.00186	0.128825	7.76249	0.465754	0.841292	0.569425	1.32248
20240703_s03p01t01_2_5sON_15sOFF_spots_no_mt_extended.h5	20240703s03p01t01	20240703s03p01	1	3	n	34.889	17.97	15.4403	53.5257	0.957592	1.20218	1.63952	4.5	0.979605	0.881063	4.79533	-1.34164	0.137445	7.27561	0.27978	0.429613	0.397008	0.658396
20240703_s03p01t01_2_5sON_15sOFF_spots_no_mt_extended.h5	20240703s03p01t01	20240703s03p01	1	4	n	38.5319	21.5252	15.7429	8.7859	3.03569	3.56958	0.0983166	4.5	0.996434	0.954442	21.2334	-1.02034	0.551061	1.81468	0.0480535	0.365684	0.0829986	0.0905109
20240703_s03p01t01_2_5sON_15sOFF_spots_no_mt_extended.h5	20240703s03p01t01	20240703s03p01	1	5	n	40.3507	145.217	191.853	111.554	66.2916	95.8104	6.85009	4.5	0.984689	0.767706	2.06264	-0.0306737	0.0511179	19.5626	0.0148711	0.66057	0.141664	0.165045
20240703_s03p01t01_2_5sON_15sOFF_spots_no_mt_extended.h5	20240703s03p01t01	20240703s03p01	1	6	n	43.2912	22.8215	27.2353	15.7363	1.80279	2.53765	0.155402	4.5	0.990559	0.978562	14.2209	-1.35389	0.328495	3.04419	0.0952041	0.596702	0.130208	0.149701
20240703_s03p01t01_2_5sON_15sOFF_spots_no_mt_extended.h5	20240703s03p01t01	20240703s03p01	1	7	n	46.1385	28.6845	21.5595	106.864	0.891314	1.05985	2.40395	4.5	0.981517	0.901913	3.51903	-1.07813	0.076271	13.1111	0.30637	0.375805	0.452298	0.825809
20240703_s03p01t01_2_5sON_15sOFF_spots_no_mt_extended.h5	20240703s03p01t01	20240703s03p01	1	8	n	47.3289	35.8672	29.0122	58.9812	1.93744	2.37394	1.01534	4.5	0.991666	0.924928	4.8707	-0.622588	0.102912	9.71706	0.127823	0.404439	0.266877	0.364028
20240703_s03p01t01_2_5sON_15sOFF_spots_no_mt_extended.h5	20240703s03p01t01	20240703s03p01	1	9	n	47.9755	35.6456	41.8753	1095.72	1.62136	2.27197	279.063	4.5	0.978504	0.929751	1.58088	-0.706281	0.0329519	30.3472	0.446763	0.587384	0.869838	6.68273
20240703_s03p01t01_2_5sON_15sOFF_spots_no_mt_extended.h5	20240703s03p01t01	20240703s03p01	1	10	n	48.4348	32.3541	25.7262	260.37	1.61885	1.9698	20.3355	4.5	0.984191	0.75622	2.36768	-1.14669	0.0488838	20.4567	0.484311	0.397573	0.64056	1.78211
20240703_s03p01t01_2_5sON_15sOFF_spots_no_mt_extended.h5	20240703s03p01t01	20240703s03p01	1	11	n	48.4389	48.5195	43.3288	263.099	2.55626	3.25831	14.4506	4.5	0.934264	0.903644	1.81111	-0.532217	0.0373895	26.7455	0.293863	0.446509	0.544875	1.1972
20240703_s03p01t01_2_5sON_15sOFF_spots_no_mt_extended.h5	20240703s03p01t01	20240703s03p01	1	12	n	49.4615	19.8414	26.2365	73.4827	0.952124	1.37638	2.28602	4.5	0.985979	0.953157	5.36659	-1.85536	0.1085	9.21656	0.345723	0.661154	0.443089	0.79562
20240703_s03p01t01_2_5sON_15sOFF_spots_no_mt_extended.h5	20240703s03p01t01	20240703s03p01	1	13	n	54.4561	13.0436	31.1755	13.316	2.8206	4.33591	0.364728	4.5	0.990445	0.982219	22.2225	-2.71711	0.408082	2.45049	0.122268	1.19505	0.161314	0.192342
20240703_s03p01t01_2_5sON_15sOFF_spots_no_mt_extended.h5	20240703s03p01t01	20240703s03p01	1	14	n	94.3428	43.4392	22.9317	6.80875	12.4411	12.9131	0.0584862	4.5	0.996305	0.977189	63.576	-0.716615	0.673882	1.48394	0.0112718	0.263951	0.0336527	0.0348246
20240703_s03p01t01_2_5sON_15sOFF_spots_no_mt_extended.h5	20240703s03p01t01	20240703s03p01	0	1	n	29.2902	8.31587	15.6498	6.71316	0.585639	0.89437	0.0558822	4.5	0.996762	0.993767	22.8787	-2.71604	0.781104	1.28024	0.118715	0.94096	0.140136	0.162975
20240703_s03p01t01_2_5sON_15sOFF_spots_no_mt_extended.h5	20240703s03p01t01	20240703s03p01	0	2	n	33.8812	10.4282	7.33757	8.173	1.01431	1.17403	0.12112	4.5	0.993815	0.972262	21.3773	-1.92562	0.630949	1.58491	0.0900777	0.351815	0.14812	0.173874
20240703_s03p01t01_2_5sON_15sOFF_spots_no_mt_extended.h5	20240703s03p01t01	20240703s03p01	0	3	n	36.4513	11.9091	25.5611	127.751	0.809297	1.24432	12.4975	4.5	0.977598	0.897449	3.93838	-2.27613	0.108045	9.25541	0.577934	1.07318	0.676471	2.09091
20240703_s03p01t01_2_5sON_15sOFF_spots_no_mt_extended.h5	20240703s03p01t01	20240703s03p01	0	4	n	37.6781	27.0866	15.6186	24.8875	3.20947	3.43684	0.522326	4.5	0.98043	0.924158	8.07618	-0.148555	0.214347	4.66534	0.0183942	0.288308	0.169502	0.204097
20240703_s03p01t01_2_5sON_15sOFF_spots_no_mt_extended.h5	20240703s03p01t01	20240703s03p01	0	5	n	40.4052	16.4788	47.8464	15.5918	5.63838	8.53999	0.535958	4.5	0.994551	0.962584	13.9437	-1.60488	0.345097	2.89774	0.115097	1.45176	0.142092	0.165626
20240703_s03p01t01_2_5sON_15sOFF_spots_no_mt_extended.h5	20240703s03p01t01	20240703s03p01	0	6	n	44.3605	24.2942	17.8648	29.2191	3.46529	4.0838	0.974405	4.5	0.976486	0.806695	8.3322	-0.86872	0.187829	5.32399	0.104261	0.367676	0.210537	0.266683
20240703_s03p01t01_2_5sON_15sOFF_spots_no_mt_extended.h5	20240703s03p01t01	20240703s03p01	0	7	n	45.4767	34.351	36.0245	1e+06	1.56334	2.11365	2.48324e+08	4.5	0.992957	0.907877	1.35429	-0.913864	0.0297799	33.5796	0.674791	0.524359	0.999843	6380.59
20240703_s03p01t01_2_5sON_15sOFF_spots_no_mt_extended.h5	20240703s03p01t01	20240703s03p01	0	8	n	46.52	17.3024	33.5792	97.4163	1.31897	2.01881	6.00377	4.5	0.983525	0.948784	4.69325	-1.81598	0.100887	9.91211	0.386935	0.970361	0.530085	1.12805
20240703_s03p01t01_2_5sON_15sOFF_spots_no_mt_extended.h5	20240703s03p01t01	20240703s03p01	0	9	n	47.3582	25.9291	34.875	123.965	2.0949	3.04032	8.32699	4.5	0.988833	0.835077	3.68458	-1.154	0.0778023	12.8531	0.313196	0.672505	0.50617	1.02499
20240703_s03p01t01_2_5sON_15sOFF_spots_no_mt_extended.h5	20240703s03p01t01	20240703s03p01	0	10	n	49.6792	19.328	70.0343	22.2079	15.4982	22.6088	1.79063	4.5	0.991248	0.897214	12.3911	-1.27233	0.249422	4.00927	0.102681	1.81173	0.153679	0.181585
20240703_s03p01t01_2_5sON_15sOFF_spots_no_mt_extended.h5	20240703s03p01t01	20240703s03p01	0	11	n	53.9158	26.6716	25.8065	206.447	0.637406	0.837556	7.26445	4.5	0.979739	0.965854	3.16135	-1.3384	0.0586348	17.0547	0.423363	0.483782	0.630129	1.70365
20240703_s03p01t01_2_5sON_15sOFF_spots_no_mt_extended.h5	20240703s03p01t01	20240703s03p01	0	12	n	55.5681	26.0689	22.7487	69.4055	0.944794	1.19342	1.29056	4.5	0.991633	0.946526	5.64855	-1.3524	0.101651	9.8376	0.239424	0.436319	0.37037	0.588234
20240703_s03p01t01_2_5sON_15sOFF_spots_no_mt_extended.h5	20240703s03p01t01	20240703s03p01	0	13	n	74.114	0.5	36231	6.12651	547179	1.76302e+10	504.066	4.5	0.997911	0.988353	53.382	-0.815893	0.720268	1.38837	0.0152841	36231	0.000169062	0.000169091
20240703_s03p01t01_2_5sON_15sOFF_spots_no_mt_extended.h5	20240703s03p01t01	20240703s03p01	0	14	n	114.081	120.476	96.017	195.13	15.3924	18.7469	7.83125	4.5	0.973511	0.719716	3.36969	-0.776845	0.0295376	33.8552	0.230539	0.398492	0.263977	0.358654
20240703_s03p01t01_2_5sON_15sOFF_spots_no_mt_extended.h5	20240703s03p01t01	20240703s03p01	16	5	n	24.7913	11.8231	24.2171	244.844	0.541204	0.830826	32.1652	4.5	0.977285	0.930176	2.38465	-1.48887	0.0961888	10.3962	0.624356	1.02414	0.803557	4.09053
20240703_s03p01t01_2_5sON_15sOFF_spots_no_mt_extended.h5	20240703s03p01t01	20240703s03p01	16	6	n	25.4585	8.9203	43.9572	13.9889	9.18606	13.0576	1.49672	4.5	0.996101	0.883854	10.3895	-1.16775	0.408097	2.4504	0.112397	2.46389	0.172639	0.208663
20240703_s03p01t01_2_5sON_15sOFF_spots_no_mt_extended.h5	20240703s03p01t01	20240703s03p01	16	7	n	27.2983	6.89447	14.1613	193.777	0.382386	0.587088	41.7826	4.5	0.994798	0.957132	4.32623	-2.68592	0.15848	6.30995	0.620845	1.027	0.847268	5.5474
20240703_s03p01t01_2_5sON_15sOFF_spots_no_mt_extended.h5	20240703s03p01t01	20240703s03p01	16	8	n	28.9775	9.65623	25.7168	10.0405	3.43994	5.25709	0.424007	4.5	0.989305	0.974848	15.8654	-1.97792	0.547507	1.82646	0.124669	1.33162	0.158543	0.188415
20240703_s03p01t01_2_5sON_15sOFF_spots_no_mt_extended.h5	20240703s03p01t01	20240703s03p01	16	9	n	34.3099	13.4373	6.62684	5.4642	2.99335	3.03871	0.0940506	4.5	0.99559	0.967376	29.6499	-1.31319	0.86418	1.15717	0.0442899	0.246584	0.082868	0.0903556
20240703_s03p01t01_2_5sON_15sOFF_spots_no_mt_extended.h5	20240703s03p01t01	20240703s03p01	16	10	n	39.0174	18.6223	12.7156	15.3902	2.30721	2.6382	0.306221	4.5	0.964764	0.863342	13.0741	-1.50644	0.335084	2.98433	0.115223	0.34141	0.154978	0.183402
20240703_s03p01t01_2_5sON_15sOFF_spots_no_mt_extended.h5	20240703s03p01t01	20240703s03p01	16	11	n	40.2474	25.6101	31.1851	125.353	1.67373	2.36924	7.2245	4.5	0.950186	0.799241	3.09547	-0.899053	0.076911	13.002	0.290442	0.608845	0.514727	1.0607
20240703_s03p01t02_2_5sON_15sOFF_spots_extended.h5	20240703s03p01t02	20240703s03p01	12	2	n	40.6559	16.2143	19.6499	4.86987	2.86037	4.04367	0.046558	4.5	0.998849	0.986144	40.597	-1.44935	0.998553	1.00145	0.0357008	0.605944	0.0611342	0.0651149
20240703_s03p01t02_2_5sON_15sOFF_spots_extended.h5	20240703s03p01t02	20240703s03p01	12	3	n	57.7931	19.0568	6.80273	8.7827	3.14933	2.96097	0.121471	4.5	0.997061	0.917576	31.5024	-0.469095	0.545089	1.83456	0.0148908	0.178486	0.0929008	0.102415
20240703_s03p01t02_2_5sON_15sOFF_spots_extended.h5	20240703s03p01t02	20240703s03p01	12	4	n	69.746	115.311	66.2511	32.3389	28.3658	30.3352	0.429976	4.5	0.98967	0.92348	10.1009	-0.22282	0.144824	6.90491	0.0220593	0.287271	0.0586441	0.0622975
20240703_s03p01t02_2_5sON_15sOFF_spots_extended.h5	20240703s03p01t02	20240703s03p01	3	2	n	47.7806	15.4938	14.1235	22.2779	0.970354	1.24673	0.384786	4.5	0.993901	0.953116	13.0623	-1.74673	0.273381	3.6579	0.133723	0.455777	0.240831	0.31723
20240703_s03p01t02_2_5sON_15sOFF_spots_extended.h5	20240703s03p01t02	20240703s03p01	3	3	n	64.6299	15.6889	4.97894	9.32608	2.96009	2.74893	0.186223	4.5	0.994075	0.876507	33.3776	-0.902277	0.516443	1.93632	0.0270324	0.158677	0.116683	0.132097
20240703_s03p01t02_2_5sON_15sOFF_spots_extended.h5	20240703s03p01t02	20240703s03p01	2	2	n	39.7246	22.7121	13.789	47.3165	1.09546	1.19595	0.919662	4.5	0.972043	0.894615	5.39924	-1.08722	0.135917	7.35745	0.201365	0.303561	0.316324	0.46268
20240703_s03p01t02_2_5sON_15sOFF_spots_extended.h5	20240703s03p01t02	20240703s03p01	2	3	n	40.8347	14.4214	19.952	109.363	0.400322	0.584615	3.95819	4.5	0.97997	0.955086	4.44068	-1.98745	0.108748	9.19561	0.447556	0.691749	0.618323	1.62002
20240703_s03p01t02_2_5sON_15sOFF_spots_extended.h5	20240703s03p01t02	20240703s03p01	2	4	n	42.9227	13.4087	20.0103	22.6666	1.68744	2.50125	0.801828	4.5	0.995377	0.946117	12.0033	-1.78914	0.27965	3.5759	0.149054	0.746169	0.263209	0.357237
20240703_s03p01t02_2_5sON_15sOFF_spots_extended.h5	20240703s03p01t02	20240703s03p01	2	5	n	49.1108	16.591	13.0921	28.266	1.05166	1.27568	0.592289	4.5	0.995466	0.947233	11.0284	-1.86994	0.224562	4.45311	0.169557	0.394554	0.273961	0.377336
20240703_s03p01t02_2_5sON_15sOFF_spots_extended.h5	20240703s03p01t02	20240703s03p01	2	6	n	61.7047	27.5794	10.5428	12.5738	2.45398	2.33417	0.0936443	4.5	0.991438	0.970479	24.1773	-1.23349	0.391822	2.55218	0.0510184	0.191136	0.091993	0.101313
20240703_s03p01t02_2_5sON_15sOFF_spots_extended.h5	20240703s03p01t02	20240703s03p01	2	7	n	74.6628	28.6926	34.5572	180.508	1.49613	2.11143	10.7053	4.5	0.986876	0.867511	4.34254	-2.09356	0.0581621	17.1933	0.482105	0.602197	0.577112	1.36469
20240703_s03p01t02_2_5sON_15sOFF_spots_extended.h5	20240703s03p01t02	20240703s03p01	38	3	n	35.7236	43.4687	13.0994	28.0109	5.15371	4.77758	0.377645	4.5	0.989952	0.941213	6.80447	-0.255813	0.190475	5.25002	0.0375948	0.150677	0.125261	0.143198
20240703_s03p01t02_2_5sON_15sOFF_spots_extended.h5	20240703s03p01t02	20240703s03p01	38	4	n	40.8824	13.0381	9.03719	10.6862	0.700168	0.805486	0.0914227	4.5	0.991747	0.972001	20.2161	-1.82079	0.494493	2.02227	0.0900666	0.34657	0.153877	0.181861
20240703_s03p01t02_2_5sON_15sOFF_spots_extended.h5	20240703s03p01t02	20240703s03p01	38	5	n	54.6531	20.6598	21.334	5.6912	2.56469	3.44918	0.0365933	4.5	0.998851	0.989686	45.6759	-1.71096	0.835743	1.19654	0.0374586	0.516316	0.0569882	0.0604321
20240703_s03p01t02_2_5sON_15sOFF_spots_extended.h5	20240703s03p01t02	20240703s03p01	72	5	n	36.614	12.1872	37.5742	9.5613	10.4578	15.707	0.64944	4.5	0.994517	0.872747	20.8249	-1.51029	0.56877	1.75818	0.0725232	1.54154	0.118038	0.133836
20240703_s03p01t02_2_5sON_15sOFF_spots_extended.h5	20240703s03p01t02	20240703s03p01	72	6	n	48.9296	16.0554	7.33949	6.58893	3.11399	3.09069	0.0987574	4.5	0.995727	0.890186	35.3103	-0.846564	0.721655	1.3857	0.023975	0.228567	0.0835711	0.0911921
20240703_s03p01t02_2_5sON_15sOFF_spots_extended.h5	20240703s03p01t02	20240703s03p01	72	7	n	57.2026	42.7408	14.1889	27.6209	2.1415	1.99563	0.160456	4.5	0.995298	0.994311	10.5694	-0.370749	0.18477	5.41212	0.0350777	0.165988	0.125576	0.143609
20240703_s03p01t02_2_5sON_15sOFF_spots_extended.h5	20240703s03p01t02	20240703s03p01	72	8	n	61.5311	55.0554	52.2914	85.6861	5.06346	6.60786	2.33966	4.5	0.992485	0.899608	4.17939	-0.900368	0.0679231	14.7225	0.215431	0.474898	0.255304	0.342829
20240703_s03p01t02_2_5sON_15sOFF_spots_extended.h5	20240703s03p01t02	20240703s03p01	72	9	n	63.6941	48.0702	50.3605	193.883	2.25368	3.04591	6.87293	4.5	0.982814	0.860261	2.84474	-0.955799	0.0446626	22.3901	0.335988	0.523822	0.469236	0.884078
20240703_s03p01t02_2_5sON_15sOFF_spots_extended.h5	20240703s03p01t02	20240703s03p01	72	10	n	66.392	211.167	2.87655	94.0994	37.5269	0	1.03406	4.5	0.978964	0.6533	3.41479	-0.478381	0.0514338	19.4425	0.140091	0.00681109	0.0901033	0.0990259
20240703_s03p01t02_2_5sON_15sOFF_spots_extended.h5	20240703s03p01t02	20240703s03p01	92	6	n	46.8483	22.3878	9.16697	8.93377	2.22652	2.14858	0.0657693	4.5	0.997222	0.989765	25.2227	-0.491219	0.538393	1.85738	0.0194752	0.204732	0.0814527	0.0886756
20240703_s03p01t02_2_5sON_15sOFF_spots_extended.h5	20240703s03p01t02	20240703s03p01	92	7	n	53.0177	39.7078	14.8631	49.5885	2.86658	2.71607	0.818065	4.5	0.963827	0.920963	6.0098	-0.617675	0.113355	8.82187	0.102778	0.187156	0.217232	0.277517
20240703_s03p01t02_2_5sON_15sOFF_spots_extended.h5	20240703s03p01t02	20240703s03p01	92	8	n	55.2842	34.5884	35.4097	538.466	2.46285	3.3023	112.42	4.5	0.980269	0.885519	2.16844	-0.919761	0.0392235	25.4949	0.424159	0.511872	0.773594	3.41685
20240703_s03p01t02_2_5sON_15sOFF_spots_extended.h5	20240703s03p01t02	20240703s03p01	92	9	n	56.6147	59.6196	67.5955	98.1055	9.88562	13.7064	4.92445	4.5	0.987452	0.895657	3.72257	-0.49148	0.0657527	15.2085	0.132027	0.56689	0.264037	0.358764
20240703_s03p01t02_2_5sON_15sOFF_spots_extended.h5	20240703s03p01t02	20240703s03p01	92	10	n	60.6929	35.6611	66.2123	67.8692	2.34502	3.57728	1.25412	4.5	0.996139	0.985423	5.67559	-1.19712	0.0935132	10.6937	0.210925	0.928354	0.278216	0.385457
20240703_s03p01t02_2_5sON_15sOFF_spots_extended.h5	20240703s03p01t02	20240703s03p01	99	7	n	28.8123	13.0775	23.0121	24.0151	3.36028	5.0996	1.72779	4.5	0.980813	0.761853	7.95816	-1.36353	0.276207	3.62047	0.171338	0.879835	0.273493	0.376449
20240703_s03p01t02_2_5sON_15sOFF_spots_extended.h5	20240703s03p01t02	20240703s03p01	99	8	n	32.3504	13.8857	12.5913	5.72106	2.18612	2.8031	0.0712226	4.5	0.994412	0.991106	28.0678	-1.32544	0.867619	1.15258	0.0472229	0.45339	0.0833403	0.0909174
20240703_s03p01t02_2_5sON_15sOFF_spots_extended.h5	20240703s03p01t02	20240703s03p01	99	9	n	39.751	12.8537	7.84348	10.865	1.89175	2.06931	0.261529	4.5	0.984587	0.841422	18.9814	-1.33886	0.477507	2.09421	0.0705354	0.305107	0.158054	0.187724
20240703_s03p01t02_2_5sON_15sOFF_spots_extended.h5	20240703s03p01t02	20240703s03p01	99	10	n	42.1341	21.5707	26.1592	71.698	1.72555	2.43986	3.43913	4.5	0.977765	0.885334	4.68848	-1.28703	0.111275	8.98672	0.274508	0.60636	0.418796	0.720567
20240703_s03p01t02_2_5sON_15sOFF_spots_extended.h5	20240703s03p01t02	20240703s03p01	99	11	n	43.4336	22.0285	31.1113	180.088	2.36287	3.46558	26.9174	4.5	0.928507	0.856398	3.15374	-1.26684	0.0726106	13.7721	0.401696	0.706158	0.635254	1.74164
20240703_s03p01t02_2_5sON_15sOFF_spots_extended.h5	20240703s03p01t02	20240703s03p01	99	12	n	43.9322	23.0808	39.3357	1e+06	1.59444	2.41076	4.64747e+08	4.5	0.950705	0.813484	1.77388	-1.68113	0.0403776	24.7662	0.947714	0.852129	0.999888	8941.25
20240703_s03p01t02_2_5sON_15sOFF_spots_extended.h5	20240703s03p01t02	20240703s03p01	99	13	n	45.1406	18.158	29.2039	93.0275	1.43252	2.14938	6.02476	4.5	0.932666	0.919625	4.54206	-1.49015	0.10062	9.93834	0.328077	0.804163	0.516703	1.06912
20240703_s03p01t02_2_5sON_15sOFF_spots_extended.h5	20240703s03p01t02	20240703s03p01	99	14	n	50.2776	19.9304	46.5138	9.33515	11.0001	16.9183	0.304826	4.5	0.99474	0.980111	27.2399	-1.42894	0.54179	1.84573	0.0524578	1.16691	0.0816848	0.0889507
20240703_s03p01t02_2_5sON_15sOFF_spots_extended.h5	20240703s03p01t02	20240703s03p01	107	9	n	46.4804	19.2862	50.7743	10.2635	13.4663	20.5986	0.438839	4.5	0.993806	0.93073	23.3843	-1.40282	0.5031	1.98768	0.0599898	1.31634	0.0883029	0.0968555
20240621_s02p02t03_2_5sON_15sOFF_1-131_spots_extended.h5	20240621s02p02t03	20240621s02p02	0	2	y	47.7208	38.3843	74.0352	312.874	1.82641	2.79433	17.4939	4.5	0.979602	0.920862	1.84333	-0.86675	0.0386274	25.8883	0.470208	0.964394	0.620588	1.63566
20240621_s02p02t03_2_5sON_15sOFF_1-131_spots_extended.h5	20240621s02p02t03	20240621s02p02	1	2	y	51.0947	42.5865	69.3963	190.842	5.33945	8.02645	17.0631	4.5	0.986552	0.769832	2.49495	-0.784906	0.0488298	20.4793	0.314598	0.814768	0.482644	0.932906
20240523_s02p01t01_1_5sON_15sOFF_spots_extended.h5	20240523s02p01t01	20240523s02p01	0	2	y	33.1919	28.6574	31.7134	88.9227	1.20621	1.65983	2.14998	4.5	0.986034	0.973934	2.74624	-0.824369	0.0827381	12.0863	0.300181	0.553319	0.403956	0.677728
20240523_s02p01t01_1_5sON_15sOFF_spots_extended.h5	20240523s02p01t01	20240523s02p01	0	3	y	33.5097	33.4181	45.1806	132.68	1.17718	1.71043	3.22041	4.5	0.984731	0.946607	2.10162	-0.606687	0.0627168	15.9447	0.288676	0.675989	0.459653	0.850662
20240523_s02p01t01_1_5sON_15sOFF_spots_extended.h5	20240523s02p01t01	20240523s02p01	0	4	y	33.8416	23.8725	34.7982	347.29	1.09326	1.61349	38.8922	4.5	0.983524	0.980012	1.75193	-1.07059	0.0517686	19.3167	0.611089	0.728835	0.75522	3.0853
20240523_s02p01t01_1_5sON_15sOFF_spots_extended.h5	20240523s02p01t01	20240523s02p01	0	5	y	34.4084	21.4798	35.3475	72.2461	1.59094	2.3948	2.84908	4.5	0.989807	0.928392	3.53777	-1.30599	0.102817	9.72601	0.369157	0.822809	0.411386	0.698906
20240523_s02p01t01_1_5sON_15sOFF_spots_extended.h5	20240523s02p01t01	20240523s02p01	0	6	y	34.8201	24.2372	46.0856	168.559	1.21259	1.85331	8.53192	4.5	0.983241	0.928835	2.21998	-1.03612	0.0637558	15.6849	0.466724	0.950719	0.58342	1.4005
20240523_s02p01t01_1_5sON_15sOFF_spots_extended.h5	20240523s02p01t01	20240523s02p01	0	7	y	35.5873	32.2966	42.4072	33.9408	3.16241	4.56394	0.613001	4.5	0.996034	0.976228	5.62942	-0.701243	0.158186	6.32167	0.124567	0.656527	0.184306	0.22595
20240523_s02p01t01_1_5sON_15sOFF_spots_extended.h5	20240523s02p01t01	20240523s02p01	0	8	y	36.5166	20.4772	32.4732	61.0257	1.82141	2.72714	2.61098	4.5	0.98909	0.944453	4.18853	-1.35987	0.114702	8.71823	0.324665	0.792911	0.384038	0.623477
20240523_s02p01t01_1_5sON_15sOFF_spots_extended.h5	20240523s02p01t01	20240523s02p01	0	9	y	37.3348	17.3711	34.1533	63.8867	1.09733	1.68096	2.11347	4.5	0.992039	0.966819	4.47667	-1.68603	0.119906	8.33987	0.376626	0.983051	0.423438	0.734417
20240523_s02p01t01_1_5sON_15sOFF_spots_extended.h5	20240523s02p01t01	20240523s02p01	0	10	y	37.9089	22.4299	46.0888	165.33	1.74366	2.67713	13.1004	4.5	0.985506	0.941232	2.44117	-1.32153	0.0643959	15.5289	0.54135	1.0274	0.592614	1.45467
20240523_s02p01t01_1_5sON_15sOFF_spots_extended.h5	20240523s02p01t01	20240523s02p01	1	2	y	30.6793	17.0953	35.9566	882	0.855863	1.31518	310.057	4.5	0.989484	0.965045	1.70803	-1.36873	0.0556737	17.9618	0.801349	1.05165	0.910036	10.1155
20240523_s02p01t01_1_5sON_15sOFF_spots_extended.h5	20240523s02p01t01	20240523s02p01	1	3	y	30.9409	19.0659	45.8621	410.93	0.948082	1.45715	54.3795	4.5	0.991959	0.959567	1.71033	-1.18235	0.0552773	18.0906	0.6913	1.20273	0.802057	4.05196
20240523_s02p01t01_1_5sON_15sOFF_spots_extended.h5	20240523s02p01t01	20240523s02p01	1	4	y	31.2421	25.0909	46.7041	104.598	1.62353	2.47719	4.15942	4.5	0.98453	0.970534	2.41244	-0.911409	0.0772176	12.9504	0.377795	0.930696	0.457644	0.843808
20240523_s02p01t01_1_5sON_15sOFF_spots_extended.h5	20240523s02p01t01	20240523s02p01	1	5	y	31.4321	30.9227	49.6516	278.846	1.15372	1.73064	15.0453	4.5	0.984471	0.976984	1.43531	-0.753043	0.0456639	21.8991	0.524655	0.802835	0.653061	1.88235
20240523_s02p01t01_1_5sON_15sOFF_spots_extended.h5	20240523s02p01t01	20240523s02p01	1	6	y	31.6247	23.6677	63.8751	264.009	1.81217	2.76632	25.4323	4.5	0.98721	0.944422	1.58349	-0.950515	0.0500713	19.9715	0.600265	1.34941	0.667883	2.01099
20240523_s02p01t01_1_5sON_15sOFF_spots_extended.h5	20240523s02p01t01	20240523s02p01	1	7	y	31.8826	28.1806	52.2607	237.549	1.22176	1.86357	12.8277	4.5	0.982486	0.95584	1.60673	-0.751307	0.050395	19.8432	0.467601	0.927248	0.630689	1.70774
20240523_s02p01t01_1_5sON_15sOFF_spots_extended.h5	20240523s02p01t01	20240523s02p01	1	8	y	32.0615	22.6014	46.2961	267.784	1.02909	1.5798	20.0191	4.5	0.982975	0.95224	1.80331	-1.01002	0.0562453	17.7793	0.560092	1.02419	0.700622	2.34026
20240523_s02p01t01_1_5sON_15sOFF_spots_extended.h5	20240523s02p01t01	20240523s02p01	1	9	y	32.3781	22.2323	35.127	267.508	1.23131	1.84256	28.8271	4.5	0.981852	0.912259	1.86536	-1.20092	0.0576117	17.3576	0.6438	0.79	0.715821	2.51891
20240523_s02p01t01_1_5sON_15sOFF_spots_extended.h5	20240523s02p01t01	20240523s02p01	1	10	y	32.5522	38.3595	55.8528	168.302	2.19575	3.23991	7.10862	4.5	0.981786	0.965927	1.63358	-0.592705	0.0501833	19.927	0.362827	0.728018	0.482042	0.93066
20240523_s02p01t01_1_5sON_15sOFF_spots_extended.h5	20240523s02p01t01	20240523s02p01	1	11	y	32.7573	27.3553	55.5723	332.587	0.676599	1.03829	13.9369	4.5	0.992354	0.989494	1.49969	-0.844406	0.0457818	21.8427	0.563054	1.01575	0.706479	2.40691
20240523_s02p01t01_1_5sON_15sOFF_spots_extended.h5	20240523s02p01t01	20240523s02p01	1	12	y	32.9167	30.0108	54.4062	252.08	0.876597	1.33435	9.2655	4.5	0.992589	0.974961	1.60354	-0.800962	0.0487153	20.5275	0.499495	0.906443	0.631081	1.71062
20240523_s02p01t01_1_5sON_15sOFF_spots_extended.h5	20240523s02p01t01	20240523s02p01	1	13	y	33.1712	23.7722	44.938	296.832	0.692569	1.05804	15.7665	4.5	0.993621	0.990143	1.74099	-0.981244	0.0524849	19.0531	0.563613	0.945178	0.715756	2.5181
20240523_s02p01t01_1_5sON_15sOFF_spots_extended.h5	20240523s02p01t01	20240523s02p01	1	14	y	33.4335	32.8686	57.8841	284.534	1.32637	2.01308	15.1484	4.5	0.985426	0.9694	1.43377	-0.776465	0.0428841	23.3187	0.541556	0.880537	0.639548	1.7743
20240523_s02p01t01_1_5sON_15sOFF_spots_extended.h5	20240523s02p01t01	20240523s02p01	1	15	y	33.7159	33.8123	46.9133	148.685	1.27249	1.85943	4.22557	4.5	0.985954	0.976888	1.9474	-0.689867	0.057759	17.3133	0.354251	0.693731	0.484282	0.939045
20240523_s02p01t01_1_5sON_15sOFF_spots_extended.h5	20240523s02p01t01	20240523s02p01	1	16	y	34.0531	22.6695	41.0324	173.628	1.17091	1.78209	10.3	4.5	0.987549	0.929399	2.30583	-1.17017	0.0677129	14.7682	0.507482	0.905015	0.609431	1.56037
20240523_s02p01t01_1_5sON_15sOFF_spots_extended.h5	20240523s02p01t01	20240523s02p01	1	17	y	34.3261	17.8244	46.4952	184.399	0.584744	0.895051	7.25455	4.5	0.995047	0.986923	2.41656	-1.30372	0.0704001	14.2045	0.539492	1.30426	0.653907	1.8894
20240523_s02p01t01_1_5sON_15sOFF_spots_extended.h5	20240523s02p01t01	20240523s02p01	2	2	y	29.7875	22.3268	42.2345	322.84	0.792847	1.2113	24.1945	4.5	0.989614	0.968788	1.61877	-0.999418	0.0543439	18.4013	0.617393	0.945827	0.744609	2.91556
20240523_s02p01t01_1_5sON_15sOFF_spots_extended.h5	20240523s02p01t01	20240523s02p01	2	3	y	30.0676	19.6051	36.6026	97.9117	0.627975	0.958404	2.30477	4.5	0.993055	0.979203	2.77256	-1.09034	0.0922109	10.8447	0.393259	0.933495	0.50253	1.01017
20240523_s02p01t01_1_5sON_15sOFF_spots_extended.h5	20240523s02p01t01	20240523s02p01	2	4	y	30.4922	17.2643	28.1296	65.9607	0.471329	0.708508	1.09493	4.5	0.994315	0.991217	3.6932	-1.30314	0.12112	8.25629	0.352849	0.814677	0.44302	0.795396
20240523_s02p01t01_1_5sON_15sOFF_spots_extended.h5	20240523s02p01t01	20240523s02p01	2	5	y	30.8049	10.9618	40.6093	1430.7	0.709636	1.03076	1037.04	4.5	0.994796	0.971471	2.02671	-1.66185	0.0657918	15.1995	0.819975	1.8523	0.953261	20.3954
20240523_s02p01t01_1_5sON_15sOFF_spots_extended.h5	20240523s02p01t01	20240523s02p01	2	6	y	31.0898	17.4946	46.632	113.966	0.864185	1.3206	4.17812	4.5	0.995047	0.977225	2.64503	-1.22333	0.0850772	11.754	0.462501	1.33275	0.541294	1.18005
20240523_s02p01t01_1_5sON_15sOFF_spots_extended.h5	20240523s02p01t01	20240523s02p01	2	7	y	31.7391	22.0439	22.8759	81.5841	1.9241	2.59207	4.95039	4.5	0.965673	0.85269	2.99495	-1.15736	0.0943617	10.5975	0.386439	0.518872	0.448026	0.81168
20240523_s02p01t01_1_5sON_15sOFF_spots_extended.h5	20240523s02p01t01	20240523s02p01	2	8	y	32.0327	28.7687	39.9858	98.9812	0.728258	1.06457	1.47939	4.5	0.991322	0.987769	2.50115	-0.781089	0.0780812	12.8072	0.312292	0.694952	0.423485	0.734559
20240523_s02p01t01_1_5sON_15sOFF_spots_extended.h5	20240523s02p01t01	20240523s02p01	2	9	y	32.5956	33.7267	58.1666	41.5294	2.88089	4.36226	0.673768	4.5	0.994737	0.974204	4.40647	-0.699013	0.135186	7.39721	0.158633	0.862323	0.202232	0.253497
20240523_s02p01t01_1_5sON_15sOFF_spots_extended.h5	20240523s02p01t01	20240523s02p01	2	10	y	33.3062	26.7702	35.4227	81.7841	1.75135	2.53214	2.86061	4.5	0.989865	0.948869	2.93076	-0.939693	0.0879943	11.3644	0.320631	0.661608	0.39623	0.65626
20240523_s02p01t01_1_5sON_15sOFF_spots_extended.h5	20240523s02p01t01	20240523s02p01	2	11	y	33.6919	23.0022	43.462	104.97	1.4665	2.24029	4.46059	4.5	0.989814	0.969743	2.69874	-1.11457	0.0801004	12.4843	0.412996	0.944736	0.479276	0.920404
20240523_s02p01t01_1_5sON_15sOFF_spots_extended.h5	20240523s02p01t01	20240523s02p01	2	12	y	34.0242	27.9831	39.5469	126.698	1.39361	2.04426	4.86816	4.5	0.988905	0.967222	2.2998	-0.837712	0.067593	14.7944	0.364255	0.706621	0.49096	0.964482
20240523_s02p01t01_1_5sON_15sOFF_spots_extended.h5	20240523s02p01t01	20240523s02p01	2	13	y	34.6876	13.3917	29.2908	70.7965	0.762587	1.17291	2.82225	4.5	0.988264	0.953778	4.42102	-1.85161	0.127453	7.84605	0.41882	1.09362	0.506093	1.02467
20240523_s02p01t01_1_5sON_15sOFF_spots_extended.h5	20240523s02p01t01	20240523s02p01	2	14	y	35.5633	13.4106	47.1975	34.1451	2.40986	3.53549	1.40334	4.5	0.991339	0.966173	6.61191	-1.59247	0.185919	5.37867	0.240848	1.75971	0.289911	0.408274
20240523_s02p01t01_1_5sON_15sOFF_spots_extended.h5	20240523s02p01t01	20240523s02p01	2	15	y	36.7743	18.2832	34.4721	63.6811	0.954437	1.4578	1.69341	4.5	0.992635	0.976718	4.36916	-1.61577	0.11881	8.41679	0.369812	0.942726	0.41275	0.702853
20240523_s02p01t01_1_5sON_15sOFF_spots_extended.h5	20240523s02p01t01	20240523s02p01	2	16	y	38.2123	18.3788	9.6403	34.6533	1.00676	1.04269	0.684441	4.5	0.976585	0.931808	6.79632	-1.08102	0.177857	5.62249	0.15906	0.262267	0.29524	0.418922
20240705_s01p01t01_2_5sON_15sOFF_spots_extended.h5	20240705s01p01t01	20240705s01p01	1	2	y	24.3911	37.5896	61.0204	818.416	1.84251	2.76824	139.27	4.5	0.895674	0.860454	0.741177	-0.439704	0.0303872	32.9086	0.593251	0.811666	0.819356	4.53576
20240705_s01p01t01_2_5sON_15sOFF_spots_extended.h5	20240705s01p01t01	20240705s01p01	1	3	y	24.4417	38.3545	77.3504	800.252	4.08162	6.26131	248.816	4.5	0.899148	0.815177	0.682453	-0.445483	0.0279217	35.8144	0.652767	1.00836	0.805398	4.13869
20240705_s01p01t01_2_5sON_15sOFF_spots_extended.h5	20240705s01p01t01	20240705s01p01	1	4	y	24.4819	64.3122	46.3459	364.841	4.34157	5.07438	27.164	4.5	0.826425	0.776053	0.672961	-0.220026	0.0274881	36.3793	0.326952	0.36032	0.557172	1.25821
20240705_s01p01t01_2_5sON_15sOFF_spots_extended.h5	20240705s01p01t01	20240705s01p01	1	5	y	24.5523	41.538	112.692	1e+06	5.87138	8.9587	3.82177e+08	4.5	0.922661	0.786605	0.492801	-0.434112	0.0200715	49.8219	0.880906	1.35649	0.999769	4331.31
20240705_s01p01t01_2_5sON_15sOFF_spots_extended.h5	20240705s01p01t01	20240705s01p01	1	6	y	24.6272	54.4574	111.49	255.942	8.56683	13.151	26.2325	4.5	0.898783	0.729928	0.826082	-0.331554	0.0335435	29.812	0.401357	1.02364	0.481452	0.928461
20240705_s01p01t01_2_5sON_15sOFF_spots_extended.h5	20240705s01p01t01	20240705s01p01	1	7	y	24.7873	45.1123	55.0251	386.1	3.61726	5.12275	47.7122	4.5	0.893929	0.852849	0.811345	-0.464847	0.0327323	30.5508	0.572934	0.609867	0.649663	1.85439
20240705_s01p01t01_2_5sON_15sOFF_spots_extended.h5	20240705s01p01t01	20240705s01p01	1	8	y	24.8857	27.4226	73.6899	2151.47	2.63827	4.0289	1838.05	4.5	0.945162	0.893236	0.80026	-0.525588	0.0321574	31.097	0.656772	1.3436	0.934071	14.1677
20240705_s01p01t01_2_5sON_15sOFF_spots_extended.h5	20240705s01p01t01	20240705s01p01	1	9	y	24.9467	76.6448	133.405	2386.59	7.93486	12.0276	1180.5	4.5	0.894425	0.745698	0.32964	-0.234438	0.0132138	75.6787	0.711195	0.87028	0.86483	6.39809
20240705_s01p01t01_2_5sON_15sOFF_spots_extended.h5	20240705s01p01t01	20240705s01p01	1	10	y	25.0144	38.4793	76.2299	1182.78	6.45721	9.89603	864.451	4.5	0.877232	0.84065	0.655996	-0.594731	0.0262248	38.1319	0.906608	0.990533	0.85967	6.12606
20240705_s01p01t01_2_5sON_15sOFF_spots_extended.h5	20240705s01p01t01	20240705s01p01	1	11	y	25.0537	139.322	79.1512	1e+06	48.0344	51.1596	4.76529e+08	4.5	0.958414	-0.697643	0.172985	-0.594425	0.00690457	144.832	3.43628	0.28406	0.999373	1594.45
20240705_s01p01t01_2_5sON_15sOFF_spots_extended.h5	20240705s01p01t01	20240705s01p01	1	12	y	25.0835	37.227	83.119	1e+06	7.28946	11.214	6.86302e+08	4.5	0.957879	0.505392	0.559655	-0.729084	0.0223117	44.8196	1.30274	1.11638	0.999807	5173.89
20240705_s01p01t01_2_5sON_15sOFF_spots_extended.h5	20240705s01p01t01	20240705s01p01	1	13	y	25.1337	44.8516	47.6808	638.274	3.12867	4.24935	118.405	4.5	0.927043	0.772451	0.743734	-0.447079	0.0295911	33.7939	0.601127	0.53154	0.757076	3.11651
20240705_s01p01t01_2_5sON_15sOFF_spots_extended.h5	20240705s01p01t01	20240705s01p01	1	14	y	25.1424	57.2694	43.0023	721.303	6.22873	7.40356	192.01	4.5	0.824948	0.451156	0.61541	-0.189234	0.0244769	40.8548	0.307492	0.375438	0.736279	2.79188
20240705_s01p01t01_2_5sON_15sOFF_spots_extended.h5	20240705s01p01t01	20240705s01p01	0	2	y	25.5923	15.6471	50.3669	1e+06	1.2807	1.91004	5.08411e+08	4.5	0.986406	0.935604	1.19049	-1.17123	0.0465174	21.4973	0.983827	1.60947	0.999906	10692.9
20240705_s01p01t01_2_5sON_15sOFF_spots_extended.h5	20240705s01p01t01	20240705s01p01	0	3	y	25.6979	20.4278	57.5721	790.039	2.50849	3.81279	408.409	4.5	0.986776	0.942576	1.05792	-0.941693	0.0411675	24.291	0.890139	1.40916	0.872668	6.85346
20240705_s01p01t01_2_5sON_15sOFF_spots_extended.h5	20240705s01p01t01	20240705s01p01	0	4	y	25.7244	45.9086	73.1248	364.815	5.34422	8.00708	54.3464	4.5	0.896226	0.715812	0.816313	-0.515155	0.0317331	31.5129	0.631076	0.796417	0.624227	1.66118
20240705_s01p01t01_2_5sON_15sOFF_spots_extended.h5	20240705s01p01t01	20240705s01p01	0	5	y	25.7754	25.7725	49.7362	249.918	2.1002	3.21334	28.4611	4.5	0.95667	0.887787	1.31087	-0.691171	0.0508574	19.6628	0.52726	0.964909	0.660513	1.94562
20240705_s01p01t01_2_5sON_15sOFF_spots_extended.h5	20240705s01p01t01	20240705s01p01	0	6	y	25.8504	42.7107	38.9219	106.605	2.54623	3.2711	3.04266	4.5	0.962075	0.904272	1.64229	-0.312243	0.0635307	15.7404	0.190126	0.455646	0.355124	0.550686
20240705_s01p01t01_2_5sON_15sOFF_spots_extended.h5	20240705s01p01t01	20240705s01p01	0	7	y	26.0741	61.5557	24.3514	63.5687	7.72951	7.40281	1.52136	4.5	0.965106	0.777953	2.15778	-0.27259	0.0827558	12.0837	0.126329	0.1978	0.186653	0.229487
20240705_s01p01t01_2_5sON_15sOFF_spots_extended.h5	20240705s01p01t01	20240705s01p01	0	8	y	26.2224	52.6656	44.7448	194.879	3.86654	4.83239	10.2261	4.5	0.897195	0.813059	1.05645	-0.316582	0.0402882	24.8212	0.299665	0.424801	0.449997	0.818171
20240705_s01p01t01_2_5sON_15sOFF_spots_extended.h5	20240705s01p01t01	20240705s01p01	0	9	y	26.3199	11.254	84.7074	1e+06	4.05995	8.1464	1.47531e+09	4.5	0.964877	0.8532	0.990272	-0.747425	0.0376244	26.5785	0.754767	3.76344	0.999887	8885.96
20240705_s01p01t01_2_5sON_15sOFF_spots_extended.h5	20240705s01p01t01	20240705s01p01	0	10	y	26.4497	41.4759	58.049	169.794	6.29884	9.22112	18.0627	4.5	0.943439	0.636966	1.24063	-0.769868	0.0469053	21.3195	0.620545	0.699792	0.466158	0.873213
20240705_s01p01t01_2_5sON_15sOFF_spots_extended.h5	20240705s01p01t01	20240705s01p01	0	11	y	26.5041	28.3122	41.2494	209.786	2.1871	3.22753	20.1893	4.5	0.945416	0.883764	1.44948	-0.691765	0.0546891	18.2852	0.477249	0.728474	0.611135	1.57159
20240705_s01p01t01_2_5sON_15sOFF_spots_extended.h5	20240705s01p01t01	20240705s01p01	0	12	y	26.5236	46.9431	68.6883	1e+06	4.65449	6.87461	3.54443e+08	4.5	0.931434	0.80974	0.507572	-0.572642	0.0191366	52.2559	1.1282	0.731613	0.999779	4515.3
20240705_s01p01t01_2_5sON_15sOFF_spots_extended.h5	20240705s01p01t01	20240705s01p01	0	13	y	26.5385	31.1977	103.475	197.021	3.67608	5.45378	13.8809	4.5	0.963165	0.842368	1.20227	-0.507624	0.0453029	22.0737	0.422222	1.65838	0.510288	1.04202
20240705_s01p01t01_2_5sON_15sOFF_spots_extended.h5	20240705s01p01t01	20240705s01p01	0	14	y	26.572	31.7039	52.9577	258.094	2.54302	3.83555	26.4633	4.5	0.960545	0.91915	1.19827	-0.66705	0.0450952	22.1753	0.556678	0.835192	0.627802	1.68675
20240711_s01p01t03_2_5sON_15sOFF_spots_extended.h5	20240711s01p01t03	20240711s01p01	6	2	y	46.3773	48.0845	56.2057	260.172	3.02237	4.22898	16.1408	4.5	0.93439	0.837077	1.70443	-0.57813	0.0367513	27.2099	0.339193	0.584447	0.540608	1.17679
20240711_s01p01t03_2_5sON_15sOFF_spots_extended.h5	20240711s01p01t03	20240711s01p01	6	3	y	46.7053	58.1911	33.0001	122.053	2.46422	2.62281	2.08725	4.5	0.981659	0.901913	2.55101	-0.190456	0.0546194	18.3085	0.0746589	0.283549	0.317841	0.465933
20240711_s01p01t03_2_5sON_15sOFF_spots_extended.h5	20240711s01p01t03	20240711s01p01	6	4	y	47.2328	36.3876	47.2451	1315.38	1.40308	2.01942	323.149	4.5	0.967589	0.911249	1.44221	-0.887488	0.030534	32.7503	0.615367	0.649193	0.886133	7.78214
20240711_s01p01t03_2_5sON_15sOFF_spots_extended.h5	20240711s01p01t03	20240711s01p01	6	5	y	47.6281	34.4493	49.4627	1e+06	1.22536	1.8032	1.74735e+08	4.5	0.987772	0.970209	1.35634	-0.924545	0.0284777	35.1152	0.681647	0.717906	0.999838	6169.85
20240711_s01p01t03_2_5sON_15sOFF_spots_extended.h5	20240711s01p01t03	20240711s01p01	6	6	y	48.3228	27.8319	40.5909	207.486	1.21909	1.79938	11.3861	4.5	0.970492	0.911625	2.67367	-1.30144	0.0553293	18.0736	0.486761	0.729216	0.612544	1.58094
20240711_s01p01t03_2_5sON_15sOFF_spots_extended.h5	20240711s01p01t03	20240711s01p01	6	7	y	48.9276	40.4314	51.3234	441.494	1.56472	2.23942	33.15	4.5	0.955002	0.894902	1.7188	-0.733705	0.0351295	28.4661	0.42687	0.634697	0.702073	2.35652
20240711_s01p01t03_2_5sON_15sOFF_spots_extended.h5	20240711s01p01t03	20240711s01p01	6	8	y	49.3496	34.4512	59.4495	1e+06	2.05903	3.11805	2.67507e+08	4.5	0.981828	0.925256	1.41539	-1.04436	0.028681	34.8663	0.73786	0.862806	0.999833	5974.96
20240711_s01p01t03_2_5sON_15sOFF_spots_extended.h5	20240711s01p01t03	20240711s01p01	6	9	y	49.4767	37.5849	73.0096	2231.03	1.63338	2.5002	825.948	4.5	0.978804	0.966624	1.2895	-0.937951	0.0260627	38.369	0.727378	0.971262	0.922422	11.8903
20240711_s01p01t03_2_5sON_15sOFF_spots_extended.h5	20240711s01p01t03	20240711s01p01	6	10	y	49.6189	48.3664	69.8925	816.72	3.08986	4.55258	148.676	4.5	0.969248	0.923961	1.31974	-0.688998	0.0265975	37.5975	0.522071	0.722531	0.781934	3.58578
20240711_s01p01t03_2_5sON_15sOFF_spots_extended.h5	20240711s01p01t03	20240711s01p01	6	11	y	49.8653	20.1611	86.2428	10421.1	2.78482	3.95168	56025.3	4.5	0.978614	0.946952	1.61033	-1.17053	0.0322936	30.9659	0.726888	2.13884	0.986798	74.7482
20240711_s01p01t03_2_5sON_15sOFF_spots_extended.h5	20240711s01p01t03	20240711s01p01	6	12	y	50.4676	27.0571	58.8682	149.019	1.14138	1.75537	4.60186	4.5	0.98294	0.972138	3.15056	-1.23719	0.0624275	16.0186	0.39269	1.08785	0.516722	1.0692
20240711_s01p01t03_2_5sON_15sOFF_spots_extended.h5	20240711s01p01t03	20240711s01p01	6	13	y	50.9551	42.4536	77.8699	195.088	2.26592	3.45293	7.11787	4.5	0.95382	0.937887	2.27515	-0.871918	0.04465	22.3964	0.383236	0.917118	0.482764	0.933354
20240711_s01p01t03_2_5sON_15sOFF_spots_extended.h5	20240711s01p01t03	20240711s01p01	6	14	y	51.3517	59.2069	77.6346	181.779	3.00503	4.33537	4.97424	4.5	0.94986	0.918765	2.14821	-0.553255	0.0418333	23.9044	0.257542	0.655621	0.397669	0.660216
20240711_s01p01t03_2_5sON_15sOFF_spots_extended.h5	20240711s01p01t03	20240711s01p01	5	2	y	44.4765	32.0828	27.5204	58.0809	2.79208	3.50291	1.76612	4.5	0.966305	0.869973	4.64679	-1.18529	0.104478	9.57144	0.255076	0.428897	0.285806	0.400179
20240711_s01p01t03_2_5sON_15sOFF_spots_extended.h5	20240711s01p01t03	20240711s01p01	5	3	y	45.2094	81.7781	55.3295	89.565	10.2078	11.629	2.37888	4.5	0.975949	0.911652	2.69177	-0.254712	0.05954	16.7954	0.0946263	0.33829	0.195538	0.243068
20240711_s01p01t03_2_5sON_15sOFF_spots_extended.h5	20240711s01p01t03	20240711s01p01	5	4	y	46.083	36.0758	53.6215	86.9587	1.53239	2.26977	1.4833	4.5	0.989448	0.97374	3.5697	-0.848308	0.0774624	12.9095	0.237641	0.743179	0.337621	0.50971
20240711_s01p01t03_2_5sON_15sOFF_spots_extended.h5	20240711s01p01t03	20240711s01p01	5	5	y	46.8072	25.5288	42.8309	1e+06	1.07333	1.61974	2.57979e+08	4.5	0.986826	0.945037	1.75959	-1.41734	0.0375923	26.6012	0.805493	0.838873	0.999877	8109.22
20240711_s01p01t03_2_5sON_15sOFF_spots_extended.h5	20240711s01p01t03	20240711s01p01	5	6	y	46.9219	24.2553	55.464	7279.57	0.965303	1.48498	11149.7	4.5	0.978553	0.967359	1.67055	-1.25681	0.0356027	28.0877	0.752334	1.14334	0.982869	57.3738
20240711_s01p01t03_2_5sON_15sOFF_spots_extended.h5	20240711s01p01t03	20240711s01p01	5	7	y	47.1905	29.3452	61.9269	853.064	3.27337	5.03062	375.616	4.5	0.963504	0.91367	1.66561	-1.1336	0.0352955	28.3322	0.68059	1.05514	0.850616	5.69415
20240711_s01p01t03_2_5sON_15sOFF_spots_extended.h5	20240711s01p01t03	20240711s01p01	5	8	y	47.4512	50.6737	30.8411	200.134	2.34309	2.56044	7.07045	4.5	0.887877	0.765056	2.06966	-0.318627	0.0436166	22.927	0.153951	0.304311	0.467269	0.877119
20240711_s01p01t03_2_5sON_15sOFF_spots_extended.h5	20240711s01p01t03	20240711s01p01	5	9	y	47.7703	67.101	116.938	251.059	12.8959	19.5502	27.6806	4.5	0.891074	0.773393	1.3696	-0.640794	0.0286704	34.8792	0.467871	0.871358	0.434575	0.768581
20240711_s01p01t03_2_5sON_15sOFF_spots_extended.h5	20240711s01p01t03	20240711s01p01	5	10	y	47.9583	64.8643	82.9197	446.011	8.55425	12.2646	71.6838	4.5	0.838864	0.6793	1.26625	-0.42005	0.0264031	37.8744	0.331728	0.639179	0.597228	1.48279
20240711_s01p01t03_2_5sON_15sOFF_spots_extended.h5	20240711s01p01t03	20240711s01p01	5	11	y	48.3047	57.5426	41.0551	290.931	5.39699	6.28225	26.8212	4.5	0.888727	0.723019	1.70859	-0.313424	0.035371	28.2717	0.18344	0.356737	0.528633	1.12149
20240711_s01p01t03_2_5sON_15sOFF_spots_extended.h5	20240711s01p01t03	20240711s01p01	4	2	y	46.3193	62.6267	88.9921	877.601	8.44512	12.4017	281.921	4.5	0.749425	0.520556	0.965651	-0.5919	0.0208477	47.9669	0.612954	0.710496	0.748922	2.98282
20240711_s01p01t03_2_5sON_15sOFF_spots_extended.h5	20240711s01p01t03	20240711s01p01	4	3	y	46.5669	57.7037	53.7067	1e+06	5.91066	7.65461	3.39578e+08	4.5	0.93888	0.538397	0.817058	-0.729363	0.0175459	56.9934	0.89267	0.465367	0.999738	3820.49
20240711_s01p01t03_2_5sON_15sOFF_spots_extended.h5	20240711s01p01t03	20240711s01p01	4	4	y	46.7778	43.0084	65.7898	1e+06	3.37537	5.02487	2.99881e+08	4.5	0.952143	0.80931	1.1066	-0.680107	0.0236566	42.2715	0.614591	0.764849	0.999796	4894.28
20240711_s01p01t03_2_5sON_15sOFF_spots_extended.h5	20240711s01p01t03	20240711s01p01	4	5	y	46.8424	57.4871	90.7045	831.793	7.02906	10.5162	238.133	4.5	0.764555	0.465264	1.05927	-0.353428	0.0226135	44.2214	0.333653	0.788912	0.751847	3.02977
20240711_s01p01t03_2_5sON_15sOFF_spots_extended.h5	20240711s01p01t03	20240711s01p01	4	6	y	46.7851	57.7779	78.7153	1e+06	10.4422	15.1984	5.41207e+08	4.5	0.932456	0.354511	0.694035	-1.02485	0.0148345	67.4103	1.47665	0.681189	0.99973	3704.72
20240711_s01p01t03_2_5sON_15sOFF_spots_extended.h5	20240711s01p01t03	20240711s01p01	4	7	y	46.9424	39.575	66.5246	1e+06	4.86726	7.34692	4.86302e+08	4.5	0.919296	0.643372	1.06236	-1.25157	0.0226311	44.1871	1.17811	0.840489	0.999809	5229.08
20240711_s01p01t03_2_5sON_15sOFF_spots_extended.h5	20240711s01p01t03	20240711s01p01	4	8	y	47.1051	103.663	160.225	497.313	17.4282	25.9892	65.5813	4.5	0.744904	0.519675	0.828829	-0.321709	0.0175953	56.8333	0.388149	0.772818	0.502015	1.00809
20240711_s01p01t03_2_5sON_15sOFF_spots_extended.h5	20240711s01p01t03	20240711s01p01	4	9	y	47.2911	113.725	43.6459	181.661	9.9112	9.43448	4.64572	4.5	0.92702	0.795871	1.59164	-0.0339826	0.0336563	29.7121	0.0213506	0.191893	0.261975	0.354968
20240711_s01p01t03_2_5sON_15sOFF_spots_extended.h5	20240711s01p01t03	20240711s01p01	4	10	y	47.3974	74.9459	47.825	493.635	3.70826	4.12732	31.1958	4.5	0.948638	0.705554	1.09556	-0.089313	0.0231144	43.263	0.0815225	0.319063	0.593894	1.46241
20240711_s01p01t03_2_5sON_15sOFF_spots_extended.h5	20240711s01p01t03	20240711s01p01	4	11	y	47.5852	58.5158	64.9756	198.062	2.56476	3.53305	5.43492	4.5	0.965573	0.928762	1.88195	-0.485859	0.039549	25.2851	0.258169	0.555197	0.42499	0.7391
20240711_s01p01t03_2_5sON_15sOFF_spots_extended.h5	20240711s01p01t03	20240711s01p01	4	12	y	47.9171	36.1907	70.7315	189.381	1.63366	2.50161	6.39455	4.5	0.990457	0.951882	2.33543	-0.936488	0.048739	20.5175	0.400992	0.977207	0.511375	1.04656
20240711_s01p01t03_2_5sON_15sOFF_spots_extended.h5	20240711s01p01t03	20240711s01p01	4	13	y	48.2217	24.2563	51.3719	251.957	1.03588	1.59215	15.1389	4.5	0.992926	0.973552	2.67956	-1.30569	0.0555676	17.9961	0.487277	1.05894	0.670243	2.03254
20240711_s01p01t03_2_5sON_15sOFF_spots_extended.h5	20240711s01p01t03	20240711s01p01	4	14	y	48.8035	31.3271	58.5092	77.1832	2.14711	3.27698	1.91741	4.5	0.992785	0.962391	4.22156	-1.1858	0.0865012	11.5605	0.280891	0.933843	0.332578	0.498303
20240711_s01p01t03_2_5sON_15sOFF_spots_extended.h5	20240711s01p01t03	20240711s01p01	2	2	y	40.7094	29.5162	51.7479	731.742	1.55845	2.36419	146.358	4.5	0.966121	0.889084	1.55306	-0.942259	0.0381498	26.2125	0.606713	0.876603	0.835692	5.08613
20240711_s01p01t03_2_5sON_15sOFF_spots_extended.h5	20240711s01p01t03	20240711s01p01	2	3	y	41.0887	21.9417	46.0396	133.98	2.08411	3.20236	10.5934	4.5	0.985464	0.912627	3.15798	-1.19732	0.0768577	13.0111	0.37914	1.04913	0.545045	1.19802
20240711_s01p01t03_2_5sON_15sOFF_spots_extended.h5	20240711s01p01t03	20240711s01p01	2	4	y	41.4518	32.915	65.505	137.424	2.77783	4.25827	6.84039	4.5	0.97047	0.903149	2.43379	-1.0692	0.0587136	17.0318	0.439315	0.995062	0.45388	0.831098
20240711_s01p01t03_2_5sON_15sOFF_spots_extended.h5	20240711s01p01t03	20240711s01p01	2	5	y	41.6458	35.0669	59.6559	738.777	1.76157	2.66304	121.536	4.5	0.967981	0.954094	1.35745	-0.784166	0.0325952	30.6793	0.577674	0.850601	0.813061	4.34934
20240711_s01p01t03_2_5sON_15sOFF_spots_extended.h5	20240711s01p01t03	20240711s01p01	2	6	y	41.7044	41.2487	70.5102	769.586	2.29989	3.47885	124.109	4.5	0.947053	0.901078	1.15451	-0.809231	0.0276832	36.1231	0.700932	0.854695	0.793728	3.84796
20240711_s01p01t03_2_5sON_15sOFF_spots_extended.h5	20240711s01p01t03	20240711s01p01	2	7	y	41.7159	65.0763	101.506	4851.82	7.37966	11.0209	6676.48	4.5	0.810453	0.625475	0.617224	-0.306064	0.0147959	67.5864	0.495871	0.779903	0.939913	15.6425
20240711_s01p01t03_2_5sON_15sOFF_spots_extended.h5	20240711s01p01t03	20240711s01p01	2	8	y	41.8428	58.5812	74.2141	451.697	5.95078	8.51239	62.9056	4.5	0.846624	0.54099	1.09736	-0.489148	0.0262258	38.1304	0.445749	0.633429	0.624674	1.66435
20240711_s01p01t03_2_5sON_15sOFF_spots_extended.h5	20240711s01p01t03	20240711s01p01	2	9	y	42.128	31.2354	65.9491	937.909	3.0307	4.65775	370.918	4.5	0.936073	0.91361	1.33579	-1.14923	0.0317078	31.538	0.860336	1.05568	0.854668	5.88078
20240711_s01p01t03_2_5sON_15sOFF_spots_extended.h5	20240711s01p01t03	20240711s01p01	2	10	y	42.0107	52.6204	85.8365	347.84	5.31234	7.98687	36.9195	4.5	0.877961	0.773292	1.28018	-0.563762	0.0304727	32.8163	0.440378	0.81562	0.579102	1.37587
20240711_s01p01t03_2_5sON_15sOFF_spots_extended.h5	20240711s01p01t03	20240711s01p01	2	11	y	41.8409	65.7847	68.2144	227.39	8.40636	11.3217	18.8689	4.5	0.768091	0.528005	1.52804	-0.361571	0.0365202	27.3821	0.236624	0.518467	0.431208	0.758112
20240711_s01p01t03_2_5sON_15sOFF_spots_extended.h5	20240711s01p01t03	20240711s01p01	2	12	y	41.6578	48.8965	68.426	279.12	5.90048	8.6377	32.9006	4.5	0.823302	0.76755	1.46248	-0.697589	0.0351071	28.4843	0.47699	0.699703	0.549067	1.21762
20240711_s01p01t03_2_5sON_15sOFF_spots_extended.h5	20240711s01p01t03	20240711s01p01	2	13	y	41.3533	46.8648	65.2015	1e+06	6.5863	9.63004	5.14409e+08	4.5	0.852195	0.584204	0.992567	-0.633402	0.0240021	41.663	0.638145	0.695633	0.999781	4555.03
20240711_s01p01t03_2_5sON_15sOFF_spots_extended.h5	20240711s01p01t03	20240711s01p01	2	14	y	41.0413	38.4093	49.7315	400.11	5.00948	7.20511	95.9053	4.5	0.82881	0.518291	1.57986	-0.82684	0.0384945	25.9777	0.523362	0.647388	0.691668	2.24325
20240711_s01p01t03_2_5sON_15sOFF_spots_extended.h5	20240711s01p01t03	20240711s01p01	1	2	y	42.1762	33.813	38.7072	1e+06	2.75849	3.83585	4.42703e+08	4.5	0.972456	0.806687	1.17141	-1.31592	0.0277742	36.0046	1.12336	0.572371	0.999845	6443.12
20240711_s01p01t03_2_5sON_15sOFF_spots_extended.h5	20240711s01p01t03	20240711s01p01	1	3	y	42.2145	30.6472	42.2351	1e+06	2.08986	3.04949	3.83179e+08	4.5	0.98295	0.744805	1.28726	-1.26851	0.0304933	32.7941	0.985436	0.689055	0.999857	6974.12
20240711_s01p01t03_2_5sON_15sOFF_spots_extended.h5	20240711s01p01t03	20240711s01p01	1	4	y	42.4768	26.1727	47.7057	707.603	0.985092	1.50027	107.52	4.5	0.979289	0.948207	1.78857	-1.08554	0.0421069	23.7491	0.606932	0.911363	0.846135	5.49919
20240711_s01p01t03_2_5sON_15sOFF_spots_extended.h5	20240711s01p01t03	20240711s01p01	1	5	y	42.6631	35.1898	39.4946	1e+06	3.10455	4.29126	4.6247e+08	4.5	0.976142	0.5656	1.20758	-1.44768	0.0283049	35.3295	1.19883	0.561166	0.999839	6200.39
20240711_s01p01t03_2_5sON_15sOFF_spots_extended.h5	20240711s01p01t03	20240711s01p01	1	6	y	42.6676	35.3873	60.6605	1e+06	3.16719	4.79205	3.91451e+08	4.5	0.95758	0.875025	1.16952	-0.929665	0.02741	36.4831	0.794913	0.857095	0.999828	5824.89
20240711_s01p01t03_2_5sON_15sOFF_spots_extended.h5	20240711s01p01t03	20240711s01p01	1	7	y	42.7987	48.7831	45.1376	707.674	2.56422	3.31347	103.307	4.5	0.918722	0.813283	1.09448	-0.544439	0.0255728	39.104	0.497438	0.462636	0.761835	3.19878
20240711_s01p01t03_2_5sON_15sOFF_spots_extended.h5	20240711s01p01t03	20240711s01p01	1	8	y	42.987	44.1546	41.8132	272.228	4.41446	5.75451	32.023	4.5	0.848936	0.551073	1.80412	-0.312445	0.041969	23.8271	0.173184	0.473486	0.575955	1.35824
20240711_s01p01t03_2_5sON_15sOFF_spots_extended.h5	20240711s01p01t03	20240711s01p01	1	9	y	43.0946	37.1745	57.0272	205.63	3.07607	4.58138	15.4455	4.5	0.886047	0.761868	2.01139	-0.898672	0.0466738	21.4253	0.446792	0.767021	0.537851	1.16381
20240711_s01p01t03_2_5sON_15sOFF_spots_extended.h5	20240711s01p01t03	20240711s01p01	1	10	y	43.0922	52.4402	45.2576	165.973	5.29988	6.66527	10.2412	4.5	0.909351	0.76933	2.09509	-0.407814	0.0486188	20.5682	0.194652	0.431517	0.411595	0.699508
20240711_s01p01t03_2_5sON_15sOFF_spots_extended.h5	20240711s01p01t03	20240711s01p01	1	11	y	43.2673	22.3231	40.4818	11447	2.28719	3.48167	90083.2	4.5	0.913868	0.7762	1.93339	-1.17003	0.0446848	22.379	0.605169	0.906726	0.990514	104.424
20240711_s01p01t03_2_5sON_15sOFF_spots_extended.h5	20240711s01p01t03	20240711s01p01	1	12	y	43.282	25.7591	41.1203	184.904	1.79699	2.69325	14.8941	4.5	0.912416	0.855002	2.64181	-1.17939	0.0610372	16.3835	0.446434	0.798172	0.599996	1.49998
20240711_s01p01t03_2_5sON_15sOFF_spots_extended.h5	20240711s01p01t03	20240711s01p01	1	13	y	43.2037	23.2758	66.8119	1249.25	4.68726	7.10939	1447.48	4.5	0.833824	0.730523	1.62455	-1.1914	0.0376021	26.5943	0.733372	1.43522	0.904214	9.43995
20240711_s01p01t03_2_5sON_15sOFF_spots_extended.h5	20240711s01p01t03	20240711s01p01	1	14	y	43.2211	18.3196	62.6649	197.424	3.43395	5.0655	36.7433	4.5	0.863288	0.817372	2.55773	-1.5219	0.0591777	16.8982	0.595021	1.71032	0.636656	1.75222
20240621_s02p02t03_2_5sON_15sOFF_125-600_spots_extended.h5	20240621s02p02t03	20240621s02p02	2	2	y	50.7395	56.8576	58.6454	135.843	3.80902	5.1206	4.08905	4.5	0.981245	0.896025	2.4881	-0.730261	0.0490368	20.3929	0.293501	0.515721	0.343903	0.524164
20240621_s02p02t03_2_5sON_15sOFF_125-600_spots_extended.h5	20240621s02p02t03	20240621s02p02	2	3	y	51.7426	80.0265	90.2563	263.122	7.23578	10.0162	14.4106	4.5	0.946879	0.815369	1.45076	-0.596014	0.028038	35.6659	0.410829	0.563915	0.417635	0.717136
20240621_s02p02t03_2_5sON_15sOFF_125-600_spots_extended.h5	20240621s02p02t03	20240621s02p02	2	4	y	52.6615	44.5228	74.9995	286.717	2.67992	4.04639	17.3706	4.5	0.970664	0.927889	1.88526	-0.956187	0.0357996	27.9333	0.507191	0.842258	0.571201	1.33209
20240621_s02p02t03_2_5sON_15sOFF_125-600_spots_extended.h5	20240621s02p02t03	20240621s02p02	2	5	y	53.2777	48.2627	75.3905	535.687	2.27277	3.39498	45.5392	4.5	0.97215	0.94548	1.44808	-0.811936	0.0271798	36.7921	0.5607	0.781042	0.699536	2.32818
20240621_s02p02t03_2_5sON_15sOFF_125-600_spots_extended.h5	20240621s02p02t03	20240621s02p02	2	6	y	53.9599	40.9221	88.6189	375.701	2.94594	4.53031	33.1141	4.5	0.979982	0.957707	1.75169	-0.982833	0.0324627	30.8046	0.561078	1.08278	0.640908	1.7848
20240621_s02p02t03_2_5sON_15sOFF_125-600_spots_extended.h5	20240621s02p02t03	20240621s02p02	2	7	y	54.9649	53.7003	63.3259	243.399	2.78161	3.90209	10.3975	4.5	0.973816	0.906188	1.98592	-0.847346	0.0361307	27.6773	0.426677	0.589623	0.496236	0.985058
20240621_s02p02t03_2_5sON_15sOFF_125-600_spots_extended.h5	20240621s02p02t03	20240621s02p02	2	8	y	55.7982	39.645	80.1617	6578.24	2.39879	3.68029	9232.18	4.5	0.984129	0.966727	1.30282	-1.06602	0.0233488	42.8288	0.818237	1.01099	0.970493	32.8904
20240621_s02p02t03_2_5sON_15sOFF_125-600_spots_extended.h5	20240621s02p02t03	20240621s02p02	2	9	y	56.7825	40.3004	73.3798	309.635	3.72616	5.67429	32.866	4.5	0.986371	0.885655	2.02352	-1.15404	0.0356364	28.0612	0.570315	0.910411	0.609856	1.56316
20240621_s02p02t03_2_5sON_15sOFF_125-600_spots_extended.h5	20240621s02p02t03	20240621s02p02	2	10	y	57.9885	29.6783	57.1517	214.96	2.03194	3.10844	15.3833	4.5	0.986578	0.964475	2.87571	-1.48376	0.049591	20.1649	0.515962	0.962852	0.592504	1.45401
20240621_s02p02t03_2_5sON_15sOFF_125-600_spots_extended.h5	20240621s02p02t03	20240621s02p02	2	11	y	58.8293	78.6199	71.5474	133.187	7.71766	9.90949	4.24902	4.5	0.978537	0.921174	2.6092	-0.468937	0.0443521	22.5469	0.179724	0.455021	0.27208	0.373778
20240621_s02p02t03_2_5sON_15sOFF_125-600_spots_extended.h5	20240621s02p02t03	20240621s02p02	3	2	y	54.6378	54.4891	75.2254	177.126	7.70855	11.2521	14.0173	4.5	0.935773	0.799838	2.18525	-0.745641	0.0399952	25.003	0.341215	0.69028	0.409899	0.694626
20240621_s02p02t03_2_5sON_15sOFF_125-600_spots_extended.h5	20240621s02p02t03	20240621s02p02	3	3	y	55.788	42.9668	75.7001	176.533	4.00766	6.08286	10.3078	4.5	0.972569	0.963853	2.54074	-1.03972	0.0455427	21.9574	0.40922	0.880914	0.45712	0.842028
20240621_s02p02t03_2_5sON_15sOFF_125-600_spots_extended.h5	20240621s02p02t03	20240621s02p02	3	4	y	57.0496	92.2675	94.3794	165.518	15.4834	20.7548	9.38604	4.5	0.952309	0.803055	2.00424	-0.592036	0.0351316	28.4644	0.295392	0.511445	0.282509	0.393746
20240621_s02p02t03_2_5sON_15sOFF_125-600_spots_extended.h5	20240621s02p02t03	20240621s02p02	3	5	y	58.2451	54.313	55.8885	371.029	2.17841	2.92612	19.1277	4.5	0.950126	0.850564	1.76491	-0.752292	0.0303014	33.0018	0.42625	0.514504	0.599828	1.49892
20240621_s02p02t03_2_5sON_15sOFF_125-600_spots_extended.h5	20240621s02p02t03	20240621s02p02	3	6	y	59.309	57.3025	136.097	315.582	8.49072	13.0543	32.1045	4.5	0.959846	0.863602	1.609	-0.839753	0.0271291	36.8608	0.52191	1.18753	0.509761	1.03982
20240621_s02p02t03_2_5sON_15sOFF_125-600_spots_extended.h5	20240621s02p02t03	20240621s02p02	3	7	y	60.3586	104.432	95.7587	211.192	8.16238	10.511	6.39803	4.5	0.926622	0.793942	1.81217	-0.451218	0.0300233	33.3075	0.248994	0.458472	0.308473	0.446076
20240621_s02p02t03_2_5sON_15sOFF_125-600_spots_extended.h5	20240621s02p02t03	20240621s02p02	3	8	y	61.3595	68.5675	142.908	303.583	8.1988	12.595	22.0114	4.5	0.94682	0.850822	1.62604	-0.660179	0.0265002	37.7355	0.406004	1.0421	0.465333	0.870323
20240621_s02p02t03_2_5sON_15sOFF_125-600_spots_extended.h5	20240621s02p02t03	20240621s02p02	3	9	y	62.7406	53.4834	103.633	265.767	6.76072	10.3469	23.9958	4.5	0.944557	0.91088	2.02121	-0.920081	0.0322154	31.0411	0.455212	0.96883	0.498996	0.995994
20240621_s02p02t03_2_5sON_15sOFF_125-600_spots_extended.h5	20240621s02p02t03	20240621s02p02	3	10	y	64.1245	75.8453	63.5685	212.625	3.89187	4.83764	5.91419	4.5	0.9503	0.880086	2.14514	-0.436661	0.0334527	29.8929	0.203558	0.419067	0.382745	0.620075
20240621_s02p02t01_2_5sON_15sOFF_spots_extended.h5	20240621s02p02t01	20240621s02p02	1	2	n	33.1722	26.8354	24.4873	23.6117	2.8306	3.63828	0.420265	4.5	0.995552	0.97234	7.75715	-0.426976	0.233845	4.27634	0.0550429	0.45625	0.162561	0.194117
20240621_s02p02t01_2_5sON_15sOFF_spots_extended.h5	20240621s02p02t01	20240621s02p02	1	3	n	34.2115	24.4573	28.6302	1e+06	1.5971	2.23553	4.86848e+08	4.5	0.992687	0.676054	1.3994	-1.42372	0.0409042	24.4473	1.01738	0.585308	0.999888	8891.63
20240621_s02p02t01_2_5sON_15sOFF_spots_extended.h5	20240621s02p02t01	20240621s02p02	1	4	n	35.2041	21.3319	6.59087	25.5044	2.55089	2.366	0.646224	4.5	0.959357	0.811682	7.39951	-0.594271	0.210189	4.75762	0.0803122	0.154484	0.209916	0.265688
20240621_s02p02t01_2_5sON_15sOFF_spots_extended.h5	20240621s02p02t01	20240621s02p02	1	5	n	37.1187	26.8301	26.2019	18.5145	3.71547	4.89878	0.336057	4.5	0.994836	0.976496	10.5977	-0.418749	0.285509	3.50252	0.0395131	0.488293	0.131808	0.151819
20240621_s02p02t01_2_5sON_15sOFF_spots_extended.h5	20240621s02p02t01	20240621s02p02	1	6	n	39.6657	0.5	45673.8	17.177	747707	3.41869e+10	4835.58	4.5	0.990736	0.949462	10.6286	0.513649	0.267954	3.73198	-0.0483271	45673.8	0.00037593	0.000376071
20240621_s02p02t01_2_5sON_15sOFF_spots_extended.h5	20240621s02p02t01	20240621s02p02	1	7	n	42.1508	79.3356	2.4685	626280	19.7976	416117	1.94452e+08	4.5	0.990477	-0.443721	0.552889	-0.874377	0.0131169	76.2373	1.58147	0.0155573	0.99943	1754.23
20240621_s02p02t01_2_5sON_15sOFF_spots_extended.h5	20240621s02p02t01	20240621s02p02	1	8	n	44.4347	17.1038	5.95137	37.3296	2.06287	1.9326	1.7769	4.5	0.908688	0.482952	7.27152	-1.60809	0.163645	6.11078	0.221149	0.173978	0.326602	0.485007
20240621_s02p02t01_2_5sON_15sOFF_spots_extended.h5	20240621s02p02t01	20240621s02p02	1	9	n	46.7597	63.0107	145.873	14.3064	106.013	163.069	0.694447	4.5	0.989548	0.951304	15.8625	-0.0429185	0.339235	2.94781	0.00270565	1.15752	0.0414402	0.0432317
20240621_s02p02t01_2_5sON_15sOFF_spots_extended.h5	20240621s02p02t01	20240621s02p02	1	10	n	51.2148	33.7319	6.3224	41.6223	3.31865	3.59915	0.830186	4.5	0.971551	0.779393	6.67947	0.336445	0.130421	7.66749	-0.05037	0.0937154	0.215196	0.274203
20240621_s02p02t01_2_5sON_15sOFF_spots_extended.h5	20240621s02p02t01	20240621s02p02	1	11	n	58.0161	20.4841	5.65355	26.6343	3.23359	3.00728	0.950321	4.5	0.939654	0.596557	11.5285	-0.356989	0.198712	5.03241	0.0309658	0.137998	0.22417	0.288942
20240621_s02p02t01_2_5sON_15sOFF_spots_extended.h5	20240621s02p02t01	20240621s02p02	1	12	n	60.0298	7.91721	81.2503	63.465	22.7902	72.218	52.5228	4.5	0.967335	0.605986	7.5799	-1.7891	0.126269	7.91961	0.236032	5.13124	0.387391	0.632362
20240621_s02p02t01_2_5sON_15sOFF_spots_extended.h5	20240621s02p02t01	20240621s02p02	1	13	n	66.7826	44.7971	9.34299	209.624	1.68616	1.70345	6.14699	4.5	0.950521	0.694502	3.05612	-0.167237	0.0457622	21.8521	0.0547221	0.104281	0.509773	1.03987
20240621_s02p02t01_2_5sON_15sOFF_spots_extended.h5	20240621s02p02t01	20240621s02p02	1	14	n	71.3921	46.9939	31.4728	86.9579	5.45449	6.18855	3.62763	4.5	0.976189	0.786681	4.97863	-0.785207	0.0697364	14.3397	0.157716	0.334861	0.291135	0.410705
20240621_s02p02t01_2_5sON_15sOFF_spots_extended.h5	20240621s02p02t01	20240621s02p02	7	2	n	27.5793	14.1773	29.7481	24.369	4.80849	7.38851	1.93671	4.5	0.986229	0.78373	7.35824	-1.27269	0.266803	3.74808	0.172961	1.04915	0.25219	0.337237
20240621_s02p02t01_2_5sON_15sOFF_spots_extended.h5	20240621s02p02t01	20240621s02p02	7	3	n	28.8636	30.5659	25.3812	38.2004	7.52513	9.31889	2.2742	4.5	0.982417	0.720415	4.75692	-0.201765	0.164807	6.06771	0.0424151	0.415188	0.216606	0.276497
20240621_s02p02t01_2_5sON_15sOFF_spots_extended.h5	20240621s02p02t01	20240621s02p02	7	4	n	29.6603	25.8842	14.174	649.702	1.11003	1.16679	134.265	4.5	0.964359	0.879493	1.42468	-0.586976	0.0480331	20.819	0.412006	0.273796	0.84794	5.57635
20240621_s02p02t01_2_5sON_15sOFF_spots_extended.h5	20240621s02p02t01	20240621s02p02	7	5	n	30.7115	19.8559	5.84619	46.2017	1.17687	1.09102	1.11994	4.5	0.954983	0.729696	4.35188	0.0142225	0.141702	7.05706	-0.00326814	0.147216	0.340838	0.517079
20240621_s02p02t01_2_5sON_15sOFF_spots_extended.h5	20240621s02p02t01	20240621s02p02	7	6	n	32.5534	12.9924	3.84288	26.1001	1.79347	1.66257	1.27312	4.5	0.880338	0.437284	7.27573	-1.22562	0.223501	4.47424	0.168453	0.147889	0.308636	0.446416
20240621_s02p02t01_2_5sON_15sOFF_spots_extended.h5	20240621s02p02t01	20240621s02p02	7	7	n	33.182	28.9552	12.0414	137.184	1.07612	1.0422	4.49091	4.5	0.90801	0.890489	2.18493	-0.302565	0.0658469	15.1868	0.138478	0.207933	0.512866	1.05282
20240621_s02p02t01_2_5sON_15sOFF_spots_extended.h5	20240621s02p02t01	20240621s02p02	7	8	n	35.3959	14.6499	14.3109	11.5747	1.60274	2.1134	0.190024	4.5	0.991371	0.97533	16.2858	-1.21155	0.460104	2.17342	0.0743929	0.48843	0.148082	0.173821
20240621_s02p02t01_2_5sON_15sOFF_spots_extended.h5	20240621s02p02t01	20240621s02p02	7	9	n	37.5655	19.1998	17.5174	1e+06	1.81461	2.3324	9.44071e+08	4.5	0.995805	0.554858	2.11827	-1.91081	0.0563887	17.734	0.902061	0.456187	0.999913	11490.7
20240621_s02p02t01_2_5sON_15sOFF_spots_extended.h5	20240621s02p02t01	20240621s02p02	7	10	n	37.7499	60.3269	1.02486	1e+06	22.6342	0	8.63021e+08	4.5	0.996895	-1.12802	0.745611	-1.36839	0.0197514	50.6294	1.83526	0.00849423	0.999729	3683.63
20240621_s02p02t01_2_5sON_15sOFF_spots_extended.h5	20240621s02p02t01	20240621s02p02	7	11	n	37.9505	53.8949	15.6087	597.391	4.74391	4.39951	102.155	4.5	0.950997	0.204295	1.12905	-0.35779	0.0297505	33.6128	0.316895	0.144806	0.711249	2.46319
20240621_s02p02t01_2_5sON_15sOFF_spots_extended.h5	20240621s02p02t01	20240621s02p02	7	12	n	38.2585	34.9183	18.7244	1e+06	3.48044	3.63173	5.4699e+08	4.5	0.980078	0.212274	1.27017	-0.929359	0.0331997	30.1207	0.731681	0.268117	0.999843	6362.62
20240621_s02p02t01_2_5sON_15sOFF_spots_extended.h5	20240621s02p02t01	20240621s02p02	7	13	n	40.7665	13.617	8.05271	17.9345	1.87324	2.02485	0.627511	4.5	0.981105	0.719854	12.5676	-1.88321	0.308282	3.24378	0.149847	0.295686	0.226327	0.292536
20240621_s02p02t01_2_5sON_15sOFF_spots_extended.h5	20240621s02p02t01	20240621s02p02	7	14	n	41.878	74.352	0.5	1e+06	22.092	0	5.54538e+08	4.5	0.994365	-0.78666	0.611763	-0.820962	0.0146082	68.4546	1.34196	0.00336238	0.999666	2988.79
20240621_s02p02t01_2_5sON_15sOFF_spots_extended.h5	20240621s02p02t01	20240621s02p02	5	2	n	33.059	10.3775	4.38474	14.2639	1.51871	1.47647	0.534647	4.5	0.978009	0.645846	12.6315	-1.44236	0.382089	2.61719	0.114187	0.211262	0.233973	0.305438
20240621_s02p02t01_2_5sON_15sOFF_spots_extended.h5	20240621s02p02t01	20240621s02p02	5	3	n	33.4593	26.9236	25.0725	4356.25	2.01354	2.60826	10083.2	4.5	0.970495	0.784283	1.38715	-0.891988	0.0414579	24.1208	0.643035	0.465623	0.972729	35.6691
20240621_s02p02t01_2_5sON_15sOFF_spots_extended.h5	20240621s02p02t01	20240621s02p02	5	4	n	33.6488	20.7953	25.3454	211.82	0.921521	1.30478	17.2208	4.5	0.983424	0.943342	2.38391	-0.96919	0.0708469	14.1149	0.406555	0.609402	0.688195	2.20714
20240621_s02p02t01_2_5sON_15sOFF_spots_extended.h5	20240621s02p02t01	20240621s02p02	5	5	n	34.8284	33.0578	59.9097	19.9595	12.703	19.3359	0.693898	4.5	0.990936	0.966057	9.06841	-0.33687	0.260374	3.84063	0.0371477	0.906134	0.109505	0.122971
20240621_s02p02t01_2_5sON_15sOFF_spots_extended.h5	20240621s02p02t01	20240621s02p02	5	6	n	36.3332	43.8474	33.6599	58.0231	7.59438	9.10891	2.5829	4.5	0.935074	0.769471	3.64083	-0.232753	0.100207	9.97937	0.0639286	0.383831	0.226742	0.293229
20240621_s02p02t01_2_5sON_15sOFF_spots_extended.h5	20240621s02p02t01	20240621s02p02	5	7	n	37.3604	29.5182	17.2899	103.455	1.27783	1.37633	3.02926	4.5	0.987571	0.867632	2.8289	-0.375078	0.0757191	13.2067	0.132588	0.292869	0.437724	0.778487
20240621_s02p02t01_2_5sON_15sOFF_spots_extended.h5	20240621s02p02t01	20240621s02p02	5	8	n	38.1309	26.0561	140.058	45.5939	51.9618	75.7351	9.75507	4.5	0.960024	0.717526	4.93955	-0.671674	0.129542	7.71951	0.135979	2.68763	0.180667	0.220505
20240621_s02p02t01_2_5sON_15sOFF_spots_extended.h5	20240621s02p02t01	20240621s02p02	5	9	n	40.5666	20.0043	15.4199	65.2264	1.75438	2.1078	3.62216	4.5	0.961218	0.697048	5.04762	-0.670298	0.124428	8.03679	0.132795	0.385413	0.419438	0.722468
20240621_s02p02t01_2_5sON_15sOFF_spots_extended.h5	20240621s02p02t01	20240621s02p02	5	10	n	43.6559	32.8867	152.022	11.346	122.144	172.661	1.02035	4.5	0.988141	0.934666	18.885	-0.308676	0.432588	2.31167	0.016345	2.31131	0.0455328	0.047705
20240621_s02p02t01_2_5sON_15sOFF_spots_extended.h5	20240621s02p02t01	20240621s02p02	5	11	n	53.5878	24.1069	163.691	8.55948	105.504	185.717	0.666782	4.5	0.993157	0.985286	30.1142	-0.564046	0.56196	1.77948	0.0187302	3.39511	0.0368247	0.0382326
20240621_s02p02t01_2_5sON_15sOFF_spots_extended.h5	20240621s02p02t01	20240621s02p02	5	12	n	63.8672	32.3194	37.9387	3352.42	1.84568	2.58573	3618.08	4.5	0.986725	0.900344	2.15445	-1.38118	0.0337333	29.6443	0.64108	0.586934	0.957541	22.5519
20240621_s02p02t01_2_5sON_15sOFF_spots_extended.h5	20240621s02p02t01	20240621s02p02	5	13	n	76.4811	17.2136	4.92733	21.556	3.00523	2.78828	0.824333	4.5	0.964975	0.490327	18.5335	-0.436049	0.242328	4.12664	0.0235276	0.143123	0.2177	0.278281
20240621_s02p02t01_2_5sON_15sOFF_spots_extended.h5	20240621s02p02t01	20240621s02p02	5	14	n	106.505	31.6565	42.4902	16.8024	8.77818	12.7337	0.430409	4.5	0.985964	0.933908	31.8172	-1.63644	0.29874	3.34739	0.0514325	0.671113	0.102191	0.113822
20240621_s02p02t01_2_5sON_15sOFF_spots_extended.h5	20240621s02p02t01	20240621s02p02	8	2	n	36.5125	21.6633	82.6963	39.9955	18.9586	27.3809	5.39581	4.5	0.993995	0.792162	5.77621	-0.810137	0.158198	6.32118	0.140254	1.90868	0.221219	0.284058
20240621_s02p02t01_2_5sON_15sOFF_spots_extended.h5	20240621s02p02t01	20240621s02p02	8	3	n	39.3291	29.9049	24.878	11.337	8.28684	10.2698	0.230407	4.5	0.992574	0.966097	17.315	0.159686	0.44026	2.27138	-0.00922238	0.415952	0.0773782	0.0838677
20240621_s02p02t01_2_5sON_15sOFF_spots_extended.h5	20240621s02p02t01	20240621s02p02	8	4	n	46.309	27.2265	74.8837	9.45086	21.2584	32.3943	0.28448	4.5	0.999233	0.977757	24.1074	-0.940488	0.520576	1.92095	0.0390125	1.3752	0.0584837	0.0621165
20240621_s02p02t01_2_5sON_15sOFF_spots_extended.h5	20240621s02p02t01	20240621s02p02	8	5	n	55.5284	27.3745	29.7294	30.0705	4.8826	6.67833	1.09566	4.5	0.973718	0.846284	10.6905	-1.49072	0.192523	5.19417	0.139443	0.543012	0.193701	0.240235
20240621_s02p02t01_2_5sON_15sOFF_spots_extended.h5	20240621s02p02t01	20240621s02p02	8	6	n	67.6155	20.3811	11.1906	17.3891	1.98674	2.09032	0.277721	4.5	0.987316	0.967317	20.2665	-1.64948	0.299731	3.33633	0.0813895	0.274535	0.159344	0.189547
20240621_s02p02t01_2_5sON_15sOFF_spots_extended.h5	20240621s02p02t01	20240621s02p02	8	7	n	78.1487	45.8931	111.311	43.0494	34.9133	53.6456	3.76931	4.5	0.972851	0.769933	10.4031	-1.05211	0.133119	7.51206	0.101134	1.21272	0.149552	0.175851
20240621_s02p02t01_2_5sON_15sOFF_spots_extended.h5	20240621s02p02t01	20240621s02p02	8	8	n	93.7597	36.333	37.0903	144.742	2.24832	3.01166	6.72409	4.5	0.977321	0.83752	5.65922	-1.70246	0.0603587	16.5676	0.30083	0.510421	0.466524	0.874497
20240621_s02p02t01_2_5sON_15sOFF_spots_extended.h5	20240621s02p02t01	20240621s02p02	8	9	n	97.2562	58.0092	30.8317	1e+06	3.83391	3.98861	2.18147e+08	4.5	0.99402	0.724239	1.83912	-1.11434	0.01891	52.882	0.60591	0.265748	0.999739	3830.01
20240621_s02p02t01_2_5sON_15sOFF_spots_extended.h5	20240621s02p02t01	20240621s02p02	9	2	n	39.5369	15.791	11.1667	44.7029	1.36911	1.58791	2.13304	4.5	0.967434	0.728917	6.15432	-1.97586	0.15566	6.42425	0.321052	0.353578	0.385752	0.628006
20240621_s02p02t01_2_5sON_15sOFF_spots_extended.h5	20240621s02p02t01	20240621s02p02	9	3	n	40.1181	26.5822	12.9061	1e+06	1.8123	1.83092	4.86474e+08	4.5	0.989411	0.824103	1.69478	-0.448037	0.0422448	23.6716	0.264363	0.242759	0.99988	8359.03
20240621_s02p02t01_2_5sON_15sOFF_spots_extended.h5	20240621s02p02t01	20240621s02p02	9	4	n	43.0701	14.5283	26.6934	15.5444	3.10467	4.73177	0.528153	4.5	0.984331	0.967839	15.7555	-1.90835	0.36581	2.73366	0.121123	0.918668	0.178463	0.21723
20240621_s02p02t01_2_5sON_15sOFF_spots_extended.h5	20240621s02p02t01	20240621s02p02	9	5	n	51.5392	52.0597	40.3953	7.53838	12.9998	15.6609	0.0529226	4.5	0.997936	0.995394	32.1517	0.119072	0.62383	1.603	-0.00370345	0.387971	0.0310837	0.0320809
20240621_s02p02t01_2_5sON_15sOFF_spots_extended.h5	20240621s02p02t01	20240621s02p02	9	6	n	61.2861	27.7897	20.1037	179.252	1.14405	1.33926	9.2539	4.5	0.987468	0.960754	3.88154	-1.00724	0.0633347	15.7891	0.259495	0.361711	0.58857	1.43055
20240621_s02p02t01_2_5sON_15sOFF_spots_extended.h5	20240621s02p02t01	20240621s02p02	9	7	n	74.3201	29.8491	8.66505	12.8621	5.49861	5.09905	0.179016	4.5	0.979733	0.923312	28.2051	-0.425539	0.379509	2.63498	0.0150873	0.145148	0.0873885	0.0957566
20240621_s02p02t01_2_5sON_15sOFF_spots_extended.h5	20240621s02p02t01	20240621s02p02	9	8	n	107.2	41.6332	16.4226	32.3823	5.73413	5.48846	0.639949	4.5	0.977378	0.871369	16.7371	-0.824584	0.15613	6.40493	0.0492667	0.19723	0.147371	0.172843
20240621_s02p02t01_2_5sON_15sOFF_spots_extended.h5	20240621s02p02t01	20240621s02p02	2	2	n	31.7769	22.4541	29.9483	107.829	3.16227	4.58055	12.7235	4.5	0.971969	0.431692	2.97583	-0.955459	0.0936478	10.6783	0.321073	0.666877	0.507535	1.0306
20240621_s02p02t01_2_5sON_15sOFF_spots_extended.h5	20240621s02p02t01	20240621s02p02	2	3	n	33.3264	23.0866	8.6624	20.4138	3.89462	3.69173	0.557408	4.5	0.98819	0.761886	8.28478	-0.343958	0.248595	4.0226	0.0415168	0.187607	0.164225	0.196494
20240621_s02p02t01_2_5sON_15sOFF_spots_extended.h5	20240621s02p02t01	20240621s02p02	2	4	n	33.8393	70.5394	16.4381	1e+06	9.61448	9.25389	3.26831e+08	4.5	0.989472	-0.129714	0.531076	-0.701426	0.0156941	63.7183	1.32076	0.116517	0.999683	3150.33
20240621_s02p02t01_2_5sON_15sOFF_spots_extended.h5	20240621s02p02t01	20240621s02p02	2	5	n	34.3965	24.9286	12.8113	36.3548	0.68663	0.706318	0.278693	4.5	0.988087	0.958233	5.68435	-0.2612	0.165259	6.05109	0.0459507	0.256959	0.244729	0.324028
20240621_s02p02t01_2_5sON_15sOFF_spots_extended.h5	20240621s02p02t01	20240621s02p02	2	6	n	36.0493	21.4809	14.5826	1e+06	0.929494	1.06035	3.91416e+08	4.5	0.98521	0.764794	1.65317	-1.5029	0.0458587	21.8061	0.909102	0.339433	0.999903	10331.5
20240621_s02p02t01_2_5sON_15sOFF_spots_extended.h5	20240621s02p02t01	20240621s02p02	2	7	n	37.8708	28.5063	8.04471	12.5961	4.95895	4.60438	0.168949	4.5	0.99297	0.84197	14.4556	0.672271	0.381707	2.61981	-0.046506	0.141104	0.0894134	0.0981931
20240621_s02p02t01_2_5sON_15sOFF_spots_extended.h5	20240621s02p02t01	20240621s02p02	2	8	n	39.4453	28.7151	43.4998	90.759	5.19447	7.71995	8.5677	4.5	0.973967	0.544223	3.55957	-0.760603	0.0902406	11.0815	0.213679	0.757436	0.399888	0.666356
20240621_s02p02t01_2_5sON_15sOFF_spots_extended.h5	20240621s02p02t01	20240621s02p02	2	9	n	42.239	21.5867	21.4276	24.0366	2.74041	3.63456	0.643594	4.5	0.985261	0.781824	9.60303	-1.47954	0.22735	4.39851	0.15407	0.496314	0.196648	0.244784
20240621_s02p02t01_2_5sON_15sOFF_spots_extended.h5	20240621s02p02t01	20240621s02p02	2	10	n	43.2571	24.1498	13.5838	456.026	1.77518	1.88385	121.795	4.5	0.98951	0.783412	2.48304	-0.682114	0.0574019	17.421	0.27471	0.28124	0.807502	4.19487
20240621_s02p02t01_2_5sON_15sOFF_spots_extended.h5	20240621s02p02t01	20240621s02p02	2	11	n	44.2366	35.1221	20.0184	60.0417	1.86825	1.99213	1.05162	4.5	0.986344	0.940457	4.69554	-0.306144	0.106146	9.42097	0.0651988	0.284983	0.275231	0.37975
20240621_s02p02t01_2_5sON_15sOFF_spots_extended.h5	20240621s02p02t01	20240621s02p02	2	12	n	46.7263	29.8828	10.8487	72.4772	2.56213	2.41513	2.74442	4.5	0.961029	0.645559	4.25408	-0.901577	0.0910425	10.9839	0.211932	0.18152	0.350215	0.538971
20240621_s02p02t01_2_5sON_15sOFF_spots_extended.h5	20240621s02p02t01	20240621s02p02	2	13	n	48.4915	30.6709	13.5449	71.0993	1.34098	1.31845	1.3509	4.5	0.987959	0.871734	4.60249	-0.607016	0.0949133	10.5359	0.131889	0.22081	0.339987	0.515122
20240621_s02p02t01_2_5sON_15sOFF_spots_extended.h5	20240621s02p02t01	20240621s02p02	2	14	n	52.3521	18.9209	40.8937	19.6697	5.77797	8.88511	0.833889	4.5	0.976964	0.93238	14.8645	-1.52687	0.283933	3.52195	0.102719	1.08065	0.168203	0.202216
20240621_s02p02t01_2_5sON_15sOFF_spots_extended.h5	20240621s02p02t01	20240621s02p02	14	3	n	34.9656	31.0607	11.0477	53.488	1.54418	1.45105	0.831053	4.5	0.986192	0.894443	4.19414	-0.0196808	0.11995	8.33678	0.00469246	0.17784	0.276765	0.382676
20240621_s02p02t01_2_5sON_15sOFF_spots_extended.h5	20240621s02p02t01	20240621s02p02	14	4	n	36.6561	14.5823	27.9978	26.7617	3.41469	5.22266	1.66284	4.5	0.978713	0.895864	8.83399	-1.62862	0.240997	4.14944	0.184359	0.959992	0.269374	0.368689
20240621_s02p02t01_2_5sON_15sOFF_spots_extended.h5	20240621s02p02t01	20240621s02p02	14	5	n	38.9048	16.352	8.37979	42.2345	1.48013	1.52115	1.88382	4.5	0.964082	0.744339	6.12936	-1.31927	0.157548	6.34728	0.215238	0.256231	0.364625	0.573873
20240621_s02p02t01_2_5sON_15sOFF_spots_extended.h5	20240621s02p02t01	20240621s02p02	14	6	n	40.4433	29.1721	20.3646	17.6923	4.86035	5.60759	0.34751	4.5	0.984548	0.962368	11.9068	-0.0475168	0.294407	3.39666	0.00399072	0.349042	0.118601	0.13456
20240621_s02p02t01_2_5sON_15sOFF_spots_extended.h5	20240621s02p02t01	20240621s02p02	14	7	n	47.6744	19.186	10.7233	7.68967	2.08151	2.20389	0.0643038	4.5	0.994968	0.988894	30.1954	-0.63461	0.633367	1.57886	0.0210168	0.279455	0.0817579	0.0890374
20240621_s02p02t01_2_5sON_15sOFF_spots_extended.h5	20240621s02p02t01	20240621s02p02	14	8	n	59.9573	42.7826	34.171	16.342	7.02518	8.56377	0.198776	4.5	0.994489	0.983874	18.1356	-0.505551	0.302475	3.30606	0.0278762	0.399356	0.0779844	0.0845803
20240621_s02p02t01_2_5sON_15sOFF_spots_extended.h5	20240621s02p02t01	20240621s02p02	14	9	n	88.6161	22.291	15.9492	18.0374	2.57603	3.00205	0.32792	4.5	0.986243	0.839816	25.5371	-2.33365	0.288177	3.47009	0.0913825	0.35775	0.152171	0.179484
20240621_s02p02t01_2_5sON_15sOFF_spots_extended.h5	20240621s02p02t01	20240621s02p02	17	4	n	36.0981	28.9063	12.0503	1e+06	2.10184	2.03672	4.67839e+08	4.5	0.979372	0.547051	1.18309	-1.15886	0.0327743	30.5118	0.979517	0.208437	0.99987	7687.51
20240621_s02p02t01_2_5sON_15sOFF_spots_extended.h5	20240621s02p02t01	20240621s02p02	17	5	n	36.2477	49.9893	11.7235	249.613	3.65909	3.51454	15.4466	4.5	0.962756	0.161537	1.47186	-0.439887	0.0406057	24.6271	0.298864	0.11726	0.525983	1.10963
20240621_s02p02t01_2_5sON_15sOFF_spots_extended.h5	20240621s02p02t01	20240621s02p02	17	6	n	38.6231	19.2341	36.0759	10.5513	6.993	10.6766	0.308779	4.5	0.98644	0.944975	18.9821	-1.26622	0.491472	2.03471	0.0667057	0.937813	0.0997785	0.110838
20240621_s02p02t01_2_5sON_15sOFF_spots_extended.h5	20240621s02p02t01	20240621s02p02	17	7	n	44.0657	20.1988	11.4188	18.4556	1.92277	2.04419	0.308987	4.5	0.995119	0.933437	12.5166	-1.13623	0.284044	3.52059	0.0907782	0.28266	0.168727	0.202974
20240621_s02p02t01_2_5sON_15sOFF_spots_extended.h5	20240621s02p02t01	20240621s02p02	17	8	n	45.8681	38.2042	13.4726	208.255	1.74549	1.63822	9.39973	4.5	0.983923	0.720245	2.24866	-0.569569	0.0490245	20.398	0.253293	0.176323	0.547788	1.21135
20240621_s02p02t01_2_5sON_15sOFF_spots_extended.h5	20240621s02p02t01	20240621s02p02	17	9	n	50.4876	24.4783	17.3253	17.5083	2.22224	2.57831	0.221019	4.5	0.995366	0.949154	14.9708	-0.896539	0.296524	3.3724	0.0598859	0.353891	0.136942	0.158671
20240621_s02p02t01_2_5sON_15sOFF_spots_extended.h5	20240621s02p02t01	20240621s02p02	17	10	n	52.7501	128.216	1.0591	1e+06	14.1565	0	1.19496e+08	4.5	0.967251	0.121229	0.484706	-0.185744	0.00918872	108.829	0.383209	0.00413013	0.999423	1733.19
20240621_s02p02t01_2_5sON_15sOFF_spots_extended.h5	20240621s02p02t01	20240621s02p02	17	11	n	53.8461	41.8061	44.7654	182.477	6.61547	9.0067	23.5152	4.5	0.966306	0.765749	2.86501	-0.573423	0.0532074	18.7944	0.200147	0.535393	0.48861	0.955455
20240621_s02p02t01_2_5sON_15sOFF_spots_extended.h5	20240621s02p02t01	20240621s02p02	17	12	n	57.4133	38.4007	63.3161	48.436	12.877	19.3886	3.23967	4.5	0.979062	0.705997	7.28442	-0.750975	0.126877	7.88165	0.103093	0.824415	0.207608	0.262001
20240621_s02p02t01_2_5sON_15sOFF_spots_extended.h5	20240621s02p02t01	20240621s02p02	17	13	n	64.9268	24.9365	44.0473	55.3233	4.14792	6.29749	3.10606	4.5	0.97633	0.919372	8.03056	-1.71855	0.123686	8.08497	0.214002	0.88319	0.312444	0.454426
20240621_s02p02t01_2_5sON_15sOFF_spots_extended.h5	20240621s02p02t01	20240621s02p02	17	14	n	70.0936	50.6922	12.1504	120.801	2.40417	2.29391	2.31933	4.5	0.900555	0.780434	3.92077	-0.382358	0.0559362	17.8775	0.0975211	0.119845	0.346218	0.529562
20240621_s02p02t01_2_5sON_15sOFF_spots_extended.h5	20240621s02p02t01	20240621s02p02	26	6	n	32.8742	29.3211	23.5285	8.41961	7.3549	8.98273	0.11758	4.5	0.992323	0.96081	18.703	-0.427911	0.568925	1.7577	0.0228793	0.401221	0.0597769	0.0635774
20240621_s02p02t01_2_5sON_15sOFF_spots_extended.h5	20240621s02p02t01	20240621s02p02	26	7	n	37.3121	13.7952	3.65907	16.0804	1.58027	1.4762	0.370774	4.5	0.935706	0.844605	12.3475	-0.180111	0.330926	3.02183	0.0145867	0.132621	0.20574	0.259034
20240621_s02p02t01_2_5sON_15sOFF_spots_extended.h5	20240621s02p02t01	20240621s02p02	26	8	n	40.2273	25.9816	17.5364	20.683	2.35143	2.67624	0.289499	4.5	0.984958	0.974893	10.5297	-0.662776	0.261754	3.82037	0.0629437	0.337478	0.15015	0.176678
20240621_s02p02t01_2_5sON_15sOFF_spots_extended.h5	20240621s02p02t01	20240621s02p02	26	9	n	46.0327	34.5422	12.53	9.25386	6.74019	6.35264	0.0880742	4.5	0.996115	0.981132	23.1417	-0.80706	0.502724	1.98916	0.0348747	0.181372	0.056188	0.0595331
20240621_s02p02t01_2_5sON_15sOFF_spots_extended.h5	20240621s02p02t01	20240621s02p02	26	10	n	50.3612	30.4338	27.1842	118.175	1.89594	2.41686	5.49576	4.5	0.969904	0.87897	3.62615	-0.903198	0.072003	13.8883	0.249079	0.446612	0.461582	0.857292
20240621_s02p02t01_2_5sON_15sOFF_spots_extended.h5	20240621s02p02t01	20240621s02p02	26	11	n	53.075	37.0393	13.5353	120.746	1.64547	1.55271	3.18757	4.5	0.966515	0.80412	3.33785	-0.507379	0.0628893	15.901	0.152008	0.182716	0.420098	0.724428
20240621_s02p02t01_2_5sON_15sOFF_spots_extended.h5	20240621s02p02t01	20240621s02p02	26	12	n	55.077	45.7433	41.1284	43.0515	10.4421	13.3451	1.77688	4.5	0.968737	0.891932	7.2627	-0.47371	0.131865	7.58354	0.0652251	0.449556	0.172009	0.207743
20240621_s02p02t01_2_5sON_15sOFF_spots_extended.h5	20240621s02p02t01	20240621s02p02	26	13	n	62.9782	39.828	137.628	13.0747	64.0301	94.2701	0.630038	4.5	0.992823	0.970186	23.8294	-0.686283	0.378375	2.64288	0.0287998	1.72778	0.0504352	0.053114
20240621_s02p02t01_2_5sON_15sOFF_spots_extended.h5	20240621s02p02t01	20240621s02p02	26	14	n	79.9044	38.6235	29.7729	55.2927	3.32517	3.99506	1.3234	4.5	0.970846	0.852785	8.64449	-0.615408	0.108185	9.24339	0.0711908	0.385424	0.240815	0.317202
20240705_s03p01t02_2_5sON_15sOFF_spots_extended.h5	20240705s03p01t02	20240705s03p01	4	2	y	35.7434	22.6075	40.4067	157.659	1.24264	1.88891	9.13069	4.5	0.983602	0.98198	2.40204	-1.18703	0.0672024	14.8804	0.494176	0.893659	0.587586	1.42475
20240705_s03p01t02_2_5sON_15sOFF_spots_extended.h5	20240705s03p01t02	20240705s03p01	4	3	y	36.2031	26.3774	45.2996	51.0092	1.62635	2.46141	0.940394	4.5	0.994322	0.971459	4.41571	-0.921359	0.121971	8.1987	0.208655	0.858683	0.284929	0.398462
20240705_s03p01t02_2_5sON_15sOFF_spots_extended.h5	20240705s03p01t02	20240705s03p01	4	4	y	36.7608	98.5891	112.095	36.5778	35.5353	49.3122	0.899192	4.5	0.99354	0.975051	4.76517	-0.297002	0.129627	7.71447	0.0623278	0.568498	0.0748211	0.0808721
20240705_s03p01t02_2_5sON_15sOFF_spots_extended.h5	20240705s03p01t02	20240705s03p01	4	5	y	37.7569	68.3541	70.4565	38.4313	8.56497	11.5116	0.509256	4.5	0.992876	0.977788	4.91256	-0.312046	0.13011	7.68579	0.0635201	0.515379	0.109809	0.123355
20240705_s03p01t02_2_5sON_15sOFF_spots_extended.h5	20240705s03p01t02	20240705s03p01	4	6	y	38.4796	38.1446	56.6059	154.169	2.69267	3.98722	7.33333	4.5	0.96781	0.894633	2.05948	-0.842659	0.0535213	18.6842	0.409162	0.741991	0.460877	0.854864
20240705_s03p01t02_2_5sON_15sOFF_spots_extended.h5	20240705s03p01t02	20240705s03p01	4	7	y	38.7563	24.2603	52.2005	119.532	2.36742	3.64017	7.69898	4.5	0.971248	0.948664	2.75787	-1.29023	0.0711591	14.053	0.467837	1.07584	0.489708	0.959664
20240705_s03p01t02_2_5sON_15sOFF_spots_extended.h5	20240705s03p01t02	20240705s03p01	4	8	y	39.0523	21.0908	47.0652	267.686	1.36715	2.10318	28.7472	4.5	0.984587	0.905965	2.2541	-1.47603	0.0577201	17.325	0.654817	1.11577	0.709725	2.44501
20240705_s03p01t02_2_5sON_15sOFF_spots_extended.h5	20240705s03p01t02	20240705s03p01	4	9	y	39.2699	28.8984	45.0916	243.024	1.57832	2.35722	18.1642	4.5	0.966179	0.934795	1.98336	-0.939534	0.0505058	19.7997	0.473709	0.780174	0.638246	1.76431
20240705_s03p01t02_2_5sON_15sOFF_spots_extended.h5	20240705s03p01t02	20240705s03p01	4	10	y	39.3758	41.1234	78.5506	284.39	3.3181	5.07305	23.0189	4.5	0.9431	0.889073	1.54747	-0.64668	0.0393001	25.4452	0.417894	0.95506	0.581779	1.39108
20240705_s03p01t02_2_5sON_15sOFF_spots_extended.h5	20240705s03p01t02	20240705s03p01	4	11	y	39.5489	39.6579	89.3918	267.777	3.89803	5.9968	23.0297	4.5	0.948192	0.871799	1.51841	-0.7634	0.0383932	26.0463	0.502763	1.12704	0.564589	1.29668
20240705_s03p01t02_2_5sON_15sOFF_spots_extended.h5	20240705s03p01t02	20240705s03p01	4	12	y	40.1467	70.051	130.167	47.742	5.57421	8.50389	0.382104	4.5	0.996818	0.994931	4.28885	-0.419293	0.106829	9.36073	0.0977636	0.929086	0.121271	0.138008
20240705_s03p01t02_2_5sON_15sOFF_spots_extended.h5	20240705s03p01t02	20240705s03p01	4	13	y	40.9511	30.1269	65.9282	169.452	3.13252	4.81807	13.1183	4.5	0.980976	0.912272	2.16407	-1.00777	0.0528452	18.9232	0.465684	1.09417	0.521537	1.09003
20240705_s03p01t02_2_5sON_15sOFF_spots_extended.h5	20240705s03p01t02	20240705s03p01	4	14	y	41.2656	32.422	87.8245	348.774	4.09222	6.24482	53.2515	4.5	0.956004	0.896284	1.47505	-0.887885	0.0357452	27.9758	0.601937	1.3544	0.659465	1.93656
20240705_s03p01t02_2_5sON_15sOFF_spots_extended.h5	20240705s03p01t02	20240705s03p01	5	2	y	41.0711	32.6301	32.9333	71.4285	3.09335	4.12707	2.79937	4.5	0.972957	0.873114	3.65871	-1.04845	0.0890824	11.2256	0.286564	0.504646	0.324698	0.48082
20240705_s03p01t02_2_5sON_15sOFF_spots_extended.h5	20240705s03p01t02	20240705s03p01	5	3	y	41.5134	35.3993	44.3524	182.778	1.95626	2.79038	9.30846	4.5	0.963091	0.949872	2.0812	-0.84576	0.0501332	19.9469	0.406381	0.626459	0.527363	1.11579
20240705_s03p01t02_2_5sON_15sOFF_spots_extended.h5	20240705s03p01t02	20240705s03p01	5	4	y	41.7007	54.7562	73.6318	194.102	1.8851	2.7357	4.11976	4.5	0.965033	0.938516	1.69305	-0.497447	0.0406002	24.6304	0.293817	0.67236	0.431821	0.760007
20240705_s03p01t02_2_5sON_15sOFF_spots_extended.h5	20240705s03p01t02	20240705s03p01	5	5	y	42.0839	28.2197	66.504	302.5	1.22532	1.88423	17.6556	4.5	0.984784	0.969979	1.92969	-1.02674	0.0458534	21.8086	0.532075	1.17832	0.669878	2.02918
20240705_s03p01t02_2_5sON_15sOFF_spots_extended.h5	20240705s03p01t02	20240705s03p01	5	6	y	42.4338	41.6465	73.2513	162.687	2.44795	3.71486	5.69724	4.5	0.978548	0.95222	2.06481	-0.736901	0.0486595	20.551	0.356886	0.879441	0.444714	0.800875
20240705_s03p01t02_2_5sON_15sOFF_spots_extended.h5	20240705s03p01t02	20240705s03p01	5	7	y	42.6675	56.2093	88.4034	234.26	5.61706	8.39954	15.8136	4.5	0.94533	0.914992	1.4768	-0.607635	0.0346118	28.8919	0.411454	0.786377	0.466145	0.873166
20240705_s03p01t02_2_5sON_15sOFF_spots_extended.h5	20240705s03p01t02	20240705s03p01	5	8	y	43.0231	46.8264	62.4987	205.026	3.17792	4.60397	10.6265	4.5	0.959512	0.931903	1.77915	-0.760143	0.0413534	24.1818	0.427251	0.667345	0.484424	0.939578
20240705_s03p01t02_2_5sON_15sOFF_spots_extended.h5	20240705s03p01t02	20240705s03p01	5	9	y	43.5583	53.2587	63.1736	73.6273	4.49973	6.32295	1.56199	4.5	0.986598	0.959544	3.44197	-0.496399	0.0790198	12.655	0.14422	0.593083	0.230944	0.300295
20240705_s03p01t02_2_5sON_15sOFF_spots_extended.h5	20240705s03p01t02	20240705s03p01	5	10	y	44.2563	33.2863	71.1902	164.562	5.11243	7.85984	16.8103	4.5	0.971033	0.913765	2.21007	-1.10696	0.0499379	20.0249	0.500873	1.06936	0.491001	0.964641
20240705_s03p01t02_2_5sON_15sOFF_spots_extended.h5	20240705s03p01t02	20240705s03p01	5	11	y	45.2199	35.7534	59.785	53.0787	2.56414	3.86794	0.886875	4.5	0.98936	0.964885	5.04717	-0.850489	0.111614	8.95946	0.168508	0.836074	0.235204	0.307538
20240705_s03p01t02_2_5sON_15sOFF_spots_extended.h5	20240705s03p01t02	20240705s03p01	5	12	y	46.3114	20.6179	86.4103	191.725	2.79608	3.97716	18.5476	4.5	0.976798	0.952054	2.47908	-1.28277	0.0535307	18.6809	0.517439	2.09552	0.576319	1.36026
20240705_s03p01t02_2_5sON_15sOFF_spots_extended.h5	20240705s03p01t02	20240705s03p01	5	13	y	46.9104	58.3128	82.1285	149.815	6.17645	9.05373	6.95714	4.5	0.972777	0.898434	2.09084	-0.67336	0.044571	22.4361	0.322052	0.704207	0.353812	0.547538
20240705_s03p01t02_2_5sON_15sOFF_spots_extended.h5	20240705s03p01t02	20240705s03p01	5	14	y	47.5661	49.8602	52.0956	101.707	4.91015	6.63015	3.83226	4.5	0.976105	0.910676	2.8997	-0.778705	0.0609615	16.4038	0.268547	0.522416	0.309006	0.447191
20240705_s03p01t02_2_5sON_15sOFF_spots_extended.h5	20240705s03p01t02	20240705s03p01	1	2	y	26.833	28.6003	44.7456	13.8764	5.84399	8.73168	0.223569	4.5	0.994496	0.982529	9.49874	-0.414011	0.353995	2.8249	0.0435859	0.782256	0.0923477	0.101743
20240705_s03p01t02_2_5sON_15sOFF_spots_extended.h5	20240705s03p01t02	20240705s03p01	1	3	y	27.4957	15.3571	27.8604	83.3797	1.50557	2.29193	6.64608	4.5	0.970198	0.8982	2.96322	-1.51125	0.10777	9.27899	0.510002	0.907087	0.525063	1.10554
20240705_s03p01t02_2_5sON_15sOFF_spots_extended.h5	20240705s03p01t02	20240705s03p01	1	4	y	27.6294	27.623	24.2915	47.5667	2.6105	3.30748	1.4906	4.5	0.973288	0.898853	3.49772	-0.60835	0.126594	7.89926	0.173927	0.439697	0.275558	0.380373
20240705_s03p01t02_2_5sON_15sOFF_spots_extended.h5	20240705s03p01t02	20240705s03p01	1	5	y	27.5951	23.2179	34.1456	146.288	1.65571	2.44766	11.004	4.5	0.93239	0.80866	1.99551	-1.0486	0.0723137	13.8286	0.525481	0.735328	0.571639	1.33448
20240705_s03p01t02_2_5sON_15sOFF_spots_extended.h5	20240705s03p01t02	20240705s03p01	1	6	y	27.4576	21.8053	51.3661	183.354	3.90075	5.99841	34.596	4.5	0.880896	0.708022	1.60533	-0.769167	0.0584657	17.104	0.479134	1.17783	0.614194	1.59198
20240705_s03p01t02_2_5sON_15sOFF_spots_extended.h5	20240705s03p01t02	20240705s03p01	1	7	y	27.4919	10.7058	45.1988	80.2415	4.53017	6.43787	19.3931	4.5	0.922002	0.846247	2.98438	-1.607	0.108555	9.21194	0.538469	2.11096	0.521969	1.09191
20240705_s03p01t02_2_5sON_15sOFF_spots_extended.h5	20240705s03p01t02	20240705s03p01	1	8	y	27.5548	26.0231	29.0285	125.014	4.97798	6.86725	21.2246	4.5	0.682808	0.577594	1.95928	-0.905815	0.0711048	14.0638	0.462321	0.557745	0.511874	1.04865
20240705_s03p01t02_2_5sON_15sOFF_spots_extended.h5	20240705s03p01t02	20240705s03p01	1	9	y	27.498	20.8097	16.9389	161.583	0.719891	0.884338	8.40866	4.5	0.929598	0.909469	2.08339	-0.805439	0.0757652	13.1987	0.386599	0.406995	0.632172	1.71866
20240705_s03p01t02_2_5sON_15sOFF_spots_extended.h5	20240705s03p01t02	20240705s03p01	1	10	y	27.3917	6.44804	47.3901	1e+06	2.84314	5.52452	3.2097e+09	4.5	0.961797	0.88314	1.77076	-1.71848	0.0646459	15.4689	0.970478	3.67477	0.999937	15780.5
20240705_s03p01t02_2_5sON_15sOFF_spots_extended.h5	20240705s03p01t02	20240705s03p01	1	11	y	27.2272	23.1573	29.7496	1e+06	1.88139	2.70091	6.2074e+08	4.5	0.963604	0.72675	1.2131	-0.945617	0.0445547	22.4443	0.779505	0.642338	0.999893	9307.26
20240705_s03p01t02_2_5sON_15sOFF_spots_extended.h5	20240705s03p01t02	20240705s03p01	1	12	y	27.2101	17.4991	43.8454	303.725	1.01076	1.55093	36.4349	4.5	0.95788	0.937128	1.72569	-1.13125	0.0634207	15.7677	0.655538	1.25279	0.762859	3.2169
20240705_s03p01t02_2_5sON_15sOFF_spots_extended.h5	20240705s03p01t02	20240705s03p01	1	13	y	27.1883	45.5057	48.8296	173.11	7.6537	10.4275	20.6552	4.5	0.75299	0.616808	1.28057	-0.252089	0.0471	21.2314	0.196857	0.536522	0.454329	0.832606
20240705_s03p01t02_2_5sON_15sOFF_spots_extended.h5	20240705s03p01t02	20240705s03p01	1	14	y	27.113	174.024	170.762	200.819	94.9205	125.368	23.9899	4.5	0.943282	0.152678	0.771001	0.371626	0.0284366	35.1659	-0.482004	0.490628	0.20244	0.253825
20240705_s03p01t02_2_5sON_15sOFF_spots_extended.h5	20240705s03p01t02	20240705s03p01	0	2	y	24.028	11.9242	13.865	15.6408	1.48548	2.07532	0.466924	4.5	0.991828	0.92125	8.5296	-1.70163	0.354986	2.81701	0.199497	0.581381	0.222035	0.285405
20240705_s03p01t02_2_5sON_15sOFF_spots_extended.h5	20240705s03p01t02	20240705s03p01	0	3	y	24.3203	16.2538	20.7444	46.0131	1.86589	2.67412	2.65184	4.5	0.947004	0.849685	3.60408	-1.20422	0.148192	6.74799	0.334128	0.638141	0.379105	0.61058
20240705_s03p01t02_2_5sON_15sOFF_spots_extended.h5	20240705s03p01t02	20240705s03p01	0	4	y	24.3753	11.732	22.3344	89.8117	1.23555	1.88856	10.5256	4.5	0.961963	0.93409	2.9558	-1.65485	0.121262	8.2466	0.559864	0.951859	0.606479	1.54116
20240705_s03p01t02_2_5sON_15sOFF_spots_extended.h5	20240705s03p01t02	20240705s03p01	0	5	y	24.3125	10.2568	31.1	321.201	1.00861	1.51868	101.236	4.5	0.977968	0.952326	2.05486	-1.64857	0.0845186	11.8317	0.802278	1.51606	0.843295	5.38141
20240705_s03p01t02_2_5sON_15sOFF_spots_extended.h5	20240705s03p01t02	20240705s03p01	0	6	y	24.1895	19.1859	36.017	179.856	1.60817	2.45546	20.7249	4.5	0.962303	0.855944	1.74204	-1.0284	0.0720162	13.8858	0.590344	0.938633	0.654418	1.89367
20240705_s03p01t02_2_5sON_15sOFF_spots_extended.h5	20240705s03p01t02	20240705s03p01	0	7	y	24.3915	31.4742	41.1094	21.2969	4.91889	7.08986	0.396062	4.5	0.994167	0.94588	5.757	-0.520302	0.236025	4.23684	0.0903772	0.653066	0.127072	0.14557
20240705_s03p01t02_2_5sON_15sOFF_spots_extended.h5	20240705s03p01t02	20240705s03p01	0	8	y	24.4883	16.2207	38.7836	101.658	1.17929	1.81282	5.74536	4.5	0.972369	0.931554	2.33658	-1.03007	0.0954159	10.4804	0.440846	1.1955	0.541417	1.18063
20240705_s03p01t02_2_5sON_15sOFF_spots_extended.h5	20240705s03p01t02	20240705s03p01	0	9	y	24.4589	16.9361	42.5099	47.4321	2.84947	4.37188	2.67067	4.5	0.968159	0.940821	3.62542	-0.687166	0.148225	6.7465	0.189541	1.25501	0.341563	0.518748
20240705_s03p01t02_2_5sON_15sOFF_spots_extended.h5	20240705s03p01t02	20240705s03p01	0	10	y	24.5949	25.4248	24.5067	67.0213	2.02891	2.66227	2.68346	4.5	0.958268	0.81519	2.51971	-0.844647	0.102449	9.761	0.335215	0.481945	0.367206	0.580293
20240705_s03p01t02_2_5sON_15sOFF_spots_extended.h5	20240705s03p01t02	20240705s03p01	0	11	y	24.6282	20.1055	33.4907	73.8316	2.60069	3.92112	5.51531	4.5	0.93487	0.885124	2.56234	-0.812722	0.104041	9.61162	0.317179	0.832875	0.432233	0.761286
20240705_s03p01t02_2_5sON_15sOFF_spots_extended.h5	20240705s03p01t02	20240705s03p01	0	12	y	24.5396	32.5874	37.2319	89.3574	2.61221	3.63032	3.60593	4.5	0.956407	0.8197	1.92516	-0.570197	0.0784512	12.7468	0.296181	0.571263	0.374016	0.597485
20240705_s03p01t02_2_5sON_15sOFF_spots_extended.h5	20240705s03p01t02	20240705s03p01	0	13	y	24.5111	23.0953	30.939	1e+06	3.8551	5.58947	1.25887e+09	4.5	0.987952	0.2847	0.908351	-1.62777	0.0370587	26.9842	1.792	0.669811	0.999892	9287.46
20240705_s03p01t02_2_5sON_15sOFF_spots_extended.h5	20240705s03p01t02	20240705s03p01	0	14	y	24.3445	18.9894	86.9461	995.556	6.78584	9.59166	1320.38	4.5	0.94246	0.826559	0.839516	-0.638899	0.0344848	28.9982	0.761033	2.28933	0.879376	7.2902
20240705_s03p01t02_2_5sON_15sOFF_spots_extended.h5	20240705s03p01t02	20240705s03p01	3	2	y	32.1897	39.8982	66.2434	228.079	3.30457	4.98024	17.0128	4.5	0.933923	0.905652	1.33648	-0.608816	0.0415188	24.0855	0.455537	0.830156	0.54251	1.18584
20240705_s03p01t02_2_5sON_15sOFF_spots_extended.h5	20240705s03p01t02	20240705s03p01	3	3	y	32.1565	16.636	52.9105	160.888	3.2382	4.83941	29.7473	4.5	0.961764	0.911427	2.20597	-1.35679	0.0686011	14.577	0.615056	1.59024	0.619336	1.62699
20240705_s03p01t02_2_5sON_15sOFF_spots_extended.h5	20240705s03p01t02	20240705s03p01	3	4	y	32.1249	30.4739	54.1131	198.98	3.76831	5.72432	24.367	4.5	0.937768	0.864405	1.7156	-0.700743	0.053404	18.7252	0.408455	0.88786	0.5719	1.3359
20240705_s03p01t02_2_5sON_15sOFF_spots_extended.h5	20240705s03p01t02	20240705s03p01	3	5	y	31.9758	62.5981	40.4188	150.658	6.21416	6.94858	6.98339	4.5	0.880186	0.620409	1.3857	-0.0805607	0.0433359	23.0756	0.0581373	0.322844	0.348251	0.534332
20240705_s03p01t02_2_5sON_15sOFF_spots_extended.h5	20240705s03p01t02	20240705s03p01	3	6	y	31.9153	42.4492	39.0615	221.213	3.84721	4.96091	20.0161	4.5	0.895028	0.70742	1.33105	-0.613495	0.0417056	23.9776	0.460911	0.460097	0.534742	1.14935
20240705_s03p01t02_2_5sON_15sOFF_spots_extended.h5	20240705s03p01t02	20240705s03p01	3	7	y	31.9471	15.4816	53.0547	92.8414	6.73797	9.93588	22.2887	4.5	0.926585	0.726464	2.68819	-1.74493	0.0841448	11.8843	0.64911	1.71347	0.493462	0.974187
20240705_s03p01t02_2_5sON_15sOFF_spots_extended.h5	20240705s03p01t02	20240705s03p01	3	8	y	31.9893	20.8163	47.0484	229.097	1.86912	2.87548	29.28	4.5	0.927998	0.897927	1.91666	-1.10243	0.0599158	16.6901	0.575184	1.13008	0.678634	2.11172
20240705_s03p01t02_2_5sON_15sOFF_spots_extended.h5	20240705s03p01t02	20240705s03p01	3	9	y	32.0803	33.4279	41.5178	113.105	4.47321	6.36587	9.1672	4.5	0.926002	0.743933	2.05021	-0.70126	0.0639088	15.6473	0.342042	0.621005	0.422575	0.731827
20240705_s03p01t02_2_5sON_15sOFF_spots_extended.h5	20240705s03p01t02	20240705s03p01	3	10	y	32.2101	40.7459	73.4841	71.3324	3.27291	4.97953	1.50745	4.5	0.980858	0.969306	2.72569	-0.537395	0.0846222	11.8172	0.197159	0.901736	0.263052	0.356949
20240705_s03p01t02_2_5sON_15sOFF_spots_extended.h5	20240705s03p01t02	20240705s03p01	3	11	y	32.4969	35.4115	110.107	72.9365	10.4251	15.6373	4.4298	4.5	0.980393	0.956009	2.56048	-0.656819	0.0787915	12.6917	0.256521	1.55467	0.259285	0.350047
20240705_s03p01t02_2_5sON_15sOFF_spots_extended.h5	20240705s03p01t02	20240705s03p01	3	12	y	32.6277	53.4208	53.2687	695.8	4.63862	6.16215	148.941	4.5	0.914833	0.78989	0.760509	-0.542585	0.0233087	42.9025	0.71345	0.498577	0.741112	2.86268
20240705_s03p01t02_2_5sON_15sOFF_spots_extended.h5	20240705s03p01t02	20240705s03p01	3	13	y	32.5414	35.8091	74.0105	320.773	6.23411	9.57381	68.9037	4.5	0.871018	0.776667	1.24028	-0.586819	0.038114	26.2371	0.473134	1.0334	0.638336	1.765
20240705_s03p01t02_2_5sON_15sOFF_spots_extended.h5	20240705s03p01t02	20240705s03p01	3	14	y	32.5078	29.6733	53.5363	1e+06	2.49645	3.79842	4.25968e+08	4.5	0.965224	0.910193	0.942206	-0.855647	0.028984	34.5018	0.908131	0.902094	0.999854	6870.65
20240705_s03p01t02_2_5sON_15sOFF_spots_extended.h5	20240705s03p01t02	20240705s03p01	2	2	y	27.4816	47.4286	44.4875	99.183	4.31957	5.61068	3.60985	4.5	0.909927	0.83824	1.76456	-0.356044	0.0642089	15.5742	0.201775	0.468995	0.31548	0.460879
20240705_s03p01t02_2_5sON_15sOFF_spots_extended.h5	20240705s03p01t02	20240705s03p01	2	3	y	27.7015	22.8464	58.0982	25.0707	6.71463	10.2948	0.956361	4.5	0.98849	0.968415	5.82562	-0.991642	0.2103	4.75511	0.170221	1.2715	0.168263	0.202303
20240705_s03p01t02_2_5sON_15sOFF_spots_extended.h5	20240705s03p01t02	20240705s03p01	2	4	y	28.0751	17.9686	34.3527	125.581	1.52554	2.33255	10.803	4.5	0.936787	0.906201	2.35008	-1.06286	0.0837068	11.9465	0.452263	0.955909	0.584293	1.40554
20240705_s03p01t02_2_5sON_15sOFF_spots_extended.h5	20240705s03p01t02	20240705s03p01	2	5	y	28.0776	22.7431	43.641	66.0961	2.70891	4.14302	3.30926	4.5	0.978828	0.881849	3.03478	-0.898377	0.108085	9.25194	0.296027	0.959435	0.368659	0.583931
20240705_s03p01t02_2_5sON_15sOFF_spots_extended.h5	20240705s03p01t02	20240705s03p01	2	6	y	28.3027	21.3288	38.2625	83.8317	1.26985	1.93099	2.9574	4.5	0.970136	0.940563	2.70676	-0.914162	0.0956361	10.4563	0.337733	0.896967	0.445166	0.802341
20240705_s03p01t02_2_5sON_15sOFF_spots_extended.h5	20240705s03p01t02	20240705s03p01	2	7	y	28.5405	30.2412	25.3335	48.4252	4.65248	5.78193	2.30681	4.5	0.951077	0.762185	3.35726	-0.684423	0.117631	8.50114	0.203864	0.418857	0.261551	0.35419
20240705_s03p01t02_2_5sON_15sOFF_spots_extended.h5	20240705s03p01t02	20240705s03p01	2	8	y	28.5198	32.4918	85.3102	62.2671	6.68123	10.2219	2.82957	4.5	0.971304	0.90717	2.70794	-0.4135	0.0949495	10.5319	0.152699	1.3128	0.258788	0.349141
20240705_s03p01t02_2_5sON_15sOFF_spots_extended.h5	20240705s03p01t02	20240705s03p01	2	9	y	28.8591	13.7649	60.4617	51.8923	7.29535	10.3279	7.62164	4.5	0.977803	0.795893	3.99264	-1.30334	0.138349	7.22808	0.326435	2.19623	0.349389	0.537017
20240705_s03p01t02_2_5sON_15sOFF_spots_extended.h5	20240705s03p01t02	20240705s03p01	2	10	y	29.3873	26.8766	31.2915	82.5717	2.13539	2.98441	3.68089	4.5	0.891389	0.802479	2.57752	-0.753988	0.0877085	11.4014	0.292525	0.582133	0.400628	0.668412
20240705_s03p01t02_2_5sON_15sOFF_spots_extended.h5	20240705s03p01t02	20240705s03p01	2	11	y	29.4834	12.1675	48.9779	471.456	2.46934	3.53316	295.022	4.5	0.928329	0.873253	1.80481	-1.42833	0.0612145	16.336	0.791404	2.01266	0.852838	5.79524
20240705_s03p01t02_2_5sON_15sOFF_spots_extended.h5	20240705s03p01t02	20240705s03p01	2	12	y	29.4835	23.1897	46.1274	464.007	2.46795	3.78314	139.63	4.5	0.922696	0.863576	1.35652	-1.15756	0.0460094	21.7347	0.853336	0.994566	0.79934	3.98356
20240705_s03p01t02_2_5sON_15sOFF_spots_extended.h5	20240705s03p01t02	20240705s03p01	2	13	y	29.5476	25.4601	58.7806	234.448	5.22283	8.03393	56.3903	4.5	0.883459	0.740596	1.44315	-0.766548	0.0488415	20.4744	0.531165	1.15437	0.637014	1.75493
20240705_s03p01t02_2_5sON_15sOFF_spots_extended.h5	20240705s03p01t02	20240705s03p01	2	14	y	29.5405	24.6753	42.5584	328.525	1.81704	2.75138	49.6797	4.5	0.900263	0.817635	1.51976	-0.861209	0.0514467	19.4376	0.566675	0.862368	0.732683	2.74088
20240523_s02p01t02_1_5sON_15sOFF_spots_extended.h5	20240523s02p01t02	20240523s02p01	0	2	n	108.776	61.5172	56.5534	23.3552	12.5232	16.1425	0.345856	4.5	0.996397	0.96819	22.1042	-1.36312	0.203209	4.92104	0.0616681	0.459656	0.0772662	0.0837362
20240523_s02p01t02_1_5sON_15sOFF_spots_extended.h5	20240523s02p01t02	20240523s02p01	3	7	n	73.228	21.549	12.516	10.5772	6.65737	7.1481	0.309368	4.5	0.986314	0.90329	32.4693	-2.90301	0.4434	2.2553	0.0894079	0.290408	0.0983112	0.10903
20240523_s02p01t02_1_5sON_15sOFF_spots_extended.h5	20240523s02p01t02	20240523s02p01	3	8	n	96.4894	28.7209	15.7534	53.5622	1.49878	1.57634	1.00089	4.5	0.981027	0.937687	11.1657	-1.30599	0.115719	8.64163	0.116965	0.274249	0.292943	0.414313
20240523_s02p01t02_1_5sON_15sOFF_spots_extended.h5	20240523s02p01t02	20240523s02p01	3	9	n	116.994	26.3939	37	30.0603	4.05758	5.94203	0.899949	4.5	0.986929	0.93653	22.2686	-2.55189	0.190339	5.25379	0.114596	0.70092	0.195416	0.242878
20240523_s02p01t02_1_5sON_15sOFF_spots_extended.h5	20240523s02p01t02	20240523s02p01	3	10	n	142.859	53.4045	81.1516	366.541	3.49639	5.19905	27.1537	4.5	0.894726	0.789931	4.30922	-1.87986	0.030164	33.152	0.436242	0.759781	0.591218	1.44629
20240523_s02p01t02_1_5sON_15sOFF_spots_extended.h5	20240523s02p01t02	20240523s02p01	3	11	n	158.769	273.135	2.37284	356.016	54.0064	0	12.7323	4.5	0.742719	-0.012616	2.24865	-0.0546839	0.014163	70.6064	0.0243185	0.00434372	0.224598	0.289654
20240523_s02p01t02_1_5sON_15sOFF_spots_extended.h5	20240523s02p01t02	20240523s02p01	4	8	n	55.4678	25.7306	31.339	63.8206	1.09463	1.5496	1.2132	4.5	0.989808	0.961343	5.98901	-1.44265	0.107973	9.2616	0.240883	0.608983	0.349588	0.537487
20240523_s02p01t02_1_5sON_15sOFF_spots_extended.h5	20240523s02p01t02	20240523s02p01	4	9	n	58.185	27.0863	21.8838	67.3045	1.9303	2.36406	2.30989	4.5	0.97415	0.835716	5.84832	-1.52021	0.100513	9.949	0.25994	0.403964	0.354871	0.550077
20240523_s02p01t02_1_5sON_15sOFF_spots_extended.h5	20240523s02p01t02	20240523s02p01	4	10	n	60.2273	28.5547	30.0233	150.258	0.855677	1.15789	4.43834	4.5	0.990135	0.94296	3.92359	-1.36242	0.0651464	15.35	0.347239	0.525717	0.535568	1.15317
20240523_s02p01t02_1_5sON_15sOFF_spots_extended.h5	20240523s02p01t02	20240523s02p01	4	11	n	75.3796	19.0382	8.1514	12.8558	3.117	3.04025	0.26533	4.5	0.994992	0.906738	28.9034	-1.68705	0.383438	2.60798	0.0583684	0.21408	0.130476	0.150054
20240523_s02p01t02_1_5sON_15sOFF_spots_extended.h5	20240523s02p01t02	20240523s02p01	4	12	n	104.803	28.7995	13.2451	25.7614	3.7571	3.73535	0.566522	4.5	0.988815	0.922721	20.9346	-1.63761	0.199753	5.00618	0.078225	0.229953	0.16581	0.198768
20240523_s02p01t02_1_5sON_15sOFF_spots_extended.h5	20240523s02p01t02	20240523s02p01	4	13	n	127.216	47.2	43.5247	86.1161	3.105	4.00707	1.97963	4.5	0.981257	0.931896	9.51161	-1.38918	0.0747675	13.3748	0.146051	0.461067	0.286918	0.402363
20240523_s02p01t02_1_5sON_15sOFF_spots_extended.h5	20240523s02p01t02	20240523s02p01	5	13	n	66.8072	12.8893	10.0056	21.3213	0.898265	1.08234	0.477223	4.5	0.97936	0.85649	18.9173	-3.57105	0.283163	3.53154	0.188772	0.388139	0.268194	0.366482
20240523_s02p01t02_1_5sON_15sOFF_spots_extended.h5	20240523s02p01t02	20240523s02p01	5	14	n	78.7915	13.9261	15.9023	58.2114	1.0885	1.51249	3.49216	4.5	0.977391	0.835098	11.2003	-4.49448	0.14215	7.0348	0.401284	0.570954	0.47667	0.910841
20240523_s02p01t02_1_5sON_15sOFF_spots_extended.h5	20240523s02p01t02	20240523s02p01	5	15	n	90.7925	16.4063	25.0898	49.8951	0.798357	1.18842	1.21359	4.5	0.983626	0.94651	13.462	-3.90853	0.148272	6.74435	0.290337	0.764638	0.390314	0.640188
20240523_s02p01t02_1_5sON_15sOFF_spots_extended.h5	20240523s02p01t02	20240523s02p01	5	16	n	113.477	23.9465	85.8336	21.9562	14.5179	21.2235	1.07854	4.5	0.995132	0.97516	27.2987	-2.42672	0.240565	4.15688	0.0888953	1.79219	0.127166	0.145693
20240523_s02p01t02_1_5sON_15sOFF_spots_extended.h5	20240523s02p01t02	20240523s02p01	5	17	n	146.501	35.0343	48.6665	725.243	2.82815	4.1337	208.027	4.5	0.9935	0.852828	5.38679	-2.49711	0.0367696	27.1964	0.463561	0.694556	0.815497	4.41996
20240705_s03p01t01_2_5sON_15sOFF_spots_extended.h5	20240705s03p01t01	20240705s03p01	1	1	n	50.1849	0.5	44.3372	12.4796	62.3006	2637.14	209.415	4.5	0.994584	0.965068	21.8556	-2.48747	0.435501	2.29621	0.113814	44.3372	0.215346	0.274447
20240705_s03p01t01_2_5sON_15sOFF_spots_extended.h5	20240705s03p01t01	20240705s03p01	1	2	n	65.6326	30.0382	12.4674	10.9388	8.16874	7.90759	0.201346	4.5	0.987123	0.945558	28.1564	-0.108919	0.429001	2.331	0.00386834	0.207525	0.0748648	0.0809231
20240705_s03p01t01_2_5sON_15sOFF_spots_extended.h5	20240705s03p01t01	20240705s03p01	2	1	n	46.8308	17.1566	18.3109	14.9348	2.20332	2.99647	0.311735	4.5	0.986212	0.892994	16.6753	-1.94684	0.356076	2.80839	0.11675	0.533639	0.160081	0.19059
20240705_s03p01t01_2_5sON_15sOFF_spots_extended.h5	20240705s03p01t01	20240705s03p01	2	2	n	54.0376	14.786	34.0948	8.38867	6.58293	10.1262	0.270039	4.5	0.990345	0.969446	32.6199	-1.48302	0.603652	1.65658	0.0454637	1.15294	0.0976075	0.108165
20240705_s03p01t01_2_5sON_15sOFF_spots_extended.h5	20240705s03p01t01	20240705s03p01	2	3	n	72.1791	16.5913	30.9981	14.1724	4.39546	6.70867	0.471728	4.5	0.976763	0.881508	27.0501	-2.65739	0.374764	2.66835	0.0982397	0.934165	0.147303	0.17275
20240705_s03p01t01_2_5sON_15sOFF_spots_extended.h5	20240705s03p01t01	20240705s03p01	2	4	n	107.662	31.7156	13.1613	19.188	5.60844	5.42892	0.381543	4.5	0.981043	0.932143	27.7791	-1.24156	0.258022	3.87564	0.0446939	0.207489	0.118509	0.134442
20240705_s03p01t01_2_5sON_15sOFF_spots_extended.h5	20240705s03p01t01	20240705s03p01	2	5	n	137.938	201.273	143.165	224.043	73.2653	85.1769	17.6486	4.5	0.797015	0.250621	2.98969	-0.714503	0.0216742	46.1378	0.238989	0.355649	0.198024	0.246919
20240705_s03p01t01_2_5sON_15sOFF_spots_extended.h5	20240705s03p01t01	20240705s03p01	4	3	n	84.027	59.7163	33.5772	36.5558	29.2716	31.0595	2.11054	4.5	0.927899	0.49299	10.3824	-1.38319	0.12356	8.09321	0.133224	0.281139	0.11971	0.135989
20240705_s03p01t01_2_5sON_15sOFF_spots_extended.h5	20240705s03p01t01	20240705s03p01	7	4	n	140.888	77.7053	33.916	37.5345	23.5225	23.0561	1.02727	4.5	0.985939	0.855183	17.6679	-0.286755	0.125404	7.97423	0.0162303	0.218235	0.0969334	0.107338
20240705_s03p01t01_2_5sON_15sOFF_spots_extended.h5	20240705s03p01t01	20240705s03p01	9	5	n	54.0841	15.2641	6.42038	5.40048	1.95524	1.89876	0.0455768	4.5	0.998296	0.972272	47.7999	-1.26817	0.883808	1.13147	0.0265307	0.210309	0.0728902	0.0786209
20240705_s03p01t01_2_5sON_15sOFF_spots_extended.h5	20240705s03p01t01	20240705s03p01	11	6	n	62.2614	7.69592	51.2386	7.94912	18.2884	31.4816	0.994443	4.5	0.992375	0.936368	40.2409	-2.76988	0.646322	1.54722	0.0688326	3.32895	0.101341	0.112769
20240705_s03p01t01_2_5sON_15sOFF_spots_extended.h5	20240705s03p01t01	20240705s03p01	11	7	n	89.9128	155.668	34.6058	18.9586	88.3641	86.5706	0.220148	4.5	0.987835	0.968019	21.346	-0.437705	0.237407	4.21217	0.0205052	0.111152	0.0263509	0.027064
20240705_s03p01t01_2_5sON_15sOFF_spots_extended.h5	20240705s03p01t01	20240705s03p01	13	7	n	46.341	11.2986	15.4402	67.0522	0.313704	0.456898	1.9092	4.5	0.988165	0.964154	7.16347	-2.87313	0.154582	6.46907	0.401081	0.683279	0.559434	1.26981
20240621_s01p01t03_2_5sON_15sOFF_spots_extended.h5	20240621s01p01t03	20240621s01p01	0	2	y	42.2729	20.4274	37.0856	260.497	1.65384	2.51782	40.2574	4.5	0.975165	0.930503	2.51612	-1.69823	0.0595209	16.8008	0.67494	0.907739	0.72193	2.59622
20240621_s01p01t03_2_5sON_15sOFF_spots_extended.h5	20240621s01p01t03	20240621s01p01	0	3	y	42.8996	37.6232	47.5494	169.709	1.74127	2.4893	6.30465	4.5	0.979211	0.945837	2.22572	-0.793529	0.051882	19.2745	0.356527	0.631916	0.493388	0.973898
20240621_s01p01t03_2_5sON_15sOFF_spots_extended.h5	20240621s01p01t03	20240621s01p01	0	4	y	43.7082	44.6047	38.6634	141.966	3.80669	4.79568	7.43574	4.5	0.959025	0.871684	2.2186	-0.646503	0.0507594	19.7008	0.291402	0.4334	0.41292	0.703345
20240621_s01p01t03_2_5sON_15sOFF_spots_extended.h5	20240621s01p01t03	20240621s01p01	0	5	y	44.4779	23.4451	62.5696	367.524	1.93746	2.96042	54.1877	4.5	0.983805	0.889065	2.05898	-1.2763	0.0462921	21.602	0.61987	1.33438	0.739467	2.83829
20240621_s01p01t03_2_5sON_15sOFF_spots_extended.h5	20240621s01p01t03	20240621s01p01	0	6	y	45.4146	39.3382	75.2042	76.6701	2.44057	3.73162	1.34408	4.5	0.996068	0.986252	3.6766	-0.829107	0.0809563	12.3523	0.225509	0.955867	0.281591	0.391965
20240621_s01p01t03_2_5sON_15sOFF_spots_extended.h5	20240621s01p01t03	20240621s01p01	0	7	y	46.5474	25.1955	98.5429	148.823	2.63895	3.7944	7.52062	4.5	0.992176	0.955182	2.61469	-1.11724	0.0561726	17.8023	0.427294	1.95556	0.472913	0.897218
20240621_s01p01t03_2_5sON_15sOFF_spots_extended.h5	20240621s01p01t03	20240621s01p01	0	8	y	47.3616	41.5597	78.0757	344.025	2.72287	4.1577	27.3489	4.5	0.978833	0.957671	1.60226	-0.892871	0.0338303	29.5593	0.557257	0.93932	0.62573	1.67187
20240621_s01p01t03_2_5sON_15sOFF_spots_extended.h5	20240621s01p01t03	20240621s01p01	0	9	y	48.1446	32.1436	76.3685	262.464	2.41636	3.71507	20.0792	4.5	0.987165	0.968094	2.028	-1.10203	0.042123	23.74	0.543406	1.18793	0.606533	1.54151
20240621_s01p01t03_2_5sON_15sOFF_spots_extended.h5	20240621s01p01t03	20240621s01p01	0	10	y	48.8913	82.7714	117.174	168.777	11.1136	16.3078	7.86821	4.5	0.980649	0.891154	1.76484	-0.481309	0.0360972	27.703	0.272722	0.707815	0.302777	0.434261
20240621_s01p01t03_2_5sON_15sOFF_spots_extended.h5	20240621s01p01t03	20240621s01p01	0	11	y	49.6705	55.6676	90.1091	150.901	8.80445	13.2226	10.3317	4.5	0.964636	0.816124	2.17969	-0.743986	0.043883	22.7879	0.341326	0.809349	0.36103	0.565019
20240621_s01p01t03_2_5sON_15sOFF_spots_extended.h5	20240621s01p01t03	20240621s01p01	0	12	y	50.2317	35.1515	69.002	824.685	1.57861	2.41799	123.851	4.5	0.984059	0.968371	1.52492	-1.05306	0.0303577	32.9405	0.690569	0.981494	0.824156	4.68685
20240621_s01p01t03_2_5sON_15sOFF_spots_extended.h5	20240621s01p01t03	20240621s01p01	0	13	y	50.8577	61.9773	91.8365	257.272	5.0965	7.5447	14.6515	4.5	0.960447	0.935086	1.60301	-0.680295	0.0315196	31.7263	0.424386	0.740888	0.467575	0.878198
20240621_s01p01t03_2_5sON_15sOFF_spots_extended.h5	20240621s01p01t03	20240621s01p01	0	14	y	51.411	83.9074	85.51	225.578	6.69125	8.95771	9.11659	4.5	0.953261	0.889888	1.56176	-0.411215	0.0303779	32.9187	0.263302	0.50955	0.37115	0.590204
20240621_s01p01t03_2_5sON_15sOFF_spots_extended.h5	20240621s01p01t03	20240621s01p01	2	2	y	36.0435	39.1107	26.8332	199.898	2.90796	3.33154	14.7629	4.5	0.90924	0.689274	1.61609	-0.514889	0.0448374	22.3028	0.318601	0.343041	0.531437	1.13418
20240621_s01p01t03_2_5sON_15sOFF_spots_extended.h5	20240621s01p01t03	20240621s01p01	2	3	y	36.3033	34.222	90.9892	446.352	3.43648	5.25252	66.7377	4.5	0.977973	0.935595	1.19467	-0.76979	0.032908	30.3877	0.644354	1.32939	0.702817	2.36493
20240621_s01p01t03_2_5sON_15sOFF_spots_extended.h5	20240621s01p01t03	20240621s01p01	2	4	y	36.5197	34.1737	56.11	211.239	3.63858	5.47539	22.0346	4.5	0.968418	0.908175	1.67037	-0.879806	0.0457388	21.8633	0.526713	0.820951	0.562363	1.285
20240621_s01p01t03_2_5sON_15sOFF_spots_extended.h5	20240621s01p01t03	20240621s01p01	2	5	y	36.7978	32.265	64.1912	162.021	4.02067	6.16338	14.3253	4.5	0.983237	0.852556	1.94088	-0.923171	0.0527445	18.9593	0.475645	0.994749	0.499919	0.999675
20240621_s01p01t03_2_5sON_15sOFF_spots_extended.h5	20240621s01p01t03	20240621s01p01	2	6	y	37.1796	51.9152	48.6095	128.415	5.72685	7.43361	6.69754	4.5	0.983761	0.586295	1.89827	-0.261136	0.0510569	19.586	0.137565	0.468162	0.352826	0.54518
20240621_s01p01t03_2_5sON_15sOFF_spots_extended.h5	20240621s01p01t03	20240621s01p01	2	7	y	37.701	46.5814	58.8117	130.879	3.12581	4.46747	4.39264	4.5	0.986661	0.953223	2.00853	-0.550149	0.0532753	18.7704	0.273906	0.631278	0.377602	0.60669
20240621_s01p01t03_2_5sON_15sOFF_spots_extended.h5	20240621s01p01t03	20240621s01p01	2	8	y	38.0254	39.7885	45.8641	276.231	2.77111	3.86143	24.4607	4.5	0.976012	0.810803	1.47345	-0.590718	0.0387492	25.807	0.400908	0.576349	0.601858	1.51166
20240621_s01p01t03_2_5sON_15sOFF_spots_extended.h5	20240621s01p01t03	20240621s01p01	2	9	y	38.264	34.3551	73.4053	341.908	3.98982	6.13379	53.1988	4.5	0.972832	0.91189	1.42114	-0.892323	0.0371404	26.9249	0.627893	1.06833	0.660143	1.94241
20240621_s01p01t03_2_5sON_15sOFF_spots_extended.h5	20240621s01p01t03	20240621s01p01	2	10	y	38.7598	23.2862	59.5197	147.587	1.74163	2.66943	8.2416	4.5	0.995676	0.942978	2.46999	-1.14107	0.0637255	15.6923	0.461973	1.278	0.538375	1.16626
20240621_s01p01t03_2_5sON_15sOFF_spots_extended.h5	20240621s01p01t03	20240621s01p01	2	11	y	39.1123	26.654	59.5345	328.599	2.81021	4.32317	55.7152	4.5	0.98333	0.915333	1.70555	-1.13736	0.0436064	22.9324	0.666862	1.1168	0.703639	2.37426
20240621_s01p01t03_2_5sON_15sOFF_spots_extended.h5	20240621s01p01t03	20240621s01p01	2	12	y	39.3139	31.8851	68.3558	1e+06	1.7893	2.75112	2.36383e+08	4.5	0.992006	0.95525	1.04706	-1.00176	0.0266334	37.5469	0.956731	1.07191	0.999837	6115.21
20240621_s01p01t03_2_5sON_15sOFF_spots_extended.h5	20240621s01p01t03	20240621s01p01	2	13	y	39.4646	52.5386	89.8496	251.598	4.39435	6.64733	15.6187	4.5	0.978077	0.951141	1.34182	-0.606833	0.0340006	29.4112	0.452245	0.855081	0.496876	0.987581
20240621_s01p01t03_2_5sON_15sOFF_spots_extended.h5	20240621s01p01t03	20240621s01p01	2	14	y	39.6489	46.281	96.3982	237.028	5.23	8.03415	18.7957	4.5	0.982305	0.92483	1.43452	-0.635839	0.0361806	27.6391	0.443242	1.04144	0.501723	1.00692
20240621_s01p01t03_2_5sON_15sOFF_spots_extended.h5	20240621s01p01t03	20240621s01p01	3	2	y	34.8587	23.9733	22.3082	1e+06	1.71795	2.22468	5.71846e+08	4.5	0.970474	0.622297	1.5176	-1.48108	0.0435357	22.9696	0.975934	0.465271	0.999891	9195.96
20240621_s01p01t03_2_5sON_15sOFF_spots_extended.h5	20240621s01p01t03	20240621s01p01	3	3	y	34.7328	52.1539	38.2884	288.292	6.07439	7.15377	36.0805	4.5	0.785301	0.251947	1.20915	-0.230865	0.0348127	28.7251	0.190933	0.367071	0.550704	1.22571
20240621_s01p01t03_2_5sON_15sOFF_spots_extended.h5	20240621s01p01t03	20240621s01p01	3	4	y	34.9676	37.2148	23.9517	128.183	3.54719	3.96136	8.16352	4.5	0.811802	0.444316	2.03007	-0.298415	0.0580557	17.2248	0.146998	0.321803	0.433338	0.76472
20240621_s01p01t03_2_5sON_15sOFF_spots_extended.h5	20240621s01p01t03	20240621s01p01	3	5	y	35.3941	19.3195	37.5456	179.102	3.61238	5.52961	44.5409	4.5	0.839446	0.754585	2.26357	-1.62839	0.0639534	15.6364	0.719388	0.971701	0.649953	1.85676
20240621_s01p01t03_2_5sON_15sOFF_spots_extended.h5	20240621s01p01t03	20240621s01p01	3	6	y	35.8956	20.5474	34.2041	129.105	2.6417	3.9826	16.4072	4.5	0.949529	0.866927	2.67946	-1.48193	0.074646	13.3966	0.553068	0.832323	0.565737	1.30275
20240621_s01p01t03_2_5sON_15sOFF_spots_extended.h5	20240621s01p01t03	20240621s01p01	3	7	y	36.4127	15.5987	39.1864	7200.53	1.30067	1.9955	33095.5	4.5	0.967818	0.946518	1.87098	-1.78479	0.0513826	19.4619	0.953932	1.25608	0.988436	85.4755
20240621_s01p01t03_2_5sON_15sOFF_spots_extended.h5	20240621s01p01t03	20240621s01p01	3	8	y	36.8331	87.5182	101.656	78.0567	49.5371	69.1852	7.20123	4.5	0.937216	0.66178	2.25495	-0.340577	0.0612209	16.3343	0.151035	0.580773	0.162536	0.194081
20240621_s01p01t03_2_5sON_15sOFF_spots_extended.h5	20240621s01p01t03	20240621s01p01	3	9	y	37.6826	19.1867	41.4486	53.5005	3.10079	4.76822	3.22072	4.5	0.963698	0.917796	4.65491	-1.60173	0.123529	8.09525	0.344095	1.08014	0.35169	0.542472
20240621_s01p01t03_2_5sON_15sOFF_spots_extended.h5	20240621s01p01t03	20240621s01p01	3	10	y	38.2102	35.5564	26.2071	116.273	1.79295	2.11497	3.72688	4.5	0.911145	0.836325	2.53918	-0.701205	0.0664529	15.0482	0.276154	0.368529	0.420311	0.725064
20240621_s01p01t03_2_5sON_15sOFF_spots_extended.h5	20240621s01p01t03	20240621s01p01	3	11	y	38.8102	19.6528	59.1193	67.6247	2.56802	3.87113	3.13315	4.5	0.95391	0.927102	4.12979	-1.232	0.10641	9.39763	0.298321	1.50409	0.372389	0.593343
20240621_s01p01t03_2_5sON_15sOFF_spots_extended.h5	20240621s01p01t03	20240621s01p01	3	12	y	39.5791	48.6539	11.3192	49.8802	3.81848	3.67734	0.678674	4.5	0.958173	0.872178	4.29823	0.163732	0.108598	9.20824	-0.0380928	0.116324	0.18555	0.227823
20240621_s01p01t03_2_5sON_15sOFF_spots_extended.h5	20240621s01p01t03	20240621s01p01	3	13	y	40.1517	42.9208	47.2345	95.4356	3.28018	4.50576	3.00633	4.5	0.891296	0.806937	2.77353	-0.589396	0.0690763	14.4768	0.212507	0.550252	0.326979	0.485838
20240621_s01p01t03_2_5sON_15sOFF_spots_extended.h5	20240621s01p01t03	20240621s01p01	3	14	y	40.5682	43.3605	39.3829	98.2646	4.23096	5.42848	4.16957	4.5	0.900217	0.777212	2.90308	-0.43904	0.0715606	13.9742	0.151232	0.454134	0.333358	0.500055
20240621_s01p01t03_2_5sON_15sOFF_spots_extended.h5	20240621s01p01t03	20240621s01p01	4	2	y	38.4701	29.8047	55.5743	1e+06	2.46545	3.76255	4.08726e+08	4.5	0.937031	0.89488	1.11133	-0.864066	0.028888	34.6164	0.777508	0.932309	0.999853	6788.55
20240621_s01p01t03_2_5sON_15sOFF_spots_extended.h5	20240621s01p01t03	20240621s01p01	4	3	y	38.5665	41.8453	50.0321	1e+06	3.3247	4.68214	3.44038e+08	4.5	0.947463	0.736102	0.962701	-0.704811	0.0249621	40.0607	0.732119	0.597823	0.999807	5187.37
20240621_s01p01t03_2_5sON_15sOFF_spots_extended.h5	20240621s01p01t03	20240621s01p01	4	4	y	38.8008	40.5547	52.4603	279.912	6.64647	9.55741	55.8811	4.5	0.723827	0.626383	1.43987	-0.793779	0.0371092	26.9475	0.551286	0.646786	0.597826	1.48649
20240621_s01p01t03_2_5sON_15sOFF_spots_extended.h5	20240621s01p01t03	20240621s01p01	4	5	y	39.391	38.2338	27.6028	127.284	3.51414	4.11032	7.57171	4.5	0.825057	0.695073	2.49531	-0.57578	0.0633473	15.786	0.230745	0.360974	0.42474	0.738346
20240621_s01p01t03_2_5sON_15sOFF_spots_extended.h5	20240621s01p01t03	20240621s01p01	4	6	y	39.8887	27.358	40.0071	155.431	2.42826	3.58594	13.1559	4.5	0.861142	0.709178	2.48319	-1.12715	0.0622528	16.0635	0.453911	0.731177	0.546349	1.20434
20240621_s01p01t03_2_5sON_15sOFF_spots_extended.h5	20240621s01p01t03	20240621s01p01	4	7	y	40.6031	35.8053	64.0251	79.5253	7.41305	11.269	5.52356	4.5	0.861606	0.770209	3.28636	-0.885298	0.0809389	12.355	0.269385	0.894073	0.312109	0.453718
20240621_s01p01t03_2_5sON_15sOFF_spots_extended.h5	20240621s01p01t03	20240621s01p01	4	8	y	41.4811	22.5891	51.5526	83.8457	4.66562	7.17748	8.25463	4.5	0.892706	0.83367	3.55587	-1.52101	0.0857227	11.6655	0.427746	1.14109	0.41521	0.710015
20240621_s01p01t03_2_5sON_15sOFF_spots_extended.h5	20240621s01p01t03	20240621s01p01	4	9	y	42.3023	22.1703	33.9325	104.784	1.67137	2.48832	6.13369	4.5	0.869425	0.825996	3.48186	-1.44355	0.082309	12.1493	0.414592	0.765268	0.49869	0.994773
20240621_s01p01t03_2_5sON_15sOFF_spots_extended.h5	20240621s01p01t03	20240621s01p01	4	10	y	43.2228	19.5926	25.1705	160.272	1.67725	2.40773	19.8573	4.5	0.924621	0.900062	3.27713	-1.85708	0.0758196	13.1892	0.566678	0.642347	0.638086	1.76309
20240621_s01p01t03_2_5sON_15sOFF_spots_extended.h5	20240621s01p01t03	20240621s01p01	4	11	y	43.7795	51.7608	47.0086	75.8293	16.6195	21.3228	6.84449	4.5	0.86701	0.457613	2.96	-0.680172	0.0676116	14.7904	0.229788	0.454095	0.244291	0.32326
20240621_s01p01t03_2_5sON_15sOFF_spots_extended.h5	20240621s01p01t03	20240621s01p01	4	12	y	44.5966	30.3852	58.8757	169.816	2.5694	3.93231	11.5357	4.5	0.917955	0.861097	2.45621	-1.08323	0.0550763	18.1566	0.441015	0.968821	0.528344	1.12019
20240621_s01p01t03_2_5sON_15sOFF_spots_extended.h5	20240621s01p01t03	20240621s01p01	4	13	y	45.2605	31.4501	50.2329	152.682	2.88719	4.32757	10.9426	4.5	0.936192	0.800675	2.83589	-0.795136	0.0626571	15.9599	0.280383	0.798612	0.503564	1.01436
20240621_s01p01t03_2_5sON_15sOFF_spots_extended.h5	20240621s01p01t03	20240621s01p01	4	14	y	45.8643	47.6589	70.8237	103.223	7.66802	11.3575	5.99315	4.5	0.913664	0.812351	2.73716	-0.76468	0.0596797	16.7561	0.279369	0.743027	0.314132	0.458007
20240621_s01p01t03_2_5sON_15sOFF_spots_extended.h5	20240621s01p01t03	20240621s01p01	13	7	y	45.4347	33.6314	54.2215	149.073	2.18153	3.27436	6.85921	4.5	0.968585	0.957929	2.56238	-0.994946	0.056397	17.7314	0.38829	0.806115	0.480408	0.924585
20240621_s01p01t03_2_5sON_15sOFF_spots_extended.h5	20240621s01p01t03	20240621s01p01	13	8	y	46.2778	32.1356	49.7675	117.914	3.20188	4.77623	7.04146	4.5	0.970654	0.949979	2.98849	-1.13435	0.0645772	15.4853	0.379572	0.774337	0.435279	0.770785
20240621_s01p01t03_2_5sON_15sOFF_spots_extended.h5	20240621s01p01t03	20240621s01p01	13	9	y	47.2098	33.5657	71.9112	104.837	3.3576	5.16218	4.40115	4.5	0.970292	0.954654	3.17132	-1.0531	0.0671751	14.8865	0.332071	1.0712	0.378542	0.609119
20240621_s01p01t03_2_5sON_15sOFF_spots_extended.h5	20240621s01p01t03	20240621s01p01	13	10	y	48.2022	27.9694	74.0597	148.65	2.09732	3.20672	6.78541	4.5	0.98795	0.975057	2.79845	-1.2344	0.0580566	17.2246	0.441102	1.32394	0.49114	0.965178
20240621_s01p01t03_2_5sON_15sOFF_spots_extended.h5	20240621s01p01t03	20240621s01p01	13	11	y	49.1304	36.9202	53.5763	139.135	2.62552	3.87156	6.28044	4.5	0.964861	0.938481	2.76002	-1.0367	0.0561775	17.8007	0.375613	0.725568	0.444372	0.799765
20240621_s01p01t03_2_5sON_15sOFF_spots_extended.h5	20240621s01p01t03	20240621s01p01	13	12	y	49.9357	35.1386	68.131	180.272	4.47313	6.84614	16.9161	4.5	0.96454	0.892336	2.3716	-1.15067	0.047493	21.0557	0.485188	0.969462	0.506935	1.02813
20240621_s01p01t03_2_5sON_15sOFF_spots_extended.h5	20240621s01p01t03	20240621s01p01	13	13	y	50.5006	45.5276	120.063	140.595	7.46708	11.4205	8.18292	4.5	0.984121	0.948076	2.41431	-0.860937	0.0478075	20.9172	0.356598	1.31857	0.359665	0.561683
20240621_s01p01t03_2_5sON_15sOFF_spots_extended.h5	20240621s01p01t03	20240621s01p01	13	14	y	51.238	123.385	88.5784	102.139	27.068	31.5877	3.6062	4.5	0.984568	0.884364	2.49459	-0.240581	0.0486864	20.5396	0.0964411	0.358952	0.155127	0.18361
20240621_s01p01t03_2_5sON_15sOFF_spots_extended.h5	20240621s01p01t03	20240621s01p01	23	9	y	38.9933	15.4066	63.3923	285.143	5.21813	7.44102	139.431	4.5	0.93707	0.786394	1.99178	-1.64937	0.0510801	19.5771	0.828088	2.0573	0.73227	2.7351
20240621_s01p01t03_2_5sON_15sOFF_spots_extended.h5	20240621s01p01t03	20240621s01p01	23	10	y	39.9128	44.0073	51.2316	66.303	9.40008	13.1372	3.89693	4.5	0.928146	0.742684	3.33467	-0.645	0.0835491	11.969	0.193422	0.582081	0.24687	0.327793
20240621_s01p01t03_2_5sON_15sOFF_spots_extended.h5	20240621s01p01t03	20240621s01p01	23	11	y	40.6551	23.5519	53.9388	108.684	2.5033	3.85093	6.82811	4.5	0.954872	0.92455	3.04359	-1.16372	0.0748636	13.3576	0.382351	1.1451	0.468577	0.881739
20240621_s01p01t03_2_5sON_15sOFF_spots_extended.h5	20240621s01p01t03	20240621s01p01	23	12	y	41.1885	43.751	69.7462	133.055	7.63202	11.4362	11.3623	4.5	0.921994	0.719616	2.12848	-0.555967	0.0516765	19.3511	0.261204	0.79708	0.388621	0.635648
20240621_s01p01t03_2_5sON_15sOFF_spots_extended.h5	20240621s01p01t03	20240621s01p01	23	13	y	41.6357	44.2409	45.6992	228.078	2.90126	3.90224	14.4973	4.5	0.846931	0.726628	1.73062	-0.769799	0.0415657	24.0583	0.444812	0.516481	0.530725	1.13095
20240621_s01p01t03_2_5sON_15sOFF_spots_extended.h5	20240621s01p01t03	20240621s01p01	23	14	y	41.9426	28.878	95.7307	253.484	5.85007	8.67992	42.6955	4.5	0.876932	0.779108	1.74346	-0.910941	0.0415677	24.0571	0.522491	1.6575	0.591619	1.44869
20240621_s02p02t02_2_5sON_15sOFF_spots_extended.h5	20240621s02p02t02	20240621s02p02	6	2	n	45.3271	22.372	13.1021	75.793	1.08785	1.17164	2.40963	4.5	0.94966	0.871551	4.57372	-1.05158	0.100905	9.91033	0.229919	0.292824	0.42939	0.75251
20240621_s02p02t02_2_5sON_15sOFF_spots_extended.h5	20240621s02p02t02	20240621s02p02	6	3	n	46.5933	23.1255	25.8998	414.212	0.83954	1.15961	49.7101	4.5	0.968125	0.936124	2.54745	-1.45549	0.0546742	18.2902	0.571351	0.559982	0.796281	3.90873
20240621_s02p02t02_2_5sON_15sOFF_spots_extended.h5	20240621s02p02t02	20240621s02p02	6	4	n	47.7612	24.1093	28.4602	136.072	2.32005	3.25558	13.4425	4.5	0.955452	0.8446	3.73176	-1.21133	0.0781337	12.7986	0.324599	0.590233	0.550863	1.22649
20240621_s02p02t02_2_5sON_15sOFF_spots_extended.h5	20240621s02p02t02	20240621s02p02	6	5	n	49.0583	36.9416	17.4054	1e+06	5.6833	5.69018	7.87133e+08	4.5	0.988996	-0.356878	1.57715	-1.96947	0.0321485	31.1057	1.24875	0.235581	0.999834	6015.08
20240621_s02p02t02_2_5sON_15sOFF_spots_extended.h5	20240621s02p02t02	20240621s02p02	6	6	n	50.6076	17.827	17.737	560.985	1.06965	1.41985	200.554	4.5	0.982996	0.920826	3.42433	-1.86423	0.0676643	14.7788	0.544407	0.497475	0.87369	6.91701
20240621_s02p02t02_2_5sON_15sOFF_spots_extended.h5	20240621s02p02t02	20240621s02p02	6	7	n	52.1443	26.359	20.824	1e+06	2.32193	2.81801	6.48385e+08	4.5	0.99266	0.537677	2.15896	-1.84043	0.0414036	24.1525	0.85246	0.395008	0.999881	8402.28
20240621_s02p02t02_2_5sON_15sOFF_spots_extended.h5	20240621s02p02t02	20240621s02p02	6	8	n	54.0164	22.5964	17.9633	84.0988	0.801595	0.975283	2.1537	4.5	0.979416	0.94756	5.27821	-1.17163	0.0977149	10.2339	0.221975	0.397481	0.451809	0.824183
20240621_s02p02t02_2_5sON_15sOFF_spots_extended.h5	20240621s02p02t02	20240621s02p02	6	9	n	58.8968	17.7388	20.7307	57.5317	1.02198	1.4299	1.9611	4.5	0.982358	0.858013	7.73293	-2.6952	0.131296	7.61636	0.348535	0.584331	0.413626	0.705397
20240621_s02p02t02_2_5sON_15sOFF_spots_extended.h5	20240621s02p02t02	20240621s02p02	6	10	n	62.2235	42.3974	53.6887	33.3291	14.5995	20.8819	1.6044	4.5	0.980031	0.802567	10.4672	-0.68835	0.168219	5.94462	0.0657626	0.633161	0.145074	0.169692
20240621_s02p02t02_2_5sON_15sOFF_spots_extended.h5	20240621s02p02t02	20240621s02p02	6	11	n	84.9633	25.4915	41.8286	13.1915	12.6081	18.9712	0.535302	4.5	0.976426	0.922102	33.0457	-1.17879	0.38894	2.57109	0.0356714	0.82044	0.0971383	0.107589
20240621_s02p02t02_2_5sON_15sOFF_spots_extended.h5	20240621s02p02t02	20240621s02p02	7	2	n	52.8002	37.7678	47.7336	1e+06	4.26699	6.10016	5.3233e+08	4.5	0.962414	0.64365	1.50062	-1.38173	0.0284208	35.1855	0.920769	0.631936	0.999825	5716.66
20240621_s02p02t02_2_5sON_15sOFF_spots_extended.h5	20240621s02p02t02	20240621s02p02	7	3	n	53.6716	275.971	4.27356	36.7073	116.378	0	0.28571	4.5	0.995197	0.949107	7.0022	0.35793	0.130464	7.66496	-0.0511168	0.00774276	0.0287095	0.0295581
20240621_s02p02t02_2_5sON_15sOFF_spots_extended.h5	20240621s02p02t02	20240621s02p02	7	4	n	58.2741	24.2945	43.6702	40.0729	5.92407	9.01018	2.42696	4.5	0.961093	0.879275	9.08613	-1.21901	0.155921	6.41352	0.134162	0.898769	0.251812	0.336563
20240621_s02p02t02_2_5sON_15sOFF_spots_extended.h5	20240621s02p02t02	20240621s02p02	7	5	n	65.1735	8.41154	88.7495	20.6832	33.7442	111.459	7.15802	4.5	0.988671	0.920252	17.4666	-1.49013	0.268002	3.73132	0.0853132	5.27546	0.15947	0.189725
20240621_s02p02t02_2_5sON_15sOFF_spots_extended.h5	20240621s02p02t02	20240621s02p02	7	6	n	83.739	28.839	7.61357	37.1139	3.91894	3.66324	1.11992	4.5	0.886747	0.7398	12.095	-1.16652	0.144437	6.92343	0.0964462	0.132001	0.222387	0.285986
20240621_s02p02t02_2_5sON_15sOFF_spots_extended.h5	20240621s02p02t02	20240621s02p02	7	7	n	95.1304	47.4347	23.3078	121.219	3.43635	3.48445	4.26227	4.5	0.956236	0.845712	5.2216	-0.753268	0.0548889	18.2186	0.14426	0.245683	0.362174	0.567825
20240621_s02p02t02_2_5sON_15sOFF_spots_extended.h5	20240621s02p02t02	20240621s02p02	7	8	n	118.386	56.7685	21.0496	40.9916	8.25828	7.81178	0.786736	4.5	0.975551	0.939914	14.3757	-0.942496	0.12143	8.23517	0.0655618	0.185399	0.138274	0.160462
20240621_s02p02t02_2_5sON_15sOFF_spots_extended.h5	20240621s02p02t02	20240621s02p02	7	9	n	129.978	488.243	6.54092	1e+06	182.259	0	1.06095e+08	4.5	0.990928	-1.22424	0.294237	-0.762673	0.00226374	441.747	2.59204	0.00669844	0.997808	455.147
20240621_s02p02t02_2_5sON_15sOFF_spots_extended.h5	20240621s02p02t02	20240621s02p02	4	2	n	48.3432	34.4484	25.3429	46.2335	2.70071	3.18333	0.945631	4.5	0.982136	0.850886	6.10598	-0.929693	0.126305	7.91736	0.15226	0.367838	0.229339	0.297588
20240621_s02p02t02_2_5sON_15sOFF_spots_extended.h5	20240621s02p02t02	20240621s02p02	4	3	n	49.7804	41.5185	36.7821	144.819	4.47866	5.69091	10.4848	4.5	0.985102	0.865541	2.91728	-0.640969	0.0586031	17.064	0.219714	0.44296	0.435123	0.770298
20240621_s02p02t02_2_5sON_15sOFF_spots_extended.h5	20240621s02p02t02	20240621s02p02	4	4	n	50.5371	28.5469	57.7463	2862.79	2.11279	3.24156	2969.36	4.5	0.989488	0.875444	1.78293	-1.10577	0.0352796	28.345	0.620199	1.01143	0.952098	19.876
20240621_s02p02t02_2_5sON_15sOFF_spots_extended.h5	20240621s02p02t02	20240621s02p02	4	5	n	52.6539	34.1035	20.5042	1e+06	5.14824	5.59977	8.55721e+08	4.5	0.996122	-0.0699086	1.65124	-2.37073	0.0313602	31.8876	1.43573	0.300618	0.999846	6512.46
20240621_s02p02t02_2_5sON_15sOFF_spots_extended.h5	20240621s02p02t02	20240621s02p02	4	6	n	55.129	28.0849	12.1591	73.0867	2.01649	1.97238	2.55324	4.5	0.969134	0.762623	5.08685	-0.974054	0.0922718	10.8376	0.191485	0.216471	0.3664	0.578282
20240621_s02p02t02_2_5sON_15sOFF_spots_extended.h5	20240621s02p02t02	20240621s02p02	4	7	n	57.4608	27.5816	34.1786	999998	1.02249	1.45429	2.40779e+08	4.5	0.992287	0.962717	2.13661	-1.31874	0.0371838	26.8934	0.617211	0.619591	0.999873	7843.55
20240621_s02p02t02_2_5sON_15sOFF_spots_extended.h5	20240621s02p02t02	20240621s02p02	4	8	n	64.2655	0.5	49.148	16.2994	103.419	4875.4	537.234	4.5	0.992324	0.889382	24.4347	-1.25942	0.380214	2.6301	0.0515424	49.148	0.244806	0.324162
20240621_s02p02t02_2_5sON_15sOFF_spots_extended.h5	20240621s02p02t02	20240621s02p02	4	9	n	99.4941	0.5	49.5477	18.9522	54.9042	2610.26	382.615	4.5	0.993311	0.949981	31.6318	-2.51783	0.317927	3.14538	0.0795979	49.5477	0.272171	0.373948
20240621_s02p02t02_2_5sON_15sOFF_spots_extended.h5	20240621s02p02t02	20240621s02p02	1	2	n	88.6579	25.4365	36.973	1023.91	1.15796	1.70805	315.793	4.5	0.990369	0.941962	3.70274	-2.63601	0.0417644	23.9439	0.711909	0.72677	0.895184	8.54056
20240621_s02p02t02_2_5sON_15sOFF_spots_extended.h5	20240621s02p02t02	20240621s02p02	1	3	n	89.4066	103.5	23.1521	1e+06	15.2713	14.923	2.3967e+08	4.5	0.997161	-0.254089	0.951865	-1.18154	0.0106465	93.9278	1.24129	0.111846	0.999534	2147.07
20240621_s02p02t02_2_5sON_15sOFF_spots_extended.h5	20240621s02p02t02	20240621s02p02	1	4	n	97.3727	37.9533	56.7186	53.0063	4.98248	7.38725	1.61498	4.5	0.987264	0.929885	10.8459	-1.63951	0.111386	8.97782	0.151163	0.747216	0.227847	0.29508
20240621_s02p02t02_2_5sON_15sOFF_spots_extended.h5	20240621s02p02t02	20240621s02p02	1	5	n	108.49	69.4815	89.1188	70.2982	20.4957	29.4102	3.71413	4.5	0.987785	0.887016	8.94867	-0.483408	0.0824838	12.1236	0.0540201	0.641313	0.179051	0.218102
20240621_s02p02t02_2_5sON_15sOFF_spots_extended.h5	20240621s02p02t02	20240621s02p02	1	6	n	125.085	88.2698	66.1015	139.117	13.1672	15.6335	6.35606	4.5	0.951469	0.743669	5.27889	-0.705646	0.0422026	23.6952	0.133673	0.374429	0.258914	0.349371
20240621_s02p02t02_2_5sON_15sOFF_spots_extended.h5	20240621s02p02t02	20240621s02p02	0	2	n	53.4741	38.5565	35.869	17.8361	6.26229	8.10877	0.256374	4.5	0.99061	0.975089	15.0492	-0.331589	0.281429	3.55329	0.0220337	0.465148	0.0925457	0.101984
20240621_s02p02t02_2_5sON_15sOFF_spots_extended.h5	20240621s02p02t02	20240621s02p02	0	3	n	59.5392	26.9083	32.8386	871.572	1.37251	1.94403	259.247	4.5	0.992576	0.91166	2.57071	-1.56218	0.0431767	23.1606	0.607685	0.610193	0.875275	7.01765
20240621_s02p02t02_2_5sON_15sOFF_spots_extended.h5	20240621s02p02t02	20240621s02p02	0	4	n	60.5088	47.2743	76.1744	101.659	6.99122	10.4926	5.17519	4.5	0.98989	0.89802	4.09546	-0.69647	0.0676837	14.7746	0.170059	0.805665	0.309678	0.448598
20240621_s02p02t02_2_5sON_15sOFF_spots_extended.h5	20240621s02p02t02	20240621s02p02	0	5	n	67.0385	10.1775	93.5139	30.1565	22.974	61.6344	7.90045	4.5	0.986194	0.921526	12.9805	-1.70884	0.193628	5.16455	0.131647	4.59416	0.203168	0.254969
20240621_s02p02t02_2_5sON_15sOFF_spots_extended.h5	20240621s02p02t02	20240621s02p02	0	6	n	83.1043	31.4135	13.4126	28.901	3.77047	3.67506	0.595559	4.5	0.976501	0.771589	14.8794	-1.24795	0.179045	5.5852	0.083871	0.213484	0.169741	0.204443
20240621_s02p02t02_2_5sON_15sOFF_spots_extended.h5	20240621s02p02t02	20240621s02p02	0	7	n	96.496	35.3782	12.1155	66.0615	4.74209	4.43383	2.98204	4.5	0.891446	0.555717	8.45155	-0.918479	0.0875845	11.4175	0.108676	0.171229	0.293263	0.414954
20240621_s02p02t02_2_5sON_15sOFF_spots_extended.h5	20240621s02p02t02	20240621s02p02	0	8	n	101.939	83.1976	73.5759	1e+06	7.61579	9.6704	2.11744e+08	4.5	0.996502	0.457847	1.34184	-1.2931	0.0131632	75.9695	0.963678	0.442175	0.999623	2654.54
20240621_s02p02t02_2_5sON_15sOFF_spots_extended.h5	20240621s02p02t02	20240621s02p02	0	9	n	113.169	30.6873	163.553	42.4389	43.9241	63.7979	5.1897	4.5	0.980676	0.887959	14.5805	-1.39567	0.128838	7.76167	0.0957216	2.66483	0.149096	0.175221
20240621_s02p02t02_2_5sON_15sOFF_spots_extended.h5	20240621s02p02t02	20240621s02p02	2	2	n	93.3577	84.2222	58.2346	351.847	6.2338	7.16434	21.1457	4.5	0.983856	0.673423	2.46358	-0.312633	0.0263886	37.8951	0.126902	0.34572	0.481051	0.926972
20240621_s02p02t02_2_5sON_15sOFF_spots_extended.h5	20240621s02p02t02	20240621s02p02	2	3	n	96.8842	66.6985	51.954	421.164	1.75795	2.12115	13.6072	4.5	0.992206	0.960926	2.51225	-0.705973	0.0259304	38.5647	0.281012	0.389469	0.583136	1.39886
20240621_s02p02t02_2_5sON_15sOFF_spots_extended.h5	20240621s02p02t02	20240621s02p02	2	4	n	98.7643	101.525	30.9955	1e+06	8.85157	8.20725	1.51883e+08	4.5	0.994324	0.544983	1.12394	-0.481833	0.01138	87.8734	0.4287	0.15265	0.999543	2188.85
20240621_s02p02t02_2_5sON_15sOFF_spots_extended.h5	20240621s02p02t02	20240621s02p02	2	5	n	106.83	50.4363	77.0797	127.018	6.74552	10.0401	7.03361	4.5	0.941812	0.793701	5.93811	-1.36905	0.0555848	17.9905	0.230554	0.764128	0.346485	0.530187
20240621_s02p02t02_2_5sON_15sOFF_spots_extended.h5	20240621s02p02t02	20240621s02p02	2	6	n	120.879	93.398	49.732	77.7302	15.2673	15.893	2.02508	4.5	0.966602	0.916878	7.95607	-0.556272	0.0658183	15.1934	0.069918	0.266237	0.15605	0.184904
20240621_s02p02t02_2_5sON_15sOFF_spots_extended.h5	20240621s02p02t02	20240621s02p02	2	7	n	128.507	417.025	4.46316	1e+06	52.3035	0	4.17335e+07	4.5	0.97699	0.0598564	0.356968	-0.172424	0.0027778	359.997	0.483025	0.00535118	0.998127	532.875
20240621_s02p02t02_2_5sON_15sOFF_spots_extended.h5	20240621s02p02t02	20240621s02p02	5	2	n	60.9512	31.2496	73.9205	22.833	20.3482	31.2879	1.3584	4.5	0.967178	0.893291	14.1533	-0.731784	0.232206	4.30651	0.0517043	1.18274	0.121375	0.138142
20240621_s02p02t02_2_5sON_15sOFF_spots_extended.h5	20240621s02p02t02	20240621s02p02	5	3	n	75.1859	27.6069	25.1713	18.3056	3.14571	4.04206	0.265274	4.5	0.987005	0.971794	21.0658	-1.98658	0.280183	3.5691	0.0943038	0.455887	0.127622	0.146292
20240621_s02p02t02_2_5sON_15sOFF_spots_extended.h5	20240621s02p02t02	20240621s02p02	5	4	n	92.9784	44.7301	11.6714	71.421	7.11255	6.66024	3.12275	4.5	0.844901	0.415117	7.11279	-0.622159	0.0764994	13.072	0.0874705	0.130465	0.261897	0.354825
20240621_s02p02t02_2_5sON_15sOFF_spots_extended.h5	20240621s02p02t02	20240621s02p02	5	5	n	96.4292	225.508	59.601	1e+06	37.4413	34.9928	1.2706e+08	4.5	0.989532	0.0268197	0.476747	-0.518583	0.00494401	202.265	1.08775	0.132148	0.998986	985.43
20240621_s02p02t02_2_5sON_15sOFF_spots_extended.h5	20240621s02p02t02	20240621s02p02	5	6	n	99.7631	89.2925	51.2977	764.777	5.15785	5.51577	72.9196	4.5	0.991709	0.85421	1.79003	-0.512432	0.0179428	55.7326	0.28627	0.287246	0.655475	1.90255
20240621_s02p02t02_2_5sON_15sOFF_spots_extended.h5	20240621s02p02t02	20240621s02p02	5	7	n	107.284	103.749	32.5116	159.433	8.80328	8.16989	3.69331	4.5	0.988196	0.868293	4.18743	0.0608623	0.0390314	25.6204	-0.0145345	0.156684	0.254563	0.341495
20240621_s02p02t02_2_5sON_15sOFF_spots_extended.h5	20240621s02p02t02	20240621s02p02	5	8	n	111.532	59.0735	53.2128	4497.01	5.06274	6.47495	5635.2	4.5	0.991862	0.747651	2.25155	-1.15387	0.0201874	49.5358	0.512476	0.450395	0.943828	16.8023
20240621_s02p02t02_2_5sON_15sOFF_spots_extended.h5	20240621s02p02t02	20240621s02p02	5	9	n	115.949	63.2407	24.8548	1e+06	5.40871	5.1731	2.49345e+08	4.5	0.994663	0.442545	2.07592	-1.2623	0.0179037	55.8543	0.608068	0.19651	0.999715	3513.88
20240705_s02p01t01_2_5sON_15sOFF_spots_extended.h5	20240705s02p01t01	20240705s02p01	7	1	y	24.2223	17.926	19.2173	147.362	0.495633	0.675045	6.24744	4.5	0.985929	0.958388	2.09285	-0.745118	0.0864018	11.5738	0.35603	0.536018	0.642772	1.79933
20240705_s02p01t01_2_5sON_15sOFF_spots_extended.h5	20240705s02p01t01	20240705s02p01	7	2	y	24.1993	25.1465	28.4075	154.661	0.904901	1.25324	6.30329	4.5	0.981335	0.950482	1.68286	-0.61299	0.0695414	14.3799	0.364256	0.564839	0.572887	1.3413
20240705_s02p01t01_2_5sON_15sOFF_spots_extended.h5	20240705s02p01t01	20240705s02p01	7	3	y	24.2119	21.9072	30.5317	72.5655	0.77988	1.14068	1.46674	4.5	0.988565	0.9745	2.5549	-0.806102	0.105523	9.47664	0.315511	0.696842	0.414156	0.706939
20240705_s02p01t01_2_5sON_15sOFF_spots_extended.h5	20240705s02p01t01	20240705s02p01	4	1	y	36.4795	23.6118	33.5877	2186.58	1.59848	2.34788	2329.31	4.5	0.989466	0.849276	1.61854	-1.21252	0.0443686	22.5385	0.749143	0.711248	0.951712	19.7089
20240705_s02p01t01_2_5sON_15sOFF_spots_extended.h5	20240705s02p01t01	20240705s02p01	4	2	y	36.9957	32.7895	53.5466	176.6	1.25986	1.89443	5.80894	4.5	0.985977	0.974582	1.97909	-0.69556	0.0534952	18.6933	0.351454	0.816522	0.528474	1.12077
20240705_s02p01t01_2_5sON_15sOFF_spots_extended.h5	20240705s02p01t01	20240705s02p01	4	3	y	37.4087	37.8088	49.5975	290.01	1.24	1.78914	12.8094	4.5	0.987094	0.942107	1.54488	-0.70338	0.0412973	24.2147	0.455299	0.655898	0.62255	1.64936
20240705_s02p01t01_2_5sON_15sOFF_spots_extended.h5	20240705s02p01t01	20240705s02p01	5	1	y	25.0055	13.389	11.9052	75.0018	0.748782	0.952823	4.5194	4.5	0.982975	0.808685	3.39022	-1.44305	0.135579	7.37579	0.425653	0.444588	0.552961	1.23694
20240705_s02p01t01_2_5sON_15sOFF_spots_extended.h5	20240705s02p01t01	20240705s02p01	5	2	y	25.1479	29.6541	16.8134	82.4525	1.74194	1.8539	2.59283	4.5	0.869212	0.834803	2.16718	-0.545884	0.0861773	11.604	0.251887	0.283491	0.381824	0.617662
20240705_s02p01t01_2_5sON_15sOFF_spots_extended.h5	20240705s02p01t01	20240705s02p01	5	3	y	25.3702	44.2949	30.9092	49.7475	7.63221	8.80417	1.87132	4.5	0.94721	0.784612	2.71722	-0.161951	0.107103	9.3368	0.0596016	0.348902	0.199476	0.249182
20240705_s02p01t01_2_5sON_15sOFF_spots_extended.h5	20240705s02p01t01	20240705s02p01	3	1	y	27.1353	14.964	28.3342	403.374	0.993684	1.51825	105.318	4.5	0.981032	0.934504	2.00241	-1.31795	0.0737937	13.5513	0.658184	0.946744	0.844575	5.43396
20240705_s02p01t01_2_5sON_15sOFF_spots_extended.h5	20240705s02p01t01	20240705s02p01	3	2	y	27.2769	26.0319	27.3112	325.736	1.70887	2.31071	50.1441	4.5	0.910922	0.700918	1.41192	-0.50359	0.0517626	19.319	0.35667	0.524571	0.7328	2.74252
20240705_s02p01t01_2_5sON_15sOFF_spots_extended.h5	20240705s02p01t01	20240705s02p01	3	3	y	27.7216	22.7424	17.8238	1e+06	3.28972	3.97922	1.23445e+09	4.5	0.980481	0.0555608	1.32103	-1.93241	0.0476535	20.9848	1.4628	0.391864	0.999897	9739.93
20240705_s02p01t01_2_5sON_15sOFF_spots_extended.h5	20240705s02p01t01	20240705s02p01	0	1	y	24.2534	9.1581	10.0961	41.6321	0.659639	0.906604	2.52592	4.5	0.955349	0.870415	5.2832	-1.76345	0.217834	4.59066	0.333784	0.551211	0.498284	0.993159
20240705_s02p01t01_2_5sON_15sOFF_spots_extended.h5	20240705s02p01t01	20240705s02p01	0	2	y	24.9653	10.7446	17.5656	35.0596	0.808266	1.21556	1.36709	4.5	0.959468	0.900549	5.52901	-1.71535	0.221468	4.51533	0.310245	0.817414	0.404362	0.678873
20240705_s02p01t01_2_5sON_15sOFF_spots_extended.h5	20240705s02p01t01	20240705s02p01	0	3	y	25.2539	49.9247	21.9216	37.1905	17.7169	17.3929	1.84167	4.5	0.901732	0.592224	3.35337	0.350918	0.132786	7.53089	-0.104646	0.219546	0.142024	0.165534
20240705_s02p01t01_2_5sON_15sOFF_spots_extended.h5	20240705s02p01t01	20240705s02p01	6	1	y	24.1469	15.982	20.2294	53.4744	1.05162	1.50397	2.0939	4.5	0.988854	0.941648	3.62987	-0.9283	0.150324	6.65228	0.255739	0.632882	0.419377	0.722288
20240705_s02p01t01_2_5sON_15sOFF_spots_extended.h5	20240705s02p01t01	20240705s02p01	6	2	y	24.6893	24.5386	22.2215	20.8301	2.39929	3.07485	0.331866	4.5	0.990388	0.950784	6.46637	-0.501265	0.26191	3.8181	0.0775188	0.452787	0.157772	0.187327
20240705_s02p01t01_2_5sON_15sOFF_spots_extended.h5	20240705s02p01t01	20240705s02p01	6	3	y	25.3959	21.9211	24.9992	86.0519	1.73591	2.41112	4.91344	4.5	0.91802	0.861423	2.36337	-0.798614	0.0930611	10.7456	0.337913	0.570209	0.461054	0.855474
20240705_s02p01t01_2_5sON_15sOFF_spots_extended.h5	20240705s02p01t01	20240705s02p01	2	1	y	32.6957	53.0835	48.1268	285.052	3.21484	4.12187	17.792	4.5	0.95925	0.874593	1.17078	-0.333337	0.0358082	27.9266	0.284714	0.453312	0.542327	1.18497
20240705_s02p01t01_2_5sON_15sOFF_spots_extended.h5	20240705s02p01t01	20240705s02p01	2	2	y	33.1292	30.1828	25.6556	151.43	1.85997	2.32503	9.04288	4.5	0.983446	0.890439	2.14344	-0.594417	0.0646993	15.4561	0.27732	0.425003	0.525911	1.10931
20240705_s02p01t01_2_5sON_15sOFF_spots_extended.h5	20240705s02p01t01	20240705s02p01	2	3	y	33.8765	45.0449	73.9124	24.624	18.9046	28.4454	0.895674	4.5	0.994771	0.947347	7.17232	-0.23112	0.21172	4.72322	0.0322238	0.820429	0.102055	0.113654
20240705_s02p01t01_2_5sON_15sOFF_spots_extended.h5	20240705s02p01t01	20240705s02p01	1	1	y	24.4946	14.5574	20.2828	45.4055	1.20406	1.761	2.00811	4.5	0.986085	0.960035	4.205	-0.988902	0.171671	5.82511	0.235173	0.69665	0.399652	0.665701
20240705_s02p01t01_2_5sON_15sOFF_spots_extended.h5	20240705s02p01t01	20240705s02p01	1	2	y	24.9134	17.9871	14.779	40.4766	1.60723	1.98187	1.57586	4.5	0.962324	0.923705	4.17247	-1.00989	0.167479	5.9709	0.242035	0.410822	0.332434	0.497979
20240705_s02p01t01_2_5sON_15sOFF_spots_extended.h5	20240705s02p01t01	20240705s02p01	1	3	y	25.3226	33.988	18.9189	26.1577	1.93612	2.04697	0.220469	4.5	0.986943	0.977108	5.13009	-0.204969	0.20259	4.93608	0.0399542	0.278317	0.146009	0.170973
20240705_s02p01t01_2_5sON_15sOFF_spots_extended.h5	20240705s02p01t01	20240705s02p01	14	2	y	35.9517	20.4532	43.4795	1813.53	2.43384	3.7412	2585.08	4.5	0.968051	0.88607	1.76525	-0.978783	0.0491007	20.3663	0.554472	1.0629	0.945448	17.3313
20240705_s02p01t01_2_5sON_15sOFF_spots_extended.h5	20240705s02p01t01	20240705s02p01	14	3	y	36.3176	36.112	36.8612	126.871	1.27516	1.70805	2.9661	4.5	0.943591	0.929553	2.29957	-0.594237	0.0633183	15.7932	0.258412	0.510374	0.435418	0.771223
20240705_s02p01t01_2_5sON_15sOFF_spots_extended.h5	20240705s02p01t01	20240705s02p01	15	3	y	22.7286	16.2561	11.5721	21.3826	1.60832	1.87041	0.540988	4.5	0.983579	0.920662	5.92043	-1.04519	0.260484	3.83901	0.176539	0.355931	0.225873	0.291777

## Sheet: FigS4e
PLOTTED
file	EXPERIMENT	EMBRYO	TRACK_ID	PULSE_NUMBER	MT_STATUS	AVG_FORCE	k	eta_1	eta_2	k_err	eta_1_err	eta_2_err	t_1	R_SQUARED_smooth	R_SQUARED_fit	rising_dif	relaxing_dif	rising_dif_norm	rising_dif_norm_inverse	relative_dif	tau_r	a	elastic_viscous_ratio
20240621_s01p01t02_2_5sON_15sOFF_spots_extended.h5	20240621s01p01t02	20240621s01p01	7	2	n	65.9963	25.6876	45.0736	1029.76	1.08975	1.65331	267.463	4.5	0.987496	0.961264	2.60798	-1.90632	0.039517	25.3055	0.730956	0.87734	0.891574	8.22285
20240621_s01p01t02_2_5sON_15sOFF_spots_extended.h5	20240621s01p01t02	20240621s01p01	7	3	n	72.4373	58.2277	17.31	33.9899	5.58655	5.17861	0.335143	4.5	0.993539	0.927892	10.5369	-0.00957577	0.145462	6.87463	0.000908784	0.14864	0.114825	0.12972
20240621_s01p01t02_2_5sON_15sOFF_spots_extended.h5	20240621s01p01t02	20240621s01p01	7	4	n	76.7729	60.2014	32.5423	197.944	5.91974	6.19442	12.273	4.5	0.963947	0.758236	3.2115	-0.0557752	0.0418312	23.9056	0.0173673	0.270278	0.422132	0.730498
20240621_s01p01t02_2_5sON_15sOFF_spots_extended.h5	20240621s01p01t02	20240621s01p01	7	5	n	80.7104	49.1215	23.4931	207.412	1.85909	1.86959	6.276	4.5	0.938233	0.870087	3.31858	-0.406129	0.0411171	24.3208	0.12238	0.239133	0.484068	0.938241
20240621_s01p01t02_2_5sON_15sOFF_spots_extended.h5	20240621s01p01t02	20240621s01p01	7	6	n	82.8536	78.1533	21.2882	1e+06	9.45436	8.80365	2.68479e+08	4.5	0.987711	0.230618	1.15766	-0.928388	0.0139723	71.57	0.801954	0.136195	0.999648	2843.42
20240621_s01p01t02_2_5sON_15sOFF_spots_extended.h5	20240621s01p01t02	20240621s01p01	7	7	n	84.1417	65.5746	111.646	195.886	7.47085	11.2951	10.3581	4.5	0.966399	0.77726	3.25954	-0.876945	0.0387387	25.814	0.269039	0.851289	0.381418	0.616601
20240621_s01p01t02_2_5sON_15sOFF_spots_extended.h5	20240621s01p01t02	20240621s01p01	7	8	n	87.6554	64.1356	29.3126	1e+06	5.56579	5.52384	2.54793e+08	4.5	0.990288	0.39969	1.57421	-0.960123	0.0179591	55.6822	0.609908	0.228521	0.999711	3464.7
20240621_s01p01t02_2_5sON_15sOFF_spots_extended.h5	20240621s01p01t02	20240621s01p01	7	9	n	92.5539	71.5813	43.1725	97.2946	5.98007	6.51226	2.13617	4.5	0.935399	0.751166	5.50332	-0.716929	0.0594607	16.8178	0.130272	0.301562	0.231877	0.301875
20240621_s01p01t02_2_5sON_15sOFF_spots_extended.h5	20240621s01p01t02	20240621s01p01	7	10	n	100.338	68.5861	57.4333	72.861	7.18031	8.92202	1.56696	4.5	0.985782	0.974582	7.79805	-0.700356	0.077718	12.867	0.0898117	0.418695	0.19027	0.234979
20240621_s01p01t02_2_5sON_15sOFF_spots_extended.h5	20240621s01p01t02	20240621s01p01	7	11	n	108.685	59.1334	33.7593	1260.54	1.594	1.70071	139.531	4.5	0.984224	0.945214	2.29556	-0.761783	0.0211212	47.3458	0.331851	0.28545	0.825641	4.7353
20240621_s01p01t02_2_5sON_15sOFF_spots_extended.h5	20240621s01p01t02	20240621s01p01	7	12	n	117.237	112.546	108.226	324.45	7.66796	10.0529	12.1338	4.5	0.934569	0.842519	2.61476	-0.859016	0.0223031	44.8368	0.328525	0.480809	0.38826	0.634681
20240621_s01p01t02_2_5sON_15sOFF_spots_extended.h5	20240621s01p01t02	20240621s01p01	7	13	n	122.059	136.197	50.1359	4254.19	9.32028	8.80547	1659.55	4.5	0.981884	0.767838	1.13625	-0.292357	0.009309	107.423	0.257301	0.184057	0.874075	6.94123
20240621_s01p01t02_2_5sON_15sOFF_spots_extended.h5	20240621s01p01t02	20240621s01p01	7	14	n	122.768	144.348	25.8316	1e+06	19.5962	22.102	1.53746e+08	4.5	0.99265	-0.225759	1.03132	-0.570684	0.00840057	119.04	0.553354	0.0894772	0.999351	1539.49
20240621_s01p01t02_2_5sON_15sOFF_spots_extended.h5	20240621s01p01t02	20240621s01p01	2	2	n	43.7318	21.2667	46.4973	28.5013	8.59983	13.2271	2.04595	4.5	0.978704	0.771237	9.32131	-1.35745	0.213147	4.69159	0.145628	1.0932	0.206218	0.259792
20240621_s01p01t02_2_5sON_15sOFF_spots_extended.h5	20240621s01p01t02	20240621s01p01	2	3	n	46.9006	49.8352	8.6713	119.125	2.17819	2.52266	2.02879	4.5	0.968642	0.839494	2.77207	0.217904	0.0591053	16.919	-0.0786069	0.0869997	0.346914	0.531193
20240621_s01p01t02_2_5sON_15sOFF_spots_extended.h5	20240621s01p01t02	20240621s01p01	2	4	n	47.9881	48.5456	17.5075	1e+06	5.58221	5.25648	4.30851e+08	4.5	0.988608	0.240658	1.1786	-0.719147	0.0245601	40.7164	0.610173	0.18032	0.999782	4577.58
20240621_s01p01t02_2_5sON_15sOFF_spots_extended.h5	20240621s01p01t02	20240621s01p01	2	5	n	51.2413	28.9211	24.0232	83.8576	1.97564	2.44689	3.2137	4.5	0.987581	0.74654	4.4478	-1.32463	0.0868011	11.5206	0.297816	0.415323	0.390794	0.64148
20240621_s01p01t02_2_5sON_15sOFF_spots_extended.h5	20240621s01p01t02	20240621s01p01	2	6	n	55.3051	27.5073	8.10151	36.96	2.73445	2.53498	0.867741	4.5	0.957374	0.844779	8.23004	-0.619114	0.148812	6.7199	0.0752261	0.147261	0.229932	0.298587
20240621_s01p01t02_2_5sON_15sOFF_spots_extended.h5	20240621s01p01t02	20240621s01p01	2	7	n	60.0051	62.2409	31.9154	32.1105	9.99337	10.2724	0.507494	4.5	0.990198	0.964121	9.59834	-0.0318866	0.159959	6.25161	0.00332209	0.256386	0.10284	0.114628
20240621_s01p01t02_2_5sON_15sOFF_spots_extended.h5	20240621s01p01t02	20240621s01p01	2	8	n	68.4165	22.0605	118.454	20.9638	42.1233	61.3679	2.33449	4.5	0.991992	0.931992	17.1454	-1.0851	0.250603	3.99037	0.0632885	2.68477	0.107009	0.119832
20240621_s01p01t02_2_5sON_15sOFF_spots_extended.h5	20240621s01p01t02	20240621s01p01	2	9	n	76.2841	70.1399	43.905	782.269	3.02801	3.34494	72.974	4.5	0.969187	0.904267	1.61523	-0.378483	0.0211739	47.228	0.234321	0.312982	0.71236	2.47657
20240621_s01p01t02_2_5sON_15sOFF_spots_extended.h5	20240621s01p01t02	20240621s01p01	2	10	n	86.3171	39.5708	17.5527	38.6922	4.34573	4.27774	0.779359	4.5	0.987261	0.786038	11.719	-0.914058	0.135767	7.36556	0.0779978	0.221788	0.178496	0.21728
20240621_s01p01t02_2_5sON_15sOFF_spots_extended.h5	20240621s01p01t02	20240621s01p01	2	11	n	96.1316	57.8781	24.1602	300.488	2.5929	2.51341	13.0007	4.5	0.94181	0.92316	2.93406	-0.642493	0.0305212	32.7641	0.218978	0.208716	0.535682	1.1537
20240621_s01p01t02_2_5sON_15sOFF_spots_extended.h5	20240621s01p01t02	20240621s01p01	2	12	n	99.5331	83.1607	47.7829	519.386	5.44441	5.82256	40.9294	4.5	0.976458	0.764056	2.21601	-0.420892	0.022264	44.9155	0.189932	0.287293	0.581126	1.38735
20240621_s01p01t02_2_5sON_15sOFF_spots_extended.h5	20240621s01p01t02	20240621s01p01	2	13	n	103.448	63.2247	44.8742	418.652	3.85554	4.47841	32.8652	4.5	0.985399	0.833323	2.78511	-0.973801	0.0269228	37.1432	0.349645	0.354879	0.594958	1.46888
20240621_s01p01t02_2_5sON_15sOFF_spots_extended.h5	20240621s01p01t02	20240621s01p01	2	14	n	115.991	63.8795	39.1305	80.5945	6.70973	7.35034	2.06697	4.5	0.976457	0.830926	8.23502	-0.677704	0.0709969	14.0851	0.0822954	0.306284	0.218865	0.280189
20240621_s01p01t02_2_5sON_15sOFF_spots_extended.h5	20240621s01p01t02	20240621s01p01	6	2	n	41.891	81.8728	1.59258	1e+06	21.4232	0	4.43487e+08	4.5	0.983011	-0.893222	0.572696	-0.752721	0.0136711	73.1471	1.31435	0.00972594	0.999632	2714.24
20240621_s01p01t02_2_5sON_15sOFF_spots_extended.h5	20240621s01p01t02	20240621s01p01	6	3	n	42.8219	36.4619	20.8159	106.905	1.85445	1.97859	3.0709	4.5	0.97436	0.833488	2.87644	-0.425908	0.0671722	14.8871	0.148068	0.285447	0.394417	0.651301
20240621_s01p01t02_2_5sON_15sOFF_spots_extended.h5	20240621s01p01t02	20240621s01p01	6	4	n	44.1385	31.2096	25.1041	781.001	1.36847	1.67298	166.127	4.5	0.982303	0.886564	1.66026	-1.08073	0.0376147	26.5853	0.650944	0.402185	0.847102	5.54029
20240621_s01p01t02_2_5sON_15sOFF_spots_extended.h5	20240621s01p01t02	20240621s01p01	6	5	n	44.8507	47.5583	11.7794	78.9085	2.44093	2.30918	1.14746	4.5	0.969244	0.923926	3.56147	-0.118305	0.0794071	12.5933	0.0332181	0.123842	0.269385	0.36871
20240621_s01p01t02_2_5sON_15sOFF_spots_extended.h5	20240621s01p01t02	20240621s01p01	6	6	n	45.8525	41.1476	35.0485	1e+06	4.71437	5.89814	5.37726e+08	4.5	0.979976	0.50335	1.16857	-1.00031	0.0254853	39.2383	0.856012	0.425887	0.999814	5373.19
20240621_s01p01t02_2_5sON_15sOFF_spots_extended.h5	20240621s01p01t02	20240621s01p01	6	7	n	47.0834	26.5812	24.6896	152.122	1.59742	2.0672	10.0111	4.5	0.951096	0.84997	3.26737	-0.928074	0.0693953	14.4102	0.284043	0.464419	0.557864	1.26175
20240621_s01p01t02_2_5sON_15sOFF_spots_extended.h5	20240621s01p01t02	20240621s01p01	6	8	n	51.4905	23.1627	19.0945	17.007	1.80518	2.22894	0.18839	4.5	0.991214	0.982945	15.8708	-1.40228	0.308228	3.24435	0.0883557	0.412182	0.139762	0.162469
20240621_s01p01t02_2_5sON_15sOFF_spots_extended.h5	20240621s01p01t02	20240621s01p01	6	9	n	56.0264	35.9785	36.1005	259.494	4.04487	5.38536	39.7799	4.5	0.949909	0.522527	2.75851	-0.75726	0.0492359	20.3104	0.274517	0.501696	0.613107	1.58469
20240621_s01p01t02_2_5sON_15sOFF_spots_extended.h5	20240621s01p01t02	20240621s01p01	6	10	n	64.7748	21.3776	31.0953	17.0324	2.96919	4.38031	0.31713	4.5	0.994949	0.979631	20.3666	-1.89077	0.314422	3.18043	0.0928368	0.727286	0.144588	0.169027
20240621_s01p01t02_2_5sON_15sOFF_spots_extended.h5	20240621s01p01t02	20240621s01p01	6	11	n	73.9618	33.5787	61.8674	113.334	6.3734	9.71598	10.7709	4.5	0.978464	0.747876	5.38581	-1.40636	0.0728188	13.7327	0.261123	0.92123	0.406465	0.684822
20240621_s01p01t02_2_5sON_15sOFF_spots_extended.h5	20240621s01p01t02	20240621s01p01	6	12	n	83.6819	80.2513	26.5308	198.739	9.03258	8.41405	9.93147	4.5	0.871162	0.56856	2.67354	-0.264729	0.0319488	31.3001	0.099018	0.165298	0.354973	0.550322
20240621_s01p01t02_2_5sON_15sOFF_spots_extended.h5	20240621s01p01t02	20240621s01p01	6	13	n	84.6727	327.626	5.36813	1e+06	133.654	0	1.72785e+08	4.5	0.985413	-0.614954	0.299484	-0.232477	0.00353696	282.729	0.77626	0.00819246	0.998528	678.28
20240621_s01p01t02_2_5sON_15sOFF_spots_extended.h5	20240621s01p01t02	20240621s01p01	6	14	n	89.1214	60.6821	62.288	90.9852	5.03295	6.75464	2.12995	4.5	0.98052	0.868263	6.0005	-1.0145	0.0673295	14.8523	0.169069	0.513232	0.247576	0.329038
20240621_s01p01t02_2_5sON_15sOFF_spots_extended.h5	20240621s01p01t02	20240621s01p01	5	2	n	36.3128	13.9485	16.7103	148.775	0.718783	1.01287	14.8077	4.5	0.94141	0.895208	3.53269	-2.06795	0.0972848	10.2791	0.585376	0.598999	0.698325	2.31483
20240621_s01p01t02_2_5sON_15sOFF_spots_extended.h5	20240621s01p01t02	20240621s01p01	5	3	n	37.5132	14.1738	22.41	53.7939	1.3988	2.09342	3.25704	4.5	0.959272	0.828364	5.43124	-1.96259	0.144782	6.90693	0.361353	0.790543	0.442718	0.794425
20240621_s01p01t02_2_5sON_15sOFF_spots_extended.h5	20240621s01p01t02	20240621s01p01	5	4	n	37.8318	49.4208	0.506464	999902	2.57876	0	1.46483e+08	4.5	0.845876	0.592581	0.825725	0.222436	0.0218262	45.8165	-0.269382	0.005124	0.999778	4496.1
20240621_s01p01t02_2_5sON_15sOFF_spots_extended.h5	20240621s01p01t02	20240621s01p01	5	5	n	38.4094	24.0679	38.5852	492.536	3.76501	5.64643	253.071	4.5	0.842815	0.783844	1.73919	-0.972877	0.0452802	22.0847	0.559387	0.80159	0.810355	4.27302
20240621_s01p01t02_2_5sON_15sOFF_spots_extended.h5	20240621s01p01t02	20240621s01p01	5	6	n	38.6311	26.6283	0.571246	321.305	1.76262	1.69613e+07	34.2587	4.5	0.868325	0.517168	2.08609	-0.374277	0.0540004	18.5184	0.179415	0.0107263	0.728365	2.6814
20240621_s01p01t02_2_5sON_15sOFF_spots_extended.h5	20240621s01p01t02	20240621s01p01	5	7	n	39.1261	24.6648	32.6481	1e+06	2.62623	3.79755	7.55422e+08	4.5	0.88013	0.767682	1.70031	-0.865686	0.0434573	23.0111	0.509134	0.661836	0.999885	8708.91
20240621_s01p01t02_2_5sON_15sOFF_spots_extended.h5	20240621s01p01t02	20240621s01p01	5	8	n	40.0067	34.9075	0.934214	73.154	2.11658	515969	1.45275	4.5	0.92521	0.464574	3.57824	0.638828	0.0894409	11.1806	-0.178532	0.0133813	0.317732	0.465701
20240621_s01p01t02_2_5sON_15sOFF_spots_extended.h5	20240621s01p01t02	20240621s01p01	5	9	n	41.1369	17.7436	16.4329	139.445	1.04278	1.34795	12.3284	4.5	0.9536	0.799032	3.50059	-1.87532	0.0850961	11.7514	0.535716	0.463065	0.634084	1.73287
20240621_s01p01t02_2_5sON_15sOFF_spots_extended.h5	20240621s01p01t02	20240621s01p01	5	10	n	41.7094	62.1603	0.81909	1e+06	12.2673	0	4.40563e+08	4.5	0.973133	-0.280091	0.643129	-1.14501	0.0154193	64.8539	1.78037	0.00658853	0.99972	3574.98
20240621_s01p01t02_2_5sON_15sOFF_spots_extended.h5	20240621s01p01t02	20240621s01p01	5	11	n	42.0101	48.937	0.629955	293.364	4.30149	0	21.4503	4.5	0.754969	-0.223777	1.6061	0.612334	0.0382314	26.1565	-0.381255	0.00643638	0.571213	1.33216
20240621_s01p01t02_2_5sON_15sOFF_spots_extended.h5	20240621s01p01t02	20240621s01p01	5	12	n	42.6665	29.9492	25.0473	1e+06	2.8016	3.47925	6.04045e+08	4.5	0.954682	0.489397	1.52431	-1.17523	0.0357261	27.9907	0.77099	0.418163	0.999865	7385.81
20240621_s01p01t02_2_5sON_15sOFF_spots_extended.h5	20240621s01p01t02	20240621s01p01	5	13	n	42.7475	44.0796	0.640921	1e+06	4.511	0	3.22162e+08	4.5	0.957794	0.0784018	1.06706	-0.700631	0.0249619	40.0611	0.656601	0.00727004	0.999802	5041.38
20240621_s01p01t02_2_5sON_15sOFF_spots_extended.h5	20240621s01p01t02	20240621s01p01	5	14	n	43.2546	108.156	0.622131	1e+06	90.0183	0	1.06786e+09	4.5	0.985318	-1.41065	0.275294	-1.95304	0.00636449	157.122	7.09437	0.00287609	0.999514	2054.65
20240621_s01p01t02_2_5sON_15sOFF_spots_extended.h5	20240621s01p01t02	20240621s01p01	0	2	n	58.7322	25.4915	45.679	138.21	3.25729	4.95263	14.4446	4.5	0.96541	0.895048	4.29108	-1.5674	0.0730617	13.6871	0.365269	0.895963	0.525403	1.10705
20240621_s01p01t02_2_5sON_15sOFF_spots_extended.h5	20240621s01p01t02	20240621s01p01	0	3	n	61.1042	50.4142	35.8549	46.775	12.4394	14.461	2.08182	4.5	0.968089	0.804326	7.55282	-0.470401	0.123606	8.09024	0.0622814	0.355604	0.170684	0.205813
20240621_s01p01t02_2_5sON_15sOFF_spots_extended.h5	20240621s01p01t02	20240621s01p01	0	4	n	64.6823	36.0529	49.7823	1277.53	4.22326	6.16492	912.483	4.5	0.957173	0.474552	2.21103	-1.14873	0.0341829	29.2544	0.519548	0.690406	0.883339	7.57183
20240621_s01p01t02_2_5sON_15sOFF_spots_extended.h5	20240621s01p01t02	20240621s01p01	0	5	n	66.4282	50.6937	27.9436	1e+06	2.93404	3.09134	2.19319e+08	4.5	0.98078	0.747868	1.41787	-0.740021	0.0213443	46.8508	0.521926	0.275612	0.999772	4382.38
20240621_s01p01t02_2_5sON_15sOFF_spots_extended.h5	20240621s01p01t02	20240621s01p01	0	6	n	70.5052	24.1316	29.5909	202.668	1.9078	2.70572	24.1895	4.5	0.988325	0.825256	4.25336	-2.24706	0.060327	16.5763	0.528303	0.613116	0.645235	1.81876
20240621_s01p01t02_2_5sON_15sOFF_spots_extended.h5	20240621s01p01t02	20240621s01p01	0	7	n	74.9574	37.1976	24.9015	82.507	2.67042	3.02928	2.55188	4.5	0.978323	0.828104	5.97932	-1.0233	0.0797696	12.5361	0.171139	0.334719	0.329899	0.492312
20240621_s01p01t02_2_5sON_15sOFF_spots_extended.h5	20240621s01p01t02	20240621s01p01	0	8	n	76.9508	52.0494	84.0037	308.277	13.6535	20.4963	76.6052	4.5	0.834313	0.0413839	2.98458	-0.767654	0.0387856	25.7828	0.257206	0.806962	0.552611	1.23519
20240621_s01p01t02_2_5sON_15sOFF_spots_extended.h5	20240621s01p01t02	20240621s01p01	0	9	n	79.0174	1e+06	3379.26	1e+06	3.69502e+09	0	5.12747e+08	4.5	0.994637	-2.59176	-0.0758072	-0.776203	-0.000959373	-1042.35	-10.2392	0.00168963	0.181818	0.222222
20240621_s01p01t02_2_5sON_15sOFF_spots_extended.h5	20240621s01p01t02	20240621s01p01	0	10	n	82.8869	55.3341	41.1627	109.983	5.41481	6.41155	4.15768	4.5	0.966409	0.889603	5.05918	-0.397321	0.0610372	16.3835	0.0785345	0.371947	0.305868	0.440648
20240621_s01p01t02_2_5sON_15sOFF_spots_extended.h5	20240621s01p01t02	20240621s01p01	0	11	n	100.014	8.94184	119.009	23.7572	56.4148	261.164	11.6092	4.5	0.994285	0.90657	22.8411	-1.50443	0.228379	4.37869	0.065865	6.65461	0.144846	0.16938
20240621_s01p01t02_2_5sON_15sOFF_spots_extended.h5	20240621s01p01t02	20240621s01p01	0	12	n	124.273	64.6948	66.3426	3639.21	6.81708	9.14602	4061.48	4.5	0.978462	0.856405	2.33971	-1.16401	0.0188272	53.1146	0.497502	0.512736	0.925066	12.3452
20240621_s01p01t02_2_5sON_15sOFF_spots_extended.h5	20240621s01p01t02	20240621s01p01	0	13	n	126.156	145.227	2.60982	1e+06	14.8067	0	9.74195e+07	4.5	0.966995	0.748729	0.959102	-0.0243428	0.0076025	131.536	0.0253808	0.00898534	0.999347	1530.17
20240621_s01p01t02_2_5sON_15sOFF_spots_extended.h5	20240621s01p01t02	20240621s01p01	0	14	n	130.88	122.922	49.3644	1e+06	14.5326	13.9631	1.77905e+08	4.5	0.973342	0.192671	1.24258	-0.956953	0.00949402	105.329	0.770133	0.200795	0.999447	1807.8
20240621_s01p01t02_2_5sON_15sOFF_spots_extended.h5	20240621s01p01t02	20240621s01p01	3	2	n	36.7297	20.9794	23.1433	55.763	2.54471	3.49817	3.33075	4.5	0.949854	0.780873	4.62263	-1.18161	0.125855	7.94564	0.255614	0.551572	0.367356	0.580669
20240621_s01p01t02_2_5sON_15sOFF_spots_extended.h5	20240621s01p01t02	20240621s01p01	3	3	n	38.0578	17.8432	17.931	95.1661	0.825751	1.1	4.43957	4.5	0.984055	0.844031	3.90177	-1.61188	0.102522	9.75399	0.413115	0.502462	0.539543	1.17176
20240621_s01p01t02_2_5sON_15sOFF_spots_extended.h5	20240621s01p01t02	20240621s01p01	3	4	n	39.2495	29.7072	32.3226	52.244	1.77364	2.42741	1.01967	4.5	0.984427	0.956281	4.78895	-0.73158	0.122013	8.19586	0.152764	0.544019	0.277748	0.384558
20240621_s01p01t02_2_5sON_15sOFF_spots_extended.h5	20240621s01p01t02	20240621s01p01	3	5	n	40.7541	27.8369	21.1801	1e+06	1.74288	2.08286	4.36931e+08	4.5	0.989711	0.680016	1.42738	-1.43753	0.0350243	28.5516	1.00711	0.380432	0.999874	7961.46
20240621_s01p01t02_2_5sON_15sOFF_spots_extended.h5	20240621s01p01t02	20240621s01p01	3	6	n	42.0766	27.7371	15.8146	25.419	2.64206	2.8176	0.427394	4.5	0.991031	0.910533	8.9964	-0.176665	0.21381	4.67705	0.0196373	0.285081	0.169141	0.203574
20240621_s01p01t02_2_5sON_15sOFF_spots_extended.h5	20240621s01p01t02	20240621s01p01	3	7	n	44.8262	18.3526	99.5866	22.7657	12.5171	18.3195	1.17111	4.5	0.995628	0.966359	10.4187	-0.98305	0.232424	4.30249	0.0943548	2.71314	0.134478	0.155373
20240621_s01p01t02_2_5sON_15sOFF_spots_extended.h5	20240621s01p01t02	20240621s01p01	3	8	n	50.1958	17.5921	46.4479	15.6273	8.93408	13.6629	0.80935	4.5	0.987829	0.9399	17.3827	-1.48991	0.346297	2.88769	0.0857123	1.32014	0.139043	0.161498
20240621_s01p01t02_2_5sON_15sOFF_spots_extended.h5	20240621s01p01t02	20240621s01p01	3	9	n	58.2696	32.4569	41.2124	16.9294	5.43043	7.77258	0.262481	4.5	0.994356	0.987399	17.5818	-0.813785	0.301733	3.31419	0.0462855	0.634879	0.101173	0.112561
20240621_s01p01t02_2_5sON_15sOFF_spots_extended.h5	20240621s01p01t02	20240621s01p01	3	10	n	65.8341	41.3817	26.7997	77.9407	2.36136	2.64356	1.62534	4.5	0.982412	0.965631	5.51099	-0.622699	0.0837104	11.9459	0.112992	0.323811	0.294853	0.418145
20240621_s01p01t02_2_5sON_15sOFF_spots_extended.h5	20240621s01p01t02	20240621s01p01	3	11	n	69.2419	26.2432	50.5385	2245.44	3.1071	4.75321	3282.57	4.5	0.971839	0.644455	2.76568	-1.48005	0.0399423	25.0361	0.535149	0.962889	0.944983	17.1763
20240621_s01p01t02_2_5sON_15sOFF_spots_extended.h5	20240621s01p01t02	20240621s01p01	3	12	n	74.0273	35.9867	35.5006	73.5481	2.54608	3.36928	2.01658	4.5	0.981826	0.92506	6.72887	-1.13724	0.0908971	11.0015	0.169009	0.493246	0.310071	0.449424
20240621_s01p01t02_2_5sON_15sOFF_spots_extended.h5	20240621s01p01t02	20240621s01p01	3	13	n	77.9001	65.7936	37.1524	188.541	6.53723	6.94719	10.3325	4.5	0.977538	0.811016	3.21109	-0.204725	0.0412206	24.2597	0.0637556	0.28234	0.388974	0.63659
20240621_s01p01t02_2_5sON_15sOFF_spots_extended.h5	20240621s01p01t02	20240621s01p01	3	14	n	79.2596	48.8473	165.549	727.485	11.058	16.3403	227.836	4.5	0.970992	0.552309	1.83787	-0.915692	0.0231879	43.1259	0.498236	1.69456	0.708652	2.43232
20240621_s01p01t02_2_5sON_15sOFF_spots_extended.h5	20240621s01p01t02	20240621s01p01	8	2	n	31.7689	16.5878	14.3299	80.2967	0.523047	0.658055	2.36408	4.5	0.984376	0.951302	3.60344	-1.19464	0.113427	8.81626	0.331528	0.431942	0.51687	1.06983
20240621_s01p01t02_2_5sON_15sOFF_spots_extended.h5	20240621s01p01t02	20240621s01p01	8	3	n	32.7593	21.1599	17.2229	30.175	1.73511	2.13141	0.683581	4.5	0.991407	0.953329	6.57401	-0.759129	0.200676	4.98314	0.115474	0.40697	0.239914	0.31564
20240621_s01p01t02_2_5sON_15sOFF_spots_extended.h5	20240621s01p01t02	20240621s01p01	8	4	n	33.9693	20.2903	40.9087	28.1528	6.73418	10.3303	1.81574	4.5	0.987335	0.884047	7.3096	-0.819462	0.215182	4.64722	0.112108	1.00808	0.215836	0.275243
20240621_s01p01t02_2_5sON_15sOFF_spots_extended.h5	20240621s01p01t02	20240621s01p01	8	5	n	34.9611	41.9752	12.9208	1e+06	6.9803	6.47366	7.01662e+08	4.5	0.996208	-0.314371	0.991065	-1.14309	0.0283476	35.2763	1.1534	0.15391	0.999811	5294.13
20240621_s01p01t02_2_5sON_15sOFF_spots_extended.h5	20240621s01p01t02	20240621s01p01	8	6	n	35.1723	31.8644	16.6604	1e+06	2.96641	3.06906	5.58549e+08	4.5	0.995463	0.407827	1.23864	-1.05273	0.0352163	28.3959	0.849908	0.261427	0.999857	6972.73
20240621_s01p01t02_2_5sON_15sOFF_spots_extended.h5	20240621s01p01t02	20240621s01p01	8	7	n	36.5319	25.4069	13.121	18.4744	3.58619	3.69497	0.362043	4.5	0.986957	0.889395	10.1562	-0.120462	0.278009	3.59701	0.011861	0.258218	0.139089	0.16156
20240621_s01p01t02_2_5sON_15sOFF_spots_extended.h5	20240621s01p01t02	20240621s01p01	8	8	n	38.2473	55.2486	0.970533	42.8899	9.47366	0	0.792252	4.5	0.950004	0.730405	4.39015	-0.116313	0.114783	8.71207	0.026494	0.00878332	0.147131	0.172513
20240621_s01p01t02_2_5sON_15sOFF_spots_extended.h5	20240621s01p01t02	20240621s01p01	8	9	n	39.7673	18.2	16.552	447.913	1.31857	1.69263	153.224	4.5	0.989704	0.795085	2.44595	-1.7585	0.0615065	16.2584	0.718944	0.454727	0.844484	5.43022
20240621_s01p01t02_2_5sON_15sOFF_spots_extended.h5	20240621s01p01t02	20240621s01p01	8	10	n	39.7614	55.0289	23.4545	1e+06	5.5752	5.43168	3.43489e+08	4.5	0.993266	0.161478	0.805649	-0.645861	0.0202621	49.3532	0.801666	0.21311	0.999752	4038.17
20240621_s01p01t02_2_5sON_15sOFF_spots_extended.h5	20240621s01p01t02	20240621s01p01	8	11	n	40.7336	15.8385	41.4138	118.006	2.30666	3.53014	14.8146	4.5	0.972771	0.905876	3.86099	-1.59972	0.0947864	10.55	0.41433	1.30738	0.576182	1.3595
20240621_s01p01t02_2_5sON_15sOFF_spots_extended.h5	20240621s01p01t02	20240621s01p01	8	12	n	41.916	83.1898	1.97223	1e+06	25.5131	4.71693e+07	5.83325e+08	4.5	0.995854	-0.938578	0.54566	-1.39855	0.0130179	76.8171	2.56304	0.0118538	0.999626	2671.27
20240621_s01p01t02_2_5sON_15sOFF_spots_extended.h5	20240621s01p01t02	20240621s01p01	8	13	n	43.0612	16.1041	26.7761	109.959	0.965197	1.4549	7.08371	4.5	0.990497	0.953081	4.37853	-1.61263	0.101682	9.83462	0.368305	0.831344	0.586095	1.41601
20240621_s01p01t02_2_5sON_15sOFF_spots_extended.h5	20240621s01p01t02	20240621s01p01	8	14	n	46.8133	40.167	0.559229	14.24	5.437	0	0.0948237	4.5	0.9841	0.978973	15.4964	-0.250236	0.331024	3.02093	0.0161481	0.00696131	0.0730287	0.078782
20240621_s02p01t01_2_5sON_15sOFF_spots_extended.h5	20240621s02p01t01	20240621s02p01	0	1	n	43.0331	27.6947	36.1877	86.5287	1.03839	1.49684	1.78235	4.5	0.984764	0.957724	3.79331	-1.0954	0.0881487	11.3445	0.288771	0.653332	0.40196	0.67213
20240621_s02p01t01_2_5sON_15sOFF_spots_extended.h5	20240621s02p01t01	20240621s02p01	0	2	n	43.7193	47.3791	41.0636	219.844	3.6857	4.64304	15.3021	4.5	0.956017	0.776401	1.8049	-0.586066	0.0412839	24.2225	0.324707	0.433352	0.506271	1.0254
20240621_s02p01t01_2_5sON_15sOFF_spots_extended.h5	20240621s02p01t01	20240621s02p01	0	3	n	44.5643	39.2304	63.231	92.1773	2.43394	3.65307	2.15068	4.5	0.988858	0.95774	3.20148	-0.791548	0.0718394	13.9199	0.247245	0.805894	0.328919	0.490133
20240621_s02p01t01_2_5sON_15sOFF_spots_extended.h5	20240621s02p01t01	20240621s02p01	0	4	n	45.8676	21.0096	41.1206	117.849	1.26624	1.93916	5.68978	4.5	0.993948	0.950454	3.67542	-1.58583	0.0801311	12.4795	0.43147	0.978614	0.52862	1.12143
20240621_s02p01t01_2_5sON_15sOFF_spots_extended.h5	20240621s02p01t01	20240621s02p01	0	5	n	47.106	31.3748	37.0058	71.2011	1.15614	1.62195	1.0833	4.5	0.988474	0.980155	4.37768	-1.01796	0.0929324	10.7605	0.232533	0.589739	0.330295	0.493195
20240621_s02p01t01_2_5sON_15sOFF_spots_extended.h5	20240621s02p01t01	20240621s02p01	0	6	n	48.6894	33.7153	63.4746	36.6958	7.91955	12.0949	1.37334	4.5	0.99371	0.903684	7.52256	-0.953178	0.154501	6.47245	0.126709	0.941332	0.180133	0.21971
20240621_s02p01t01_2_5sON_15sOFF_spots_extended.h5	20240621s02p01t01	20240621s02p01	0	7	n	51.7682	24.5884	48.1982	52.9178	2.35774	3.61108	1.55804	4.5	0.990141	0.971782	6.38809	-1.46251	0.123398	8.10386	0.228943	0.980101	0.300747	0.430098
20240621_s02p01t01_2_5sON_15sOFF_spots_extended.h5	20240621s02p01t01	20240621s02p01	0	8	n	55.6617	29.6318	21.9441	30.8592	4.50051	5.31915	0.948749	4.5	0.985773	0.834308	9.59531	-1.15508	0.172386	5.80093	0.12038	0.370279	0.187584	0.230896
20240621_s02p01t01_2_5sON_15sOFF_spots_extended.h5	20240621s02p01t01	20240621s02p01	0	9	n	58.0771	35.6514	51.3563	99.4918	2.17414	3.2014	2.86128	4.5	0.984948	0.919672	4.29348	-1.185	0.0739272	13.5268	0.276	0.720256	0.372204	0.592874
20240621_s02p01t01_2_5sON_15sOFF_spots_extended.h5	20240621s02p01t01	20240621s02p01	0	10	n	62.1171	26.5939	96.4461	28.8092	12.5748	18.3409	1.29045	4.5	0.99064	0.968352	11.5529	-1.31754	0.185985	5.37677	0.114044	1.81331	0.146121	0.171127
20240621_s02p01t01_2_5sON_15sOFF_spots_extended.h5	20240621s02p01t01	20240621s02p01	0	11	n	69.0878	39.8718	26.8941	46.4481	3.81197	4.33739	1.005	4.5	0.99526	0.923294	8.12086	-0.982713	0.117544	8.50745	0.121011	0.337257	0.205433	0.258547
20240621_s02p01t01_2_5sON_15sOFF_spots_extended.h5	20240621s02p01t01	20240621s02p01	0	12	n	74.5329	45.0297	64.5079	54.1036	2.65196	3.90074	0.648535	4.5	0.995142	0.990674	7.76936	-1.24172	0.104241	9.59318	0.159823	0.716282	0.203479	0.25546
20240621_s02p01t01_2_5sON_15sOFF_spots_extended.h5	20240621s02p01t01	20240621s02p01	0	13	n	79.6628	82.1554	59.5332	188.079	4.05967	4.75564	4.13633	4.5	0.990631	0.884373	2.85217	-0.609567	0.0358031	27.9306	0.21372	0.36232	0.336743	0.507712
20240621_s02p01t01_2_5sON_15sOFF_spots_extended.h5	20240621s02p01t01	20240621s02p01	0	14	n	81.7123	45.4888	243.922	99.786	48.5132	70.6371	14.3441	4.5	0.98824	0.812473	4.80111	-1.02319	0.0587563	17.0195	0.213115	2.68112	0.216828	0.276859
20240621_s02p01t01_2_5sON_15sOFF_spots_extended.h5	20240621s02p01t01	20240621s02p01	1	4	n	43.0951	42.303	33.9641	73.9413	3.25575	3.97721	1.92843	4.5	0.978001	0.885256	3.53635	-0.888327	0.0820592	12.1863	0.251199	0.401439	0.279016	0.386992
20240621_s02p01t01_2_5sON_15sOFF_spots_extended.h5	20240621s02p01t01	20240621s02p01	1	5	n	43.8356	39.6118	48.2281	116.796	2.45741	3.47845	3.84927	4.5	0.977423	0.927173	2.79792	-0.727232	0.0638276	15.6672	0.259918	0.60876	0.389858	0.638963
20240621_s02p01t01_2_5sON_15sOFF_spots_extended.h5	20240621s02p01t01	20240621s02p01	1	6	n	46.567	28.1827	17.7557	20.642	4.47039	4.95074	0.464779	4.5	0.994342	0.918616	11.2748	-1.08991	0.242121	4.13017	0.0966672	0.31501	0.139884	0.162634
20240621_s02p01t01_2_5sON_15sOFF_spots_extended.h5	20240621s02p01t01	20240621s02p01	1	7	n	49.8849	23.9105	63.0584	25.1662	2.35699	3.60486	0.300029	4.5	0.997968	0.994322	10.5316	-1.33161	0.211117	4.7367	0.12644	1.31864	0.160674	0.191433
20240621_s02p01t01_2_5sON_15sOFF_spots_extended.h5	20240621s02p01t01	20240621s02p01	1	8	n	52.707	53.0435	50.1866	148.2	2.28698	2.98023	3.4074	4.5	0.973386	0.965259	2.5831	-0.688357	0.0490086	20.4046	0.266485	0.473071	0.381011	0.615537
20240621_s02p01t01_2_5sON_15sOFF_spots_extended.h5	20240621s02p01t01	20240621s02p01	1	9	n	53.7557	76.1697	78.3631	107.425	7.35123	9.87373	2.7513	4.5	0.984602	0.943068	2.87779	-0.340872	0.0535347	18.6795	0.118449	0.514398	0.236326	0.309459
20240621_s02p01t01_2_5sON_15sOFF_spots_extended.h5	20240621s02p01t01	20240621s02p01	1	10	n	55.8635	20.0181	132.581	31.1255	35.5534	60.8482	4.40023	4.5	0.994922	0.873884	9.80322	-0.997532	0.175485	5.69848	0.101756	3.31154	0.145576	0.170379
20240621_s02p01t01_2_5sON_15sOFF_spots_extended.h5	20240621s02p01t01	20240621s02p01	1	11	n	59.9963	43.0423	53.2187	317.056	3.0907	4.39314	30.0647	4.5	0.97156	0.882646	2.27651	-0.879372	0.0379441	26.3545	0.386281	0.618214	0.614484	1.59393
20240621_s02p01t01_2_5sON_15sOFF_spots_extended.h5	20240621s02p01t01	20240621s02p01	1	12	n	61.0916	49.3077	147.319	62.9247	21.2882	32.1214	3.59329	4.5	0.993526	0.881678	5.54408	-0.703029	0.0907503	11.0192	0.126807	1.49387	0.180799	0.220702
20240621_s02p01t01_2_5sON_15sOFF_spots_extended.h5	20240621s02p01t01	20240621s02p01	1	13	n	64.3589	38.2096	76.6735	101.793	3.24034	4.9695	3.23109	4.5	0.985373	0.949695	4.43234	-1.10422	0.0688692	14.5203	0.249128	1.00333	0.346042	0.52915
20240621_s02p01t01_2_5sON_15sOFF_spots_extended.h5	20240621s02p01t01	20240621s02p01	1	14	n	67.5227	34.7507	113.643	60.6159	16.0058	23.8062	4.66841	4.5	0.991482	0.90947	6.78518	-0.959403	0.100487	9.95149	0.141397	1.63511	0.224638	0.28972
20240621_s02p01t01_2_5sON_15sOFF_spots_extended.h5	20240621s02p01t01	20240621s02p01	3	8	n	43.1484	49.0849	40.6347	55.1402	2.6145	3.23374	0.638515	4.5	0.989688	0.979352	4.3326	-0.510937	0.100412	9.95901	0.117929	0.413923	0.19907	0.248549
20240621_s02p01t01_2_5sON_15sOFF_spots_extended.h5	20240621s02p01t01	20240621s02p01	3	9	n	45.7856	3.63521	56.9428	23.2068	11.2791	65.3221	11.7453	4.5	0.993703	0.948916	11.9376	-1.94903	0.260728	3.83541	0.163268	7.83212	0.261573	0.354231
20240621_s02p01t01_2_5sON_15sOFF_spots_extended.h5	20240621s02p01t01	20240621s02p01	3	10	n	51.6468	21.1567	17.4874	28.9171	2.09522	2.58985	0.757582	4.5	0.98839	0.885936	10.1508	-1.52241	0.196543	5.08794	0.149979	0.413283	0.2322	0.302422
20240621_s02p01t01_2_5sON_15sOFF_spots_extended.h5	20240621s02p01t01	20240621s02p01	3	11	n	53.9231	28.8036	39.4265	121.547	0.929558	1.35436	2.8585	4.5	0.988311	0.95538	3.84019	-1.39038	0.071216	14.0418	0.362059	0.684404	0.474439	0.902727
20240621_s02p01t01_2_5sON_15sOFF_spots_extended.h5	20240621s02p01t01	20240621s02p01	3	12	n	55.0985	30.9427	46.5508	136.46	1.78396	2.64809	5.74753	4.5	0.973493	0.895521	3.53716	-1.36691	0.0641971	15.577	0.386443	0.752209	0.482079	0.930798
20240621_s02p01t01_2_5sON_15sOFF_spots_extended.h5	20240621s02p01t01	20240621s02p01	3	13	n	57.4745	0.5	41.925	73.5901	8.18488	326.706	1009.21	4.5	0.998926	0.990761	9.44821	-0.906645	0.16439	6.08311	0.0959595	41.925	0.630862	1.70901
20240614_s02p02t01_2_5sON_15sOFF_spots_extended.h5	20240614s02p02t01	20240614s02p02	0	2	y	42.6327	30.4015	64.781	217.651	1.95377	3.00344	13.5065	4.5	0.982579	0.968274	2.05608	-1.00351	0.0482277	20.735	0.48807	1.06542	0.583057	1.39841
20240614_s02p02t01_2_5sON_15sOFF_spots_extended.h5	20240614s02p02t01	20240614s02p02	0	3	y	42.915	28.0029	61.5294	595.391	2.0472	3.14893	122.152	4.5	0.984747	0.971525	1.59416	-1.23897	0.0371469	26.9201	0.777191	1.09863	0.804511	4.11538
20240614_s02p02t01_2_5sON_15sOFF_spots_extended.h5	20240614s02p02t01	20240614s02p02	0	4	y	42.9336	41.5553	70.6449	161.314	3.51931	5.31983	8.24686	4.5	0.974409	0.960631	2.07267	-0.761896	0.0482761	20.7142	0.367592	0.850011	0.444913	0.801518
20240614_s02p02t01_2_5sON_15sOFF_spots_extended.h5	20240614s02p02t01	20240614s02p02	0	5	y	43.0213	32.2068	77.7501	486.39	3.84742	5.91263	108.05	4.5	0.974798	0.932251	1.42852	-1.05353	0.033205	30.116	0.737494	1.20704	0.739291	2.83569
20240614_s02p02t01_2_5sON_15sOFF_spots_extended.h5	20240614s02p02t01	20240614s02p02	0	6	y	43.2164	35.6928	62.6642	201.926	2.75152	4.17472	13.4453	4.5	0.97259	0.929218	2.00031	-0.949624	0.0462859	21.6049	0.474738	0.877828	0.537102	1.1603
20240614_s02p02t01_2_5sON_15sOFF_spots_extended.h5	20240614s02p02t01	20240614s02p02	0	7	y	43.3743	29.7887	80.9522	394.319	1.98794	3.03275	39.0678	4.5	0.985233	0.958243	1.62154	-1.00746	0.0373848	26.7489	0.6213	1.35877	0.704141	2.37999
20240614_s02p02t01_2_5sON_15sOFF_spots_extended.h5	20240614s02p02t01	20240614s02p02	0	8	y	43.6163	25.7595	74.1228	1493.19	0.975937	1.47981	350.824	4.5	0.98687	0.980821	1.45069	-1.11219	0.0332603	30.0658	0.766665	1.43875	0.910595	10.185
20240614_s02p02t01_2_5sON_15sOFF_spots_extended.h5	20240614s02p02t01	20240614s02p02	0	9	y	44.0329	29.414	99.1577	130.84	4.61766	6.83029	8.52755	4.5	0.990835	0.97714	2.5164	-1.06171	0.0571482	17.4984	0.421917	1.68555	0.421408	0.728333
20240614_s02p02t01_2_5sON_15sOFF_spots_extended.h5	20240614s02p02t01	20240614s02p02	0	10	y	44.8167	26.6477	48.2902	135.68	1.45718	2.21804	5.66082	4.5	0.988592	0.975969	2.96333	-1.30214	0.0661212	15.1237	0.439419	0.906087	0.509088	1.03703
20240614_s02p02t01_2_5sON_15sOFF_spots_extended.h5	20240614s02p02t01	20240614s02p02	0	11	y	45.346	27.5919	60.5617	155.983	2.33902	3.59775	9.87416	4.5	0.986275	0.96855	2.64211	-1.29384	0.0582655	17.1628	0.489699	1.09745	0.522577	1.09458
20240614_s02p02t01_2_5sON_15sOFF_spots_extended.h5	20240614s02p02t01	20240614s02p02	0	12	y	45.9833	31.7271	64.5436	97.8984	4.58262	7.03281	6.07445	4.5	0.983766	0.905463	3.24023	-1.24393	0.0704653	14.1914	0.383902	1.01717	0.379125	0.610629
20240614_s02p02t01_2_5sON_15sOFF_spots_extended.h5	20240614s02p02t01	20240614s02p02	0	13	y	46.6735	33.1652	66.1755	65.2348	2.44059	3.74184	1.33162	4.5	0.992445	0.984932	4.42332	-1.03837	0.0947715	10.5517	0.234749	0.997666	0.281235	0.391275
20240614_s02p02t01_2_5sON_15sOFF_spots_extended.h5	20240614s02p02t01	20240614s02p02	0	14	y	47.5718	25.1353	64.2433	172.491	2.11522	3.24205	11.7353	4.5	0.985048	0.968645	2.73244	-1.43257	0.0574382	17.41	0.524284	1.27795	0.55807	1.2628
20240618_s01p02t01_2_5sON_15sOFF_spots_extended.h5	20240618s01p02t01	20240618s01p02	0	1	n	60.5222	14.6953	19.1779	15.4674	1.76179	2.53885	0.343352	4.5	0.987187	0.902012	21.5958	-2.69586	0.356825	2.80249	0.124832	0.652521	0.184645	0.22646
20240618_s01p02t01_2_5sON_15sOFF_spots_extended.h5	20240618s01p02t01	20240618s01p02	0	2	n	84.3855	29.95	14.8069	12.3001	1.84384	1.87323	0.0591069	4.5	0.996975	0.983779	33.7481	-1.07946	0.399928	2.50045	0.0319858	0.247194	0.0836227	0.0912536
20240618_s01p02t01_2_5sON_15sOFF_spots_extended.h5	20240618s01p02t01	20240618s01p02	0	3	n	113.134	38.0573	12.0272	96.7022	3.77777	3.50745	4.33949	4.5	0.878385	0.655272	7.53389	-1.02169	0.0665929	15.0166	0.135612	0.158014	0.360883	0.564658
20240618_s01p02t01_2_5sON_15sOFF_spots_extended.h5	20240618s01p02t01	20240618s01p02	0	4	n	139.314	61.4688	37.8967	61.0102	6.00166	6.59095	1.14462	4.5	0.967105	0.826995	12.4638	-0.716541	0.0894654	11.1775	0.0574897	0.30826	0.180607	0.220415
20240523_s01p01t021_1_5sON_15sOFF_spots_extended.h5	20240523s01p01t02	20240523s01p01	2	2	n	59.9833	26.4659	18.0249	79.2868	2.70562	3.09055	4.71843	4.5	0.934846	0.764346	5.23533	-1.48562	0.0872798	11.4574	0.283768	0.340531	0.399341	0.664837
20240523_s01p01t021_1_5sON_15sOFF_spots_extended.h5	20240523s01p01t02	20240523s01p01	2	3	n	62.3866	24.5326	20.133	262.137	2.17697	2.68311	48.1288	4.5	0.945377	0.855907	3.25466	-1.96042	0.0521692	19.1684	0.602343	0.410332	0.702791	2.36463
20240523_s01p01t021_1_5sON_15sOFF_spots_extended.h5	20240523s01p01t02	20240523s01p01	2	4	n	62.6332	61.0426	29.5634	1e+06	7.15898	7.22678	3.64306e+08	4.5	0.986642	0.101755	1.04281	-1.44706	0.0166495	60.062	1.38765	0.242154	0.999725	3640.11
20240523_s01p01t021_1_5sON_15sOFF_spots_extended.h5	20240523s01p01t02	20240523s01p01	2	5	n	69.8812	23.1298	17.4527	18.8968	2.09343	2.49328	0.27151	4.5	0.99539	0.975621	19.1027	-1.94176	0.27336	3.65818	0.101648	0.377278	0.153322	0.181087
20240523_s01p01t021_1_5sON_15sOFF_spots_extended.h5	20240523s01p01t02	20240523s01p01	2	6	n	82.4539	56.529	43.2065	23.8777	25.8304	30.9265	0.895216	4.5	0.977881	0.854964	16.0995	-1.59554	0.195254	5.12153	0.0991051	0.382162	0.0855936	0.0936056
20240523_s01p01t021_1_5sON_15sOFF_spots_extended.h5	20240523s01p01t02	20240523s01p01	2	7	n	100.921	28.6399	24.4772	65.4504	2.64808	3.3174	2.67004	4.5	0.944885	0.896776	9.90944	-2.70993	0.0981903	10.1843	0.27347	0.427327	0.335644	0.505218
20240705_s02p01t03_2_5sON_15sOFF_spots_extended.h5	20240705s02p01t03	20240705s02p01	4	3	n	42.16	10.6076	6.31032	8.03624	1.72582	1.86966	0.191358	4.5	0.991723	0.927758	26.2739	-2.83786	0.623194	1.60464	0.108011	0.297443	0.144031	0.168266
20240705_s02p01t03_2_5sON_15sOFF_spots_extended.h5	20240705s02p01t03	20240705s02p01	4	4	n	48.1228	26.0288	51.5535	12.1559	7.67898	11.7683	0.237341	4.5	0.997567	0.988189	19.2256	-1.61579	0.39951	2.50306	0.0840436	0.990315	0.0851548	0.0930811
20240705_s02p01t03_2_5sON_15sOFF_spots_extended.h5	20240705s02p01t03	20240705s02p01	4	5	n	54.3796	15.208	23.0394	88.2549	0.815279	1.21167	4.53307	4.5	0.986473	0.963209	5.96171	-2.58105	0.109631	9.12148	0.432937	0.757475	0.55025	1.22346
20240705_s02p01t03_2_5sON_15sOFF_spots_extended.h5	20240705s02p01t03	20240705s02p01	4	6	n	60.3468	92.361	148.717	13.3702	56.8837	85.3636	0.190887	4.5	0.9992	0.993159	20.5843	-0.641	0.3411	2.9317	0.0311402	0.805087	0.0293169	0.0302024
20240705_s02p01t03_2_5sON_15sOFF_spots_extended.h5	20240705s02p01t03	20240705s02p01	4	7	n	76.6295	18.4015	40.906	22.5381	1.32618	2.04011	0.260405	4.5	0.997976	0.990881	18.8993	-2.72105	0.246632	4.05463	0.143976	1.11149	0.191087	0.236227
20240705_s02p01t03_2_5sON_15sOFF_spots_extended.h5	20240705s02p01t03	20240705s02p01	4	8	n	105.961	36.3907	19.7928	22.1542	10.1077	10.5994	0.718777	4.5	0.965025	0.873166	23.5878	-1.96918	0.222608	4.4922	0.0834828	0.271949	0.119138	0.135252
20240705_s02p01t03_2_5sON_15sOFF_spots_extended.h5	20240705s02p01t03	20240705s02p01	6	6	n	29.7669	12.2487	24.8035	23.0812	2.19821	3.37279	1.09005	4.5	0.990227	0.937397	7.62742	-2.08181	0.256238	3.90262	0.272938	1.01249	0.271865	0.373372
20240705_s02p01t03_2_5sON_15sOFF_spots_extended.h5	20240705s02p01t03	20240705s02p01	6	7	n	32.2312	9.79067	22.7342	10.2084	1.26879	1.95156	0.174887	4.5	0.995608	0.986969	17.0407	-2.28472	0.528703	1.89142	0.134074	1.16101	0.165511	0.198338
20240705_s02p01t03_2_5sON_15sOFF_spots_extended.h5	20240705s02p01t03	20240705s02p01	6	8	n	35.9808	18.1285	46.1751	8.51404	7.48384	11.473	0.194995	4.5	0.997025	0.9863	20.8151	-1.18283	0.578506	1.72859	0.0568253	1.27355	0.0796397	0.086531
20240621_s01p01t01_2_5sON_15sOFF_spots_extended.h5	20240621s01p01t01	20240621s01p01	5	2	y	35.0959	21.9371	59.1075	1e+06	2.77733	4.24011	6.51798e+08	4.5	0.99004	0.897312	1.4247	-1.0404	0.0405945	24.6339	0.730257	1.3472	0.999878	8223.28
20240621_s01p01t01_2_5sON_15sOFF_spots_extended.h5	20240621s01p01t01	20240621s01p01	5	3	y	35.2451	29.8144	42.4388	496.4	1.01446	1.49026	47.7719	4.5	0.97926	0.956195	1.48919	-0.778354	0.0422525	23.6673	0.522669	0.711717	0.779889	3.54317
20240621_s01p01t01_2_5sON_15sOFF_spots_extended.h5	20240621s01p01t01	20240621s01p01	5	4	y	35.3155	41.6472	40.5014	258.202	2.39798	3.15683	17.5189	4.5	0.972314	0.877592	1.52898	-0.517801	0.0432948	23.0975	0.338658	0.486244	0.577032	1.36425
20240621_s01p01t01_2_5sON_15sOFF_spots_extended.h5	20240621s01p01t01	20240621s01p01	5	5	y	35.5159	31.4788	42.3669	94.7267	2.9149	4.23101	4.5891	4.5	0.980095	0.840472	2.90859	-0.814119	0.0818954	12.2107	0.279902	0.672943	0.392135	0.645103
20240621_s01p01t01_2_5sON_15sOFF_spots_extended.h5	20240621s01p01t01	20240621s01p01	5	6	y	36.0337	36.067	49.586	42.566	4.32521	6.30782	1.03849	4.5	0.992462	0.970185	4.85772	-0.604181	0.13481	7.41782	0.124376	0.687415	0.201488	0.252329
20240621_s01p01t01_2_5sON_15sOFF_spots_extended.h5	20240621s01p01t01	20240621s01p01	5	7	y	36.554	25.0236	53.7635	308.924	1.88356	2.89609	38.4961	4.5	0.982637	0.938789	1.8978	-0.954848	0.0519177	19.2613	0.503134	1.07426	0.706366	2.4056
20240621_s01p01t01_2_5sON_15sOFF_spots_extended.h5	20240621s01p01t01	20240621s01p01	5	8	y	36.977	27.4524	35.784	174.97	1.44571	2.08276	10.3358	4.5	0.984461	0.90498	2.28811	-0.973263	0.0618792	16.1605	0.425357	0.651745	0.578324	1.37149
20240621_s01p01t01_2_5sON_15sOFF_spots_extended.h5	20240621s01p01t01	20240621s01p01	5	9	y	37.1017	29.073	31.5227	315.132	0.92069	1.25864	20.1244	4.5	0.983914	0.965521	1.83841	-0.783733	0.0495506	20.1814	0.42631	0.54213	0.703333	2.37078
20240621_s01p01t01_2_5sON_15sOFF_spots_extended.h5	20240621s01p01t01	20240621s01p01	5	10	y	37.0703	37.0286	22.8895	163.332	1.85262	2.03661	6.97927	4.5	0.977811	0.884526	2.11775	-0.485746	0.0571279	17.5046	0.229369	0.309079	0.494832	0.97954
20240621_s01p01t01_2_5sON_15sOFF_spots_extended.h5	20240621s01p01t01	20240621s01p01	5	11	y	37.3134	50.7352	26.5439	102.432	2.19146	2.26771	1.70777	4.5	0.990716	0.954496	2.34359	-0.265405	0.0628081	15.9215	0.113247	0.261592	0.309665	0.448572
20240621_s01p01t01_2_5sON_15sOFF_spots_extended.h5	20240621s01p01t01	20240621s01p01	5	12	y	37.358	43.2893	47.8667	298.028	2.30595	3.17231	20.237	4.5	0.987797	0.928205	1.46506	-0.517626	0.0392167	25.4993	0.353315	0.55287	0.600602	1.50377
20240621_s01p01t01_2_5sON_15sOFF_spots_extended.h5	20240621s01p01t01	20240621s01p01	5	13	y	37.5251	38.8239	31.6629	170.783	1.17006	1.43846	4.38581	4.5	0.985298	0.941141	1.99389	-0.590069	0.0531348	18.8201	0.295939	0.407775	0.493315	0.973614
20240621_s01p01t01_2_5sON_15sOFF_spots_extended.h5	20240621s01p01t01	20240621s01p01	5	14	y	37.7088	29.1601	48.7019	180.112	1.9782	2.9836	11.8515	4.5	0.993264	0.920334	2.23335	-0.895071	0.0592263	16.8844	0.400775	0.835078	0.561369	1.27982
20240621_s01p01t01_2_5sON_15sOFF_spots_extended.h5	20240621s01p01t01	20240621s01p01	0	2	y	33.3731	27.1253	32.4481	785.584	1.40598	1.98042	213.649	4.5	0.967694	0.925145	1.43331	-0.902299	0.0429479	23.284	0.629523	0.598115	0.862755	6.28626
20240621_s01p01t01_2_5sON_15sOFF_spots_extended.h5	20240621s01p01t01	20240621s01p01	0	3	y	33.4701	45.377	45.4843	317.838	2.34688	3.12351	21.7723	4.5	0.944657	0.913597	1.17442	-0.519312	0.0350887	28.4992	0.442185	0.501182	0.606153	1.53905
20240621_s01p01t01_2_5sON_15sOFF_spots_extended.h5	20240621s01p01t01	20240621s01p01	0	4	y	33.4958	82.3337	47.4167	186.002	5.61917	6.01455	5.52802	4.5	0.934663	0.864396	1.25978	-0.177348	0.0376101	26.5886	0.140777	0.287954	0.334144	0.501826
20240621_s01p01t01_2_5sON_15sOFF_spots_extended.h5	20240621s01p01t01	20240621s01p01	0	5	y	33.5394	59.89	51.9742	313.129	1.98041	2.49609	10.4379	4.5	0.947329	0.884276	1.05313	-0.298595	0.0313999	31.8472	0.28353	0.433914	0.536041	1.15536
20240621_s01p01t01_2_5sON_15sOFF_spots_extended.h5	20240621s01p01t01	20240621s01p01	0	6	y	33.4432	44.7396	67.389	1536.28	4.228	6.27737	825.358	4.5	0.961696	0.876048	0.8811	-0.369596	0.0263461	37.9562	0.419471	0.753124	0.87873	7.24606
20240621_s01p01t01_2_5sON_15sOFF_spots_extended.h5	20240621s01p01t01	20240621s01p01	0	7	y	33.3785	45.6043	75.6977	1e+06	5.0939	7.67652	3.8592e+08	4.5	0.980082	0.766723	0.768013	-0.502624	0.0230092	43.4608	0.654448	0.829941	0.99978	4548.95
20240621_s01p01t01_2_5sON_15sOFF_spots_extended.h5	20240621s01p01t01	20240621s01p01	0	8	y	33.5698	29.8129	45.6167	380.069	2.00273	2.98151	53.4818	4.5	0.980779	0.950823	1.53102	-0.695166	0.0456071	21.9264	0.454054	0.76505	0.728509	2.68337
20240621_s01p01t01_2_5sON_15sOFF_spots_extended.h5	20240621s01p01t01	20240621s01p01	0	9	y	34.1132	22.6876	35.5143	82.2539	1.13295	1.69291	2.41945	4.5	0.986606	0.958531	3.27633	-1.09214	0.0960427	10.412	0.333342	0.78268	0.431883	0.760201
20240621_s01p01t01_2_5sON_15sOFF_spots_extended.h5	20240621s01p01t01	20240621s01p01	0	10	y	34.7854	36.5701	25.354	48.2785	2.41366	2.77697	0.817637	4.5	0.991788	0.907859	4.1598	-0.355012	0.119585	8.36227	0.0853435	0.346649	0.22656	0.292925
20240621_s01p01t01_2_5sON_15sOFF_spots_extended.h5	20240621s01p01t01	20240621s01p01	0	11	y	35.1998	32.6957	30.7918	1e+06	2.5147	3.27127	4.49279e+08	4.5	0.972736	0.75503	1.19572	-0.914736	0.0339696	29.4381	0.765006	0.470885	0.999852	6739.51
20240621_s01p01t01_2_5sON_15sOFF_spots_extended.h5	20240621s01p01t01	20240621s01p01	0	12	y	35.2519	42.5426	40.1061	272.4	3.63717	4.73329	28.4761	4.5	0.911998	0.670393	1.50017	-0.5242	0.0425557	23.4986	0.349427	0.471364	0.585211	1.41086
20240621_s01p01t01_2_5sON_15sOFF_spots_extended.h5	20240621s01p01t01	20240621s01p01	0	13	y	35.4869	78.2579	43.3463	76.0193	8.30088	8.76067	1.50523	4.5	0.984569	0.935233	2.6346	-0.299349	0.0742416	13.4695	0.113622	0.276945	0.177497	0.215801
20240621_s01p01t01_2_5sON_15sOFF_spots_extended.h5	20240621s01p01t01	20240621s01p01	0	14	y	36.169	37.773	25.1513	53.7176	1.25975	1.42597	0.494791	4.5	0.99265	0.988076	3.96976	-0.469321	0.109756	9.11113	0.118224	0.332927	0.239925	0.315659
20240621_s01p01t01_2_5sON_15sOFF_spots_extended.h5	20240621s01p01t01	20240621s01p01	6	2	y	37.161	46.3957	56.913	256.222	3.06449	4.34663	16.7988	4.5	0.961268	0.824565	1.47461	-0.535065	0.0396816	25.2006	0.362852	0.613343	0.544609	1.19591
20240621_s01p01t01_2_5sON_15sOFF_spots_extended.h5	20240621s01p01t01	20240621s01p01	6	3	y	37.1685	115.48	15.9141	222.919	12.0331	18.9937	7.17815	4.5	0.949723	0.231302	1.11633	0.312419	0.0300344	33.2952	-0.279862	0.0689042	0.300196	0.428972
20240621_s01p01t01_2_5sON_15sOFF_spots_extended.h5	20240621s01p01t01	20240621s01p01	6	4	y	37.3344	44.4949	42.2024	173.381	1.74668	2.27826	5.0602	4.5	0.949902	0.927291	1.77827	-0.54962	0.0476309	20.9948	0.309075	0.474239	0.461899	0.858388
20240621_s01p01t01_2_5sON_15sOFF_spots_extended.h5	20240621s01p01t01	20240621s01p01	6	5	y	37.4377	31.7245	53.796	2032.52	1.91227	2.88972	1222.31	4.5	0.945455	0.915095	1.22582	-0.803754	0.0327428	30.5411	0.655689	0.847862	0.929751	13.2351
20240621_s01p01t01_2_5sON_15sOFF_spots_extended.h5	20240621s01p01t01	20240621s01p01	6	6	y	37.6741	26.4854	38.1068	427.51	1.50537	2.21613	66.3144	4.5	0.958545	0.837748	1.84673	-0.931025	0.0490186	20.4004	0.504147	0.719393	0.774256	3.42979
20240621_s01p01t01_2_5sON_15sOFF_spots_extended.h5	20240621s01p01t01	20240621s01p01	6	7	y	38.0173	22.6515	43.8074	119.814	1.64505	2.51731	6.62378	4.5	0.98379	0.939071	3.01911	-1.22461	0.079414	12.5922	0.405619	0.966985	0.514728	1.0607
20240621_s01p01t01_2_5sON_15sOFF_spots_extended.h5	20240621s01p01t01	20240621s01p01	6	8	y	38.2189	51.0451	71.3351	1e+06	6.44078	9.42585	4.23233e+08	4.5	0.8801	0.768494	0.715813	-0.709676	0.0187293	53.3923	0.991427	0.698746	0.999761	4179.52
20240621_s01p01t01_2_5sON_15sOFF_spots_extended.h5	20240621s01p01t01	20240621s01p01	6	9	y	38.558	31.0895	29.0028	190.204	1.43486	1.85989	10.2707	4.5	0.965169	0.889671	2.23411	-0.789158	0.0579416	17.2588	0.353232	0.46644	0.574218	1.34862
20240621_s01p01t01_2_5sON_15sOFF_spots_extended.h5	20240621s01p01t01	20240621s01p01	6	10	y	38.6904	26.8956	62.3724	504.715	2.39228	3.6797	106.914	4.5	0.968726	0.894193	1.57878	-1.01927	0.0408056	24.5064	0.645605	1.15953	0.781237	3.57115
20240621_s01p01t01_2_5sON_15sOFF_spots_extended.h5	20240621s01p01t01	20240621s01p01	6	11	y	38.6358	47.4538	51.8575	796.606	1.37476	1.88417	71.9396	4.5	0.981098	0.962438	1.04228	-0.539938	0.026977	37.0686	0.518035	0.5464	0.785854	3.66971
20240621_s01p01t01_2_5sON_15sOFF_spots_extended.h5	20240621s01p01t01	20240621s01p01	6	12	y	38.6684	46.7836	56.8675	194.44	6.2029	8.77624	19.315	4.5	0.986353	0.793652	1.84294	-0.413001	0.0476602	20.9819	0.224099	0.607772	0.473907	0.900803
20240621_s01p01t01_2_5sON_15sOFF_spots_extended.h5	20240621s01p01t01	20240621s01p01	6	13	y	38.7169	37.1262	52.4658	3038.07	2.85346	4.18563	3256.02	4.5	0.971699	0.815073	1.16293	-0.636528	0.0300368	33.2925	0.547349	0.706588	0.945746	17.4317
20240621_s01p01t01_2_5sON_15sOFF_spots_extended.h5	20240621s01p01t01	20240621s01p01	6	14	y	38.7331	36.3043	51.2807	586.254	3.60201	5.28315	160.091	4.5	0.985462	0.841573	1.46382	-0.656943	0.0377925	26.4603	0.448786	0.706263	0.774782	3.44015
20240621_s01p01t01_2_5sON_15sOFF_spots_extended.h5	20240621s01p01t01	20240621s01p01	8	2	y	51.0194	59.6119	42.0581	229.694	2.53403	2.93626	7.31394	4.5	0.980715	0.810826	1.84198	-0.562087	0.0361035	27.6982	0.305154	0.352766	0.460859	0.854804
20240621_s01p01t01_2_5sON_15sOFF_spots_extended.h5	20240621s01p01t01	20240621s01p01	8	3	y	51.4213	55.627	73.0702	7831.11	4.42533	6.38717	15391.1	4.5	0.993032	0.891058	1.01751	-0.602794	0.0197876	50.5366	0.592423	0.656787	0.968017	30.2667
20240621_s01p01t01_2_5sON_15sOFF_spots_extended.h5	20240621s01p01t01	20240621s01p01	8	4	y	51.7695	38.2755	79.6742	858.52	2.34981	3.60962	162.046	4.5	0.994392	0.975975	1.52608	-0.876023	0.0294784	33.9232	0.574035	1.0408	0.815179	4.41064
20240621_s01p01t01_2_5sON_15sOFF_spots_extended.h5	20240621s01p01t01	20240621s01p01	8	5	y	51.8471	46.6668	75.0341	1e+06	2.00913	3.01448	1.47847e+08	4.5	0.992967	0.95802	1.08424	-0.811617	0.0209123	47.8187	0.748557	0.803934	0.999776	4471.95
20240621_s01p01t01_2_5sON_15sOFF_spots_extended.h5	20240621s01p01t01	20240621s01p01	8	6	y	51.9242	53.0902	84.3555	1e+06	5.04269	7.55264	2.88479e+08	4.5	0.992649	0.762037	1.01207	-0.793691	0.0194913	51.3049	0.784226	0.794455	0.999746	3939.26
20240621_s01p01t01_2_5sON_15sOFF_spots_extended.h5	20240621s01p01t01	20240621s01p01	8	7	y	52.1548	62.1537	90.5875	466.121	6.10917	9.01601	57.7592	4.5	0.992599	0.837582	1.40471	-0.429758	0.0269334	37.1286	0.305941	0.728738	0.613979	1.59053
20240621_s01p01t01_2_5sON_15sOFF_spots_extended.h5	20240621s01p01t01	20240621s01p01	8	8	y	52.8528	39.535	84.9903	146.055	8.22949	12.6535	15.0557	4.5	0.984091	0.881357	2.98344	-0.810837	0.0564481	17.7154	0.271779	1.07487	0.418521	0.719751
20240621_s01p01t01_2_5sON_15sOFF_spots_extended.h5	20240621s01p01t01	20240621s01p01	8	9	y	53.3325	55.6838	89.8866	2570.43	4.17447	6.26679	1422.58	4.5	0.984814	0.872938	1.07069	-0.659315	0.0200758	49.8113	0.615785	0.807116	0.905896	9.62653
20240621_s01p01t01_2_5sON_15sOFF_spots_extended.h5	20240621s01p01t01	20240621s01p01	8	10	y	53.2848	91.5417	105.15	852.362	13.3715	18.6131	212.52	4.5	0.793989	-0.33481	0.953744	-0.370306	0.017899	55.869	0.388265	0.57433	0.669749	2.028
20240621_s01p01t01_2_5sON_15sOFF_spots_extended.h5	20240621s01p01t01	20240621s01p01	8	11	y	53.5565	67.7396	58.552	1072.61	4.67408	5.88186	226.034	4.5	0.957367	0.774757	1.09949	-0.515591	0.0205295	48.7103	0.468936	0.432185	0.77775	3.49944
20240621_s01p01t01_2_5sON_15sOFF_spots_extended.h5	20240621s01p01t01	20240621s01p01	8	12	y	53.8723	41.4336	58.9127	8395.87	3.2091	4.71316	22394.6	4.5	0.992902	0.910703	1.39835	-0.859087	0.0259569	38.5255	0.614355	0.710929	0.977339	43.1287
20240621_s01p01t01_2_5sON_15sOFF_spots_extended.h5	20240621s01p01t01	20240621s01p01	8	13	y	54.178	48.9859	52.4876	545.569	4.02743	5.48438	93.191	4.5	0.960899	0.807711	1.65304	-0.77867	0.0305112	32.7749	0.471054	0.535742	0.709119	2.43783
20240621_s01p01t01_2_5sON_15sOFF_spots_extended.h5	20240621s01p01t01	20240621s01p01	8	14	y	54.7842	36.5953	61.4673	879.96	2.6733	4.03493	241.975	4.5	0.989148	0.886193	1.74766	-1.11525	0.0319008	31.3472	0.638139	0.839826	0.832687	4.97681
20240621_s01p01t01_2_5sON_15sOFF_spots_extended.h5	20240621s01p01t01	20240621s01p01	2	2	y	33.9729	33.2345	40.2563	90.3484	1.36354	1.92735	1.81857	4.5	0.994053	0.945056	2.70764	-0.725398	0.0797001	12.547	0.267908	0.60564	0.370832	0.589402
20240621_s01p01t01_2_5sON_15sOFF_spots_extended.h5	20240621s01p01t01	20240621s01p01	2	3	y	34.2835	41.7442	47.0535	190.177	2.12237	2.93738	8.11635	4.5	0.984553	0.875247	1.65079	-0.644005	0.048151	20.768	0.390119	0.563593	0.498422	0.993707
20240621_s01p01t01_2_5sON_15sOFF_spots_extended.h5	20240621s01p01t01	20240621s01p01	2	4	y	34.4028	39.3393	38.5295	418.051	1.57648	2.08075	33.7992	4.5	0.979127	0.942619	1.26563	-0.63692	0.0367885	27.1824	0.503244	0.489707	0.700388	2.33765
20240621_s01p01t01_2_5sON_15sOFF_spots_extended.h5	20240621s01p01t01	20240621s01p01	2	5	y	34.4105	45.1524	49.5515	172.525	3.56513	4.89279	9.65531	4.5	0.986106	0.892765	1.74665	-0.420918	0.0507593	19.7008	0.240986	0.548714	0.455051	0.835033
20240621_s01p01t01_2_5sON_15sOFF_spots_extended.h5	20240621s01p01t01	20240621s01p01	2	6	y	34.5832	33.5466	27.3659	134.504	1.0414	1.28041	3.24287	4.5	0.969492	0.93156	2.22986	-0.480037	0.0644783	15.5091	0.215276	0.407878	0.470173	0.887409
20240621_s01p01t01_2_5sON_15sOFF_spots_extended.h5	20240621s01p01t01	20240621s01p01	2	7	y	34.7573	19.4749	41.4996	331.59	1.26628	1.9466	49.5117	4.5	0.993929	0.887345	2.10442	-1.36105	0.0605461	16.5163	0.646759	1.06546	0.768826	3.32575
20240621_s01p01t01_2_5sON_15sOFF_spots_extended.h5	20240621s01p01t01	20240621s01p01	2	8	y	34.7707	46.4664	33.7389	155.583	2.32061	2.72067	5.0578	4.5	0.976707	0.935329	1.81171	-0.373883	0.0521046	19.1922	0.20637	0.363046	0.426128	0.74255
20240621_s01p01t01_2_5sON_15sOFF_spots_extended.h5	20240621s01p01t01	20240621s01p01	2	9	y	34.7747	48.6439	49.5671	197.919	3.74832	5.01774	11.6977	4.5	0.97647	0.868986	1.57146	-0.46679	0.0451897	22.1289	0.297043	0.50949	0.471806	0.893243
20240621_s01p01t01_2_5sON_15sOFF_spots_extended.h5	20240621s01p01t01	20240621s01p01	2	10	y	35.2491	37.1448	49.5616	56.2315	2.98496	4.3241	1.19334	4.5	0.991017	0.930014	3.75001	-0.605507	0.106386	9.39973	0.161468	0.667141	0.24521	0.324871
20240621_s01p01t01_2_5sON_15sOFF_spots_extended.h5	20240621s01p01t01	20240621s01p01	2	11	y	35.5918	46.4637	40.2127	196.319	2.73831	3.44762	9.42775	4.5	0.989086	0.940064	1.61291	-0.422776	0.0453169	22.0668	0.26212	0.432733	0.482871	0.933752
20240621_s01p01t01_2_5sON_15sOFF_spots_extended.h5	20240621s01p01t01	20240621s01p01	2	12	y	35.5432	41.0888	42.7632	229.052	2.20054	2.96741	12.8372	4.5	0.98651	0.927014	1.61997	-0.49748	0.0455776	21.9406	0.307092	0.520376	0.550032	1.22238
20240621_s01p01t01_2_5sON_15sOFF_spots_extended.h5	20240621s01p01t01	20240621s01p01	2	13	y	35.5506	35.9459	31.1958	499.668	1.8404	2.31966	68.5642	4.5	0.984618	0.915459	1.38875	-0.558891	0.039064	25.599	0.402442	0.433927	0.754403	3.07172
20240621_s01p01t01_2_5sON_15sOFF_spots_extended.h5	20240621s01p01t01	20240621s01p01	2	14	y	35.7463	20.4826	29.9672	208.13	0.779157	1.15073	13.5005	4.5	0.99149	0.976225	2.50065	-1.22158	0.0699556	14.2948	0.488505	0.73153	0.682927	2.15385
20240621_s01p01t01_2_5sON_15sOFF_spots_extended.h5	20240621s01p01t01	20240621s01p01	4	2	y	30.3316	32.197	54.1367	737.483	2.19533	3.31394	180.204	4.5	0.945649	0.87004	1.097	-0.74021	0.0361668	27.6496	0.674758	0.840711	0.825778	4.73979
20240621_s01p01t01_2_5sON_15sOFF_spots_extended.h5	20240621s01p01t01	20240621s01p01	4	3	y	30.5156	29.7178	25.2332	275.668	1.7954	2.24335	29.8427	4.5	0.968764	0.779347	1.59695	-0.738453	0.0523322	19.1087	0.462415	0.424548	0.672248	2.05109
20240621_s01p01t01_2_5sON_15sOFF_spots_extended.h5	20240621s01p01t01	20240621s01p01	4	4	y	30.5498	29.2004	22.7337	123.004	1.38299	1.66838	4.76414	4.5	0.973434	0.928829	2.22627	-0.47795	0.0728736	13.7224	0.214686	0.38927	0.482723	0.933202
20240621_s01p01t01_2_5sON_15sOFF_spots_extended.h5	20240621s01p01t01	20240621s01p01	4	5	y	30.5998	38.1578	42.4838	262.361	2.24351	3.09313	19.6045	4.5	0.944028	0.872667	1.29068	-0.521985	0.0421792	23.7084	0.404428	0.556687	0.600174	1.50109
20240621_s01p01t01_2_5sON_15sOFF_spots_extended.h5	20240621s01p01t01	20240621s01p01	4	6	y	30.9102	26.6517	40.6427	242.059	1.95622	2.9106	26.5574	4.5	0.978573	0.912847	1.69487	-0.842497	0.0548321	18.2375	0.497087	0.762478	0.656681	1.91275
20240621_s01p01t01_2_5sON_15sOFF_spots_extended.h5	20240621s01p01t01	20240621s01p01	4	7	y	30.9357	47.896	41.317	916.098	2.82943	3.55772	199.683	4.5	0.936133	0.803785	0.829602	-0.40352	0.0268169	37.2898	0.486402	0.43132	0.808698	4.22734
20240621_s01p01t01_2_5sON_15sOFF_spots_extended.h5	20240621s01p01t01	20240621s01p01	4	8	y	30.9353	59.5372	49.1595	1053.43	6.97316	8.61567	422.55	4.5	0.902553	0.394645	0.761735	-0.316451	0.0246235	40.6117	0.415434	0.412847	0.796542	3.91502
20240621_s01p01t01_2_5sON_15sOFF_spots_extended.h5	20240621s01p01t01	20240621s01p01	4	9	y	30.9881	43.7063	23.8145	310.407	3.41617	3.5846	33.0669	4.5	0.940313	0.490729	1.26933	-0.40825	0.0409618	24.413	0.321627	0.272438	0.612078	1.57784
20240621_s01p01t01_2_5sON_15sOFF_spots_extended.h5	20240621s01p01t01	20240621s01p01	4	10	y	31.0543	25.6107	35.4233	380.353	2.48988	3.63593	94.4319	4.5	0.990568	0.868849	1.67715	-0.74363	0.0540069	18.5162	0.44339	0.691571	0.760351	3.17276
20240621_s01p01t01_2_5sON_15sOFF_spots_extended.h5	20240621s01p01t01	20240621s01p01	4	11	y	31.1729	29.7479	52.5072	339.973	2.9608	4.49481	58.8581	4.5	0.913552	0.820953	1.29856	-0.865986	0.0416568	24.0057	0.666879	0.882536	0.700711	2.34125
20240621_s01p01t01_2_5sON_15sOFF_spots_extended.h5	20240621s01p01t01	20240621s01p01	4	12	y	31.1701	53.5978	25.9154	202.03	3.28972	3.31925	8.86147	4.5	0.811814	0.735196	1.28401	-0.202252	0.0411935	24.2756	0.157516	0.241758	0.455801	0.837564
20240621_s01p01t01_2_5sON_15sOFF_spots_extended.h5	20240621s01p01t01	20240621s01p01	4	13	y	31.1961	50.6735	31.7088	187.803	3.87254	4.2773	10.3053	4.5	0.863838	0.772196	1.40609	-0.129981	0.0450726	22.1864	0.0924411	0.312874	0.451443	0.822965
20240621_s01p01t01_2_5sON_15sOFF_spots_extended.h5	20240621s01p01t01	20240621s01p01	4	14	y	31.5597	29.3072	29.1524	47.7842	2.9537	3.9204	1.4868	4.5	0.987289	0.944282	4.1859	-0.601324	0.132634	7.53952	0.143655	0.497359	0.263837	0.358395
20240621_s01p01t01_2_5sON_15sOFF_spots_extended.h5	20240621s01p01t01	20240621s01p01	7	2	y	47.3678	72.3263	80.298	309.956	4.42596	6.09662	15.0356	4.5	0.946683	0.915977	1.35458	-0.374428	0.0285969	34.9688	0.276417	0.55511	0.483418	0.9358
20240621_s01p01t01_2_5sON_15sOFF_spots_extended.h5	20240621s01p01t01	20240621s01p01	7	3	y	47.7683	30.2919	70.9902	3767.13	3.79988	5.84386	7400.06	4.5	0.983604	0.913395	1.56826	-0.978177	0.0328305	30.4594	0.623734	1.17177	0.959325	23.5849
20240621_s01p01t01_2_5sON_15sOFF_spots_extended.h5	20240621s01p01t01	20240621s01p01	7	4	y	48.2611	43.4157	60.0144	280.836	2.43275	3.55204	17.5075	4.5	0.966924	0.864688	1.92372	-0.747839	0.0398606	25.0874	0.388746	0.69116	0.580187	1.38201
20240621_s01p01t01_2_5sON_15sOFF_spots_extended.h5	20240621s01p01t01	20240621s01p01	7	5	y	49.1805	38.9585	42.9108	309.704	2.63918	3.62626	30.9115	4.5	0.978638	0.833024	2.07773	-0.884817	0.042247	23.6703	0.425858	0.550725	0.634619	1.73687
20240621_s01p01t01_2_5sON_15sOFF_spots_extended.h5	20240621s01p01t01	20240621s01p01	3	2	y	46.131	31.5353	35.1079	111.085	2.59496	3.57759	5.95187	4.5	0.948426	0.92175	3.18435	-1.13192	0.0690284	14.4868	0.355465	0.556645	0.434724	0.769046
20240621_s01p01t01_2_5sON_15sOFF_spots_extended.h5	20240621s01p01t01	20240621s01p01	3	3	y	46.979	32.45	49.5862	148.853	2.06038	3.06665	7.12818	4.5	0.970509	0.953731	2.88735	-0.91054	0.0614604	16.2706	0.315355	0.764039	0.491285	0.965736
20240621_s01p01t01_2_5sON_15sOFF_spots_extended.h5	20240621s01p01t01	20240621s01p01	3	4	y	47.6393	69.1741	16.1385	181.236	3.54632	3.41204	4.11829	4.5	0.877557	0.558115	1.91659	-0.246312	0.0402313	24.8563	0.128515	0.116652	0.367977	0.582222
20240621_s01p01t01_2_5sON_15sOFF_spots_extended.h5	20240621s01p01t01	20240621s01p01	3	5	y	48.7101	18.8112	73.3824	74.588	4.65497	6.69623	5.99204	4.5	0.975841	0.944094	4.89527	-1.19984	0.100498	9.95044	0.245102	1.9505	0.376217	0.603121
20240621_s01p01t01_2_5sON_15sOFF_spots_extended.h5	20240621s01p01t01	20240621s01p01	3	6	y	50.0267	35.3954	55.2384	1484.87	1.94672	2.9075	557.473	4.5	0.93147	0.880577	1.47513	-1.14666	0.0294869	33.9134	0.777328	0.780304	0.897969	8.80095
20240621_s01p01t01_2_5sON_15sOFF_spots_extended.h5	20240621s01p01t01	20240621s01p01	3	7	y	50.963	36.82	70.8042	173.483	7.42553	11.3584	23.8104	4.5	0.930706	0.701721	2.33148	-0.968629	0.0457485	21.8586	0.415456	0.961491	0.486175	0.946187
20240621_s01p01t01_2_5sON_15sOFF_spots_extended.h5	20240621s01p01t01	20240621s01p01	3	8	y	51.5146	37.2578	82.7812	182.93	5.32319	8.18882	16.8028	4.5	0.854495	0.776664	2.47521	-0.863639	0.0480487	20.8122	0.348915	1.11092	0.486418	0.947107
20240621_s01p01t01_2_5sON_15sOFF_spots_extended.h5	20240621s01p01t01	20240621s01p01	3	9	y	52.3312	43.7656	39.1414	276.615	3.95711	5.0468	30.3858	4.5	0.900981	0.539903	2.21734	-0.78594	0.0423714	23.6008	0.354451	0.44717	0.582526	1.39536
20240621_s01p01t01_2_5sON_15sOFF_spots_extended.h5	20240621s01p01t01	20240621s01p01	3	10	y	53.4671	34.5358	77.4532	65.2416	8.50512	13.0843	3.94768	4.5	0.984988	0.919909	5.29657	-0.799876	0.0990622	10.0947	0.151018	1.12135	0.266516	0.363356
20240621_s01p01t01_2_5sON_15sOFF_spots_extended.h5	20240621s01p01t01	20240621s01p01	3	11	y	54.8014	43.6169	78.0345	729.757	2.04403	3.1074	86.3984	4.5	0.971583	0.95644	1.45928	-0.944063	0.0266285	37.5537	0.646937	0.894545	0.773625	3.41744
20240621_s01p01t01_2_5sON_15sOFF_spots_extended.h5	20240621s01p01t01	20240621s01p01	3	12	y	55.0082	43.2571	50.7835	498.964	2.75895	3.8653	66.8783	4.5	0.980816	0.869946	1.83011	-0.857975	0.0332698	30.0573	0.46881	0.586996	0.714923	2.50782
20240621_s01p01t01_2_5sON_15sOFF_spots_extended.h5	20240621s01p01t01	20240621s01p01	3	13	y	55.655	52.6131	59.7898	336.302	3.44377	4.77815	25.8691	4.5	0.977043	0.943726	1.77255	-0.661739	0.0318489	31.3982	0.373325	0.568202	0.582177	1.39336
20240621_s01p01t01_2_5sON_15sOFF_spots_extended.h5	20240621s01p01t01	20240621s01p01	3	14	y	55.917	48.7828	65.2532	1e+06	2.69721	3.90965	1.97528e+08	4.5	0.992092	0.887858	1.18199	-0.870905	0.0211382	47.3077	0.736815	0.668813	0.999773	4397.76
20240621_s01p01t01_2_5sON_15sOFF_spots_extended.h5	20240621s01p01t01	20240621s01p01	1	2	y	45.1074	48.4456	59.1649	155.669	3.96671	5.61957	7.37205	4.5	0.989489	0.880938	2.31714	-0.554254	0.0513695	19.4668	0.239197	0.610632	0.410423	0.696132
20240621_s01p01t01_2_5sON_15sOFF_spots_extended.h5	20240621s01p01t01	20240621s01p01	1	3	y	45.8056	30.9263	64.6114	331.718	1.76794	2.71613	27.8108	4.5	0.98639	0.940678	1.97731	-1.06288	0.0431674	23.1656	0.537538	1.0446	0.678148	2.10702
20240621_s01p01t01_2_5sON_15sOFF_spots_extended.h5	20240621s01p01t01	20240621s01p01	1	4	y	46.1217	41.6917	58.5864	302.232	2.2917	3.35772	20.5715	4.5	0.990923	0.95014	1.8253	-0.699482	0.0395758	25.268	0.383214	0.702614	0.607138	1.54542
20240621_s01p01t01_2_5sON_15sOFF_spots_extended.h5	20240621s01p01t01	20240621s01p01	1	5	y	46.6282	27.9413	55.4158	1e+06	1.68306	2.57954	3.05234e+08	4.5	0.996278	0.915433	1.58794	-1.26161	0.0340554	29.3639	0.794493	0.991645	0.99986	7130.66
20240621_s01p01t01_2_5sON_15sOFF_spots_extended.h5	20240621s01p01t01	20240621s01p01	1	6	y	47.174	44.5344	61.2298	78.5021	6.83992	9.97533	3.66356	4.5	0.988871	0.931494	3.88415	-0.721058	0.0823366	12.1453	0.185641	0.687444	0.273717	0.376875
20240621_s01p01t01_2_5sON_15sOFF_spots_extended.h5	20240621s01p01t01	20240621s01p01	1	7	y	48.6514	33.1972	55.9747	75.0982	2.19872	3.32023	1.75771	4.5	0.994303	0.96523	4.37557	-0.912529	0.0899371	11.1189	0.208551	0.843064	0.318733	0.467853
20240621_s01p01t01_2_5sON_15sOFF_spots_extended.h5	20240621s01p01t01	20240621s01p01	20	11	y	34.2176	19.807	53.0458	214.216	3.02826	4.62579	40.2006	4.5	0.967602	0.915362	2.17599	-0.979679	0.0635926	15.7251	0.450223	1.33907	0.661656	1.95557
20240621_s01p01t01_2_5sON_15sOFF_spots_extended.h5	20240621s01p01t01	20240621s01p01	20	12	y	34.344	31.1487	40.4084	279.278	3.01507	4.33862	42.7318	4.5	0.931836	0.670388	1.69703	-0.79765	0.0494126	20.2377	0.470028	0.648638	0.658746	1.93037
20240621_s01p01t01_2_5sON_15sOFF_spots_extended.h5	20240621s01p01t01	20240621s01p01	20	13	y	34.7547	50.9046	30.9349	82.1229	3.05337	3.3347	1.53724	4.5	0.947851	0.873236	2.58951	-0.360655	0.0745081	13.4214	0.139275	0.303852	0.263779	0.358287
20240621_s01p01t01_2_5sON_15sOFF_spots_extended.h5	20240621s01p01t01	20240621s01p01	20	14	y	35.0206	25.5617	33.3952	248.581	1.44748	2.08646	24.0712	4.5	0.966646	0.923392	2.01515	-1.04444	0.0575418	17.3787	0.518294	0.653226	0.676591	2.09206
20240621_s01p01t01_2_5sON_15sOFF_spots_extended.h5	20240621s01p01t01	20240621s01p01	22	12	y	51.9561	52.9456	69.2523	1e+06	3.94269	5.68497	2.47218e+08	4.5	0.988559	0.853888	1.05123	-0.682956	0.0202331	49.4238	0.64967	0.653995	0.999754	4062.65
20240621_s01p01t01_2_5sON_15sOFF_spots_extended.h5	20240621s01p01t01	20240621s01p01	22	13	y	52.211	35.4971	44.0896	451.932	2.12418	3.02297	61.6335	4.5	0.987128	0.899731	2.07698	-0.929196	0.0397806	25.1379	0.447378	0.621032	0.733595	2.75368
20240703_s03p01t01_2_5sON_15sOFF_spots_no_mt_extended.h5	20240703s03p01t01	20240703s03p01	1	1	n	30.9883	8.11091	49.8583	9.96051	14.8583	23.6231	1.22226	4.5	0.972903	0.922276	16.3564	-1.23177	0.527827	1.89456	0.0753081	3.07353	0.124079	0.141656
20240703_s03p01t01_2_5sON_15sOFF_spots_no_mt_extended.h5	20240703s03p01t01	20240703s03p01	1	2	n	33.3639	12.5783	21.164	80.3982	0.664054	1.00251	4.24308	4.5	0.992827	0.927345	4.29809	-2.00186	0.128825	7.76249	0.465754	0.841292	0.569425	1.32248
20240703_s03p01t01_2_5sON_15sOFF_spots_no_mt_extended.h5	20240703s03p01t01	20240703s03p01	1	3	n	34.889	17.97	15.4403	53.5257	0.957592	1.20218	1.63952	4.5	0.979605	0.881063	4.79533	-1.34164	0.137445	7.27561	0.27978	0.429613	0.397008	0.658396
20240703_s03p01t01_2_5sON_15sOFF_spots_no_mt_extended.h5	20240703s03p01t01	20240703s03p01	1	4	n	38.5319	21.5252	15.7429	8.7859	3.03569	3.56958	0.0983166	4.5	0.996434	0.954442	21.2334	-1.02034	0.551061	1.81468	0.0480535	0.365684	0.0829986	0.0905109
20240703_s03p01t01_2_5sON_15sOFF_spots_no_mt_extended.h5	20240703s03p01t01	20240703s03p01	1	5	n	40.3507	145.217	191.853	111.554	66.2916	95.8104	6.85009	4.5	0.984689	0.767706	2.06264	-0.0306737	0.0511179	19.5626	0.0148711	0.66057	0.141664	0.165045
20240703_s03p01t01_2_5sON_15sOFF_spots_no_mt_extended.h5	20240703s03p01t01	20240703s03p01	1	6	n	43.2912	22.8215	27.2353	15.7363	1.80279	2.53765	0.155402	4.5	0.990559	0.978562	14.2209	-1.35389	0.328495	3.04419	0.0952041	0.596702	0.130208	0.149701
20240703_s03p01t01_2_5sON_15sOFF_spots_no_mt_extended.h5	20240703s03p01t01	20240703s03p01	1	7	n	46.1385	28.6845	21.5595	106.864	0.891314	1.05985	2.40395	4.5	0.981517	0.901913	3.51903	-1.07813	0.076271	13.1111	0.30637	0.375805	0.452298	0.825809
20240703_s03p01t01_2_5sON_15sOFF_spots_no_mt_extended.h5	20240703s03p01t01	20240703s03p01	1	8	n	47.3289	35.8672	29.0122	58.9812	1.93744	2.37394	1.01534	4.5	0.991666	0.924928	4.8707	-0.622588	0.102912	9.71706	0.127823	0.404439	0.266877	0.364028
20240703_s03p01t01_2_5sON_15sOFF_spots_no_mt_extended.h5	20240703s03p01t01	20240703s03p01	1	9	n	47.9755	35.6456	41.8753	1095.72	1.62136	2.27197	279.063	4.5	0.978504	0.929751	1.58088	-0.706281	0.0329519	30.3472	0.446763	0.587384	0.869838	6.68273
20240703_s03p01t01_2_5sON_15sOFF_spots_no_mt_extended.h5	20240703s03p01t01	20240703s03p01	1	10	n	48.4348	32.3541	25.7262	260.37	1.61885	1.9698	20.3355	4.5	0.984191	0.75622	2.36768	-1.14669	0.0488838	20.4567	0.484311	0.397573	0.64056	1.78211
20240703_s03p01t01_2_5sON_15sOFF_spots_no_mt_extended.h5	20240703s03p01t01	20240703s03p01	1	11	n	48.4389	48.5195	43.3288	263.099	2.55626	3.25831	14.4506	4.5	0.934264	0.903644	1.81111	-0.532217	0.0373895	26.7455	0.293863	0.446509	0.544875	1.1972
20240703_s03p01t01_2_5sON_15sOFF_spots_no_mt_extended.h5	20240703s03p01t01	20240703s03p01	1	12	n	49.4615	19.8414	26.2365	73.4827	0.952124	1.37638	2.28602	4.5	0.985979	0.953157	5.36659	-1.85536	0.1085	9.21656	0.345723	0.661154	0.443089	0.79562
20240703_s03p01t01_2_5sON_15sOFF_spots_no_mt_extended.h5	20240703s03p01t01	20240703s03p01	1	13	n	54.4561	13.0436	31.1755	13.316	2.8206	4.33591	0.364728	4.5	0.990445	0.982219	22.2225	-2.71711	0.408082	2.45049	0.122268	1.19505	0.161314	0.192342
20240703_s03p01t01_2_5sON_15sOFF_spots_no_mt_extended.h5	20240703s03p01t01	20240703s03p01	1	14	n	94.3428	43.4392	22.9317	6.80875	12.4411	12.9131	0.0584862	4.5	0.996305	0.977189	63.576	-0.716615	0.673882	1.48394	0.0112718	0.263951	0.0336527	0.0348246
20240703_s03p01t01_2_5sON_15sOFF_spots_no_mt_extended.h5	20240703s03p01t01	20240703s03p01	0	1	n	29.2902	8.31587	15.6498	6.71316	0.585639	0.89437	0.0558822	4.5	0.996762	0.993767	22.8787	-2.71604	0.781104	1.28024	0.118715	0.94096	0.140136	0.162975
20240703_s03p01t01_2_5sON_15sOFF_spots_no_mt_extended.h5	20240703s03p01t01	20240703s03p01	0	2	n	33.8812	10.4282	7.33757	8.173	1.01431	1.17403	0.12112	4.5	0.993815	0.972262	21.3773	-1.92562	0.630949	1.58491	0.0900777	0.351815	0.14812	0.173874
20240703_s03p01t01_2_5sON_15sOFF_spots_no_mt_extended.h5	20240703s03p01t01	20240703s03p01	0	3	n	36.4513	11.9091	25.5611	127.751	0.809297	1.24432	12.4975	4.5	0.977598	0.897449	3.93838	-2.27613	0.108045	9.25541	0.577934	1.07318	0.676471	2.09091
20240703_s03p01t01_2_5sON_15sOFF_spots_no_mt_extended.h5	20240703s03p01t01	20240703s03p01	0	4	n	37.6781	27.0866	15.6186	24.8875	3.20947	3.43684	0.522326	4.5	0.98043	0.924158	8.07618	-0.148555	0.214347	4.66534	0.0183942	0.288308	0.169502	0.204097
20240703_s03p01t01_2_5sON_15sOFF_spots_no_mt_extended.h5	20240703s03p01t01	20240703s03p01	0	5	n	40.4052	16.4788	47.8464	15.5918	5.63838	8.53999	0.535958	4.5	0.994551	0.962584	13.9437	-1.60488	0.345097	2.89774	0.115097	1.45176	0.142092	0.165626
20240703_s03p01t01_2_5sON_15sOFF_spots_no_mt_extended.h5	20240703s03p01t01	20240703s03p01	0	6	n	44.3605	24.2942	17.8648	29.2191	3.46529	4.0838	0.974405	4.5	0.976486	0.806695	8.3322	-0.86872	0.187829	5.32399	0.104261	0.367676	0.210537	0.266683
20240703_s03p01t01_2_5sON_15sOFF_spots_no_mt_extended.h5	20240703s03p01t01	20240703s03p01	0	7	n	45.4767	34.351	36.0245	1e+06	1.56334	2.11365	2.48324e+08	4.5	0.992957	0.907877	1.35429	-0.913864	0.0297799	33.5796	0.674791	0.524359	0.999843	6380.59
20240703_s03p01t01_2_5sON_15sOFF_spots_no_mt_extended.h5	20240703s03p01t01	20240703s03p01	0	8	n	46.52	17.3024	33.5792	97.4163	1.31897	2.01881	6.00377	4.5	0.983525	0.948784	4.69325	-1.81598	0.100887	9.91211	0.386935	0.970361	0.530085	1.12805
20240703_s03p01t01_2_5sON_15sOFF_spots_no_mt_extended.h5	20240703s03p01t01	20240703s03p01	0	9	n	47.3582	25.9291	34.875	123.965	2.0949	3.04032	8.32699	4.5	0.988833	0.835077	3.68458	-1.154	0.0778023	12.8531	0.313196	0.672505	0.50617	1.02499
20240703_s03p01t01_2_5sON_15sOFF_spots_no_mt_extended.h5	20240703s03p01t01	20240703s03p01	0	10	n	49.6792	19.328	70.0343	22.2079	15.4982	22.6088	1.79063	4.5	0.991248	0.897214	12.3911	-1.27233	0.249422	4.00927	0.102681	1.81173	0.153679	0.181585
20240703_s03p01t01_2_5sON_15sOFF_spots_no_mt_extended.h5	20240703s03p01t01	20240703s03p01	0	11	n	53.9158	26.6716	25.8065	206.447	0.637406	0.837556	7.26445	4.5	0.979739	0.965854	3.16135	-1.3384	0.0586348	17.0547	0.423363	0.483782	0.630129	1.70365
20240703_s03p01t01_2_5sON_15sOFF_spots_no_mt_extended.h5	20240703s03p01t01	20240703s03p01	0	12	n	55.5681	26.0689	22.7487	69.4055	0.944794	1.19342	1.29056	4.5	0.991633	0.946526	5.64855	-1.3524	0.101651	9.8376	0.239424	0.436319	0.37037	0.588234
20240703_s03p01t01_2_5sON_15sOFF_spots_no_mt_extended.h5	20240703s03p01t01	20240703s03p01	0	13	n	74.114	0.5	36231	6.12651	547179	1.76302e+10	504.066	4.5	0.997911	0.988353	53.382	-0.815893	0.720268	1.38837	0.0152841	36231	0.000169062	0.000169091
20240703_s03p01t01_2_5sON_15sOFF_spots_no_mt_extended.h5	20240703s03p01t01	20240703s03p01	0	14	n	114.081	120.476	96.017	195.13	15.3924	18.7469	7.83125	4.5	0.973511	0.719716	3.36969	-0.776845	0.0295376	33.8552	0.230539	0.398492	0.263977	0.358654
20240703_s03p01t01_2_5sON_15sOFF_spots_no_mt_extended.h5	20240703s03p01t01	20240703s03p01	16	5	n	24.7913	11.8231	24.2171	244.844	0.541204	0.830826	32.1652	4.5	0.977285	0.930176	2.38465	-1.48887	0.0961888	10.3962	0.624356	1.02414	0.803557	4.09053
20240703_s03p01t01_2_5sON_15sOFF_spots_no_mt_extended.h5	20240703s03p01t01	20240703s03p01	16	6	n	25.4585	8.9203	43.9572	13.9889	9.18606	13.0576	1.49672	4.5	0.996101	0.883854	10.3895	-1.16775	0.408097	2.4504	0.112397	2.46389	0.172639	0.208663
20240703_s03p01t01_2_5sON_15sOFF_spots_no_mt_extended.h5	20240703s03p01t01	20240703s03p01	16	7	n	27.2983	6.89447	14.1613	193.777	0.382386	0.587088	41.7826	4.5	0.994798	0.957132	4.32623	-2.68592	0.15848	6.30995	0.620845	1.027	0.847268	5.5474
20240703_s03p01t01_2_5sON_15sOFF_spots_no_mt_extended.h5	20240703s03p01t01	20240703s03p01	16	8	n	28.9775	9.65623	25.7168	10.0405	3.43994	5.25709	0.424007	4.5	0.989305	0.974848	15.8654	-1.97792	0.547507	1.82646	0.124669	1.33162	0.158543	0.188415
20240703_s03p01t01_2_5sON_15sOFF_spots_no_mt_extended.h5	20240703s03p01t01	20240703s03p01	16	9	n	34.3099	13.4373	6.62684	5.4642	2.99335	3.03871	0.0940506	4.5	0.99559	0.967376	29.6499	-1.31319	0.86418	1.15717	0.0442899	0.246584	0.082868	0.0903556
20240703_s03p01t01_2_5sON_15sOFF_spots_no_mt_extended.h5	20240703s03p01t01	20240703s03p01	16	10	n	39.0174	18.6223	12.7156	15.3902	2.30721	2.6382	0.306221	4.5	0.964764	0.863342	13.0741	-1.50644	0.335084	2.98433	0.115223	0.34141	0.154978	0.183402
20240703_s03p01t01_2_5sON_15sOFF_spots_no_mt_extended.h5	20240703s03p01t01	20240703s03p01	16	11	n	40.2474	25.6101	31.1851	125.353	1.67373	2.36924	7.2245	4.5	0.950186	0.799241	3.09547	-0.899053	0.076911	13.002	0.290442	0.608845	0.514727	1.0607
20240703_s03p01t02_2_5sON_15sOFF_spots_extended.h5	20240703s03p01t02	20240703s03p01	12	2	n	40.6559	16.2143	19.6499	4.86987	2.86037	4.04367	0.046558	4.5	0.998849	0.986144	40.597	-1.44935	0.998553	1.00145	0.0357008	0.605944	0.0611342	0.0651149
20240703_s03p01t02_2_5sON_15sOFF_spots_extended.h5	20240703s03p01t02	20240703s03p01	12	3	n	57.7931	19.0568	6.80273	8.7827	3.14933	2.96097	0.121471	4.5	0.997061	0.917576	31.5024	-0.469095	0.545089	1.83456	0.0148908	0.178486	0.0929008	0.102415
20240703_s03p01t02_2_5sON_15sOFF_spots_extended.h5	20240703s03p01t02	20240703s03p01	12	4	n	69.746	115.311	66.2511	32.3389	28.3658	30.3352	0.429976	4.5	0.98967	0.92348	10.1009	-0.22282	0.144824	6.90491	0.0220593	0.287271	0.0586441	0.0622975
20240703_s03p01t02_2_5sON_15sOFF_spots_extended.h5	20240703s03p01t02	20240703s03p01	3	2	n	47.7806	15.4938	14.1235	22.2779	0.970354	1.24673	0.384786	4.5	0.993901	0.953116	13.0623	-1.74673	0.273381	3.6579	0.133723	0.455777	0.240831	0.31723
20240703_s03p01t02_2_5sON_15sOFF_spots_extended.h5	20240703s03p01t02	20240703s03p01	3	3	n	64.6299	15.6889	4.97894	9.32608	2.96009	2.74893	0.186223	4.5	0.994075	0.876507	33.3776	-0.902277	0.516443	1.93632	0.0270324	0.158677	0.116683	0.132097
20240703_s03p01t02_2_5sON_15sOFF_spots_extended.h5	20240703s03p01t02	20240703s03p01	2	2	n	39.7246	22.7121	13.789	47.3165	1.09546	1.19595	0.919662	4.5	0.972043	0.894615	5.39924	-1.08722	0.135917	7.35745	0.201365	0.303561	0.316324	0.46268
20240703_s03p01t02_2_5sON_15sOFF_spots_extended.h5	20240703s03p01t02	20240703s03p01	2	3	n	40.8347	14.4214	19.952	109.363	0.400322	0.584615	3.95819	4.5	0.97997	0.955086	4.44068	-1.98745	0.108748	9.19561	0.447556	0.691749	0.618323	1.62002
20240703_s03p01t02_2_5sON_15sOFF_spots_extended.h5	20240703s03p01t02	20240703s03p01	2	4	n	42.9227	13.4087	20.0103	22.6666	1.68744	2.50125	0.801828	4.5	0.995377	0.946117	12.0033	-1.78914	0.27965	3.5759	0.149054	0.746169	0.263209	0.357237
20240703_s03p01t02_2_5sON_15sOFF_spots_extended.h5	20240703s03p01t02	20240703s03p01	2	5	n	49.1108	16.591	13.0921	28.266	1.05166	1.27568	0.592289	4.5	0.995466	0.947233	11.0284	-1.86994	0.224562	4.45311	0.169557	0.394554	0.273961	0.377336
20240703_s03p01t02_2_5sON_15sOFF_spots_extended.h5	20240703s03p01t02	20240703s03p01	2	6	n	61.7047	27.5794	10.5428	12.5738	2.45398	2.33417	0.0936443	4.5	0.991438	0.970479	24.1773	-1.23349	0.391822	2.55218	0.0510184	0.191136	0.091993	0.101313
20240703_s03p01t02_2_5sON_15sOFF_spots_extended.h5	20240703s03p01t02	20240703s03p01	2	7	n	74.6628	28.6926	34.5572	180.508	1.49613	2.11143	10.7053	4.5	0.986876	0.867511	4.34254	-2.09356	0.0581621	17.1933	0.482105	0.602197	0.577112	1.36469
20240703_s03p01t02_2_5sON_15sOFF_spots_extended.h5	20240703s03p01t02	20240703s03p01	38	3	n	35.7236	43.4687	13.0994	28.0109	5.15371	4.77758	0.377645	4.5	0.989952	0.941213	6.80447	-0.255813	0.190475	5.25002	0.0375948	0.150677	0.125261	0.143198
20240703_s03p01t02_2_5sON_15sOFF_spots_extended.h5	20240703s03p01t02	20240703s03p01	38	4	n	40.8824	13.0381	9.03719	10.6862	0.700168	0.805486	0.0914227	4.5	0.991747	0.972001	20.2161	-1.82079	0.494493	2.02227	0.0900666	0.34657	0.153877	0.181861
20240703_s03p01t02_2_5sON_15sOFF_spots_extended.h5	20240703s03p01t02	20240703s03p01	38	5	n	54.6531	20.6598	21.334	5.6912	2.56469	3.44918	0.0365933	4.5	0.998851	0.989686	45.6759	-1.71096	0.835743	1.19654	0.0374586	0.516316	0.0569882	0.0604321
20240703_s03p01t02_2_5sON_15sOFF_spots_extended.h5	20240703s03p01t02	20240703s03p01	72	5	n	36.614	12.1872	37.5742	9.5613	10.4578	15.707	0.64944	4.5	0.994517	0.872747	20.8249	-1.51029	0.56877	1.75818	0.0725232	1.54154	0.118038	0.133836
20240703_s03p01t02_2_5sON_15sOFF_spots_extended.h5	20240703s03p01t02	20240703s03p01	72	6	n	48.9296	16.0554	7.33949	6.58893	3.11399	3.09069	0.0987574	4.5	0.995727	0.890186	35.3103	-0.846564	0.721655	1.3857	0.023975	0.228567	0.0835711	0.0911921
20240703_s03p01t02_2_5sON_15sOFF_spots_extended.h5	20240703s03p01t02	20240703s03p01	72	7	n	57.2026	42.7408	14.1889	27.6209	2.1415	1.99563	0.160456	4.5	0.995298	0.994311	10.5694	-0.370749	0.18477	5.41212	0.0350777	0.165988	0.125576	0.143609
20240703_s03p01t02_2_5sON_15sOFF_spots_extended.h5	20240703s03p01t02	20240703s03p01	72	8	n	61.5311	55.0554	52.2914	85.6861	5.06346	6.60786	2.33966	4.5	0.992485	0.899608	4.17939	-0.900368	0.0679231	14.7225	0.215431	0.474898	0.255304	0.342829
20240703_s03p01t02_2_5sON_15sOFF_spots_extended.h5	20240703s03p01t02	20240703s03p01	72	9	n	63.6941	48.0702	50.3605	193.883	2.25368	3.04591	6.87293	4.5	0.982814	0.860261	2.84474	-0.955799	0.0446626	22.3901	0.335988	0.523822	0.469236	0.884078
20240703_s03p01t02_2_5sON_15sOFF_spots_extended.h5	20240703s03p01t02	20240703s03p01	72	10	n	66.392	211.167	2.87655	94.0994	37.5269	0	1.03406	4.5	0.978964	0.6533	3.41479	-0.478381	0.0514338	19.4425	0.140091	0.00681109	0.0901033	0.0990259
20240703_s03p01t02_2_5sON_15sOFF_spots_extended.h5	20240703s03p01t02	20240703s03p01	92	6	n	46.8483	22.3878	9.16697	8.93377	2.22652	2.14858	0.0657693	4.5	0.997222	0.989765	25.2227	-0.491219	0.538393	1.85738	0.0194752	0.204732	0.0814527	0.0886756
20240703_s03p01t02_2_5sON_15sOFF_spots_extended.h5	20240703s03p01t02	20240703s03p01	92	7	n	53.0177	39.7078	14.8631	49.5885	2.86658	2.71607	0.818065	4.5	0.963827	0.920963	6.0098	-0.617675	0.113355	8.82187	0.102778	0.187156	0.217232	0.277517
20240703_s03p01t02_2_5sON_15sOFF_spots_extended.h5	20240703s03p01t02	20240703s03p01	92	8	n	55.2842	34.5884	35.4097	538.466	2.46285	3.3023	112.42	4.5	0.980269	0.885519	2.16844	-0.919761	0.0392235	25.4949	0.424159	0.511872	0.773594	3.41685
20240703_s03p01t02_2_5sON_15sOFF_spots_extended.h5	20240703s03p01t02	20240703s03p01	92	9	n	56.6147	59.6196	67.5955	98.1055	9.88562	13.7064	4.92445	4.5	0.987452	0.895657	3.72257	-0.49148	0.0657527	15.2085	0.132027	0.56689	0.264037	0.358764
20240703_s03p01t02_2_5sON_15sOFF_spots_extended.h5	20240703s03p01t02	20240703s03p01	92	10	n	60.6929	35.6611	66.2123	67.8692	2.34502	3.57728	1.25412	4.5	0.996139	0.985423	5.67559	-1.19712	0.0935132	10.6937	0.210925	0.928354	0.278216	0.385457
20240703_s03p01t02_2_5sON_15sOFF_spots_extended.h5	20240703s03p01t02	20240703s03p01	99	7	n	28.8123	13.0775	23.0121	24.0151	3.36028	5.0996	1.72779	4.5	0.980813	0.761853	7.95816	-1.36353	0.276207	3.62047	0.171338	0.879835	0.273493	0.376449
20240703_s03p01t02_2_5sON_15sOFF_spots_extended.h5	20240703s03p01t02	20240703s03p01	99	8	n	32.3504	13.8857	12.5913	5.72106	2.18612	2.8031	0.0712226	4.5	0.994412	0.991106	28.0678	-1.32544	0.867619	1.15258	0.0472229	0.45339	0.0833403	0.0909174
20240703_s03p01t02_2_5sON_15sOFF_spots_extended.h5	20240703s03p01t02	20240703s03p01	99	9	n	39.751	12.8537	7.84348	10.865	1.89175	2.06931	0.261529	4.5	0.984587	0.841422	18.9814	-1.33886	0.477507	2.09421	0.0705354	0.305107	0.158054	0.187724
20240703_s03p01t02_2_5sON_15sOFF_spots_extended.h5	20240703s03p01t02	20240703s03p01	99	10	n	42.1341	21.5707	26.1592	71.698	1.72555	2.43986	3.43913	4.5	0.977765	0.885334	4.68848	-1.28703	0.111275	8.98672	0.274508	0.60636	0.418796	0.720567
20240703_s03p01t02_2_5sON_15sOFF_spots_extended.h5	20240703s03p01t02	20240703s03p01	99	11	n	43.4336	22.0285	31.1113	180.088	2.36287	3.46558	26.9174	4.5	0.928507	0.856398	3.15374	-1.26684	0.0726106	13.7721	0.401696	0.706158	0.635254	1.74164
20240703_s03p01t02_2_5sON_15sOFF_spots_extended.h5	20240703s03p01t02	20240703s03p01	99	12	n	43.9322	23.0808	39.3357	1e+06	1.59444	2.41076	4.64747e+08	4.5	0.950705	0.813484	1.77388	-1.68113	0.0403776	24.7662	0.947714	0.852129	0.999888	8941.25
20240703_s03p01t02_2_5sON_15sOFF_spots_extended.h5	20240703s03p01t02	20240703s03p01	99	13	n	45.1406	18.158	29.2039	93.0275	1.43252	2.14938	6.02476	4.5	0.932666	0.919625	4.54206	-1.49015	0.10062	9.93834	0.328077	0.804163	0.516703	1.06912
20240703_s03p01t02_2_5sON_15sOFF_spots_extended.h5	20240703s03p01t02	20240703s03p01	99	14	n	50.2776	19.9304	46.5138	9.33515	11.0001	16.9183	0.304826	4.5	0.99474	0.980111	27.2399	-1.42894	0.54179	1.84573	0.0524578	1.16691	0.0816848	0.0889507
20240703_s03p01t02_2_5sON_15sOFF_spots_extended.h5	20240703s03p01t02	20240703s03p01	107	9	n	46.4804	19.2862	50.7743	10.2635	13.4663	20.5986	0.438839	4.5	0.993806	0.93073	23.3843	-1.40282	0.5031	1.98768	0.0599898	1.31634	0.0883029	0.0968555
20240621_s02p02t03_2_5sON_15sOFF_1-131_spots_extended.h5	20240621s02p02t03	20240621s02p02	0	2	y	47.7208	38.3843	74.0352	312.874	1.82641	2.79433	17.4939	4.5	0.979602	0.920862	1.84333	-0.86675	0.0386274	25.8883	0.470208	0.964394	0.620588	1.63566
20240621_s02p02t03_2_5sON_15sOFF_1-131_spots_extended.h5	20240621s02p02t03	20240621s02p02	1	2	y	51.0947	42.5865	69.3963	190.842	5.33945	8.02645	17.0631	4.5	0.986552	0.769832	2.49495	-0.784906	0.0488298	20.4793	0.314598	0.814768	0.482644	0.932906
20240523_s02p01t01_1_5sON_15sOFF_spots_extended.h5	20240523s02p01t01	20240523s02p01	0	2	y	33.1919	28.6574	31.7134	88.9227	1.20621	1.65983	2.14998	4.5	0.986034	0.973934	2.74624	-0.824369	0.0827381	12.0863	0.300181	0.553319	0.403956	0.677728
20240523_s02p01t01_1_5sON_15sOFF_spots_extended.h5	20240523s02p01t01	20240523s02p01	0	3	y	33.5097	33.4181	45.1806	132.68	1.17718	1.71043	3.22041	4.5	0.984731	0.946607	2.10162	-0.606687	0.0627168	15.9447	0.288676	0.675989	0.459653	0.850662
20240523_s02p01t01_1_5sON_15sOFF_spots_extended.h5	20240523s02p01t01	20240523s02p01	0	4	y	33.8416	23.8725	34.7982	347.29	1.09326	1.61349	38.8922	4.5	0.983524	0.980012	1.75193	-1.07059	0.0517686	19.3167	0.611089	0.728835	0.75522	3.0853
20240523_s02p01t01_1_5sON_15sOFF_spots_extended.h5	20240523s02p01t01	20240523s02p01	0	5	y	34.4084	21.4798	35.3475	72.2461	1.59094	2.3948	2.84908	4.5	0.989807	0.928392	3.53777	-1.30599	0.102817	9.72601	0.369157	0.822809	0.411386	0.698906
20240523_s02p01t01_1_5sON_15sOFF_spots_extended.h5	20240523s02p01t01	20240523s02p01	0	6	y	34.8201	24.2372	46.0856	168.559	1.21259	1.85331	8.53192	4.5	0.983241	0.928835	2.21998	-1.03612	0.0637558	15.6849	0.466724	0.950719	0.58342	1.4005
20240523_s02p01t01_1_5sON_15sOFF_spots_extended.h5	20240523s02p01t01	20240523s02p01	0	7	y	35.5873	32.2966	42.4072	33.9408	3.16241	4.56394	0.613001	4.5	0.996034	0.976228	5.62942	-0.701243	0.158186	6.32167	0.124567	0.656527	0.184306	0.22595
20240523_s02p01t01_1_5sON_15sOFF_spots_extended.h5	20240523s02p01t01	20240523s02p01	0	8	y	36.5166	20.4772	32.4732	61.0257	1.82141	2.72714	2.61098	4.5	0.98909	0.944453	4.18853	-1.35987	0.114702	8.71823	0.324665	0.792911	0.384038	0.623477
20240523_s02p01t01_1_5sON_15sOFF_spots_extended.h5	20240523s02p01t01	20240523s02p01	0	9	y	37.3348	17.3711	34.1533	63.8867	1.09733	1.68096	2.11347	4.5	0.992039	0.966819	4.47667	-1.68603	0.119906	8.33987	0.376626	0.983051	0.423438	0.734417
20240523_s02p01t01_1_5sON_15sOFF_spots_extended.h5	20240523s02p01t01	20240523s02p01	0	10	y	37.9089	22.4299	46.0888	165.33	1.74366	2.67713	13.1004	4.5	0.985506	0.941232	2.44117	-1.32153	0.0643959	15.5289	0.54135	1.0274	0.592614	1.45467
20240523_s02p01t01_1_5sON_15sOFF_spots_extended.h5	20240523s02p01t01	20240523s02p01	1	2	y	30.6793	17.0953	35.9566	882	0.855863	1.31518	310.057	4.5	0.989484	0.965045	1.70803	-1.36873	0.0556737	17.9618	0.801349	1.05165	0.910036	10.1155
20240523_s02p01t01_1_5sON_15sOFF_spots_extended.h5	20240523s02p01t01	20240523s02p01	1	3	y	30.9409	19.0659	45.8621	410.93	0.948082	1.45715	54.3795	4.5	0.991959	0.959567	1.71033	-1.18235	0.0552773	18.0906	0.6913	1.20273	0.802057	4.05196
20240523_s02p01t01_1_5sON_15sOFF_spots_extended.h5	20240523s02p01t01	20240523s02p01	1	4	y	31.2421	25.0909	46.7041	104.598	1.62353	2.47719	4.15942	4.5	0.98453	0.970534	2.41244	-0.911409	0.0772176	12.9504	0.377795	0.930696	0.457644	0.843808
20240523_s02p01t01_1_5sON_15sOFF_spots_extended.h5	20240523s02p01t01	20240523s02p01	1	5	y	31.4321	30.9227	49.6516	278.846	1.15372	1.73064	15.0453	4.5	0.984471	0.976984	1.43531	-0.753043	0.0456639	21.8991	0.524655	0.802835	0.653061	1.88235
20240523_s02p01t01_1_5sON_15sOFF_spots_extended.h5	20240523s02p01t01	20240523s02p01	1	6	y	31.6247	23.6677	63.8751	264.009	1.81217	2.76632	25.4323	4.5	0.98721	0.944422	1.58349	-0.950515	0.0500713	19.9715	0.600265	1.34941	0.667883	2.01099
20240523_s02p01t01_1_5sON_15sOFF_spots_extended.h5	20240523s02p01t01	20240523s02p01	1	7	y	31.8826	28.1806	52.2607	237.549	1.22176	1.86357	12.8277	4.5	0.982486	0.95584	1.60673	-0.751307	0.050395	19.8432	0.467601	0.927248	0.630689	1.70774
20240523_s02p01t01_1_5sON_15sOFF_spots_extended.h5	20240523s02p01t01	20240523s02p01	1	8	y	32.0615	22.6014	46.2961	267.784	1.02909	1.5798	20.0191	4.5	0.982975	0.95224	1.80331	-1.01002	0.0562453	17.7793	0.560092	1.02419	0.700622	2.34026
20240523_s02p01t01_1_5sON_15sOFF_spots_extended.h5	20240523s02p01t01	20240523s02p01	1	9	y	32.3781	22.2323	35.127	267.508	1.23131	1.84256	28.8271	4.5	0.981852	0.912259	1.86536	-1.20092	0.0576117	17.3576	0.6438	0.79	0.715821	2.51891
20240523_s02p01t01_1_5sON_15sOFF_spots_extended.h5	20240523s02p01t01	20240523s02p01	1	10	y	32.5522	38.3595	55.8528	168.302	2.19575	3.23991	7.10862	4.5	0.981786	0.965927	1.63358	-0.592705	0.0501833	19.927	0.362827	0.728018	0.482042	0.93066
20240523_s02p01t01_1_5sON_15sOFF_spots_extended.h5	20240523s02p01t01	20240523s02p01	1	11	y	32.7573	27.3553	55.5723	332.587	0.676599	1.03829	13.9369	4.5	0.992354	0.989494	1.49969	-0.844406	0.0457818	21.8427	0.563054	1.01575	0.706479	2.40691
20240523_s02p01t01_1_5sON_15sOFF_spots_extended.h5	20240523s02p01t01	20240523s02p01	1	12	y	32.9167	30.0108	54.4062	252.08	0.876597	1.33435	9.2655	4.5	0.992589	0.974961	1.60354	-0.800962	0.0487153	20.5275	0.499495	0.906443	0.631081	1.71062
20240523_s02p01t01_1_5sON_15sOFF_spots_extended.h5	20240523s02p01t01	20240523s02p01	1	13	y	33.1712	23.7722	44.938	296.832	0.692569	1.05804	15.7665	4.5	0.993621	0.990143	1.74099	-0.981244	0.0524849	19.0531	0.563613	0.945178	0.715756	2.5181
20240523_s02p01t01_1_5sON_15sOFF_spots_extended.h5	20240523s02p01t01	20240523s02p01	1	14	y	33.4335	32.8686	57.8841	284.534	1.32637	2.01308	15.1484	4.5	0.985426	0.9694	1.43377	-0.776465	0.0428841	23.3187	0.541556	0.880537	0.639548	1.7743
20240523_s02p01t01_1_5sON_15sOFF_spots_extended.h5	20240523s02p01t01	20240523s02p01	1	15	y	33.7159	33.8123	46.9133	148.685	1.27249	1.85943	4.22557	4.5	0.985954	0.976888	1.9474	-0.689867	0.057759	17.3133	0.354251	0.693731	0.484282	0.939045
20240523_s02p01t01_1_5sON_15sOFF_spots_extended.h5	20240523s02p01t01	20240523s02p01	1	16	y	34.0531	22.6695	41.0324	173.628	1.17091	1.78209	10.3	4.5	0.987549	0.929399	2.30583	-1.17017	0.0677129	14.7682	0.507482	0.905015	0.609431	1.56037
20240523_s02p01t01_1_5sON_15sOFF_spots_extended.h5	20240523s02p01t01	20240523s02p01	1	17	y	34.3261	17.8244	46.4952	184.399	0.584744	0.895051	7.25455	4.5	0.995047	0.986923	2.41656	-1.30372	0.0704001	14.2045	0.539492	1.30426	0.653907	1.8894
20240523_s02p01t01_1_5sON_15sOFF_spots_extended.h5	20240523s02p01t01	20240523s02p01	2	2	y	29.7875	22.3268	42.2345	322.84	0.792847	1.2113	24.1945	4.5	0.989614	0.968788	1.61877	-0.999418	0.0543439	18.4013	0.617393	0.945827	0.744609	2.91556
20240523_s02p01t01_1_5sON_15sOFF_spots_extended.h5	20240523s02p01t01	20240523s02p01	2	3	y	30.0676	19.6051	36.6026	97.9117	0.627975	0.958404	2.30477	4.5	0.993055	0.979203	2.77256	-1.09034	0.0922109	10.8447	0.393259	0.933495	0.50253	1.01017
20240523_s02p01t01_1_5sON_15sOFF_spots_extended.h5	20240523s02p01t01	20240523s02p01	2	4	y	30.4922	17.2643	28.1296	65.9607	0.471329	0.708508	1.09493	4.5	0.994315	0.991217	3.6932	-1.30314	0.12112	8.25629	0.352849	0.814677	0.44302	0.795396
20240523_s02p01t01_1_5sON_15sOFF_spots_extended.h5	20240523s02p01t01	20240523s02p01	2	5	y	30.8049	10.9618	40.6093	1430.7	0.709636	1.03076	1037.04	4.5	0.994796	0.971471	2.02671	-1.66185	0.0657918	15.1995	0.819975	1.8523	0.953261	20.3954
20240523_s02p01t01_1_5sON_15sOFF_spots_extended.h5	20240523s02p01t01	20240523s02p01	2	6	y	31.0898	17.4946	46.632	113.966	0.864185	1.3206	4.17812	4.5	0.995047	0.977225	2.64503	-1.22333	0.0850772	11.754	0.462501	1.33275	0.541294	1.18005
20240523_s02p01t01_1_5sON_15sOFF_spots_extended.h5	20240523s02p01t01	20240523s02p01	2	7	y	31.7391	22.0439	22.8759	81.5841	1.9241	2.59207	4.95039	4.5	0.965673	0.85269	2.99495	-1.15736	0.0943617	10.5975	0.386439	0.518872	0.448026	0.81168
20240523_s02p01t01_1_5sON_15sOFF_spots_extended.h5	20240523s02p01t01	20240523s02p01	2	8	y	32.0327	28.7687	39.9858	98.9812	0.728258	1.06457	1.47939	4.5	0.991322	0.987769	2.50115	-0.781089	0.0780812	12.8072	0.312292	0.694952	0.423485	0.734559
20240523_s02p01t01_1_5sON_15sOFF_spots_extended.h5	20240523s02p01t01	20240523s02p01	2	9	y	32.5956	33.7267	58.1666	41.5294	2.88089	4.36226	0.673768	4.5	0.994737	0.974204	4.40647	-0.699013	0.135186	7.39721	0.158633	0.862323	0.202232	0.253497
20240523_s02p01t01_1_5sON_15sOFF_spots_extended.h5	20240523s02p01t01	20240523s02p01	2	10	y	33.3062	26.7702	35.4227	81.7841	1.75135	2.53214	2.86061	4.5	0.989865	0.948869	2.93076	-0.939693	0.0879943	11.3644	0.320631	0.661608	0.39623	0.65626
20240523_s02p01t01_1_5sON_15sOFF_spots_extended.h5	20240523s02p01t01	20240523s02p01	2	11	y	33.6919	23.0022	43.462	104.97	1.4665	2.24029	4.46059	4.5	0.989814	0.969743	2.69874	-1.11457	0.0801004	12.4843	0.412996	0.944736	0.479276	0.920404
20240523_s02p01t01_1_5sON_15sOFF_spots_extended.h5	20240523s02p01t01	20240523s02p01	2	12	y	34.0242	27.9831	39.5469	126.698	1.39361	2.04426	4.86816	4.5	0.988905	0.967222	2.2998	-0.837712	0.067593	14.7944	0.364255	0.706621	0.49096	0.964482
20240523_s02p01t01_1_5sON_15sOFF_spots_extended.h5	20240523s02p01t01	20240523s02p01	2	13	y	34.6876	13.3917	29.2908	70.7965	0.762587	1.17291	2.82225	4.5	0.988264	0.953778	4.42102	-1.85161	0.127453	7.84605	0.41882	1.09362	0.506093	1.02467
20240523_s02p01t01_1_5sON_15sOFF_spots_extended.h5	20240523s02p01t01	20240523s02p01	2	14	y	35.5633	13.4106	47.1975	34.1451	2.40986	3.53549	1.40334	4.5	0.991339	0.966173	6.61191	-1.59247	0.185919	5.37867	0.240848	1.75971	0.289911	0.408274
20240523_s02p01t01_1_5sON_15sOFF_spots_extended.h5	20240523s02p01t01	20240523s02p01	2	15	y	36.7743	18.2832	34.4721	63.6811	0.954437	1.4578	1.69341	4.5	0.992635	0.976718	4.36916	-1.61577	0.11881	8.41679	0.369812	0.942726	0.41275	0.702853
20240523_s02p01t01_1_5sON_15sOFF_spots_extended.h5	20240523s02p01t01	20240523s02p01	2	16	y	38.2123	18.3788	9.6403	34.6533	1.00676	1.04269	0.684441	4.5	0.976585	0.931808	6.79632	-1.08102	0.177857	5.62249	0.15906	0.262267	0.29524	0.418922
20240705_s01p01t01_2_5sON_15sOFF_spots_extended.h5	20240705s01p01t01	20240705s01p01	1	2	y	24.3911	37.5896	61.0204	818.416	1.84251	2.76824	139.27	4.5	0.895674	0.860454	0.741177	-0.439704	0.0303872	32.9086	0.593251	0.811666	0.819356	4.53576
20240705_s01p01t01_2_5sON_15sOFF_spots_extended.h5	20240705s01p01t01	20240705s01p01	1	3	y	24.4417	38.3545	77.3504	800.252	4.08162	6.26131	248.816	4.5	0.899148	0.815177	0.682453	-0.445483	0.0279217	35.8144	0.652767	1.00836	0.805398	4.13869
20240705_s01p01t01_2_5sON_15sOFF_spots_extended.h5	20240705s01p01t01	20240705s01p01	1	4	y	24.4819	64.3122	46.3459	364.841	4.34157	5.07438	27.164	4.5	0.826425	0.776053	0.672961	-0.220026	0.0274881	36.3793	0.326952	0.36032	0.557172	1.25821
20240705_s01p01t01_2_5sON_15sOFF_spots_extended.h5	20240705s01p01t01	20240705s01p01	1	5	y	24.5523	41.538	112.692	1e+06	5.87138	8.9587	3.82177e+08	4.5	0.922661	0.786605	0.492801	-0.434112	0.0200715	49.8219	0.880906	1.35649	0.999769	4331.31
20240705_s01p01t01_2_5sON_15sOFF_spots_extended.h5	20240705s01p01t01	20240705s01p01	1	6	y	24.6272	54.4574	111.49	255.942	8.56683	13.151	26.2325	4.5	0.898783	0.729928	0.826082	-0.331554	0.0335435	29.812	0.401357	1.02364	0.481452	0.928461
20240705_s01p01t01_2_5sON_15sOFF_spots_extended.h5	20240705s01p01t01	20240705s01p01	1	7	y	24.7873	45.1123	55.0251	386.1	3.61726	5.12275	47.7122	4.5	0.893929	0.852849	0.811345	-0.464847	0.0327323	30.5508	0.572934	0.609867	0.649663	1.85439
20240705_s01p01t01_2_5sON_15sOFF_spots_extended.h5	20240705s01p01t01	20240705s01p01	1	8	y	24.8857	27.4226	73.6899	2151.47	2.63827	4.0289	1838.05	4.5	0.945162	0.893236	0.80026	-0.525588	0.0321574	31.097	0.656772	1.3436	0.934071	14.1677
20240705_s01p01t01_2_5sON_15sOFF_spots_extended.h5	20240705s01p01t01	20240705s01p01	1	9	y	24.9467	76.6448	133.405	2386.59	7.93486	12.0276	1180.5	4.5	0.894425	0.745698	0.32964	-0.234438	0.0132138	75.6787	0.711195	0.87028	0.86483	6.39809
20240705_s01p01t01_2_5sON_15sOFF_spots_extended.h5	20240705s01p01t01	20240705s01p01	1	10	y	25.0144	38.4793	76.2299	1182.78	6.45721	9.89603	864.451	4.5	0.877232	0.84065	0.655996	-0.594731	0.0262248	38.1319	0.906608	0.990533	0.85967	6.12606
20240705_s01p01t01_2_5sON_15sOFF_spots_extended.h5	20240705s01p01t01	20240705s01p01	1	11	y	25.0537	139.322	79.1512	1e+06	48.0344	51.1596	4.76529e+08	4.5	0.958414	-0.697643	0.172985	-0.594425	0.00690457	144.832	3.43628	0.28406	0.999373	1594.45
20240705_s01p01t01_2_5sON_15sOFF_spots_extended.h5	20240705s01p01t01	20240705s01p01	1	12	y	25.0835	37.227	83.119	1e+06	7.28946	11.214	6.86302e+08	4.5	0.957879	0.505392	0.559655	-0.729084	0.0223117	44.8196	1.30274	1.11638	0.999807	5173.89
20240705_s01p01t01_2_5sON_15sOFF_spots_extended.h5	20240705s01p01t01	20240705s01p01	1	13	y	25.1337	44.8516	47.6808	638.274	3.12867	4.24935	118.405	4.5	0.927043	0.772451	0.743734	-0.447079	0.0295911	33.7939	0.601127	0.53154	0.757076	3.11651
20240705_s01p01t01_2_5sON_15sOFF_spots_extended.h5	20240705s01p01t01	20240705s01p01	1	14	y	25.1424	57.2694	43.0023	721.303	6.22873	7.40356	192.01	4.5	0.824948	0.451156	0.61541	-0.189234	0.0244769	40.8548	0.307492	0.375438	0.736279	2.79188
20240705_s01p01t01_2_5sON_15sOFF_spots_extended.h5	20240705s01p01t01	20240705s01p01	0	2	y	25.5923	15.6471	50.3669	1e+06	1.2807	1.91004	5.08411e+08	4.5	0.986406	0.935604	1.19049	-1.17123	0.0465174	21.4973	0.983827	1.60947	0.999906	10692.9
20240705_s01p01t01_2_5sON_15sOFF_spots_extended.h5	20240705s01p01t01	20240705s01p01	0	3	y	25.6979	20.4278	57.5721	790.039	2.50849	3.81279	408.409	4.5	0.986776	0.942576	1.05792	-0.941693	0.0411675	24.291	0.890139	1.40916	0.872668	6.85346
20240705_s01p01t01_2_5sON_15sOFF_spots_extended.h5	20240705s01p01t01	20240705s01p01	0	4	y	25.7244	45.9086	73.1248	364.815	5.34422	8.00708	54.3464	4.5	0.896226	0.715812	0.816313	-0.515155	0.0317331	31.5129	0.631076	0.796417	0.624227	1.66118
20240705_s01p01t01_2_5sON_15sOFF_spots_extended.h5	20240705s01p01t01	20240705s01p01	0	5	y	25.7754	25.7725	49.7362	249.918	2.1002	3.21334	28.4611	4.5	0.95667	0.887787	1.31087	-0.691171	0.0508574	19.6628	0.52726	0.964909	0.660513	1.94562
20240705_s01p01t01_2_5sON_15sOFF_spots_extended.h5	20240705s01p01t01	20240705s01p01	0	6	y	25.8504	42.7107	38.9219	106.605	2.54623	3.2711	3.04266	4.5	0.962075	0.904272	1.64229	-0.312243	0.0635307	15.7404	0.190126	0.455646	0.355124	0.550686
20240705_s01p01t01_2_5sON_15sOFF_spots_extended.h5	20240705s01p01t01	20240705s01p01	0	7	y	26.0741	61.5557	24.3514	63.5687	7.72951	7.40281	1.52136	4.5	0.965106	0.777953	2.15778	-0.27259	0.0827558	12.0837	0.126329	0.1978	0.186653	0.229487
20240705_s01p01t01_2_5sON_15sOFF_spots_extended.h5	20240705s01p01t01	20240705s01p01	0	8	y	26.2224	52.6656	44.7448	194.879	3.86654	4.83239	10.2261	4.5	0.897195	0.813059	1.05645	-0.316582	0.0402882	24.8212	0.299665	0.424801	0.449997	0.818171
20240705_s01p01t01_2_5sON_15sOFF_spots_extended.h5	20240705s01p01t01	20240705s01p01	0	9	y	26.3199	11.254	84.7074	1e+06	4.05995	8.1464	1.47531e+09	4.5	0.964877	0.8532	0.990272	-0.747425	0.0376244	26.5785	0.754767	3.76344	0.999887	8885.96
20240705_s01p01t01_2_5sON_15sOFF_spots_extended.h5	20240705s01p01t01	20240705s01p01	0	10	y	26.4497	41.4759	58.049	169.794	6.29884	9.22112	18.0627	4.5	0.943439	0.636966	1.24063	-0.769868	0.0469053	21.3195	0.620545	0.699792	0.466158	0.873213
20240705_s01p01t01_2_5sON_15sOFF_spots_extended.h5	20240705s01p01t01	20240705s01p01	0	11	y	26.5041	28.3122	41.2494	209.786	2.1871	3.22753	20.1893	4.5	0.945416	0.883764	1.44948	-0.691765	0.0546891	18.2852	0.477249	0.728474	0.611135	1.57159
20240705_s01p01t01_2_5sON_15sOFF_spots_extended.h5	20240705s01p01t01	20240705s01p01	0	12	y	26.5236	46.9431	68.6883	1e+06	4.65449	6.87461	3.54443e+08	4.5	0.931434	0.80974	0.507572	-0.572642	0.0191366	52.2559	1.1282	0.731613	0.999779	4515.3
20240705_s01p01t01_2_5sON_15sOFF_spots_extended.h5	20240705s01p01t01	20240705s01p01	0	13	y	26.5385	31.1977	103.475	197.021	3.67608	5.45378	13.8809	4.5	0.963165	0.842368	1.20227	-0.507624	0.0453029	22.0737	0.422222	1.65838	0.510288	1.04202
20240705_s01p01t01_2_5sON_15sOFF_spots_extended.h5	20240705s01p01t01	20240705s01p01	0	14	y	26.572	31.7039	52.9577	258.094	2.54302	3.83555	26.4633	4.5	0.960545	0.91915	1.19827	-0.66705	0.0450952	22.1753	0.556678	0.835192	0.627802	1.68675
20240711_s01p01t03_2_5sON_15sOFF_spots_extended.h5	20240711s01p01t03	20240711s01p01	6	2	y	46.3773	48.0845	56.2057	260.172	3.02237	4.22898	16.1408	4.5	0.93439	0.837077	1.70443	-0.57813	0.0367513	27.2099	0.339193	0.584447	0.540608	1.17679
20240711_s01p01t03_2_5sON_15sOFF_spots_extended.h5	20240711s01p01t03	20240711s01p01	6	3	y	46.7053	58.1911	33.0001	122.053	2.46422	2.62281	2.08725	4.5	0.981659	0.901913	2.55101	-0.190456	0.0546194	18.3085	0.0746589	0.283549	0.317841	0.465933
20240711_s01p01t03_2_5sON_15sOFF_spots_extended.h5	20240711s01p01t03	20240711s01p01	6	4	y	47.2328	36.3876	47.2451	1315.38	1.40308	2.01942	323.149	4.5	0.967589	0.911249	1.44221	-0.887488	0.030534	32.7503	0.615367	0.649193	0.886133	7.78214
20240711_s01p01t03_2_5sON_15sOFF_spots_extended.h5	20240711s01p01t03	20240711s01p01	6	5	y	47.6281	34.4493	49.4627	1e+06	1.22536	1.8032	1.74735e+08	4.5	0.987772	0.970209	1.35634	-0.924545	0.0284777	35.1152	0.681647	0.717906	0.999838	6169.85
20240711_s01p01t03_2_5sON_15sOFF_spots_extended.h5	20240711s01p01t03	20240711s01p01	6	6	y	48.3228	27.8319	40.5909	207.486	1.21909	1.79938	11.3861	4.5	0.970492	0.911625	2.67367	-1.30144	0.0553293	18.0736	0.486761	0.729216	0.612544	1.58094
20240711_s01p01t03_2_5sON_15sOFF_spots_extended.h5	20240711s01p01t03	20240711s01p01	6	7	y	48.9276	40.4314	51.3234	441.494	1.56472	2.23942	33.15	4.5	0.955002	0.894902	1.7188	-0.733705	0.0351295	28.4661	0.42687	0.634697	0.702073	2.35652
20240711_s01p01t03_2_5sON_15sOFF_spots_extended.h5	20240711s01p01t03	20240711s01p01	6	8	y	49.3496	34.4512	59.4495	1e+06	2.05903	3.11805	2.67507e+08	4.5	0.981828	0.925256	1.41539	-1.04436	0.028681	34.8663	0.73786	0.862806	0.999833	5974.96
20240711_s01p01t03_2_5sON_15sOFF_spots_extended.h5	20240711s01p01t03	20240711s01p01	6	9	y	49.4767	37.5849	73.0096	2231.03	1.63338	2.5002	825.948	4.5	0.978804	0.966624	1.2895	-0.937951	0.0260627	38.369	0.727378	0.971262	0.922422	11.8903
20240711_s01p01t03_2_5sON_15sOFF_spots_extended.h5	20240711s01p01t03	20240711s01p01	6	10	y	49.6189	48.3664	69.8925	816.72	3.08986	4.55258	148.676	4.5	0.969248	0.923961	1.31974	-0.688998	0.0265975	37.5975	0.522071	0.722531	0.781934	3.58578
20240711_s01p01t03_2_5sON_15sOFF_spots_extended.h5	20240711s01p01t03	20240711s01p01	6	11	y	49.8653	20.1611	86.2428	10421.1	2.78482	3.95168	56025.3	4.5	0.978614	0.946952	1.61033	-1.17053	0.0322936	30.9659	0.726888	2.13884	0.986798	74.7482
20240711_s01p01t03_2_5sON_15sOFF_spots_extended.h5	20240711s01p01t03	20240711s01p01	6	12	y	50.4676	27.0571	58.8682	149.019	1.14138	1.75537	4.60186	4.5	0.98294	0.972138	3.15056	-1.23719	0.0624275	16.0186	0.39269	1.08785	0.516722	1.0692
20240711_s01p01t03_2_5sON_15sOFF_spots_extended.h5	20240711s01p01t03	20240711s01p01	6	13	y	50.9551	42.4536	77.8699	195.088	2.26592	3.45293	7.11787	4.5	0.95382	0.937887	2.27515	-0.871918	0.04465	22.3964	0.383236	0.917118	0.482764	0.933354
20240711_s01p01t03_2_5sON_15sOFF_spots_extended.h5	20240711s01p01t03	20240711s01p01	6	14	y	51.3517	59.2069	77.6346	181.779	3.00503	4.33537	4.97424	4.5	0.94986	0.918765	2.14821	-0.553255	0.0418333	23.9044	0.257542	0.655621	0.397669	0.660216
20240711_s01p01t03_2_5sON_15sOFF_spots_extended.h5	20240711s01p01t03	20240711s01p01	5	2	y	44.4765	32.0828	27.5204	58.0809	2.79208	3.50291	1.76612	4.5	0.966305	0.869973	4.64679	-1.18529	0.104478	9.57144	0.255076	0.428897	0.285806	0.400179
20240711_s01p01t03_2_5sON_15sOFF_spots_extended.h5	20240711s01p01t03	20240711s01p01	5	3	y	45.2094	81.7781	55.3295	89.565	10.2078	11.629	2.37888	4.5	0.975949	0.911652	2.69177	-0.254712	0.05954	16.7954	0.0946263	0.33829	0.195538	0.243068
20240711_s01p01t03_2_5sON_15sOFF_spots_extended.h5	20240711s01p01t03	20240711s01p01	5	4	y	46.083	36.0758	53.6215	86.9587	1.53239	2.26977	1.4833	4.5	0.989448	0.97374	3.5697	-0.848308	0.0774624	12.9095	0.237641	0.743179	0.337621	0.50971
20240711_s01p01t03_2_5sON_15sOFF_spots_extended.h5	20240711s01p01t03	20240711s01p01	5	5	y	46.8072	25.5288	42.8309	1e+06	1.07333	1.61974	2.57979e+08	4.5	0.986826	0.945037	1.75959	-1.41734	0.0375923	26.6012	0.805493	0.838873	0.999877	8109.22
20240711_s01p01t03_2_5sON_15sOFF_spots_extended.h5	20240711s01p01t03	20240711s01p01	5	6	y	46.9219	24.2553	55.464	7279.57	0.965303	1.48498	11149.7	4.5	0.978553	0.967359	1.67055	-1.25681	0.0356027	28.0877	0.752334	1.14334	0.982869	57.3738
20240711_s01p01t03_2_5sON_15sOFF_spots_extended.h5	20240711s01p01t03	20240711s01p01	5	7	y	47.1905	29.3452	61.9269	853.064	3.27337	5.03062	375.616	4.5	0.963504	0.91367	1.66561	-1.1336	0.0352955	28.3322	0.68059	1.05514	0.850616	5.69415
20240711_s01p01t03_2_5sON_15sOFF_spots_extended.h5	20240711s01p01t03	20240711s01p01	5	8	y	47.4512	50.6737	30.8411	200.134	2.34309	2.56044	7.07045	4.5	0.887877	0.765056	2.06966	-0.318627	0.0436166	22.927	0.153951	0.304311	0.467269	0.877119
20240711_s01p01t03_2_5sON_15sOFF_spots_extended.h5	20240711s01p01t03	20240711s01p01	5	9	y	47.7703	67.101	116.938	251.059	12.8959	19.5502	27.6806	4.5	0.891074	0.773393	1.3696	-0.640794	0.0286704	34.8792	0.467871	0.871358	0.434575	0.768581
20240711_s01p01t03_2_5sON_15sOFF_spots_extended.h5	20240711s01p01t03	20240711s01p01	5	10	y	47.9583	64.8643	82.9197	446.011	8.55425	12.2646	71.6838	4.5	0.838864	0.6793	1.26625	-0.42005	0.0264031	37.8744	0.331728	0.639179	0.597228	1.48279
20240711_s01p01t03_2_5sON_15sOFF_spots_extended.h5	20240711s01p01t03	20240711s01p01	5	11	y	48.3047	57.5426	41.0551	290.931	5.39699	6.28225	26.8212	4.5	0.888727	0.723019	1.70859	-0.313424	0.035371	28.2717	0.18344	0.356737	0.528633	1.12149
20240711_s01p01t03_2_5sON_15sOFF_spots_extended.h5	20240711s01p01t03	20240711s01p01	4	2	y	46.3193	62.6267	88.9921	877.601	8.44512	12.4017	281.921	4.5	0.749425	0.520556	0.965651	-0.5919	0.0208477	47.9669	0.612954	0.710496	0.748922	2.98282
20240711_s01p01t03_2_5sON_15sOFF_spots_extended.h5	20240711s01p01t03	20240711s01p01	4	3	y	46.5669	57.7037	53.7067	1e+06	5.91066	7.65461	3.39578e+08	4.5	0.93888	0.538397	0.817058	-0.729363	0.0175459	56.9934	0.89267	0.465367	0.999738	3820.49
20240711_s01p01t03_2_5sON_15sOFF_spots_extended.h5	20240711s01p01t03	20240711s01p01	4	4	y	46.7778	43.0084	65.7898	1e+06	3.37537	5.02487	2.99881e+08	4.5	0.952143	0.80931	1.1066	-0.680107	0.0236566	42.2715	0.614591	0.764849	0.999796	4894.28
20240711_s01p01t03_2_5sON_15sOFF_spots_extended.h5	20240711s01p01t03	20240711s01p01	4	5	y	46.8424	57.4871	90.7045	831.793	7.02906	10.5162	238.133	4.5	0.764555	0.465264	1.05927	-0.353428	0.0226135	44.2214	0.333653	0.788912	0.751847	3.02977
20240711_s01p01t03_2_5sON_15sOFF_spots_extended.h5	20240711s01p01t03	20240711s01p01	4	6	y	46.7851	57.7779	78.7153	1e+06	10.4422	15.1984	5.41207e+08	4.5	0.932456	0.354511	0.694035	-1.02485	0.0148345	67.4103	1.47665	0.681189	0.99973	3704.72
20240711_s01p01t03_2_5sON_15sOFF_spots_extended.h5	20240711s01p01t03	20240711s01p01	4	7	y	46.9424	39.575	66.5246	1e+06	4.86726	7.34692	4.86302e+08	4.5	0.919296	0.643372	1.06236	-1.25157	0.0226311	44.1871	1.17811	0.840489	0.999809	5229.08
20240711_s01p01t03_2_5sON_15sOFF_spots_extended.h5	20240711s01p01t03	20240711s01p01	4	8	y	47.1051	103.663	160.225	497.313	17.4282	25.9892	65.5813	4.5	0.744904	0.519675	0.828829	-0.321709	0.0175953	56.8333	0.388149	0.772818	0.502015	1.00809
20240711_s01p01t03_2_5sON_15sOFF_spots_extended.h5	20240711s01p01t03	20240711s01p01	4	9	y	47.2911	113.725	43.6459	181.661	9.9112	9.43448	4.64572	4.5	0.92702	0.795871	1.59164	-0.0339826	0.0336563	29.7121	0.0213506	0.191893	0.261975	0.354968
20240711_s01p01t03_2_5sON_15sOFF_spots_extended.h5	20240711s01p01t03	20240711s01p01	4	10	y	47.3974	74.9459	47.825	493.635	3.70826	4.12732	31.1958	4.5	0.948638	0.705554	1.09556	-0.089313	0.0231144	43.263	0.0815225	0.319063	0.593894	1.46241
20240711_s01p01t03_2_5sON_15sOFF_spots_extended.h5	20240711s01p01t03	20240711s01p01	4	11	y	47.5852	58.5158	64.9756	198.062	2.56476	3.53305	5.43492	4.5	0.965573	0.928762	1.88195	-0.485859	0.039549	25.2851	0.258169	0.555197	0.42499	0.7391
20240711_s01p01t03_2_5sON_15sOFF_spots_extended.h5	20240711s01p01t03	20240711s01p01	4	12	y	47.9171	36.1907	70.7315	189.381	1.63366	2.50161	6.39455	4.5	0.990457	0.951882	2.33543	-0.936488	0.048739	20.5175	0.400992	0.977207	0.511375	1.04656
20240711_s01p01t03_2_5sON_15sOFF_spots_extended.h5	20240711s01p01t03	20240711s01p01	4	13	y	48.2217	24.2563	51.3719	251.957	1.03588	1.59215	15.1389	4.5	0.992926	0.973552	2.67956	-1.30569	0.0555676	17.9961	0.487277	1.05894	0.670243	2.03254
20240711_s01p01t03_2_5sON_15sOFF_spots_extended.h5	20240711s01p01t03	20240711s01p01	4	14	y	48.8035	31.3271	58.5092	77.1832	2.14711	3.27698	1.91741	4.5	0.992785	0.962391	4.22156	-1.1858	0.0865012	11.5605	0.280891	0.933843	0.332578	0.498303
20240711_s01p01t03_2_5sON_15sOFF_spots_extended.h5	20240711s01p01t03	20240711s01p01	2	2	y	40.7094	29.5162	51.7479	731.742	1.55845	2.36419	146.358	4.5	0.966121	0.889084	1.55306	-0.942259	0.0381498	26.2125	0.606713	0.876603	0.835692	5.08613
20240711_s01p01t03_2_5sON_15sOFF_spots_extended.h5	20240711s01p01t03	20240711s01p01	2	3	y	41.0887	21.9417	46.0396	133.98	2.08411	3.20236	10.5934	4.5	0.985464	0.912627	3.15798	-1.19732	0.0768577	13.0111	0.37914	1.04913	0.545045	1.19802
20240711_s01p01t03_2_5sON_15sOFF_spots_extended.h5	20240711s01p01t03	20240711s01p01	2	4	y	41.4518	32.915	65.505	137.424	2.77783	4.25827	6.84039	4.5	0.97047	0.903149	2.43379	-1.0692	0.0587136	17.0318	0.439315	0.995062	0.45388	0.831098
20240711_s01p01t03_2_5sON_15sOFF_spots_extended.h5	20240711s01p01t03	20240711s01p01	2	5	y	41.6458	35.0669	59.6559	738.777	1.76157	2.66304	121.536	4.5	0.967981	0.954094	1.35745	-0.784166	0.0325952	30.6793	0.577674	0.850601	0.813061	4.34934
20240711_s01p01t03_2_5sON_15sOFF_spots_extended.h5	20240711s01p01t03	20240711s01p01	2	6	y	41.7044	41.2487	70.5102	769.586	2.29989	3.47885	124.109	4.5	0.947053	0.901078	1.15451	-0.809231	0.0276832	36.1231	0.700932	0.854695	0.793728	3.84796
20240711_s01p01t03_2_5sON_15sOFF_spots_extended.h5	20240711s01p01t03	20240711s01p01	2	7	y	41.7159	65.0763	101.506	4851.82	7.37966	11.0209	6676.48	4.5	0.810453	0.625475	0.617224	-0.306064	0.0147959	67.5864	0.495871	0.779903	0.939913	15.6425
20240711_s01p01t03_2_5sON_15sOFF_spots_extended.h5	20240711s01p01t03	20240711s01p01	2	8	y	41.8428	58.5812	74.2141	451.697	5.95078	8.51239	62.9056	4.5	0.846624	0.54099	1.09736	-0.489148	0.0262258	38.1304	0.445749	0.633429	0.624674	1.66435
20240711_s01p01t03_2_5sON_15sOFF_spots_extended.h5	20240711s01p01t03	20240711s01p01	2	9	y	42.128	31.2354	65.9491	937.909	3.0307	4.65775	370.918	4.5	0.936073	0.91361	1.33579	-1.14923	0.0317078	31.538	0.860336	1.05568	0.854668	5.88078
20240711_s01p01t03_2_5sON_15sOFF_spots_extended.h5	20240711s01p01t03	20240711s01p01	2	10	y	42.0107	52.6204	85.8365	347.84	5.31234	7.98687	36.9195	4.5	0.877961	0.773292	1.28018	-0.563762	0.0304727	32.8163	0.440378	0.81562	0.579102	1.37587
20240711_s01p01t03_2_5sON_15sOFF_spots_extended.h5	20240711s01p01t03	20240711s01p01	2	11	y	41.8409	65.7847	68.2144	227.39	8.40636	11.3217	18.8689	4.5	0.768091	0.528005	1.52804	-0.361571	0.0365202	27.3821	0.236624	0.518467	0.431208	0.758112
20240711_s01p01t03_2_5sON_15sOFF_spots_extended.h5	20240711s01p01t03	20240711s01p01	2	12	y	41.6578	48.8965	68.426	279.12	5.90048	8.6377	32.9006	4.5	0.823302	0.76755	1.46248	-0.697589	0.0351071	28.4843	0.47699	0.699703	0.549067	1.21762
20240711_s01p01t03_2_5sON_15sOFF_spots_extended.h5	20240711s01p01t03	20240711s01p01	2	13	y	41.3533	46.8648	65.2015	1e+06	6.5863	9.63004	5.14409e+08	4.5	0.852195	0.584204	0.992567	-0.633402	0.0240021	41.663	0.638145	0.695633	0.999781	4555.03
20240711_s01p01t03_2_5sON_15sOFF_spots_extended.h5	20240711s01p01t03	20240711s01p01	2	14	y	41.0413	38.4093	49.7315	400.11	5.00948	7.20511	95.9053	4.5	0.82881	0.518291	1.57986	-0.82684	0.0384945	25.9777	0.523362	0.647388	0.691668	2.24325
20240711_s01p01t03_2_5sON_15sOFF_spots_extended.h5	20240711s01p01t03	20240711s01p01	1	2	y	42.1762	33.813	38.7072	1e+06	2.75849	3.83585	4.42703e+08	4.5	0.972456	0.806687	1.17141	-1.31592	0.0277742	36.0046	1.12336	0.572371	0.999845	6443.12
20240711_s01p01t03_2_5sON_15sOFF_spots_extended.h5	20240711s01p01t03	20240711s01p01	1	3	y	42.2145	30.6472	42.2351	1e+06	2.08986	3.04949	3.83179e+08	4.5	0.98295	0.744805	1.28726	-1.26851	0.0304933	32.7941	0.985436	0.689055	0.999857	6974.12
20240711_s01p01t03_2_5sON_15sOFF_spots_extended.h5	20240711s01p01t03	20240711s01p01	1	4	y	42.4768	26.1727	47.7057	707.603	0.985092	1.50027	107.52	4.5	0.979289	0.948207	1.78857	-1.08554	0.0421069	23.7491	0.606932	0.911363	0.846135	5.49919
20240711_s01p01t03_2_5sON_15sOFF_spots_extended.h5	20240711s01p01t03	20240711s01p01	1	5	y	42.6631	35.1898	39.4946	1e+06	3.10455	4.29126	4.6247e+08	4.5	0.976142	0.5656	1.20758	-1.44768	0.0283049	35.3295	1.19883	0.561166	0.999839	6200.39
20240711_s01p01t03_2_5sON_15sOFF_spots_extended.h5	20240711s01p01t03	20240711s01p01	1	6	y	42.6676	35.3873	60.6605	1e+06	3.16719	4.79205	3.91451e+08	4.5	0.95758	0.875025	1.16952	-0.929665	0.02741	36.4831	0.794913	0.857095	0.999828	5824.89
20240711_s01p01t03_2_5sON_15sOFF_spots_extended.h5	20240711s01p01t03	20240711s01p01	1	7	y	42.7987	48.7831	45.1376	707.674	2.56422	3.31347	103.307	4.5	0.918722	0.813283	1.09448	-0.544439	0.0255728	39.104	0.497438	0.462636	0.761835	3.19878
20240711_s01p01t03_2_5sON_15sOFF_spots_extended.h5	20240711s01p01t03	20240711s01p01	1	8	y	42.987	44.1546	41.8132	272.228	4.41446	5.75451	32.023	4.5	0.848936	0.551073	1.80412	-0.312445	0.041969	23.8271	0.173184	0.473486	0.575955	1.35824
20240711_s01p01t03_2_5sON_15sOFF_spots_extended.h5	20240711s01p01t03	20240711s01p01	1	9	y	43.0946	37.1745	57.0272	205.63	3.07607	4.58138	15.4455	4.5	0.886047	0.761868	2.01139	-0.898672	0.0466738	21.4253	0.446792	0.767021	0.537851	1.16381
20240711_s01p01t03_2_5sON_15sOFF_spots_extended.h5	20240711s01p01t03	20240711s01p01	1	10	y	43.0922	52.4402	45.2576	165.973	5.29988	6.66527	10.2412	4.5	0.909351	0.76933	2.09509	-0.407814	0.0486188	20.5682	0.194652	0.431517	0.411595	0.699508
20240711_s01p01t03_2_5sON_15sOFF_spots_extended.h5	20240711s01p01t03	20240711s01p01	1	11	y	43.2673	22.3231	40.4818	11447	2.28719	3.48167	90083.2	4.5	0.913868	0.7762	1.93339	-1.17003	0.0446848	22.379	0.605169	0.906726	0.990514	104.424
20240711_s01p01t03_2_5sON_15sOFF_spots_extended.h5	20240711s01p01t03	20240711s01p01	1	12	y	43.282	25.7591	41.1203	184.904	1.79699	2.69325	14.8941	4.5	0.912416	0.855002	2.64181	-1.17939	0.0610372	16.3835	0.446434	0.798172	0.599996	1.49998
20240711_s01p01t03_2_5sON_15sOFF_spots_extended.h5	20240711s01p01t03	20240711s01p01	1	13	y	43.2037	23.2758	66.8119	1249.25	4.68726	7.10939	1447.48	4.5	0.833824	0.730523	1.62455	-1.1914	0.0376021	26.5943	0.733372	1.43522	0.904214	9.43995
20240711_s01p01t03_2_5sON_15sOFF_spots_extended.h5	20240711s01p01t03	20240711s01p01	1	14	y	43.2211	18.3196	62.6649	197.424	3.43395	5.0655	36.7433	4.5	0.863288	0.817372	2.55773	-1.5219	0.0591777	16.8982	0.595021	1.71032	0.636656	1.75222
20240621_s02p02t03_2_5sON_15sOFF_125-600_spots_extended.h5	20240621s02p02t03	20240621s02p02	2	2	y	50.7395	56.8576	58.6454	135.843	3.80902	5.1206	4.08905	4.5	0.981245	0.896025	2.4881	-0.730261	0.0490368	20.3929	0.293501	0.515721	0.343903	0.524164
20240621_s02p02t03_2_5sON_15sOFF_125-600_spots_extended.h5	20240621s02p02t03	20240621s02p02	2	3	y	51.7426	80.0265	90.2563	263.122	7.23578	10.0162	14.4106	4.5	0.946879	0.815369	1.45076	-0.596014	0.028038	35.6659	0.410829	0.563915	0.417635	0.717136
20240621_s02p02t03_2_5sON_15sOFF_125-600_spots_extended.h5	20240621s02p02t03	20240621s02p02	2	4	y	52.6615	44.5228	74.9995	286.717	2.67992	4.04639	17.3706	4.5	0.970664	0.927889	1.88526	-0.956187	0.0357996	27.9333	0.507191	0.842258	0.571201	1.33209
20240621_s02p02t03_2_5sON_15sOFF_125-600_spots_extended.h5	20240621s02p02t03	20240621s02p02	2	5	y	53.2777	48.2627	75.3905	535.687	2.27277	3.39498	45.5392	4.5	0.97215	0.94548	1.44808	-0.811936	0.0271798	36.7921	0.5607	0.781042	0.699536	2.32818
20240621_s02p02t03_2_5sON_15sOFF_125-600_spots_extended.h5	20240621s02p02t03	20240621s02p02	2	6	y	53.9599	40.9221	88.6189	375.701	2.94594	4.53031	33.1141	4.5	0.979982	0.957707	1.75169	-0.982833	0.0324627	30.8046	0.561078	1.08278	0.640908	1.7848
20240621_s02p02t03_2_5sON_15sOFF_125-600_spots_extended.h5	20240621s02p02t03	20240621s02p02	2	7	y	54.9649	53.7003	63.3259	243.399	2.78161	3.90209	10.3975	4.5	0.973816	0.906188	1.98592	-0.847346	0.0361307	27.6773	0.426677	0.589623	0.496236	0.985058
20240621_s02p02t03_2_5sON_15sOFF_125-600_spots_extended.h5	20240621s02p02t03	20240621s02p02	2	8	y	55.7982	39.645	80.1617	6578.24	2.39879	3.68029	9232.18	4.5	0.984129	0.966727	1.30282	-1.06602	0.0233488	42.8288	0.818237	1.01099	0.970493	32.8904
20240621_s02p02t03_2_5sON_15sOFF_125-600_spots_extended.h5	20240621s02p02t03	20240621s02p02	2	9	y	56.7825	40.3004	73.3798	309.635	3.72616	5.67429	32.866	4.5	0.986371	0.885655	2.02352	-1.15404	0.0356364	28.0612	0.570315	0.910411	0.609856	1.56316
20240621_s02p02t03_2_5sON_15sOFF_125-600_spots_extended.h5	20240621s02p02t03	20240621s02p02	2	10	y	57.9885	29.6783	57.1517	214.96	2.03194	3.10844	15.3833	4.5	0.986578	0.964475	2.87571	-1.48376	0.049591	20.1649	0.515962	0.962852	0.592504	1.45401
20240621_s02p02t03_2_5sON_15sOFF_125-600_spots_extended.h5	20240621s02p02t03	20240621s02p02	2	11	y	58.8293	78.6199	71.5474	133.187	7.71766	9.90949	4.24902	4.5	0.978537	0.921174	2.6092	-0.468937	0.0443521	22.5469	0.179724	0.455021	0.27208	0.373778
20240621_s02p02t03_2_5sON_15sOFF_125-600_spots_extended.h5	20240621s02p02t03	20240621s02p02	3	2	y	54.6378	54.4891	75.2254	177.126	7.70855	11.2521	14.0173	4.5	0.935773	0.799838	2.18525	-0.745641	0.0399952	25.003	0.341215	0.69028	0.409899	0.694626
20240621_s02p02t03_2_5sON_15sOFF_125-600_spots_extended.h5	20240621s02p02t03	20240621s02p02	3	3	y	55.788	42.9668	75.7001	176.533	4.00766	6.08286	10.3078	4.5	0.972569	0.963853	2.54074	-1.03972	0.0455427	21.9574	0.40922	0.880914	0.45712	0.842028
20240621_s02p02t03_2_5sON_15sOFF_125-600_spots_extended.h5	20240621s02p02t03	20240621s02p02	3	4	y	57.0496	92.2675	94.3794	165.518	15.4834	20.7548	9.38604	4.5	0.952309	0.803055	2.00424	-0.592036	0.0351316	28.4644	0.295392	0.511445	0.282509	0.393746
20240621_s02p02t03_2_5sON_15sOFF_125-600_spots_extended.h5	20240621s02p02t03	20240621s02p02	3	5	y	58.2451	54.313	55.8885	371.029	2.17841	2.92612	19.1277	4.5	0.950126	0.850564	1.76491	-0.752292	0.0303014	33.0018	0.42625	0.514504	0.599828	1.49892
20240621_s02p02t03_2_5sON_15sOFF_125-600_spots_extended.h5	20240621s02p02t03	20240621s02p02	3	6	y	59.309	57.3025	136.097	315.582	8.49072	13.0543	32.1045	4.5	0.959846	0.863602	1.609	-0.839753	0.0271291	36.8608	0.52191	1.18753	0.509761	1.03982
20240621_s02p02t03_2_5sON_15sOFF_125-600_spots_extended.h5	20240621s02p02t03	20240621s02p02	3	7	y	60.3586	104.432	95.7587	211.192	8.16238	10.511	6.39803	4.5	0.926622	0.793942	1.81217	-0.451218	0.0300233	33.3075	0.248994	0.458472	0.308473	0.446076
20240621_s02p02t03_2_5sON_15sOFF_125-600_spots_extended.h5	20240621s02p02t03	20240621s02p02	3	8	y	61.3595	68.5675	142.908	303.583	8.1988	12.595	22.0114	4.5	0.94682	0.850822	1.62604	-0.660179	0.0265002	37.7355	0.406004	1.0421	0.465333	0.870323
20240621_s02p02t03_2_5sON_15sOFF_125-600_spots_extended.h5	20240621s02p02t03	20240621s02p02	3	9	y	62.7406	53.4834	103.633	265.767	6.76072	10.3469	23.9958	4.5	0.944557	0.91088	2.02121	-0.920081	0.0322154	31.0411	0.455212	0.96883	0.498996	0.995994
20240621_s02p02t03_2_5sON_15sOFF_125-600_spots_extended.h5	20240621s02p02t03	20240621s02p02	3	10	y	64.1245	75.8453	63.5685	212.625	3.89187	4.83764	5.91419	4.5	0.9503	0.880086	2.14514	-0.436661	0.0334527	29.8929	0.203558	0.419067	0.382745	0.620075
20240621_s02p02t01_2_5sON_15sOFF_spots_extended.h5	20240621s02p02t01	20240621s02p02	1	2	n	33.1722	26.8354	24.4873	23.6117	2.8306	3.63828	0.420265	4.5	0.995552	0.97234	7.75715	-0.426976	0.233845	4.27634	0.0550429	0.45625	0.162561	0.194117
20240621_s02p02t01_2_5sON_15sOFF_spots_extended.h5	20240621s02p02t01	20240621s02p02	1	3	n	34.2115	24.4573	28.6302	1e+06	1.5971	2.23553	4.86848e+08	4.5	0.992687	0.676054	1.3994	-1.42372	0.0409042	24.4473	1.01738	0.585308	0.999888	8891.63
20240621_s02p02t01_2_5sON_15sOFF_spots_extended.h5	20240621s02p02t01	20240621s02p02	1	4	n	35.2041	21.3319	6.59087	25.5044	2.55089	2.366	0.646224	4.5	0.959357	0.811682	7.39951	-0.594271	0.210189	4.75762	0.0803122	0.154484	0.209916	0.265688
20240621_s02p02t01_2_5sON_15sOFF_spots_extended.h5	20240621s02p02t01	20240621s02p02	1	5	n	37.1187	26.8301	26.2019	18.5145	3.71547	4.89878	0.336057	4.5	0.994836	0.976496	10.5977	-0.418749	0.285509	3.50252	0.0395131	0.488293	0.131808	0.151819
20240621_s02p02t01_2_5sON_15sOFF_spots_extended.h5	20240621s02p02t01	20240621s02p02	1	6	n	39.6657	0.5	45673.8	17.177	747707	3.41869e+10	4835.58	4.5	0.990736	0.949462	10.6286	0.513649	0.267954	3.73198	-0.0483271	45673.8	0.00037593	0.000376071
20240621_s02p02t01_2_5sON_15sOFF_spots_extended.h5	20240621s02p02t01	20240621s02p02	1	7	n	42.1508	79.3356	2.4685	626280	19.7976	416117	1.94452e+08	4.5	0.990477	-0.443721	0.552889	-0.874377	0.0131169	76.2373	1.58147	0.0155573	0.99943	1754.23
20240621_s02p02t01_2_5sON_15sOFF_spots_extended.h5	20240621s02p02t01	20240621s02p02	1	8	n	44.4347	17.1038	5.95137	37.3296	2.06287	1.9326	1.7769	4.5	0.908688	0.482952	7.27152	-1.60809	0.163645	6.11078	0.221149	0.173978	0.326602	0.485007
20240621_s02p02t01_2_5sON_15sOFF_spots_extended.h5	20240621s02p02t01	20240621s02p02	1	9	n	46.7597	63.0107	145.873	14.3064	106.013	163.069	0.694447	4.5	0.989548	0.951304	15.8625	-0.0429185	0.339235	2.94781	0.00270565	1.15752	0.0414402	0.0432317
20240621_s02p02t01_2_5sON_15sOFF_spots_extended.h5	20240621s02p02t01	20240621s02p02	1	10	n	51.2148	33.7319	6.3224	41.6223	3.31865	3.59915	0.830186	4.5	0.971551	0.779393	6.67947	0.336445	0.130421	7.66749	-0.05037	0.0937154	0.215196	0.274203
20240621_s02p02t01_2_5sON_15sOFF_spots_extended.h5	20240621s02p02t01	20240621s02p02	1	11	n	58.0161	20.4841	5.65355	26.6343	3.23359	3.00728	0.950321	4.5	0.939654	0.596557	11.5285	-0.356989	0.198712	5.03241	0.0309658	0.137998	0.22417	0.288942
20240621_s02p02t01_2_5sON_15sOFF_spots_extended.h5	20240621s02p02t01	20240621s02p02	1	12	n	60.0298	7.91721	81.2503	63.465	22.7902	72.218	52.5228	4.5	0.967335	0.605986	7.5799	-1.7891	0.126269	7.91961	0.236032	5.13124	0.387391	0.632362
20240621_s02p02t01_2_5sON_15sOFF_spots_extended.h5	20240621s02p02t01	20240621s02p02	1	13	n	66.7826	44.7971	9.34299	209.624	1.68616	1.70345	6.14699	4.5	0.950521	0.694502	3.05612	-0.167237	0.0457622	21.8521	0.0547221	0.104281	0.509773	1.03987
20240621_s02p02t01_2_5sON_15sOFF_spots_extended.h5	20240621s02p02t01	20240621s02p02	1	14	n	71.3921	46.9939	31.4728	86.9579	5.45449	6.18855	3.62763	4.5	0.976189	0.786681	4.97863	-0.785207	0.0697364	14.3397	0.157716	0.334861	0.291135	0.410705
20240621_s02p02t01_2_5sON_15sOFF_spots_extended.h5	20240621s02p02t01	20240621s02p02	7	2	n	27.5793	14.1773	29.7481	24.369	4.80849	7.38851	1.93671	4.5	0.986229	0.78373	7.35824	-1.27269	0.266803	3.74808	0.172961	1.04915	0.25219	0.337237
20240621_s02p02t01_2_5sON_15sOFF_spots_extended.h5	20240621s02p02t01	20240621s02p02	7	3	n	28.8636	30.5659	25.3812	38.2004	7.52513	9.31889	2.2742	4.5	0.982417	0.720415	4.75692	-0.201765	0.164807	6.06771	0.0424151	0.415188	0.216606	0.276497
20240621_s02p02t01_2_5sON_15sOFF_spots_extended.h5	20240621s02p02t01	20240621s02p02	7	4	n	29.6603	25.8842	14.174	649.702	1.11003	1.16679	134.265	4.5	0.964359	0.879493	1.42468	-0.586976	0.0480331	20.819	0.412006	0.273796	0.84794	5.57635
20240621_s02p02t01_2_5sON_15sOFF_spots_extended.h5	20240621s02p02t01	20240621s02p02	7	5	n	30.7115	19.8559	5.84619	46.2017	1.17687	1.09102	1.11994	4.5	0.954983	0.729696	4.35188	0.0142225	0.141702	7.05706	-0.00326814	0.147216	0.340838	0.517079
20240621_s02p02t01_2_5sON_15sOFF_spots_extended.h5	20240621s02p02t01	20240621s02p02	7	6	n	32.5534	12.9924	3.84288	26.1001	1.79347	1.66257	1.27312	4.5	0.880338	0.437284	7.27573	-1.22562	0.223501	4.47424	0.168453	0.147889	0.308636	0.446416
20240621_s02p02t01_2_5sON_15sOFF_spots_extended.h5	20240621s02p02t01	20240621s02p02	7	7	n	33.182	28.9552	12.0414	137.184	1.07612	1.0422	4.49091	4.5	0.90801	0.890489	2.18493	-0.302565	0.0658469	15.1868	0.138478	0.207933	0.512866	1.05282
20240621_s02p02t01_2_5sON_15sOFF_spots_extended.h5	20240621s02p02t01	20240621s02p02	7	8	n	35.3959	14.6499	14.3109	11.5747	1.60274	2.1134	0.190024	4.5	0.991371	0.97533	16.2858	-1.21155	0.460104	2.17342	0.0743929	0.48843	0.148082	0.173821
20240621_s02p02t01_2_5sON_15sOFF_spots_extended.h5	20240621s02p02t01	20240621s02p02	7	9	n	37.5655	19.1998	17.5174	1e+06	1.81461	2.3324	9.44071e+08	4.5	0.995805	0.554858	2.11827	-1.91081	0.0563887	17.734	0.902061	0.456187	0.999913	11490.7
20240621_s02p02t01_2_5sON_15sOFF_spots_extended.h5	20240621s02p02t01	20240621s02p02	7	10	n	37.7499	60.3269	1.02486	1e+06	22.6342	0	8.63021e+08	4.5	0.996895	-1.12802	0.745611	-1.36839	0.0197514	50.6294	1.83526	0.00849423	0.999729	3683.63
20240621_s02p02t01_2_5sON_15sOFF_spots_extended.h5	20240621s02p02t01	20240621s02p02	7	11	n	37.9505	53.8949	15.6087	597.391	4.74391	4.39951	102.155	4.5	0.950997	0.204295	1.12905	-0.35779	0.0297505	33.6128	0.316895	0.144806	0.711249	2.46319
20240621_s02p02t01_2_5sON_15sOFF_spots_extended.h5	20240621s02p02t01	20240621s02p02	7	12	n	38.2585	34.9183	18.7244	1e+06	3.48044	3.63173	5.4699e+08	4.5	0.980078	0.212274	1.27017	-0.929359	0.0331997	30.1207	0.731681	0.268117	0.999843	6362.62
20240621_s02p02t01_2_5sON_15sOFF_spots_extended.h5	20240621s02p02t01	20240621s02p02	7	13	n	40.7665	13.617	8.05271	17.9345	1.87324	2.02485	0.627511	4.5	0.981105	0.719854	12.5676	-1.88321	0.308282	3.24378	0.149847	0.295686	0.226327	0.292536
20240621_s02p02t01_2_5sON_15sOFF_spots_extended.h5	20240621s02p02t01	20240621s02p02	7	14	n	41.878	74.352	0.5	1e+06	22.092	0	5.54538e+08	4.5	0.994365	-0.78666	0.611763	-0.820962	0.0146082	68.4546	1.34196	0.00336238	0.999666	2988.79
20240621_s02p02t01_2_5sON_15sOFF_spots_extended.h5	20240621s02p02t01	20240621s02p02	5	2	n	33.059	10.3775	4.38474	14.2639	1.51871	1.47647	0.534647	4.5	0.978009	0.645846	12.6315	-1.44236	0.382089	2.61719	0.114187	0.211262	0.233973	0.305438
20240621_s02p02t01_2_5sON_15sOFF_spots_extended.h5	20240621s02p02t01	20240621s02p02	5	3	n	33.4593	26.9236	25.0725	4356.25	2.01354	2.60826	10083.2	4.5	0.970495	0.784283	1.38715	-0.891988	0.0414579	24.1208	0.643035	0.465623	0.972729	35.6691
20240621_s02p02t01_2_5sON_15sOFF_spots_extended.h5	20240621s02p02t01	20240621s02p02	5	4	n	33.6488	20.7953	25.3454	211.82	0.921521	1.30478	17.2208	4.5	0.983424	0.943342	2.38391	-0.96919	0.0708469	14.1149	0.406555	0.609402	0.688195	2.20714
20240621_s02p02t01_2_5sON_15sOFF_spots_extended.h5	20240621s02p02t01	20240621s02p02	5	5	n	34.8284	33.0578	59.9097	19.9595	12.703	19.3359	0.693898	4.5	0.990936	0.966057	9.06841	-0.33687	0.260374	3.84063	0.0371477	0.906134	0.109505	0.122971
20240621_s02p02t01_2_5sON_15sOFF_spots_extended.h5	20240621s02p02t01	20240621s02p02	5	6	n	36.3332	43.8474	33.6599	58.0231	7.59438	9.10891	2.5829	4.5	0.935074	0.769471	3.64083	-0.232753	0.100207	9.97937	0.0639286	0.383831	0.226742	0.293229
20240621_s02p02t01_2_5sON_15sOFF_spots_extended.h5	20240621s02p02t01	20240621s02p02	5	7	n	37.3604	29.5182	17.2899	103.455	1.27783	1.37633	3.02926	4.5	0.987571	0.867632	2.8289	-0.375078	0.0757191	13.2067	0.132588	0.292869	0.437724	0.778487
20240621_s02p02t01_2_5sON_15sOFF_spots_extended.h5	20240621s02p02t01	20240621s02p02	5	8	n	38.1309	26.0561	140.058	45.5939	51.9618	75.7351	9.75507	4.5	0.960024	0.717526	4.93955	-0.671674	0.129542	7.71951	0.135979	2.68763	0.180667	0.220505
20240621_s02p02t01_2_5sON_15sOFF_spots_extended.h5	20240621s02p02t01	20240621s02p02	5	9	n	40.5666	20.0043	15.4199	65.2264	1.75438	2.1078	3.62216	4.5	0.961218	0.697048	5.04762	-0.670298	0.124428	8.03679	0.132795	0.385413	0.419438	0.722468
20240621_s02p02t01_2_5sON_15sOFF_spots_extended.h5	20240621s02p02t01	20240621s02p02	5	10	n	43.6559	32.8867	152.022	11.346	122.144	172.661	1.02035	4.5	0.988141	0.934666	18.885	-0.308676	0.432588	2.31167	0.016345	2.31131	0.0455328	0.047705
20240621_s02p02t01_2_5sON_15sOFF_spots_extended.h5	20240621s02p02t01	20240621s02p02	5	11	n	53.5878	24.1069	163.691	8.55948	105.504	185.717	0.666782	4.5	0.993157	0.985286	30.1142	-0.564046	0.56196	1.77948	0.0187302	3.39511	0.0368247	0.0382326
20240621_s02p02t01_2_5sON_15sOFF_spots_extended.h5	20240621s02p02t01	20240621s02p02	5	12	n	63.8672	32.3194	37.9387	3352.42	1.84568	2.58573	3618.08	4.5	0.986725	0.900344	2.15445	-1.38118	0.0337333	29.6443	0.64108	0.586934	0.957541	22.5519
20240621_s02p02t01_2_5sON_15sOFF_spots_extended.h5	20240621s02p02t01	20240621s02p02	5	13	n	76.4811	17.2136	4.92733	21.556	3.00523	2.78828	0.824333	4.5	0.964975	0.490327	18.5335	-0.436049	0.242328	4.12664	0.0235276	0.143123	0.2177	0.278281
20240621_s02p02t01_2_5sON_15sOFF_spots_extended.h5	20240621s02p02t01	20240621s02p02	5	14	n	106.505	31.6565	42.4902	16.8024	8.77818	12.7337	0.430409	4.5	0.985964	0.933908	31.8172	-1.63644	0.29874	3.34739	0.0514325	0.671113	0.102191	0.113822
20240621_s02p02t01_2_5sON_15sOFF_spots_extended.h5	20240621s02p02t01	20240621s02p02	8	2	n	36.5125	21.6633	82.6963	39.9955	18.9586	27.3809	5.39581	4.5	0.993995	0.792162	5.77621	-0.810137	0.158198	6.32118	0.140254	1.90868	0.221219	0.284058
20240621_s02p02t01_2_5sON_15sOFF_spots_extended.h5	20240621s02p02t01	20240621s02p02	8	3	n	39.3291	29.9049	24.878	11.337	8.28684	10.2698	0.230407	4.5	0.992574	0.966097	17.315	0.159686	0.44026	2.27138	-0.00922238	0.415952	0.0773782	0.0838677
20240621_s02p02t01_2_5sON_15sOFF_spots_extended.h5	20240621s02p02t01	20240621s02p02	8	4	n	46.309	27.2265	74.8837	9.45086	21.2584	32.3943	0.28448	4.5	0.999233	0.977757	24.1074	-0.940488	0.520576	1.92095	0.0390125	1.3752	0.0584837	0.0621165
20240621_s02p02t01_2_5sON_15sOFF_spots_extended.h5	20240621s02p02t01	20240621s02p02	8	5	n	55.5284	27.3745	29.7294	30.0705	4.8826	6.67833	1.09566	4.5	0.973718	0.846284	10.6905	-1.49072	0.192523	5.19417	0.139443	0.543012	0.193701	0.240235
20240621_s02p02t01_2_5sON_15sOFF_spots_extended.h5	20240621s02p02t01	20240621s02p02	8	6	n	67.6155	20.3811	11.1906	17.3891	1.98674	2.09032	0.277721	4.5	0.987316	0.967317	20.2665	-1.64948	0.299731	3.33633	0.0813895	0.274535	0.159344	0.189547
20240621_s02p02t01_2_5sON_15sOFF_spots_extended.h5	20240621s02p02t01	20240621s02p02	8	7	n	78.1487	45.8931	111.311	43.0494	34.9133	53.6456	3.76931	4.5	0.972851	0.769933	10.4031	-1.05211	0.133119	7.51206	0.101134	1.21272	0.149552	0.175851
20240621_s02p02t01_2_5sON_15sOFF_spots_extended.h5	20240621s02p02t01	20240621s02p02	8	8	n	93.7597	36.333	37.0903	144.742	2.24832	3.01166	6.72409	4.5	0.977321	0.83752	5.65922	-1.70246	0.0603587	16.5676	0.30083	0.510421	0.466524	0.874497
20240621_s02p02t01_2_5sON_15sOFF_spots_extended.h5	20240621s02p02t01	20240621s02p02	8	9	n	97.2562	58.0092	30.8317	1e+06	3.83391	3.98861	2.18147e+08	4.5	0.99402	0.724239	1.83912	-1.11434	0.01891	52.882	0.60591	0.265748	0.999739	3830.01
20240621_s02p02t01_2_5sON_15sOFF_spots_extended.h5	20240621s02p02t01	20240621s02p02	9	2	n	39.5369	15.791	11.1667	44.7029	1.36911	1.58791	2.13304	4.5	0.967434	0.728917	6.15432	-1.97586	0.15566	6.42425	0.321052	0.353578	0.385752	0.628006
20240621_s02p02t01_2_5sON_15sOFF_spots_extended.h5	20240621s02p02t01	20240621s02p02	9	3	n	40.1181	26.5822	12.9061	1e+06	1.8123	1.83092	4.86474e+08	4.5	0.989411	0.824103	1.69478	-0.448037	0.0422448	23.6716	0.264363	0.242759	0.99988	8359.03
20240621_s02p02t01_2_5sON_15sOFF_spots_extended.h5	20240621s02p02t01	20240621s02p02	9	4	n	43.0701	14.5283	26.6934	15.5444	3.10467	4.73177	0.528153	4.5	0.984331	0.967839	15.7555	-1.90835	0.36581	2.73366	0.121123	0.918668	0.178463	0.21723
20240621_s02p02t01_2_5sON_15sOFF_spots_extended.h5	20240621s02p02t01	20240621s02p02	9	5	n	51.5392	52.0597	40.3953	7.53838	12.9998	15.6609	0.0529226	4.5	0.997936	0.995394	32.1517	0.119072	0.62383	1.603	-0.00370345	0.387971	0.0310837	0.0320809
20240621_s02p02t01_2_5sON_15sOFF_spots_extended.h5	20240621s02p02t01	20240621s02p02	9	6	n	61.2861	27.7897	20.1037	179.252	1.14405	1.33926	9.2539	4.5	0.987468	0.960754	3.88154	-1.00724	0.0633347	15.7891	0.259495	0.361711	0.58857	1.43055
20240621_s02p02t01_2_5sON_15sOFF_spots_extended.h5	20240621s02p02t01	20240621s02p02	9	7	n	74.3201	29.8491	8.66505	12.8621	5.49861	5.09905	0.179016	4.5	0.979733	0.923312	28.2051	-0.425539	0.379509	2.63498	0.0150873	0.145148	0.0873885	0.0957566
20240621_s02p02t01_2_5sON_15sOFF_spots_extended.h5	20240621s02p02t01	20240621s02p02	9	8	n	107.2	41.6332	16.4226	32.3823	5.73413	5.48846	0.639949	4.5	0.977378	0.871369	16.7371	-0.824584	0.15613	6.40493	0.0492667	0.19723	0.147371	0.172843
20240621_s02p02t01_2_5sON_15sOFF_spots_extended.h5	20240621s02p02t01	20240621s02p02	2	2	n	31.7769	22.4541	29.9483	107.829	3.16227	4.58055	12.7235	4.5	0.971969	0.431692	2.97583	-0.955459	0.0936478	10.6783	0.321073	0.666877	0.507535	1.0306
20240621_s02p02t01_2_5sON_15sOFF_spots_extended.h5	20240621s02p02t01	20240621s02p02	2	3	n	33.3264	23.0866	8.6624	20.4138	3.89462	3.69173	0.557408	4.5	0.98819	0.761886	8.28478	-0.343958	0.248595	4.0226	0.0415168	0.187607	0.164225	0.196494
20240621_s02p02t01_2_5sON_15sOFF_spots_extended.h5	20240621s02p02t01	20240621s02p02	2	4	n	33.8393	70.5394	16.4381	1e+06	9.61448	9.25389	3.26831e+08	4.5	0.989472	-0.129714	0.531076	-0.701426	0.0156941	63.7183	1.32076	0.116517	0.999683	3150.33
20240621_s02p02t01_2_5sON_15sOFF_spots_extended.h5	20240621s02p02t01	20240621s02p02	2	5	n	34.3965	24.9286	12.8113	36.3548	0.68663	0.706318	0.278693	4.5	0.988087	0.958233	5.68435	-0.2612	0.165259	6.05109	0.0459507	0.256959	0.244729	0.324028
20240621_s02p02t01_2_5sON_15sOFF_spots_extended.h5	20240621s02p02t01	20240621s02p02	2	6	n	36.0493	21.4809	14.5826	1e+06	0.929494	1.06035	3.91416e+08	4.5	0.98521	0.764794	1.65317	-1.5029	0.0458587	21.8061	0.909102	0.339433	0.999903	10331.5
[truncated: 289 more rows]

## Sheet: FigS4f
PLOTTED
																					All data:
[truncated: 828 more rows]

## Sheet: FigS4g
PLOTTED
																					All data:
[truncated: 828 more rows]

## Sheet: FigS4h
PLOTTED
[truncated: 828 more rows]

## Sheet: FigS4i
PLOTTED
[truncated: 828 more rows]

## Sheet: FigS4j
PLOTTED
																					All data:
[truncated: 828 more rows]

## Sheet: FigS4k
PLOTTED
[truncated: 829 more rows]

[truncated: 3 more sheets: FigS4l, FigS4m, FigS4n]
