# Supplementary material for: A mechanical ratchet drives unilateral cytokinesis
Source: Nature. 2026 Jan 7;650(8102):759–67. doi: 10.1038/s41586-025-09915-x (PMC12916326; doi:10.1038/s41586-025-09915-x)
Supplement: Supplementary file 25 — Source Data Supplementary Fig. 5 [file 41586_2025_9915_MOESM25_ESM.xlsx]

## Sheet: FigS5a
	untreated M-phase	untreated interphase	Nocodazole
Sample	20240813_dcx_ferrofluid_20x_f0001_major-minor-ratio	20220922_dcx-utr-ferro-T3-T102_meta_major-minor-ratio	20221216_dcx-utr-ferrofluid_5ug-ml_nocodazole_major-minor-ratio
Data	Slice,Count,Total Area,Average Size,%Area,Mean,Perim.,Major,Minor,Angle	Slice,Count,Total Area,Average Size,%Area,Major,Minor,Angle	Slice,Count,Total Area,Average Size,%Area,Mean,Major,Minor,Angle
	1,1,2464.200,2464.200,0.653,255,198.963,NaN,NaN,NaN	1,2,4234.922,2117.461,24.702,75.350,37.257,76.353	1,1,1657.586,1657.586,1.090,255,48.834,43.218,4.731
	2,1,2532.240,2532.240,0.671,255,202.503,65.530,49.201,117.904	2,2,4114.155,2057.077,23.997,74.618,36.685,75.890	2,1,1665.799,1665.799,1.095,255,49.341,42.986,178.667
	3,1,2614.680,2614.680,0.693,255,206.600,67.578,49.263,118.598	3,2,3927.376,1963.688,22.908,71.844,36.466,74.235	3,1,1679.640,1679.640,1.104,255,49.621,43.098,179.110
	4,1,3750.840,3750.840,0.994,255,234.285,73.372,65.089,26.090	4,1,2545.699,2545.699,14.849,69.612,46.562,11.231	4,1,1632.793,1632.793,1.073,255,49.238,42.223,3.677
	5,1,4277.520,4277.520,1.133,255,249.764,82.715,65.844,27.012	5,1,2708.598,2708.598,15.799,73.615,46.848,9.139	5,1,1611.652,1611.652,1.060,255,47.763,42.963,0.785
	6,1,4631.040,4631.040,1.227,255,260.153,87.992,67.011,28.229	6,1,2805.182,2805.182,16.362,77.482,46.097,7.095	6,1,1606.784,1606.784,1.056,255,47.237,43.310,173.360
	7,1,4898.520,4898.520,1.298,255,268.201,91.560,68.119,29.148	7,1,2883.361,2883.361,16.818,80.020,45.879,6.470	7,1,1898.360,1898.360,1.248,255,59.947,40.320,98.820
	8,1,5049.360,5049.360,1.338,255,272.795,93.978,68.410,29.145	8,1,2923.667,2923.667,17.053,82.995,44.853,6.096	8,1,1983.080,1983.080,1.304,255,68.863,36.666,97.198
	9,1,5140.080,5140.080,1.362,255,275.898,95.925,68.226,29.293	9,1,2952.110,2952.110,17.219,85.481,43.972,4.966	9,1,1765.577,1765.577,1.161,255,71.442,31.466,96.020
	10,1,5164.200,5164.200,1.368,255,277.450,97.707,67.296,29.508	10,1,3026.639,3026.639,17.654,87.101,44.243,4.793	10,1,2058.521,2058.521,1.353,255,81.142,32.301,96.462
	11,1,5132.880,5132.880,1.360,255,277.947,99.136,65.924,30.039	11,1,3026.335,3026.335,17.652,87.472,44.051,5.328	11,1,2097.459,2097.459,1.379,255,85.445,31.255,96.199
	12,1,5088.600,5088.600,1.348,255,277.947,100.410,64.526,30.270	12,1,3018.122,3018.122,17.604,89.009,43.173,5.160	12,1,2123.772,2123.772,1.396,255,90.068,30.023,96.275
	13,1,5076.000,5076.000,1.345,255,279.498,102.372,63.132,30.264	13,1,3061.927,3061.927,17.860,89.780,43.424,4.717	13,1,2154.953,2154.953,1.417,255,94.801,28.942,95.973
	14,1,5001.840,5001.840,1.325,255,279.147,103.442,61.566,30.532	14,1,3074.855,3074.855,17.935,90.743,43.144,4.713	14,1,2144.154,2144.154,1.410,255,98.466,27.725,96.206
	15,1,4967.280,4967.280,1.316,255,280.989,105.046,60.207,30.410	15,1,3102.233,3102.233,18.095,91.227,43.297,4.315	15,1,2135.332,2135.332,1.404,255,102.262,26.587,95.752
	16,1,4957.920,4957.920,1.313,255,281.195,106.384,59.338,30.386	16,1,3129.003,3129.003,18.251,92.263,43.181,3.871	16,1,2194.347,2194.347,1.443,255,105.788,26.411,95.687
	17,1,4947.840,4947.840,1.311,255,282.601,107.578,58.560,30.476	17,1,3118.660,3118.660,18.191,92.902,42.742,3.271	17,1,2219.443,2219.443,1.459,255,109.656,25.770,95.309
	18,1,4963.320,4963.320,1.315,255,286.287,109.373,57.779,30.618	18,1,3097.062,3097.062,18.065,93.663,42.101,3.336	18,1,2267.963,2267.963,1.491,255,114.094,25.310,95.012
	19,1,4973.760,4973.760,1.318,255,286.492,110.665,57.225,30.751	19,1,3099.191,3099.191,18.077,94.402,41.800,3.564	19,1,2319.525,2319.525,1.525,255,118.507,24.921,95.213
	20,1,4973.760,4973.760,1.318,255,288.335,112.069,56.508,30.795	20,1,3111.663,3111.663,18.150,94.883,41.755,3.064	20,1,2344.013,2344.013,1.541,255,120.748,24.717,95.139
	21,1,4981.680,4981.680,1.320,255,291.087,113.172,56.047,30.736	21,1,3105.731,3105.731,18.115,95.678,41.330,2.780	21,1,2407.895,2407.895,1.583,255,124.565,24.612,95.042
	22,1,4985.640,4985.640,1.321,255,293.632,114.275,55.549,30.929	22,1,3084.437,3084.437,17.991,95.939,40.935,2.920	22,1,2461.434,2461.434,1.618,255,127.774,24.528,95.117
	23,1,4983.840,4983.840,1.320,255,293.632,115.269,55.051,31.160	23,1,3103.754,3103.754,18.104,96.131,41.109,3.057	23,1,2507.064,2507.064,1.648,255,130.123,24.531,94.950
	24,1,4989.600,4989.600,1.322,255,294.481,115.931,54.800,31.293	24,1,3055.082,3055.082,17.820,96.492,40.313,3.113	24,1,2592.849,2592.849,1.705,255,132.964,24.829,95.092
	25,1,5021.280,5021.280,1.330,255,295.681,116.264,54.990,31.534	25,1,3040.480,3040.480,17.735,96.566,40.089,3.180	25,1,2624.638,2624.638,1.726,255,135.267,24.705,95.013
	26,1,5074.560,5074.560,1.344,255,297.669,116.596,55.415,31.373	26,1,3006.410,3006.410,17.536,96.878,39.512,3.456	26,1,2658.556,2658.556,1.748,255,137.399,24.636,95.154
	27,1,5037.120,5037.120,1.334,255,297.729,117.357,54.649,31.060	27,1,3009.300,3009.300,17.553,96.952,39.520,3.370	27,1,2710.270,2710.270,1.782,255,141.050,24.465,94.984
	28,1,4894.200,4894.200,1.297,255,297.172,118.100,52.765,31.343	28,1,3088.240,3088.240,18.013,96.696,40.664,3.646	28,1,2720.765,2720.765,1.789,255,142.539,24.303,95.139
	29,1,4542.840,4542.840,1.203,255,294.069,119.569,48.375,31.487	29,1,3145.125,3145.125,18.345,96.687,41.417,3.961	29,1,2693.387,2693.387,1.771,255,143.572,23.886,95.054
	30,1,3924.720,3924.720,1.040,255,288.506,121.076,41.273,31.930	30,1,3221.327,3221.327,18.790,96.335,42.576,4.624	30,1,2753.162,2753.162,1.810,255,146.013,24.008,95.182
	31,1,3679.920,3679.920,0.975,255,285.900,121.556,38.545,32.400	31,1,3297.377,3297.377,19.233,96.573,43.473,5.615	31,1,2778.259,2778.259,1.827,255,147.737,23.944,94.989
	32,1,3524.400,3524.400,0.934,255,284.288,121.579,36.909,32.529	32,1,3397.611,3397.611,19.818,96.773,44.702,5.922	32,1,2827.539,2827.539,1.859,255,149.850,24.025,94.823
	33,1,3419.280,3419.280,0.906,255,282.591,121.223,35.914,31.913	33,1,3501.648,3501.648,20.425,96.796,46.060,6.156	33,1,2837.426,2837.426,1.866,255,151.580,23.834,94.813
	34,1,3274.920,3274.920,0.868,255,281.742,121.950,34.192,31.595	34,1,3559.598,3559.598,20.763,96.588,46.923,6.505	34,1,2858.263,2858.263,1.879,255,152.405,23.879,95.014
	35,1,3110.400,3110.400,0.824,255,281.245,122.853,32.236,31.027	35,1,3622.111,3622.111,21.127,96.735,47.675,7.082	35,1,2840.620,2840.620,1.868,255,153.387,23.580,95.166
	36,1,3013.560,3013.560,0.798,255,279.694,122.715,31.267,30.957	36,1,3659.680,3659.680,21.347,96.085,48.495,7.202	36,1,2899.178,2899.178,1.906,255,154.965,23.821,95.130
	37,1,2933.280,2933.280,0.777,255,278.845,122.163,30.572,30.452	37,1,3681.430,3681.430,21.473,96.541,48.553,7.555	37,1,2982.833,2982.833,1.961,255,157.242,24.153,95.387
	38,1,2863.080,2863.080,0.758,255,278.203,122.371,29.790,30.263	38,1,3703.028,3703.028,21.599,96.360,48.929,7.295	38,1,2976.901,2976.901,1.957,255,158.587,23.900,95.412
	39,1,2820.960,2820.960,0.747,255,277.851,122.648,29.285,29.971	39,1,3698.465,3698.465,21.573,96.392,48.853,7.364	39,1,2972.642,2972.642,1.954,255,158.997,23.805,95.499
	40,1,2777.760,2777.760,0.736,255,278.554,123.006,28.753,28.932	40,1,3746.225,3746.225,21.851,96.405,49.477,8.077	40,1,3007.778,3007.778,1.978,255,160.866,23.806,95.477
	41,1,2775.600,2775.600,0.735,255,278.760,122.987,28.735,28.535	41,1,3684.320,3684.320,21.490,96.062,48.833,7.389	41,1,3083.219,3083.219,2.027,255,162.341,24.182,95.543
	42,1,2800.800,2800.800,0.742,255,279.960,123.220,28.941,28.307	42,1,3640.971,3640.971,21.237,96.113,48.233,6.932	42,1,3137.975,3137.975,2.063,255,163.848,24.385,95.422
	43,1,2835.720,2835.720,0.751,255,281.306,124.010,29.115,28.216	43,1,3626.370,3626.370,21.152,96.125,48.034,6.500	43,1,3151.816,3151.816,2.072,255,164.937,24.331,95.589
	44,1,2898.360,2898.360,0.768,255,283.354,124.660,29.603,28.636	44,1,3574.960,3574.960,20.852,95.868,47.480,5.504	44,1,3179.194,3179.194,2.090,255,166.297,24.341,95.566
	45,1,2970.000,2970.000,0.787,255,283.354,124.592,30.351,29.081	45,1,3561.879,3561.879,20.776,96.180,47.153,5.061	45,1,3206.724,3206.724,2.108,255,168.013,24.301,95.610
	46,1,3063.600,3063.600,0.812,255,284.348,124.451,31.343,29.309	46,1,3573.439,3573.439,20.844,96.484,47.156,3.324	46,1,3230.148,3230.148,2.124,255,169.084,24.324,95.600
	47,1,3074.400,3074.400,0.814,255,283.500,123.983,31.573,29.564	47,1,3516.249,3516.249,20.510,95.916,46.676,3.580	47,1,3229.387,3229.387,2.123,255,170.176,24.162,95.534
	48,1,3082.680,3082.680,0.817,255,283.500,124.076,31.634,29.592	48,1,3500.735,3500.735,20.419,96.137,46.364,3.927	48,1,3248.552,3248.552,2.136,255,171.227,24.156,95.570
	49,1,3058.200,3058.200,0.810,255,282.651,123.984,31.406,29.760	49,1,3487.502,3487.502,20.342,95.818,46.342,4.326	49,1,3280.645,3280.645,2.157,255,172.440,24.223,95.527
	50,1,3057.120,3057.120,0.810,255,282.797,123.839,31.432,30.042	50,1,3450.999,3450.999,20.129,96.541,45.514,3.724	50,1,3302.852,3302.852,2.172,255,173.450,24.245,95.487
	51,1,3036.600,3036.600,0.804,255,282.797,123.628,31.274,30.058	51,1,3450.999,3450.999,20.129,96.531,45.518,3.945	51,1,3312.586,3312.586,2.178,255,174.515,24.168,95.510
	52,1,3038.040,3038.040,0.805,255,281.948,123.439,31.336,29.927	52,1,3427.119,3427.119,19.990,96.143,45.386,3.722	52,1,3322.625,3322.625,2.185,255,175.208,24.146,95.535
	53,1,3027.960,3027.960,0.802,255,280.954,122.908,31.368,29.807	53,1,3407.194,3407.194,19.874,96.083,45.151,4.151	53,1,3365.365,3365.365,2.213,255,176.187,24.320,95.576
	54,1,3035.520,3035.520,0.804,255,280.457,122.599,31.525,29.846	54,1,3371.298,3371.298,19.664,96.561,44.454,3.649	54,1,3385.138,3385.138,2.226,255,176.951,24.357,95.651
	55,1,3034.440,3034.440,0.804,255,280.748,122.184,31.621,29.793	55,1,3363.997,3363.997,19.622,96.837,44.231,3.120	55,1,3389.396,3389.396,2.228,255,177.730,24.281,95.718
	56,1,3039.480,3039.480,0.805,255,278.906,121.297,31.905,29.781	56,1,3319.432,3319.432,19.362,96.504,43.795,3.190	56,1,3411.907,3411.907,2.243,255,178.381,24.353,95.773
	57,1,3068.280,3068.280,0.813,255,278.409,120.734,32.357,29.574	57,1,3295.248,3295.248,19.221,96.349,43.546,3.147	57,1,3405.975,3405.975,2.239,255,178.871,24.244,95.780
	58,1,3082.320,3082.320,0.817,255,278.554,120.038,32.694,29.895	58,1,3285.818,3285.818,19.166,96.495,43.356,3.910	58,1,3400.804,3400.804,2.236,255,179.435,24.131,95.859
	59,1,3105.000,3105.000,0.823,255,277.851,119.354,33.123,30.304	59,1,3251.899,3251.899,18.968,96.943,42.710,3.646	59,1,3414.493,3414.493,2.245,255,180.143,24.133,95.852
	60,1,3138.480,3138.480,0.831,255,277.851,118.827,33.629,30.727	60,1,3231.214,3231.214,18.847,97.400,42.239,4.041	60,1,3433.049,3433.049,2.257,255,180.700,24.190,95.827
	61,1,3166.200,3166.200,0.839,255,276.651,118.133,34.125,31.503	61,1,3217.677,3217.677,18.768,97.569,41.990,3.810	61,1,3430.007,3430.007,2.255,255,181.307,24.087,95.845
	62,1,3140.280,3140.280,0.832,255,275.803,117.493,34.030,31.686	62,1,3162.465,3162.465,18.446,97.052,41.489,3.572	62,1,3439.741,3439.741,2.261,255,181.902,24.077,95.787
	63,1,3092.760,3092.760,0.819,255,274.954,117.242,33.587,31.110	63,1,3169.461,3169.461,18.487,97.471,41.402,4.654	63,1,3444.913,3444.913,2.265,255,182.404,24.047,95.770
	64,1,3015.000,3015.000,0.799,255,273.403,117.393,32.700,30.637	64,1,3146.494,3146.494,18.353,97.825,40.953,4.422	64,1,3456.625,3456.625,2.273,255,182.799,24.076,95.875
	65,1,2878.920,2878.920,0.763,255,272.203,117.809,31.114,30.835	65,1,3121.550,3121.550,18.208,98.081,40.523,4.294	65,1,3452.822,3452.822,2.270,255,182.922,24.034,95.868
	66,1,2941.560,2941.560,0.779,255,270.360,115.864,32.325,30.680	66,1,3117.747,3117.747,18.186,97.967,40.520,3.552	66,1,3449.172,3449.172,2.268,255,183.544,23.927,95.826
	67,1,2938.680,2938.680,0.778,255,269.863,115.303,32.451,29.919	67,1,3113.184,3113.184,18.159,98.295,40.326,3.162	67,1,3469.705,3469.705,2.281,255,183.932,24.018,95.784
	68,1,2890.800,2890.800,0.766,255,278.700,115.620,31.834,30.562	68,1,3077.289,3077.289,17.950,98.421,39.810,3.046	68,1,3472.595,3472.595,2.283,255,184.286,23.992,95.751
	69,1,2870.280,2870.280,0.760,255,267.960,115.039,31.768,30.681	69,1,3063.600,3063.600,17.870,98.599,39.561,3.059	69,1,3475.941,3475.941,2.285,255,184.412,23.999,95.829
	70,1,2819.880,2819.880,0.747,255,267.463,114.707,31.301,30.121	70,1,3075.007,3075.007,17.936,98.511,39.744,2.917	70,1,3473.812,3473.812,2.284,255,184.610,23.959,95.841
	71,1,2782.080,2782.080,0.737,255,266.117,114.373,30.971,30.201	71,1,3057.668,3057.668,17.835,98.309,39.601,2.847	71,1,3482.482,3482.482,2.290,255,185.027,23.964,95.797
	72,1,2762.280,2762.280,0.732,255,265.414,114.192,30.799,30.067	72,1,2991.200,2991.200,17.447,98.620,38.618,2.878	72,1,3477.310,3477.310,2.286,255,185.373,23.884,95.790
	73,1,2748.600,2748.600,0.728,255,264.069,113.686,30.783,29.989	73,1,2994.546,2994.546,17.467,98.746,38.612,2.770	73,1,3487.349,3487.349,2.293,255,185.643,23.918,95.811
	74,1,2755.080,2755.080,0.730,255,263.572,112.914,31.067,29.674	74,1,2960.628,2960.628,17.269,99.248,37.982,3.130	74,1,3492.216,3492.216,2.296,255,185.720,23.942,95.764
	75,1,2802.240,2802.240,0.742,255,263.426,112.322,31.765,29.457	75,1,2959.563,2959.563,17.263,99.960,37.698,3.734	75,1,3486.740,3486.740,2.292,255,186.044,23.862,95.700
	76,1,2815.560,2815.560,0.746,255,263.075,111.776,32.072,28.840	76,1,2917.127,2917.127,17.015,99.922,37.171,3.991	76,1,3503.319,3503.319,2.303,255,186.503,23.917,95.744
	77,0,0.000,NaN,0.000,NaN,NaN,NaN,NaN,NaN	77,1,2910.283,2910.283,16.975,100.554,36.851,4.927	77,1,3507.122,3507.122,2.306,255,186.548,23.937,95.717
		78,1,2900.244,2900.244,16.917,100.420,36.773,4.967	78,1,3520.354,3520.354,2.314,255,187.070,23.960,95.664
		79,1,2827.997,2827.997,16.495,99.931,36.032,4.444	79,1,3512.902,3512.902,2.310,255,187.176,23.896,95.726
		80,1,2829.670,2829.670,16.505,100.177,35.965,4.270	80,1,3541.040,3541.040,2.328,255,187.503,24.045,95.739
		81,1,2814.308,2814.308,16.416,100.551,35.637,4.347	81,1,3508.643,3508.643,2.307,255,187.292,23.852,95.794
		82,1,2803.204,2803.204,16.351,101.265,35.245,4.515	82,1,3513.662,3513.662,2.310,255,187.586,23.849,95.776
		83,1,2754.989,2754.989,16.070,101.009,34.727,4.958	83,1,3543.930,3543.930,2.330,255,188.025,23.998,95.740
		84,1,2732.478,2732.478,15.938,100.676,34.557,5.235	84,1,3556.250,3556.250,2.338,255,188.045,24.079,95.755
		85,1,2716.355,2716.355,15.844,100.321,34.475,4.927	85,1,3549.710,3549.710,2.334,255,187.646,24.086,95.944
		86,1,2679.395,2679.395,15.629,100.720,33.871,5.319	86,1,3545.299,3545.299,2.331,255,188.014,24.009,95.976
		87,1,2659.318,2659.318,15.512,101.029,33.514,5.505	87,1,3539.519,3539.519,2.327,255,188.289,23.935,95.868
		88,1,2672.246,2672.246,15.587,101.057,33.668,5.165	88,1,3539.975,3539.975,2.327,255,188.714,23.884,95.786
		89,1,2666.466,2666.466,15.553,100.721,33.707,5.141	89,1,3564.463,3564.463,2.343,255,188.589,24.065,95.714
		90,1,2628.593,2628.593,15.332,101.927,32.836,5.247	90,1,3592.146,3592.146,2.362,255,187.669,24.371,95.884
		91,1,2598.478,2598.478,15.157,100.847,32.807,5.389	91,1,3595.644,3595.644,2.364,255,186.901,24.495,96.027
		92,1,2577.336,2577.336,15.033,100.046,32.801,5.706	92,1,3583.628,3583.628,2.356,255,186.534,24.461,96.019
		93,1,2577.792,2577.792,15.036,100.393,32.693,5.505	93,1,3586.670,3586.670,2.358,255,186.628,24.470,95.920
		94,1,2575.663,2575.663,15.024,100.501,32.631,5.218	94,1,3553.816,3553.816,2.336,255,186.027,24.324,95.721
		95,1,2563.343,2563.343,14.952,100.219,32.566,5.174	95,1,3520.659,3520.659,2.315,255,186.465,24.040,95.704
		96,1,2566.841,2566.841,14.972,100.269,32.594,5.369	96,1,3526.134,3526.134,2.318,255,186.266,24.103,95.705
		97,1,2608.668,2608.668,15.216,100.326,33.107,5.382	97,1,3528.112,3528.112,2.320,255,185.994,24.152,95.716
		98,1,2630.571,2630.571,15.344,100.204,33.425,5.129	98,1,3495.714,3495.714,2.298,255,185.661,23.973,95.614
		99,1,2603.953,2603.953,15.189,100.168,33.099,5.480	99,1,3494.498,3494.498,2.298,255,185.969,23.925,95.599
		100,1,2560.605,2560.605,14.936,99.609,32.730,5.515	100,1,3472.443,3472.443,2.283,255,184.671,23.941,95.588
		101,1,2547.980,2547.980,14.862,99.423,32.630,5.576	101,1,3514.118,3514.118,2.310,255,184.853,24.205,95.536
		102,1,2540.984,2540.984,14.821,99.501,32.515,5.576	102,1,3488.414,3488.414,2.294,255,184.538,24.069,95.470
		103,1,2476.646,2476.646,14.446,99.572,31.669,5.399	103,1,3471.835,3471.835,2.283,255,184.109,24.010,95.432
		104,1,2476.037,2476.037,14.442,94.726,33.281,6.098	104,1,3457.385,3457.385,2.273,255,183.439,23.998,95.449
		105,1,2456.872,2456.872,14.331,92.700,33.745,6.166	105,1,3454.647,3454.647,2.271,255,183.101,24.023,95.462
		106,1,2461.131,2461.131,14.356,91.742,34.157,6.467	106,1,3477.919,3477.919,2.287,255,182.520,24.262,95.278
		107,1,2455.960,2455.960,14.325,90.633,34.502,6.886	107,1,3450.541,3450.541,2.269,255,181.807,24.165,95.408
		108,1,2493.833,2493.833,14.546,89.811,35.355,7.797	108,1,3424.075,3424.075,2.251,255,179.169,24.333,95.368
		109,1,2489.270,2489.270,14.520,88.733,35.719,8.504	109,1,3388.180,3388.180,2.228,255,178.484,24.170,95.206
		110,1,2483.642,2483.642,14.487,88.224,35.843,9.338	110,1,3403.238,3403.238,2.238,255,176.758,24.515,95.122
		111,1,2475.885,2475.885,14.442,87.432,36.055,9.562	111,1,3407.344,3407.344,2.240,255,175.360,24.740,95.018
		112,1,2472.843,2472.843,14.424,86.919,36.224,9.701	112,1,3412.668,3412.668,2.244,255,174.718,24.870,94.929
		113,1,2490.487,2490.487,14.527,87.123,36.397,10.211	113,1,3374.947,3374.947,2.219,255,173.628,24.749,94.922
		114,1,2474.820,2474.820,14.435,85.821,36.716,10.357	114,1,3372.361,3372.361,2.217,255,172.613,24.875,94.929
		115,1,2491.399,2491.399,14.532,85.768,36.985,10.883	115,1,3378.293,3378.293,2.221,255,171.871,25.027,94.820
		116,1,2473.755,2473.755,14.429,85.171,36.980,10.451	116,1,3365.973,3365.973,2.213,255,170.331,25.161,94.797
		117,1,2447.290,2447.290,14.275,84.580,36.841,10.454	117,1,3340.724,3340.724,2.196,255,169.375,25.113,94.704
		118,1,2417.935,2417.935,14.104,83.617,36.818,10.384	118,1,3313.955,3313.955,2.179,255,167.469,25.195,94.701
		119,1,2412.763,2412.763,14.073,82.521,37.227,11.384	119,1,3313.346,3313.346,2.178,255,166.747,25.300,94.719
		120,1,2404.246,2404.246,14.024,81.792,37.426,11.076	120,1,3296.920,3296.920,2.168,255,166.366,25.232,94.566
		121,1,2370.327,2370.327,13.826,80.684,37.405,9.448	121,1,3304.525,3304.525,2.173,255,166.315,25.298,94.545
		122,1,2338.843,2338.843,13.642,79.881,37.279,9.025	122,1,3308.631,3308.631,2.175,255,166.081,25.365,94.618
		123,1,2313.138,2313.138,13.492,78.908,37.324,8.428	123,1,3299.353,3299.353,2.169,255,165.552,25.375,94.546
		124,1,2297.471,2297.471,13.401,77.855,37.573,8.924	124,1,3293.726,3293.726,2.166,255,165.061,25.407,94.496
		125,1,2256.405,2256.405,13.161,76.711,37.451,7.948	125,1,3283.231,3283.231,2.159,255,164.421,25.425,94.443
		126,1,2240.738,2240.738,13.070,76.312,37.386,8.639	126,0,0.000,NaN,0.000,NaN,NaN,NaN,NaN
		127,1,2235.719,2235.719,13.041,76.311,37.303,8.662
		128,1,2200.888,2200.888,12.838,75.298,37.215,7.690
		129,1,2182.332,2182.332,12.729,74.687,37.204,8.635
		130,1,2162.103,2162.103,12.611,73.712,37.346,7.175
		131,1,2132.899,2132.899,12.441,72.203,37.612,8.418
		132,1,2098.373,2098.373,12.240,72.019,37.097,6.538
		133,1,2077.231,2077.231,12.116,71.141,37.177,4.894
		134,1,2052.134,2052.134,11.970,71.345,36.623,4.398
		135,1,2022.627,2022.627,11.798,70.290,36.638,3.021
		136,1,2015.022,2015.022,11.753,69.861,36.724,1.601
		137,1,2004.527,2004.527,11.692,69.925,36.500,179.863
		138,1,1983.233,1983.233,11.568,69.281,36.448,178.686
		139,1,1976.845,1976.845,11.531,69.166,36.390,177.258
		140,1,1958.745,1958.745,11.425,68.928,36.182,176.335
		141,1,1955.094,1955.094,11.404,68.663,36.254,175.465
		142,1,1948.706,1948.706,11.367,68.749,36.090,174.752
		143,1,1913.571,1913.571,11.162,67.410,36.143,173.398
		144,1,1913.267,1913.267,11.160,67.763,35.949,171.997
		145,1,1913.267,1913.267,11.160,67.701,35.983,171.337
		146,1,1920.263,1920.263,11.201,67.867,36.026,169.814
		147,1,1888.474,1888.474,11.015,66.676,36.062,169.138
		148,1,1890.300,1890.300,11.026,66.412,36.241,167.611
		149,1,1878.284,1878.284,10.956,66.394,36.020,166.616
		150,1,1874.481,1874.481,10.934,65.778,36.284,164.811
		151,0,0.000,NaN,0.000,NaN,NaN,NaN

## Sheet: FigS5d
Sample		20211214_EGFP-DCX_utr-mCherry_30x-1-1_15s_t36	20211211_DCX-GFP_utr-mCherry_30x1_15s_t43	20211211_EGFP-DCX_utr-mCherry_MT-inhibitor-405_30x_tall_-135rot-1_15s_t42	20211210_DCX-GFP_utr-mCh_30x1-1_20s_t34						time intervals = [15,15,15,20,20]
Data		Track n¬∞,Slice n¬∞,X,Y,Distance,Velocity,Pixel Value	Track n¬∞,Slice n¬∞,X,Y,Distance,Velocity,Pixel Value	Track n¬∞,Slice n¬∞,X,Y,Distance,Velocity,Pixel Value	Track n¬∞,Slice n¬∞,X,Y,Distance,Velocity,Pixel Value
		1,1,419,206,-1.000,-1.000,2416	1,1,552,137,-1.000,-1.000,1667	1,1,412,56,-1.000,-1.000,1445	1,1,437,211,-1.000,-1.000,1803
		1,2,417,205,0.288,0.144,3029	1,2,553,139,0.288,0.144,1822	1,2,412,58,0.258,0.129,1325	1,2,437,212,0.129,0.065,1562
		1,3,417,207,0.258,0.129,2455	1,3,555,140,0.288,0.144,1636	1,3,410,58,0.258,0.129,1320	1,3,437,214,0.258,0.129,1570
		1,4,417,208,0.129,0.065,2200	1,4,557,141,0.288,0.144,1529	1,4,409,59,0.182,0.091,1219	1,4,436,216,0.288,0.144,1341
		1,5,417,209,0.129,0.065,1689	1,5,557,140,0.129,0.065,1434	1,5,409,59,0.000,0.000,1291	1,5,435,216,0.129,0.065,1245
		1,6,417,209,0.000,0.000,1798	1,6,557,140,0.000,0.000,1789	1,6,409,60,0.129,0.065,1339	1,6,435,216,0.000,0.000,1101
		1,7,419,210,0.288,0.144,1518	1,7,557,142,0.258,0.129,1456	1,7,409,61,0.129,0.065,1330	1,7,435,218,0.258,0.129,1341
		1,8,418,209,0.182,0.091,1770	1,8,558,142,0.129,0.065,1828	1,8,408,62,0.182,0.091,1338	1,8,435,216,0.258,0.129,1252
		1,9,418,209,0.000,0.000,1816	1,9,558,144,0.258,0.129,1438	1,9,408,64,0.258,0.129,1305	1,9,435,218,0.258,0.129,1322
		1,10,418,210,0.129,0.065,1531	1,10,557,148,0.532,0.266,1126	1,10,408,65,0.129,0.065,1473	1,10,434,220,0.288,0.144,1333
		1,11,419,211,0.182,0.091,1735	1,11,557,148,0.000,0.000,1475	1,11,407,67,0.288,0.144,1362	1,11,435,221,0.182,0.091,1756
		1,12,420,215,0.532,0.266,1558	1,12,560,149,0.408,0.204,1375	1,12,405,68,0.288,0.144,1487	1,12,435,224,0.387,0.194,1314
		1,13,421,215,0.129,0.065,1681	1,13,560,150,0.129,0.065,1566	1,13,403,71,0.465,0.233,1335	1,13,435,225,0.129,0.065,1281
		1,14,421,215,0.000,0.000,1422	1,14,561,152,0.288,0.144,1643	1,14,402,72,0.182,0.091,1331	1,14,435,226,0.129,0.065,1648
		1,15,421,215,0.000,0.000,1563	1,15,561,154,0.258,0.129,1433	1,15,400,74,0.365,0.182,1388	1,15,433,226,0.258,0.129,1347
		1,16,423,217,0.365,0.182,1488	1,16,561,156,0.258,0.129,1268	1,16,400,77,0.387,0.194,1235	1,16,433,228,0.258,0.129,1080
		1,17,423,218,0.129,0.065,1733	1,17,560,159,0.408,0.204,1423	1,17,400,78,0.129,0.065,1335	1,17,433,228,0.000,0.000,1473
		1,18,423,220,0.258,0.129,1495	1,18,559,162,0.408,0.204,1154	1,18,399,80,0.288,0.144,1322	1,18,433,230,0.258,0.129,1645
		1,19,423,221,0.129,0.065,1421	1,19,558,162,0.129,0.065,1511	1,19,397,83,0.465,0.233,1209	1,19,434,234,0.532,0.266,1607
		1,20,423,221,0.000,0.000,1532	1,20,557,166,0.532,0.266,1387	1,20,397,85,0.258,0.129,1299	1,20,434,244,1.290,0.645,1484
		1,21,423,223,0.258,0.129,1605	1,21,558,166,0.129,0.065,1453	1,21,396,88,0.408,0.204,1218	1,21,435,248,0.532,0.266,1377
		1,22,423,225,0.258,0.129,1464	1,22,558,168,0.258,0.129,1153	1,22,396,91,0.387,0.194,1179	1,22,436,251,0.408,0.204,1518
		1,23,425,226,0.288,0.144,1308	1,23,557,170,0.288,0.144,1307	1,23,395,94,0.408,0.204,1099	1,23,435,256,0.658,0.329,1314
		1,24,425,227,0.129,0.065,1391	1,24,557,170,0.000,0.000,1087	1,24,394,96,0.288,0.144,1155	1,24,437,260,0.577,0.288,1482
		1,25,425,228,0.129,0.065,1363	1,25,557,170,0.000,0.000,1212	1,25,393,99,0.408,0.204,1090	1,25,435,263,0.465,0.233,1223
		1,26,425,228,0.000,0.000,1380	1,26,557,172,0.258,0.129,1247	1,26,393,101,0.258,0.129,1100	1,26,435,266,0.387,0.194,1656
		1,27,425,229,0.129,0.065,1375	1,27,557,174,0.258,0.129,1181	1,27,392,103,0.288,0.144,1104	1,27,435,269,0.387,0.194,1599
		1,28,426,231,0.288,0.144,1354	1,28,555,174,0.258,0.129,1256	1,28,392,105,0.258,0.129,1070	1,28,434,274,0.658,0.329,1801
		1,29,429,234,0.547,0.274,1376	1,29,554,178,0.532,0.266,1552	1,29,391,108,0.408,0.204,1064	1,29,434,283,1.161,0.581,1514
		1,30,432,235,0.408,0.204,1789	1,30,552,180,0.365,0.182,1362	1,30,390,109,0.182,0.091,1047	1,30,435,290,0.912,0.456,1609
		1,31,432,236,0.129,0.065,1318	1,31,551,182,0.288,0.144,1234	1,31,388,111,0.365,0.182,1055	1,31,434,296,0.785,0.392,1867
		1,32,432,236,0.000,0.000,1490	1,32,549,185,0.465,0.233,1125	1,32,387,113,0.288,0.144,1016	1,32,435,306,1.296,0.648,1216
		1,33,432,237,0.129,0.065,1467	1,33,549,185,0.000,0.000,1564	1,33,387,116,0.387,0.194,1019	1,33,435,313,0.903,0.452,1771
		1,34,432,237,0.000,0.000,1243	1,34,549,186,0.129,0.065,1338	1,34,387,118,0.258,0.129,965	1,34,435,323,1.290,0.645,1785
		1,35,431,240,0.408,0.204,1748	1,35,549,188,0.258,0.129,1197	1,35,387,118,0.000,0.000,986	1,35,434,332,1.168,0.584,1219
		1,36,431,243,0.387,0.194,1717	1,36,549,192,0.516,0.258,1274	1,36,387,120,0.258,0.129,999	1,36,435,338,0.785,0.392,1536
		1,37,433,249,0.816,0.408,1532	1,37,547,195,0.465,0.233,1229	1,37,386,124,0.532,0.266,1005	1,37,435,344,0.774,0.387,1676
		1,38,434,254,0.658,0.329,1376	1,38,548,197,0.288,0.144,1187	1,38,385,126,0.288,0.144,1007	1,38,434,348,0.532,0.266,1281
		1,39,436,257,0.465,0.233,1357	1,39,549,198,0.182,0.091,1029	1,39,384,127,0.182,0.091,975	1,39,435,355,0.912,0.456,1876
		1,40,437,261,0.532,0.266,1624	1,40,547,201,0.465,0.233,1405	1,40,384,129,0.258,0.129,1007	1,40,435,364,1.161,0.581,1345
		1,41,439,262,0.288,0.144,1198	1,41,547,204,0.387,0.194,993	1,41,384,131,0.258,0.129,964	1,41,437,372,1.064,0.532,1824
		1,42,439,267,0.645,0.323,1343	1,42,547,207,0.387,0.194,1498	1,42,384,131,0.000,0.000,944	1,42,438,375,0.408,0.204,1493
		1,43,441,275,1.064,0.532,1557	1,43,545,213,0.816,0.408,1359	1,43,384,132,0.129,0.065,982	1,43,439,380,0.658,0.329,1427
		1,44,441,284,1.161,0.581,1584	1,44,545,218,0.645,0.323,1454	1,44,384,136,0.516,0.258,1044	1,44,439,388,1.032,0.516,1308
		1,45,443,291,0.939,0.470,1437	1,45,548,223,0.752,0.376,1416	1,45,383,139,0.408,0.204,1057	1,45,439,391,0.387,0.194,1473
		1,46,445,299,1.064,0.532,1792	1,46,549,228,0.658,0.329,1305	1,46,386,149,1.347,0.673,1052	1,46,439,394,0.387,0.194,1490
		1,47,444,314,1.939,0.970,1791	1,47,547,234,0.816,0.408,1300	1,47,387,161,1.553,0.777,1035	1,47,439,400,0.774,0.387,1180
		1,48,448,325,1.510,0.755,1455	1,48,548,242,1.040,0.520,1343	1,48,388,162,0.182,0.091,1059	1,48,441,406,0.816,0.408,1452
		1,49,449,331,0.785,0.392,2000	1,49,547,248,0.785,0.392,1395	1,49,388,171,1.161,0.581,1081	1,49,442,410,0.532,0.266,1345
		1,50,452,341,1.347,0.673,1693	1,50,547,253,0.645,0.323,1419	1,50,388,182,1.419,0.710,1027	1,50,441,414,0.532,0.266,1232
		1,51,452,353,1.548,0.774,1628	1,51,548,258,0.658,0.329,1336	1,51,387,183,0.182,0.091,1070	1,51,442,420,0.785,0.392,1431
		1,52,452,363,1.290,0.645,1717	1,52,547,268,1.296,0.648,1000	1,52,386,188,0.658,0.329,1083	1,52,443,424,0.532,0.266,1107
		1,53,454,372,1.189,0.595,1455	1,53,547,273,0.645,0.323,1624	1,53,385,193,0.658,0.329,1050	1,53,443,426,0.258,0.129,1143
		1,54,454,379,0.903,0.452,2031	1,54,546,282,1.168,0.584,1016	1,54,383,199,0.816,0.408,1101	1,54,447,433,1.040,0.520,1109
		1,55,455,386,0.912,0.456,1519	1,55,545,288,0.785,0.392,1288	1,55,382,206,0.912,0.456,1100	1,55,447,435,0.258,0.129,1141
		1,56,457,393,0.939,0.470,1565	1,56,545,296,1.032,0.516,1261	1,56,381,213,0.912,0.456,1076	1,56,447,438,0.387,0.194,1042
		1,57,456,401,1.040,0.520,1571	1,57,547,301,0.695,0.347,1261	1,57,380,220,0.912,0.456,1024	1,57,448,441,0.408,0.204,862
		1,58,459,405,0.645,0.323,1695	1,58,546,308,0.912,0.456,1340	1,58,380,224,0.516,0.258,1091	1,58,449,444,0.408,0.204,1056
		1,59,461,411,0.816,0.408,1545	1,59,546,312,0.516,0.258,1245	1,59,378,229,0.695,0.347,1072	1,59,449,446,0.258,0.129,883
		1,60,459,418,0.939,0.470,1488	1,60,548,318,0.816,0.408,1079	1,60,378,234,0.645,0.323,1109	1,60,449,448,0.258,0.129,1009
		1,61,460,422,0.532,0.266,1736	1,61,550,328,1.316,0.658,1275	1,61,376,240,0.816,0.408,1007	1,61,449,449,0.129,0.065,1119
		1,62,461,425,0.408,0.204,1855	1,62,550,332,0.516,0.258,1290	1,62,376,245,0.645,0.323,1094	1,62,449,448,0.129,0.065,1028
		1,63,462,428,0.408,0.204,1517	1,63,549,334,0.288,0.144,909	1,63,375,249,0.532,0.266,1089	1,63,450,449,0.182,0.091,985
		1,64,461,429,0.182,0.091,1790	1,64,550,336,0.288,0.144,1446	1,64,374,253,0.532,0.266,1074	1,64,450,449,0.000,0.000,995
		1,65,461,431,0.258,0.129,2005	1,65,550,336,0.000,0.000,1725	1,65,373,259,0.785,0.392,1121	1,65,449,451,0.288,0.144,943
		1,66,461,433,0.258,0.129,1834	1,66,551,340,0.532,0.266,1721	1,66,371,263,0.577,0.288,1082	1,66,447,450,0.288,0.144,1105
		1,67,461,434,0.129,0.065,1635	1,67,552,342,0.288,0.144,1381	1,67,371,267,0.516,0.258,1095	1,67,447,450,0.000,0.000,948
		1,68,460,435,0.182,0.091,1588	1,68,553,346,0.532,0.266,1819	1,68,371,272,0.645,0.323,1035	1,68,447,450,0.000,0.000,965
		1,69,459,437,0.288,0.144,1949	1,69,553,351,0.645,0.323,1763	1,69,369,274,0.365,0.182,1001	1,69,447,450,0.000,0.000,1150
		1,70,461,438,0.288,0.144,1869	1,70,555,358,0.939,0.470,1311	1,70,368,276,0.288,0.144,1031	1,70,447,449,0.129,0.065,1058
		1,71,459,439,0.288,0.144,1694	1,71,555,361,0.387,0.194,1700	1,71,367,276,0.129,0.065,1042	1,71,447,452,0.387,0.194,1053
		1,72,458,440,0.182,0.091,1783	1,72,557,364,0.465,0.233,878	1,72,367,276,0.000,0.000,1045	1,72,447,453,0.129,0.065,959
		1,73,457,440,0.129,0.065,1550	1,73,557,364,0.000,0.000,1424	1,73,367,277,0.129,0.065,1058	1,73,447,453,0.000,0.000,1058
		1,74,458,441,0.182,0.091,1289	1,74,557,361,0.387,0.194,1262	1,74,366,278,0.182,0.091,1084
		1,75,458,439,0.258,0.129,1480	1,75,557,361,0.000,0.000,1313	1,75,365,279,0.182,0.091,1052
		1,76,457,439,0.129,0.065,1301	1,76,558,358,0.408,0.204,1387	1,76,365,279,0.000,0.000,1143
		1,77,456,436,0.408,0.204,1414	1,77,560,354,0.577,0.288,1282
		1,78,456,435,0.129,0.065,1651	1,78,561,351,0.408,0.204,1226
		1,79,455,435,0.129,0.065,1789
		1,80,455,434,0.129,0.065,1944
		1,81,457,444,1.316,0.658,1799
		1,82,457,445,0.129,0.065,2270
		1,83,458,447,0.288,0.144,1836
		1,84,459,449,0.288,0.144,2048
		1,85,461,451,0.365,0.182,1689
		1,86,462,453,0.288,0.144,1273
		1,87,463,453,0.129,0.065,1236
		1,88,463,454,0.129,0.065,1519
				(mt inhibitor was not used in this sample, despite the name suggesting it)

## Sheet: FigS5f
Sample	20210625_CSV_Properties_10x_to66	20250703_CSV_Properties_10x1	20250703_CSV_Properties_10x2	20250703_CSV_Properties_10x3_embryo1	20250703_CSV_Properties_10x3_embryo2		(for the 2021 data the entire band was measured, for the rest only half, plus the time interval is different for 2021)
Results	PathID,PathName,SWCType,PrimaryPath,PathLength,PathLengthUnits,StartsOnPath,ConnectedPathIDs,ChildPathIDs,StartX,StartY,StartZ,EndX,EndY,EndZ,ApproximateFittedVolume	PathID,PathName,SWCType,PrimaryPath,PathLength,PathLengthUnits,StartsOnPath,ConnectedPathIDs,ChildPathIDs,StartX,StartY,StartZ,EndX,EndY,EndZ,ApproximateFittedVolume	PathID,PathName,SWCType,PrimaryPath,PathLength,PathLengthUnits,StartsOnPath,ConnectedPathIDs,ChildPathIDs,StartX,StartY,StartZ,EndX,EndY,EndZ,ApproximateFittedVolume	PathID,PathName,SWCType,PrimaryPath,PathLength,PathLengthUnits,StartsOnPath,ConnectedPathIDs,ChildPathIDs,StartX,StartY,StartZ,EndX,EndY,EndZ,ApproximateFittedVolume	PathID,PathName,SWCType,PrimaryPath,PathLength,PathLengthUnits,StartsOnPath,ConnectedPathIDs,ChildPathIDs,StartX,StartY,StartZ,EndX,EndY,EndZ,ApproximateFittedVolume
	1,"Path (1)",undefined,true,124.48583469914195,¬µm,,,,414.3183333333333,118.405,145.0,290.36,119.0,145.0,NaN	1,"Path (1)",undefined,true,77.65738173151782,¬µm,,,,417.0950667352107,358.7850574056092,223.72,451.01007216161156,289.17004626720745,220.14999999999998,NaN	1,Path (1),undefined,TRUE,82.18171542,¬µm,,,,265.9650426,273.1050437,270.13,337.9600541,308.2100493,283.22,NaN	1,"Path (1)",undefined,true,75.57886872977949,¬µm,,,,332.6050532168085,351.645056263209,254.66,395.08006321281016,309.40004950400794,255.85,NaN	1,"Path (1)",undefined,true,84.14992760535876,¬µm,,,,311.185049789608,279.05504464880715,254.66,371.28005940480955,337.96005407360866,254.66,NaN
	2,"Path (2)",undefined,true,146.84406036501147,¬µm,,,,428.995,118.00833333333334,145.0,283.21999999999997,115.42999999999999,144.0,NaN	2,"Path (2)",undefined,true,86.11696501673524,¬µm,,,,414.7150663544107,358.7850574056092,223.72,453.39007254241164,282.03004512480726,220.14999999999998,NaN	2,Path (2),undefined,TRUE,99.7951439,¬µm,,,,268.3450429,280.2450448,274.89,361.7600579,312.9700501,285.6,NaN	2,"Path (2)",undefined,true,83.71966111634593,¬µm,,,,332.6050532168085,359.97505759600926,253.47,399.84006397441027,310.590049694408,257.03999999999996,NaN	2,"Path (2)",undefined,true,101.87194005674587,¬µm,,,,313.5650501704081,275.4850440776071,254.66,383.18006130880985,349.86005597760897,254.66,NaN
	3,"Path (3)",undefined,true,168.99505312860103,¬µm,,,,439.30833333333334,121.975,144.0,271.32,121.38,142.0,NaN	3,"Path (3)",undefined,true,112.06435598337151,¬µm,,,,414.7150663544107,358.7850574056092,221.34,464.1000742560119,258.23004131680665,220.14999999999998,NaN	3,Path (3),undefined,TRUE,94.80344917,¬µm,,,,268.3450429,283.8150454,272.51,355.8100569,318.920051,282.03,NaN	3,"Path (3)",undefined,true,95.2047193148831,¬µm,,,,336.17505378800865,359.97505759600926,257.03999999999996,405.7900649264104,295.1200472192076,257.03999999999996,NaN	3,"Path (3)",undefined,true,105.26940086226455,¬µm,,,,308.8050494088079,281.43504502960724,251.08999999999997,383.18006130880985,354.62005673920913,257.03999999999996,NaN
	4,"Path (4)",undefined,true,181.79482748818353,¬µm,,,,260.015,120.785,142.0,440.29999999999995,120.19,143.0,NaN	4,"Path (4)",undefined,true,142.76676681211092,¬µm,,,,412.3350659736106,358.7850574056092,220.14999999999998,474.8100759696122,230.86003693760594,218.95999999999998,NaN	4,Path (4),undefined,TRUE,112.7313606,¬µm,,,,264.7750424,279.0550446,266.56,367.7100588,322.4900516,279.65,NaN	4,"Path (4)",undefined,true,117.36226583472939,¬µm,,,,330.2250528360085,357.5950572152092,251.08999999999997,424.8300679728109,289.17004626720745,260.61,NaN	4,"Path (4)",undefined,true,103.62171621087121,¬µm,,,,309.99504959920796,282.6250452200073,252.28,387.94006207040997,349.86005597760897,261.8,NaN
	5,"Path (5)",undefined,true,212.99851896057618,¬µm,,,,467.075,120.785,140.0,255.85,120.19,140.0,NaN	5,"Path (5)",undefined,true,139.87616952601456,¬µm,,,,413.52506616401064,359.97505759600926,218.95999999999998,479.57007673121234,236.8100378896061,217.76999999999998,NaN	5,Path (5),undefined,TRUE,112.9425346,¬µm,,,,271.9150435,280.2450448,260.61,371.2800594,328.4400526,278.46,NaN	5,"Path (5)",undefined,true,127.32246889403616,¬µm,,,,331.41505302640854,357.5950572152092,251.08999999999997,433.1600693056111,282.03004512480726,258.22999999999996,NaN	5,"Path (5)",undefined,true,118.64679481362919,¬µm,,,,311.185049789608,274.29504388720704,248.70999999999998,395.08006321281016,357.00005712000916,255.85,NaN
	6,"Path (6)",undefined,true,232.13187561018967,¬µm,,,,244.545,120.38833333333334,134.0,471.23999999999995,124.94999999999999,139.0,NaN	6,"Path (6)",undefined,true,172.2703778210607,¬µm,,,,409.9550655928105,356.40505702480914,217.76999999999998,492.6600788256127,205.8700329392053,220.14999999999998,NaN	6,Path (6),undefined,TRUE,121.5087165,¬µm,,,,268.3450429,277.8650445,253.47,376.0400602,324.870052,276.08,NaN	6,"Path (6)",undefined,true,129.0930678057592,¬µm,,,,333.79505340720857,357.5950572152092,252.28,434.35006949601114,277.27004436320715,258.22999999999996,NaN	6,"Path (6)",undefined,true,136.24005614067357,¬µm,,,,314.75505036080807,274.29504388720704,253.47,410.55006568801053,370.0900592144095,266.56,NaN
	7,"Path (7)",undefined,true,249.1898232618931,¬µm,,,,484.92499999999995,123.95833333333333,137.0,238.0,121.38,132.0,NaN	7,"Path (7)",undefined,true,182.70089971699755,¬µm,,,,408.7650654024105,356.40505702480914,215.39,493.85007901601267,195.16003122560502,215.39,NaN	7,Path (7),undefined,TRUE,157.5662898,¬µm,,,,267.1550427,280.2450448,252.28,406.9800651,342.7200548,286.79,NaN	7,"Path (7)",undefined,true,142.99898318699053,¬µm,,,,331.41505302640854,361.1650577864093,254.66,443.8700710192114,273.700043792007,264.18,NaN	7,"Path (7)",undefined,true,128.2369254395526,¬µm,,,,314.75505036080807,274.29504388720704,255.85,404.6000647360104,365.3300584528094,262.99,NaN
	8,"Path (8)",undefined,true,289.32960859633187,¬µm,,,,225.10833333333332,123.56166666666665,127.0,510.51,126.14,134.0,NaN	8,"Path (8)",undefined,true,195.86875434503528,¬µm,,,,408.7650654024105,355.21505683440915,213.01,499.8000799680128,182.07002913120468,214.2,NaN	8,Path (8),undefined,TRUE,160.0146883,¬µm,,,,268.3450429,279.0550446,248.71,409.3600655,343.910055,285.6,NaN	8,"Path (8)",undefined,true,154.74551425118352,¬µm,,,,331.41505302640854,362.3550579768093,251.08999999999997,451.01007216161156,265.37004245920684,264.18,NaN	8,"Path (8)",undefined,true,137.7469361423466,¬µm,,,,313.5650501704081,277.8650444584071,253.47,410.55006568801053,374.8500599760096,260.61,NaN
	9,"Path (9)",undefined,true,322.62827365798114,¬µm,,,,202.89499999999998,125.14833333333333,122.0,520.03,132.09,130.0,NaN	9,"Path (9)",undefined,true,217.84208094027662,¬µm,,,,408.7650654024105,358.7850574056092,209.44,506.940081110413,165.41002646560426,209.44,NaN	9,Path (9),undefined,TRUE,163.7913746,¬µm,,,,267.1550427,277.8650445,243.95,408.1700653,348.6700558,284.41,NaN	9,"Path (9)",undefined,true,146.62047873585868,¬µm,,,,331.41505302640854,358.7850574056092,252.28,446.25007140001145,268.9400430304069,264.18,NaN	9,"Path (9)",undefined,true,143.64081521805034,¬µm,,,,318.3250509320082,277.8650444584071,249.89999999999998,415.31006644961064,381.9900611184098,261.8,NaN
	10,"Path (10)",undefined,true,330.18105235019544,¬µm,,,,194.96166666666667,126.735,117.0,518.84,128.51999999999998,129.0,NaN	10,"Path (10)",undefined,true,236.33626333313038,¬µm,,,,409.9550655928105,356.40505702480914,204.67999999999998,517.6500828240133,147.5600236096038,208.25,NaN	10,Path (10),undefined,TRUE,184.1417143,¬µm,,,,273.1050437,276.6750443,239.19,431.9700691,355.8100569,286.79,NaN	10,"Path (10)",undefined,true,154.08905214508107,¬µm,,,,336.17505378800865,357.5950572152092,246.32999999999998,452.2000723520116,258.23004131680665,260.61,NaN	10,"Path (10)",undefined,true,153.58150364721925,¬µm,,,,315.9450505512081,274.29504388720704,248.70999999999998,420.0700672112108,385.5600616896099,261.8,NaN
	11,"Path (11)",undefined,true,359.26718628286534,¬µm,,,,188.2183333333333,129.90833333333333,117.0,539.0699999999999,135.66,129.0,NaN	11,"Path (11)",undefined,true,261.0479485324874,¬µm,,,,408.7650654024105,355.21505683440915,198.73,523.6000837760134,126.14002018240325,191.59,NaN	11,Path (11),undefined,TRUE,181.5826638,¬µm,,,,281.435045,279.0550446,240.38,439.1100703,355.8100569,285.6,NaN	11,"Path (11)",undefined,true,179.44555980965814,¬µm,,,,331.41505302640854,361.1650577864093,247.51999999999998,467.67007482721203,246.33003941280634,261.8,NaN	11,"Path (11)",undefined,true,172.11132894734192,¬µm,,,,317.13505074160815,276.6750442680071,246.32999999999998,436.7300698768112,397.4600635936102,266.56,NaN
	12,"Path (12)",undefined,true,385.3684859913095,¬µm,,,,180.285,129.51166666666666,106.0,541.4499999999999,133.28,116.0,NaN	12,"Path (12)",undefined,true,259.6717388097825,¬µm,,,,408.7650654024105,354.0250566440091,189.20999999999998,518.8400830144134,122.57001961120315,186.82999999999998,NaN	12,Path (12),undefined,TRUE,208.6463387,¬µm,,,,277.8650445,277.8650445,236.81,456.9600731,370.0900592,286.79,NaN	12,"Path (12)",undefined,true,176.4619377482378,¬µm,,,,333.79505340720857,350.455056072809,241.57,470.05007520801206,241.5700386512062,264.18,NaN	12,"Path (12)",undefined,true,156.4312674646422,¬µm,,,,315.9450505512081,277.8650444584071,240.38,423.6400677824109,387.94006207040997,264.18,NaN
	13,"Path (13)",undefined,true,413.20654952880875,¬µm,,,,161.245,134.66833333333332,103.0,552.16,135.66,114.0,NaN	13,"Path (13)",undefined,true,282.88750841943215,¬µm,,,,404.00506464081036,346.8850555016089,179.69,521.2200833952134,97.58001561280251,167.79,NaN	13,Path (13),undefined,TRUE,204.9729812,¬µm,,,,275.4850441,280.2450448,230.86,451.0100722,367.7100588,287.98,NaN	13,"Path (13)",undefined,true,202.42559764292199,¬µm,,,,330.2250528360085,354.0250566440091,238.0,484.33007749281245,226.1000361760058,261.8,NaN	13,"Path (13)",undefined,true,207.89235864148156,¬µm,,,,319.51505112240824,277.8650444584071,239.19,460.53007368481184,424.8300679728109,266.56,NaN
	14,"Path (14)",undefined,true,418.0854711877819,¬µm,,,,158.07166666666666,133.08166666666665,100.0,560.49,140.42,116.0,NaN	14,"Path (14)",undefined,true,298.8137062651804,¬µm,,,,394.48506311761014,346.8850555016089,158.26999999999998,521.2200833952134,89.25001428000229,145.18,NaN	14,Path (14),undefined,TRUE,244.1580163,¬µm,,,,274.2950439,275.4850441,227.29,483.1400773,385.5600617,286.79,NaN	14,"Path (14)",undefined,true,176.9412657886747,¬µm,,,,329.03505264560846,349.265055882409,232.04999999999998,466.480074636812,241.5700386512062,253.47,NaN	14,"Path (14)",undefined,true,215.3451042426831,¬µm,,,,313.5650501704081,275.4850440776071,235.61999999999998,464.1000742560119,426.02006816321096,260.61,NaN
	15,"Path (15)",undefined,true,445.9059079166281,¬µm,,,,149.345,135.46166666666664,96.0,577.15,141.60999999999999,105.0,NaN	15,"Path (15)",undefined,true,317.8940774702334,¬µm,,,,395.6750633080102,345.6950553112089,143.98999999999998,520.0300832048133,67.83001085280175,132.09,NaN	15,Path (15),undefined,TRUE,227.1123712,¬µm,,,,283.8150454,287.385046,223.72,479.5700767,383.1800613,285.6,NaN	15,"Path (15)",undefined,true,210.45291229881587,¬µm,,,,323.0850516936083,350.455056072809,223.72,486.71007787361253,222.5300356048057,248.70999999999998,NaN	15,"Path (15)",undefined,true,237.2073100789523,¬µm,,,,314.75505036080807,280.2450448392072,228.48,483.1400773024124,443.8700710192114,245.14,NaN
	16,"Path (16)",undefined,true,465.65860767758534,¬µm,,,,590.8349999999999,146.965,100.0,149.94,136.85,91.0,NaN	16,"Path (16)",undefined,true,289.04510795881924,¬µm,,,,389.72506235601,343.31505493040885,128.51999999999998,506.940081110413,96.39001542240247,135.66,NaN	16,Path (16),undefined,TRUE,203.523545,¬µm,,,,286.1950458,289.7650464,234.43,464.1000743,377.2300604,276.08,NaN	16,"Path (16)",undefined,true,242.27098347424987,¬µm,,,,323.0850516936083,348.07505569200896,217.76999999999998,511.70008187201313,199.92003198720514,242.76,NaN	16,"Path (16)",undefined,true,258.0489268608668,¬µm,,,,312.37504998000804,277.8650444584071,227.29,495.0400792064127,454.5800727328117,236.81,NaN
	17,"Path (17)",undefined,true,481.0250411479959,¬µm,,,,136.255,140.61833333333334,83.0,590.24,143.98999999999998,96.0,NaN	17,"Path (17)",undefined,true,261.0369086461062,¬µm,,,,386.1550617848099,340.93505454960876,120.19,499.8000799680128,113.0500180880029,129.71,NaN	17,Path (17),undefined,TRUE,245.8364068,¬µm,,,,275.4850441,282.6250452,203.49,486.7100779,386.7500619,268.94,NaN	17,"Path (17)",undefined,true,238.72475451462768,¬µm,,,,319.51505112240824,344.50505512080883,208.25,498.61007977761284,195.16003122560502,238.0,NaN	17,"Path (17)",undefined,true,275.56846228383876,¬µm,,,,313.5650501704081,275.4850440776071,218.95999999999998,500.99008015841287,474.8100759696122,232.04999999999998,NaN
	18,"Path (18)",undefined,true,483.6346176123515,¬µm,,,,130.305,143.39499999999998,77.0,589.05,149.94,99.0,NaN	18,"Path (18)",undefined,true,265.5549956699766,¬µm,,,,383.7750614040099,339.7450543592087,115.42999999999999,504.560080729613,110.67001770720285,122.57,NaN	18,Path (18),undefined,TRUE,260.068977,¬µm,,,,277.8650445,286.1950458,211.82,506.9400811,397.4600636,261.8,NaN	18,"Path (18)",undefined,true,232.29152324384737,¬µm,,,,321.89505150320826,345.6950553112089,209.44,497.4200795872128,197.54003160640508,229.67,NaN	18,"Path (18)",undefined,true,258.19582305136817,¬µm,,,,318.3250509320082,279.05504464880715,216.57999999999998,497.4200795872128,461.7200738752119,226.1,NaN
	19,"Path (19)",undefined,true,498.99050149706557,¬µm,,,,125.54499999999999,150.13833333333332,80.0,596.1899999999999,152.32,94.0,NaN	19,"Path (19)",undefined,true,244.6204723111142,¬µm,,,,379.01506064240976,338.5550541688087,108.28999999999999,487.9000780640125,128.5200205632033,123.75999999999999,NaN	19,Path (20),undefined,TRUE,232.6058672,¬µm,,,,274.2950439,288.5750462,201.11,477.1900764,383.1800613,262.99,NaN	19,"Path (19)",undefined,true,218.70098273100905,¬µm,,,,319.51505112240824,346.8850555016089,216.57999999999998,486.71007787361253,207.06003312960533,226.1,NaN	19,"Path (19)",undefined,true,241.45358799586893,¬µm,,,,314.75505036080807,275.4850440776071,216.57999999999998,480.7600769216124,446.25007140001145,230.85999999999999,NaN
	20,"Path (20)",undefined,true,540.949651032433,¬µm,,,,117.61166666666665,146.56833333333333,72.0,624.75,163.03,76.0,NaN	20,"Path (20)",undefined,true,242.14050999849823,¬µm,,,,380.20506083280975,337.3650539784087,109.47999999999999,493.85007901601267,126.14002018240325,121.38,NaN	20,Path (21),undefined,TRUE,248.5095525,¬µm,,,,275.4850441,285.0050456,207.06,489.0900783,401.0300642,257.04,NaN	20,"Path (20)",undefined,true,216.38129198508605,¬µm,,,,320.7050513128082,345.6950553112089,207.06,484.33007749281245,207.06003312960533,226.1,NaN	20,"Path (20)",undefined,true,243.51315781298365,¬µm,,,,314.75505036080807,276.6750442680071,218.95999999999998,483.1400773024124,449.8200719712116,223.72,NaN
	21,"Path (21)",undefined,true,548.5342752980301,¬µm,,,,97.77833333333334,156.0883333333333,57.0,612.85,158.26999999999998,83.0,NaN	21,"Path (21)",undefined,true,249.2769397054897,¬µm,,,,382.58506121360983,342.1250547400088,110.67,493.85007901601267,121.38001942080312,116.61999999999999,NaN	21,Path (22),undefined,TRUE,234.9511625,¬µm,,,,267.1550427,282.6250452,205.87,470.0500752,391.5100626,251.09,NaN	21,"Path (21)",undefined,true,224.82265756039914,¬µm,,,,321.89505150320826,345.6950553112089,216.57999999999998,489.09007825441256,198.7300317968051,228.48,NaN	21,"Path (21)",undefined,true,246.0587568794931,¬µm,,,,315.9450505512081,276.6750442680071,218.95999999999998,486.71007787361253,447.4400715904115,222.53,NaN
	22,"Path (22)",undefined,true,553.9277486332521,¬µm,,,,96.19166666666666,159.26166666666668,56.0,617.61,160.65,78.0,NaN	22,"Path (22)",undefined,true,234.94230822207822,¬µm,,,,384.9650615944099,340.93505454960876,122.57,497.4200795872128,135.6600217056035,135.66,NaN	22,Path (23),undefined,TRUE,221.2467415,¬µm,,,,265.9650426,285.0050456,198.73,448.6300718,384.3700615,248.71,NaN	22,"Path (22)",undefined,true,216.17380652183948,¬µm,,,,323.0850516936083,343.31505493040885,215.39,481.95007711201237,203.49003255840523,223.72,NaN	22,"Path (22)",undefined,true,246.38115517841968,¬µm,,,,315.9450505512081,281.43504502960724,223.72,491.47007863521264,452.2000723520116,230.85999999999999,NaN
	23,"Path (23)",undefined,true,552.30845126995,¬µm,,,,95.39833333333334,160.8483333333333,54.0,616.42,161.84,74.0,NaN	23,"Path (23)",undefined,true,253.5045248822778,¬µm,,,,383.7750614040099,339.7450543592087,123.75999999999999,506.940081110413,120.1900192304031,123.75999999999999,NaN	23,Path (24),undefined,TRUE,215.5464421,¬µm,,,,267.1550427,282.6250452,204.68,449.820072,381.9900611,241.57,NaN	23,"Path (23)",undefined,true,243.84298643419862,¬µm,,,,323.0850516936083,344.50505512080883,220.14999999999998,500.99008015841287,180.88002894080464,222.53,NaN	23,"Path (23)",undefined,true,250.7368943164402,¬µm,,,,308.8050494088079,281.43504502960724,229.67,489.09007825441256,454.5800727328117,234.42999999999998,NaN
	24,"Path (24)",undefined,true,560.9331394445552,¬µm,,,,81.11833333333334,168.78166666666667,41.0,605.7099999999999,157.07999999999998,76.0,NaN	24,"Path (24)",undefined,true,257.69223917341634,¬µm,,,,383.7750614040099,339.7450543592087,126.14,505.750080920013,115.43001846880297,130.9,NaN	24,Path (25),undefined,TRUE,220.4288757,¬µm,,,,267.1550427,283.8150454,202.3,456.9600731,379.6100607,240.38,NaN	24,"Path (24)",undefined,true,239.1003718307653,¬µm,,,,321.89505150320826,345.6950553112089,216.57999999999998,493.85007901601267,184.45002951200473,223.72,NaN	24,"Path (24)",undefined,true,259.62375373847476,¬µm,,,,311.185049789608,277.8650444584071,227.29,497.4200795872128,456.96007311361177,226.1,NaN
	25,"Path (25)",undefined,true,548.775689480637,¬µm,,,,83.10166666666666,171.5583333333333,40.0,602.14,159.45999999999998,78.0,NaN	25,"Path (25)",undefined,true,243.7829679236291,¬µm,,,,390.91506254641007,337.3650539784087,136.85,508.13008130081306,124.9500199920032,132.09,NaN	25,Path (26),undefined,TRUE,216.5329922,¬µm,,,,267.1550427,280.2450448,202.3,451.0100722,383.1800613,239.19,NaN	25,"Path (25)",undefined,true,246.9173143468295,¬µm,,,,326.6550522648084,346.8850555016089,216.57999999999998,502.1800803488129,176.12002817920452,221.34,NaN	25,"Path (25)",undefined,true,276.23451073780114,¬µm,,,,313.5650501704081,279.05504464880715,227.29,511.70008187201313,470.05007520801206,227.29,NaN
	27,"Path (27)",undefined,true,541.0648411284743,¬µm,,,,86.27499999999999,170.765,37.0,596.1899999999999,155.89,77.0,NaN	26,"Path (26)",undefined,true,252.41697548121223,¬µm,,,,389.72506235601,339.7450543592087,121.38,500.99008015841287,123.76001980160318,122.57,NaN	26,Path (27),undefined,TRUE,228.1102938,¬µm,,,,265.9650426,282.6250452,201.11,454.5800727,381.9900611,255.85,NaN	26,"Path (26)",undefined,true,234.6695443692039,¬µm,,,,325.4650520744084,340.93505454960876,216.57999999999998,496.23007939681276,180.88002894080464,217.76999999999998,NaN	26,"Path (26)",undefined,true,256.37074566214574,¬µm,,,,313.5650501704081,276.6750442680071,227.29,495.0400792064127,455.7700729232117,224.91,NaN
	28,"Path (28)",undefined,true,539.5559249107639,¬µm,,,,85.87833333333333,169.97166666666666,35.0,596.1899999999999,159.45999999999998,75.0,NaN	27,"Path (27)",undefined,true,248.781972170067,¬µm,,,,387.34506197520994,338.5550541688087,133.28,502.1800803488129,121.38001942080312,115.42999999999999,NaN	27,Path (28),undefined,TRUE,211.4764236,¬µm,,,,262.395042,285.0050456,214.2,449.820072,376.0400602,239.19,NaN	27,"Path (27)",undefined,true,238.66453546156765,¬µm,,,,319.51505112240824,345.6950553112089,216.57999999999998,487.9000780640125,182.07002913120468,216.57999999999998,NaN	27,"Path (27)",undefined,true,270.5227931160763,¬µm,,,,309.99504959920796,275.4850440776071,233.23999999999998,500.99008015841287,466.480074636812,233.23999999999998,NaN
	29,"Path (29)",undefined,true,523.2835300515263,¬µm,,,,97.38166666666666,168.385,40.0,591.43,154.7,73.0,NaN	28,"Path (28)",undefined,true,285.5207273945247,¬µm,,,,392.10506273681005,336.17505378800865,129.71,511.70008187201313,78.54001256640201,114.24,NaN	28,Path (29),undefined,TRUE,235.2200467,¬µm,,,,264.7750424,282.6250452,202.3,468.860075,383.1800613,242.76,NaN	28,"Path (28)",undefined,true,229.2040865598465,¬µm,,,,323.0850516936083,345.6950553112089,216.57999999999998,492.6600788256127,192.78003084480494,222.53,NaN	28,"Path (28)",undefined,true,255.99571822971177,¬µm,,,,317.13505074160815,276.6750442680071,229.67,496.23007939681276,458.15007330401176,241.57,NaN
	30,"Path (30)",undefined,true,489.08151163888226,¬µm,,,,121.975,160.8483333333333,46.0,587.86,152.32,74.0,NaN	29,"Path (29)",undefined,true,313.3003999683441,¬µm,,,,382.58506121360983,330.2250528360085,134.47,518.8400830144134,52.360008377601346,107.1,NaN	29,Path (30),undefined,TRUE,258.4208799,¬µm,,,,265.9650426,282.6250452,208.25,490.2800784,395.0800632,247.52,NaN	29,"Path (29)",undefined,true,234.0054835083331,¬µm,,,,323.0850516936083,348.07505569200896,220.14999999999998,497.4200795872128,195.16003122560502,239.19,NaN	29,"Path (29)",undefined,true,268.8083889989774,¬µm,,,,308.8050494088079,275.4850440776071,235.61999999999998,503.37008053921295,459.3400734944118,238.0,NaN
	31,"Path (31)",undefined,true,497.20516313417954,¬µm,,,,113.645,164.02166666666668,47.0,586.67,160.65,72.0,NaN	30,"Path (30)",undefined,true,306.50508492098686,¬µm,,,,384.9650615944099,336.17505378800865,119.0,517.6500828240133,61.88000990080159,108.28999999999999,NaN	30,Path (31),undefined,TRUE,265.5157509,¬µm,,,,263.5850422,283.8150454,210.63,496.2300794,401.0300642,254.66,NaN	30,"Path (30)",undefined,true,250.0750844200839,¬µm,,,,329.03505264560846,354.0250566440091,235.61999999999998,506.940081110413,180.88002894080464,241.57,NaN	30,"Path (30)",undefined,true,256.8518892014407,¬µm,,,,312.37504998000804,281.43504502960724,238.0,496.23007939681276,459.3400734944118,245.14,NaN
	32,"Path (32)",undefined,true,500.8569904249647,¬µm,,,,113.24833333333333,167.195,46.0,583.1,161.84,74.0,NaN	31,"Path (31)",undefined,true,277.8428126685213,¬µm,,,,373.0650596904096,326.6550522648084,132.09,508.13008130081306,91.63001466080236,107.1,NaN	31,Path (32),undefined,TRUE,251.2185797,¬µm,,,,264.7750424,286.1950458,214.2,487.9000781,386.7500619,260.61,NaN	31,"Path (31)",undefined,true,236.92103960819975,¬µm,,,,333.79505340720857,350.455056072809,236.81,505.750080920013,190.40003046400489,242.76,NaN	31,"Path (31)",undefined,true,254.12460259790703,¬µm,,,,313.5650501704081,279.05504464880715,241.57,495.0400792064127,455.7700729232117,247.51999999999998,NaN
	33,"Path (33)",undefined,true,480.06589273324454,¬µm,,,,128.32166666666666,159.6583333333333,48.0,585.48,154.7,70.0,NaN	32,"Path (32)",undefined,true,303.8067495347942,¬µm,,,,394.48506311761014,336.17505378800865,126.14,512.8900820624132,61.88000990080159,108.28999999999999,NaN	32,Path (33),undefined,TRUE,249.448205,¬µm,,,,267.1550427,283.8150454,214.2,486.7100779,387.9400621,261.8,NaN	32,"Path (32)",undefined,true,248.0520129086863,¬µm,,,,329.03505264560846,355.21505683440915,238.0,510.51008168161314,188.02003008320483,240.38,NaN	32,"Path (32)",undefined,true,228.00022742765844,¬µm,,,,309.99504959920796,281.43504502960724,240.38,474.8100759696122,435.5400696864112,261.8,NaN
	34,"Path (34)",undefined,true,464.7736701312464,¬µm,,,,135.46166666666664,158.4683333333333,53.0,581.91,153.51,73.0,NaN	33,"Path (33)",undefined,true,301.0383312106606,¬µm,,,,399.24506387921025,334.9850535976086,103.53,503.37008053921295,55.93000894880144,94.00999999999999,NaN	33,Path (34),undefined,TRUE,252.1942963,¬µm,,,,268.3450429,287.385046,204.68,485.5200777,392.7000628,265.37,NaN	33,"Path (33)",undefined,true,233.27717131138746,¬µm,,,,332.6050532168085,362.3550579768093,236.81,500.99008015841287,201.11003217760518,239.19,NaN	33,"Path (33)",undefined,true,212.75083603968176,¬µm,,,,309.99504959920796,280.2450448392072,240.38,461.7200738752119,426.02006816321096,270.13,NaN
	35,"Path (35)",undefined,true,451.6658365170547,¬µm,,,,142.99833333333333,157.67499999999998,54.0,575.9599999999999,155.89,72.0,NaN	34,"Path (34)",undefined,true,291.8454567697468,¬µm,,,,396.8650634984102,330.2250528360085,109.47999999999999,504.560080729613,64.26001028160165,95.19999999999999,NaN	34,Path (35),undefined,TRUE,216.0549932,¬µm,,,,270.7250433,283.8150454,213.01,455.7700729,372.4700596,273.7,NaN	34,"Path (34)",undefined,true,251.48359081584917,¬µm,,,,337.3650539784087,361.1650577864093,230.85999999999999,514.0800822528132,184.45002951200473,233.23999999999998,NaN	34,"Path (34)",undefined,true,213.90329142511317,¬µm,,,,309.99504959920796,277.8650444584071,243.95,461.7200738752119,426.02006816321096,268.94,NaN
	36,"Path (36)",undefined,true,460.3405861018474,¬µm,,,,124.75166666666665,161.64166666666668,48.0,562.87,149.94,79.0,NaN	35,"Path (35)",undefined,true,292.1189756435202,¬µm,,,,394.48506311761014,343.31505493040885,110.67,508.13008130081306,74.97001199520193,101.14999999999999,NaN	35,Path (36),undefined,TRUE,244.7826277,¬µm,,,,268.3450429,281.435045,210.63,477.1900764,390.3200625,272.51,NaN	35,"Path (35)",undefined,true,249.23692280014146,¬µm,,,,340.93505454960876,362.3550579768093,228.48,514.0800822528132,185.64002970240477,239.19,NaN	35,"Path (35)",undefined,true,217.84414969697926,¬µm,,,,299.2850478856077,263.5850421736068,240.38,453.39007254241164,412.9300660688106,268.94,NaN
	40,"Path (40)",undefined,true,440.1433573807445,¬µm,,,,131.89166666666665,154.105,53.0,555.73,146.37,87.0,NaN	36,"Path (36)",undefined,true,303.5115313151914,¬µm,,,,382.58506121360983,331.41505302640854,114.24,502.1800803488129,61.88000990080159,90.44,NaN	36,Path (37),undefined,TRUE,263.6399302,¬µm,,,,267.1550427,282.6250452,216.58,497.4200796,392.7000628,267.75,NaN	36,"Path (36)",undefined,true,252.96425023199916,¬µm,,,,343.31505493040885,362.3550579768093,224.91,523.6000837760134,186.8300298928048,233.23999999999998,NaN	36,"Path (36)",undefined,true,240.76183047122726,¬µm,,,,293.33504693360754,267.15504274480685,235.61999999999998,466.480074636812,430.7800689248111,264.18,NaN
	41,"Path (41)",undefined,true,455.1658826956275,¬µm,,,,123.95833333333333,154.50166666666667,49.0,562.87,147.56,84.0,NaN	37,"Path (37)",undefined,true,273.9643234106967,¬µm,,,,382.58506121360983,327.8450524552084,91.63,499.8000799680128,84.49001351840217,102.33999999999999,NaN	37,Path (38),undefined,TRUE,265.0479403,¬µm,,,,268.3450429,281.435045,215.39,496.2300794,392.7000628,265.37,NaN	37,"Path (37)",undefined,true,256.8410793224589,¬µm,,,,339.7450543592087,363.54505816720933,226.1,523.6000837760134,188.02003008320483,236.81,NaN	37,"Path (37)",undefined,true,232.012113060516,¬µm,,,,294.5250471240076,268.3450429352069,224.91,456.96007311361177,423.6400677824109,264.18,NaN
	42,"Path (42)",undefined,true,481.22043380856474,¬µm,,,,119.19833333333334,156.48499999999999,49.0,578.3399999999999,148.75,80.0,NaN	38,"Path (38)",undefined,true,268.04695734786196,¬µm,,,,387.34506197520994,319.51505112240824,76.16,497.4200795872128,78.54001256640201,83.3,NaN	38,Path (39),undefined,TRUE,272.0795458,¬µm,,,,273.1050437,281.435045,215.39,510.5100817,396.2700634,266.56,NaN	38,"Path (38)",undefined,true,270.43312752870145,¬µm,,,,340.93505454960876,363.54505816720933,221.34,531.9300851088136,174.93002798880448,232.04999999999998,NaN	38,"Path (38)",undefined,true,284.3407697329242,¬µm,,,,295.71504731440757,268.3450429352069,216.57999999999998,491.47007863521264,464.1000742560119,253.47,NaN
	43,"Path (43)",undefined,true,494.254547102501,¬µm,,,,116.42166666666665,150.93166666666664,47.0,585.48,149.94,78.0,NaN	39,"Path (39)",undefined,true,297.9557768306969,¬µm,,,,383.7750614040099,334.9850535976086,92.82,502.1800803488129,65.45001047200168,77.35,NaN	39,Path (40),undefined,TRUE,260.2899734,¬µm,,,,265.9650426,281.435045,209.44,491.4700786,389.1300623,268.94,NaN	39,"Path (39)",undefined,true,273.1334820441141,¬µm,,,,339.7450543592087,363.54505816720933,220.14999999999998,530.7400849184137,172.55002760800443,235.61999999999998,NaN	39,"Path (39)",undefined,true,297.17225255671553,¬µm,,,,293.33504693360754,268.3450429352069,217.76999999999998,502.1800803488129,471.2400753984121,246.32999999999998,NaN
	44,"Path (44)",undefined,true,462.8170680069778,¬µm,,,,131.495,149.74166666666665,53.0,573.5799999999999,148.75,82.0,NaN	40,"Path (40)",undefined,true,296.4952160003378,¬µm,,,,384.9650615944099,333.79505340720857,101.14999999999999,511.70008187201313,67.83001085280175,80.92,NaN	40,Path (41),undefined,TRUE,293.9323811,¬µm,,,,274.2950439,277.8650445,197.54,525.9800842,404.6000647,264.18,NaN	40,"Path (40)",undefined,true,286.58280044992824,¬µm,,,,337.3650539784087,365.9250585480094,221.34,535.5000856800137,161.84002589440416,232.04999999999998,NaN	40,"Path (40)",undefined,true,292.60788809435485,¬µm,,,,294.5250471240076,269.53504312560693,207.06,498.61007977761284,467.67007482721203,236.81,NaN
	46,"Path (46)",undefined,true,449.36272349604616,¬µm,,,,137.84166666666667,149.74166666666665,66.0,573.5799999999999,148.75,82.0,NaN	41,"Path (41)",undefined,true,318.95914948068526,¬µm,,,,384.9650615944099,327.8450524552084,101.14999999999999,517.6500828240133,44.03000704480113,82.11,NaN	41,Path (42),undefined,TRUE,313.7154141,¬µm,,,,275.4850441,283.8150454,199.92,548.5900878,417.6900668,261.8,NaN	41,"Path (41)",undefined,true,298.92046011308594,¬µm,,,,345.6950553112089,363.54505816720933,233.23999999999998,547.400087584014,149.94002399040386,224.91,NaN	41,"Path (41)",undefined,true,294.19943837749645,¬µm,,,,288.57504617200743,268.3450429352069,228.48,498.61007977761284,467.67007482721203,232.04999999999998,NaN
	47,"Path (47)",undefined,true,438.68944139936826,¬µm,,,,154.8983333333333,142.99833333333333,71.0,580.72,152.32,81.0,NaN	42,"Path (42)",undefined,true,329.3776871053709,¬µm,,,,377.8250604520097,323.0850516936083,82.11,509.3200814912131,39.270006283201006,86.86999999999999,NaN	42,Path (43),undefined,TRUE,316.5931305,¬µm,,,,274.2950439,287.385046,182.07,545.0200872,423.6400678,261.8,NaN	42,"Path (42)",undefined,true,303.1377305638435,¬µm,,,,343.31505493040885,359.97505759600926,235.61999999999998,550.9700881552142,141.61002265760365,223.72,NaN	42,"Path (42)",undefined,true,306.6881444949998,¬µm,,,,300.47504807600774,276.6750442680071,230.85999999999999,511.70008187201313,489.09007825441256,221.34,NaN
	48,"Path (48)",undefined,true,465.03347949353656,¬µm,,,,125.14833333333333,150.535,54.0,572.39,145.18,82.0,NaN	43,"Path (43)",undefined,true,323.78414057578567,¬µm,,,,382.58506121360983,320.7050513128082,97.58,520.0300832048133,47.60000761600122,89.25,NaN	43,Path (44),undefined,TRUE,325.1143242,¬µm,,,,273.1050437,285.0050456,182.07,550.9700882,422.4500676,249.9,NaN	43,"Path (43)",undefined,true,317.69530893788226,¬µm,,,,338.5550541688087,370.6850593096095,239.19,541.450086632014,134.47002151520346,215.39,NaN	43,"Path (43)",undefined,true,310.60843637509356,¬µm,,,,282.6250452200073,274.29504388720704,222.53,505.750080920013,473.6200757792122,223.72,NaN
	49,"Path (49)",undefined,true,457.6595023511037,¬µm,,,,144.58499999999998,147.75833333333333,63.0,586.67,151.13,80.0,NaN	44,"Path (44)",undefined,true,334.4519068346571,¬µm,,,,386.1550617848099,325.4650520744084,111.86,511.70008187201313,34.51000552160089,77.35,NaN	44,Path (45),undefined,TRUE,319.7045293,¬µm,,,,277.8650445,287.385046,176.12,550.9700882,423.6400678,248.71,NaN	44,"Path (44)",undefined,true,320.92793631403924,¬µm,,,,345.6950553112089,367.11505873840946,220.14999999999998,548.5900877744141,122.57001961120315,211.82,NaN	44,"Path (44)",undefined,true,300.3721086117617,¬µm,,,,292.1450467432075,277.8650444584071,234.42999999999998,509.3200814912131,473.6200757792122,215.39,NaN
	50,"Path (50)",undefined,true,473.132703033683,¬µm,,,,127.925,151.725,55.0,585.48,148.75,79.0,NaN	45,"Path (45)",undefined,true,319.00092889231223,¬µm,,,,380.20506083280975,321.89505150320826,82.11,524.7900839664135,45.22000723520116,79.72999999999999,NaN	45,Path (46),undefined,TRUE,333.1147094,¬µm,,,,280.2450448,286.1950458,176.12,566.4400906,431.9700691,241.57,NaN	45,"Path (45)",undefined,true,327.02130000115267,¬µm,,,,331.41505302640854,354.0250566440091,226.1,550.9700881552142,116.620018659203,209.44,NaN	45,"Path (45)",undefined,true,289.4928107533839,¬µm,,,,293.33504693360754,277.8650444584071,215.39,496.23007939681276,464.1000742560119,227.29,NaN
	51,"Path (51)",undefined,true,457.4691595006634,¬µm,,,,152.12166666666664,143.39499999999998,62.0,593.81,149.94,71.0,NaN
	52,"Path (52)",undefined,true,456.8448725135439,¬µm,,,,146.965,141.41166666666666,56.0,587.86,147.56,70.0,NaN
	53,"Path (53)",undefined,true,471.86188616729993,¬µm,,,,127.13166666666666,146.56833333333333,55.0,580.72,146.37,70.0,NaN
	54,"Path (54)",undefined,true,479.83774738085515,¬µm,,,,127.925,147.36166666666665,53.0,593.81,146.37,68.0,NaN
	55,"Path (55)",undefined,true,492.491947373118,¬µm,,,,125.94166666666665,148.55166666666665,48.0,598.5699999999999,149.94,69.0,NaN
	56,"Path (56)",undefined,true,501.73713740798826,¬µm,,,,123.16499999999999,153.31166666666667,51.0,603.3299999999999,147.56,63.0,NaN
	57,"Path (57)",undefined,true,523.4248333959938,¬µm,,,,113.645,157.2783333333333,46.0,618.8,152.32,58.0,NaN
	58,"Path (58)",undefined,true,515.3926722314739,¬µm,,,,115.62833333333333,156.48499999999999,42.0,612.85,147.56,61.0,NaN
	59,"Path (59)",undefined,true,537.0721494524931,¬µm,,,,98.175,160.45166666666668,36.0,614.04,157.07999999999998,65.0,NaN
	60,"Path (60)",undefined,true,554.9170024358677,¬µm,,,,104.125,161.245,37.0,629.51,160.65,55.0,NaN
	61,"Path (61)",undefined,true,551.715887991812,¬µm,,,,96.58833333333334,161.64166666666668,38.0,627.13,159.45999999999998,51.0,NaN
	62,"Path (62)",undefined,true,553.9261811883255,¬µm,,,,99.76166666666666,163.625,39.0,625.9399999999999,164.22,50.0,NaN
	63,"Path (63)",undefined,true,553.2291156737348,¬µm,,,,96.58833333333334,157.67499999999998,31.0,624.75,161.84,51.0,NaN
	64,"Path (64)",undefined,true,574.8833071541793,¬µm,,,,91.035,165.21166666666667,25.0,629.51,167.79,54.0,NaN
	65,"Path (65)",undefined,true,563.738767388324,¬µm,,,,94.60499999999999,163.22833333333332,34.0,627.13,171.35999999999999,52.0,NaN

## Sheet: FigS5g
(same as subfig f)
Sample	20210625_CSV_Properties_10x_to66	20250703_CSV_Properties_10x1	20250703_CSV_Properties_10x2	20250703_CSV_Properties_10x3_embryo1	20250703_CSV_Properties_10x3_embryo2		(for the 2021 data the entire band was measured, for the rest only half, plus the time interval is different for 2021)
Results	PathID,PathName,SWCType,PrimaryPath,PathLength,PathLengthUnits,StartsOnPath,ConnectedPathIDs,ChildPathIDs,StartX,StartY,StartZ,EndX,EndY,EndZ,ApproximateFittedVolume	PathID,PathName,SWCType,PrimaryPath,PathLength,PathLengthUnits,StartsOnPath,ConnectedPathIDs,ChildPathIDs,StartX,StartY,StartZ,EndX,EndY,EndZ,ApproximateFittedVolume	PathID,PathName,SWCType,PrimaryPath,PathLength,PathLengthUnits,StartsOnPath,ConnectedPathIDs,ChildPathIDs,StartX,StartY,StartZ,EndX,EndY,EndZ,ApproximateFittedVolume	PathID,PathName,SWCType,PrimaryPath,PathLength,PathLengthUnits,StartsOnPath,ConnectedPathIDs,ChildPathIDs,StartX,StartY,StartZ,EndX,EndY,EndZ,ApproximateFittedVolume	PathID,PathName,SWCType,PrimaryPath,PathLength,PathLengthUnits,StartsOnPath,ConnectedPathIDs,ChildPathIDs,StartX,StartY,StartZ,EndX,EndY,EndZ,ApproximateFittedVolume
	1,"Path (1)",undefined,true,124.48583469914195,¬µm,,,,414.3183333333333,118.405,145.0,290.36,119.0,145.0,NaN	1,"Path (1)",undefined,true,77.65738173151782,¬µm,,,,417.0950667352107,358.7850574056092,223.72,451.01007216161156,289.17004626720745,220.14999999999998,NaN	1,Path (1),undefined,TRUE,82.18171542,¬µm,,,,265.9650426,273.1050437,270.13,337.9600541,308.2100493,283.22,NaN	1,"Path (1)",undefined,true,75.57886872977949,¬µm,,,,332.6050532168085,351.645056263209,254.66,395.08006321281016,309.40004950400794,255.85,NaN	1,"Path (1)",undefined,true,84.14992760535876,¬µm,,,,311.185049789608,279.05504464880715,254.66,371.28005940480955,337.96005407360866,254.66,NaN
	2,"Path (2)",undefined,true,146.84406036501147,¬µm,,,,428.995,118.00833333333334,145.0,283.21999999999997,115.42999999999999,144.0,NaN	2,"Path (2)",undefined,true,86.11696501673524,¬µm,,,,414.7150663544107,358.7850574056092,223.72,453.39007254241164,282.03004512480726,220.14999999999998,NaN	2,Path (2),undefined,TRUE,99.7951439,¬µm,,,,268.3450429,280.2450448,274.89,361.7600579,312.9700501,285.6,NaN	2,"Path (2)",undefined,true,83.71966111634593,¬µm,,,,332.6050532168085,359.97505759600926,253.47,399.84006397441027,310.590049694408,257.03999999999996,NaN	2,"Path (2)",undefined,true,101.87194005674587,¬µm,,,,313.5650501704081,275.4850440776071,254.66,383.18006130880985,349.86005597760897,254.66,NaN
	3,"Path (3)",undefined,true,168.99505312860103,¬µm,,,,439.30833333333334,121.975,144.0,271.32,121.38,142.0,NaN	3,"Path (3)",undefined,true,112.06435598337151,¬µm,,,,414.7150663544107,358.7850574056092,221.34,464.1000742560119,258.23004131680665,220.14999999999998,NaN	3,Path (3),undefined,TRUE,94.80344917,¬µm,,,,268.3450429,283.8150454,272.51,355.8100569,318.920051,282.03,NaN	3,"Path (3)",undefined,true,95.2047193148831,¬µm,,,,336.17505378800865,359.97505759600926,257.03999999999996,405.7900649264104,295.1200472192076,257.03999999999996,NaN	3,"Path (3)",undefined,true,105.26940086226455,¬µm,,,,308.8050494088079,281.43504502960724,251.08999999999997,383.18006130880985,354.62005673920913,257.03999999999996,NaN
	4,"Path (4)",undefined,true,181.79482748818353,¬µm,,,,260.015,120.785,142.0,440.29999999999995,120.19,143.0,NaN	4,"Path (4)",undefined,true,142.76676681211092,¬µm,,,,412.3350659736106,358.7850574056092,220.14999999999998,474.8100759696122,230.86003693760594,218.95999999999998,NaN	4,Path (4),undefined,TRUE,112.7313606,¬µm,,,,264.7750424,279.0550446,266.56,367.7100588,322.4900516,279.65,NaN	4,"Path (4)",undefined,true,117.36226583472939,¬µm,,,,330.2250528360085,357.5950572152092,251.08999999999997,424.8300679728109,289.17004626720745,260.61,NaN	4,"Path (4)",undefined,true,103.62171621087121,¬µm,,,,309.99504959920796,282.6250452200073,252.28,387.94006207040997,349.86005597760897,261.8,NaN
	5,"Path (5)",undefined,true,212.99851896057618,¬µm,,,,467.075,120.785,140.0,255.85,120.19,140.0,NaN	5,"Path (5)",undefined,true,139.87616952601456,¬µm,,,,413.52506616401064,359.97505759600926,218.95999999999998,479.57007673121234,236.8100378896061,217.76999999999998,NaN	5,Path (5),undefined,TRUE,112.9425346,¬µm,,,,271.9150435,280.2450448,260.61,371.2800594,328.4400526,278.46,NaN	5,"Path (5)",undefined,true,127.32246889403616,¬µm,,,,331.41505302640854,357.5950572152092,251.08999999999997,433.1600693056111,282.03004512480726,258.22999999999996,NaN	5,"Path (5)",undefined,true,118.64679481362919,¬µm,,,,311.185049789608,274.29504388720704,248.70999999999998,395.08006321281016,357.00005712000916,255.85,NaN
	6,"Path (6)",undefined,true,232.13187561018967,¬µm,,,,244.545,120.38833333333334,134.0,471.23999999999995,124.94999999999999,139.0,NaN	6,"Path (6)",undefined,true,172.2703778210607,¬µm,,,,409.9550655928105,356.40505702480914,217.76999999999998,492.6600788256127,205.8700329392053,220.14999999999998,NaN	6,Path (6),undefined,TRUE,121.5087165,¬µm,,,,268.3450429,277.8650445,253.47,376.0400602,324.870052,276.08,NaN	6,"Path (6)",undefined,true,129.0930678057592,¬µm,,,,333.79505340720857,357.5950572152092,252.28,434.35006949601114,277.27004436320715,258.22999999999996,NaN	6,"Path (6)",undefined,true,136.24005614067357,¬µm,,,,314.75505036080807,274.29504388720704,253.47,410.55006568801053,370.0900592144095,266.56,NaN
	7,"Path (7)",undefined,true,249.1898232618931,¬µm,,,,484.92499999999995,123.95833333333333,137.0,238.0,121.38,132.0,NaN	7,"Path (7)",undefined,true,182.70089971699755,¬µm,,,,408.7650654024105,356.40505702480914,215.39,493.85007901601267,195.16003122560502,215.39,NaN	7,Path (7),undefined,TRUE,157.5662898,¬µm,,,,267.1550427,280.2450448,252.28,406.9800651,342.7200548,286.79,NaN	7,"Path (7)",undefined,true,142.99898318699053,¬µm,,,,331.41505302640854,361.1650577864093,254.66,443.8700710192114,273.700043792007,264.18,NaN	7,"Path (7)",undefined,true,128.2369254395526,¬µm,,,,314.75505036080807,274.29504388720704,255.85,404.6000647360104,365.3300584528094,262.99,NaN
	8,"Path (8)",undefined,true,289.32960859633187,¬µm,,,,225.10833333333332,123.56166666666665,127.0,510.51,126.14,134.0,NaN	8,"Path (8)",undefined,true,195.86875434503528,¬µm,,,,408.7650654024105,355.21505683440915,213.01,499.8000799680128,182.07002913120468,214.2,NaN	8,Path (8),undefined,TRUE,160.0146883,¬µm,,,,268.3450429,279.0550446,248.71,409.3600655,343.910055,285.6,NaN	8,"Path (8)",undefined,true,154.74551425118352,¬µm,,,,331.41505302640854,362.3550579768093,251.08999999999997,451.01007216161156,265.37004245920684,264.18,NaN	8,"Path (8)",undefined,true,137.7469361423466,¬µm,,,,313.5650501704081,277.8650444584071,253.47,410.55006568801053,374.8500599760096,260.61,NaN
	9,"Path (9)",undefined,true,322.62827365798114,¬µm,,,,202.89499999999998,125.14833333333333,122.0,520.03,132.09,130.0,NaN	9,"Path (9)",undefined,true,217.84208094027662,¬µm,,,,408.7650654024105,358.7850574056092,209.44,506.940081110413,165.41002646560426,209.44,NaN	9,Path (9),undefined,TRUE,163.7913746,¬µm,,,,267.1550427,277.8650445,243.95,408.1700653,348.6700558,284.41,NaN	9,"Path (9)",undefined,true,146.62047873585868,¬µm,,,,331.41505302640854,358.7850574056092,252.28,446.25007140001145,268.9400430304069,264.18,NaN	9,"Path (9)",undefined,true,143.64081521805034,¬µm,,,,318.3250509320082,277.8650444584071,249.89999999999998,415.31006644961064,381.9900611184098,261.8,NaN
	10,"Path (10)",undefined,true,330.18105235019544,¬µm,,,,194.96166666666667,126.735,117.0,518.84,128.51999999999998,129.0,NaN	10,"Path (10)",undefined,true,236.33626333313038,¬µm,,,,409.9550655928105,356.40505702480914,204.67999999999998,517.6500828240133,147.5600236096038,208.25,NaN	10,Path (10),undefined,TRUE,184.1417143,¬µm,,,,273.1050437,276.6750443,239.19,431.9700691,355.8100569,286.79,NaN	10,"Path (10)",undefined,true,154.08905214508107,¬µm,,,,336.17505378800865,357.5950572152092,246.32999999999998,452.2000723520116,258.23004131680665,260.61,NaN	10,"Path (10)",undefined,true,153.58150364721925,¬µm,,,,315.9450505512081,274.29504388720704,248.70999999999998,420.0700672112108,385.5600616896099,261.8,NaN
	11,"Path (11)",undefined,true,359.26718628286534,¬µm,,,,188.2183333333333,129.90833333333333,117.0,539.0699999999999,135.66,129.0,NaN	11,"Path (11)",undefined,true,261.0479485324874,¬µm,,,,408.7650654024105,355.21505683440915,198.73,523.6000837760134,126.14002018240325,191.59,NaN	11,Path (11),undefined,TRUE,181.5826638,¬µm,,,,281.435045,279.0550446,240.38,439.1100703,355.8100569,285.6,NaN	11,"Path (11)",undefined,true,179.44555980965814,¬µm,,,,331.41505302640854,361.1650577864093,247.51999999999998,467.67007482721203,246.33003941280634,261.8,NaN	11,"Path (11)",undefined,true,172.11132894734192,¬µm,,,,317.13505074160815,276.6750442680071,246.32999999999998,436.7300698768112,397.4600635936102,266.56,NaN
	12,"Path (12)",undefined,true,385.3684859913095,¬µm,,,,180.285,129.51166666666666,106.0,541.4499999999999,133.28,116.0,NaN	12,"Path (12)",undefined,true,259.6717388097825,¬µm,,,,408.7650654024105,354.0250566440091,189.20999999999998,518.8400830144134,122.57001961120315,186.82999999999998,NaN	12,Path (12),undefined,TRUE,208.6463387,¬µm,,,,277.8650445,277.8650445,236.81,456.9600731,370.0900592,286.79,NaN	12,"Path (12)",undefined,true,176.4619377482378,¬µm,,,,333.79505340720857,350.455056072809,241.57,470.05007520801206,241.5700386512062,264.18,NaN	12,"Path (12)",undefined,true,156.4312674646422,¬µm,,,,315.9450505512081,277.8650444584071,240.38,423.6400677824109,387.94006207040997,264.18,NaN
	13,"Path (13)",undefined,true,413.20654952880875,¬µm,,,,161.245,134.66833333333332,103.0,552.16,135.66,114.0,NaN	13,"Path (13)",undefined,true,282.88750841943215,¬µm,,,,404.00506464081036,346.8850555016089,179.69,521.2200833952134,97.58001561280251,167.79,NaN	13,Path (13),undefined,TRUE,204.9729812,¬µm,,,,275.4850441,280.2450448,230.86,451.0100722,367.7100588,287.98,NaN	13,"Path (13)",undefined,true,202.42559764292199,¬µm,,,,330.2250528360085,354.0250566440091,238.0,484.33007749281245,226.1000361760058,261.8,NaN	13,"Path (13)",undefined,true,207.89235864148156,¬µm,,,,319.51505112240824,277.8650444584071,239.19,460.53007368481184,424.8300679728109,266.56,NaN
	14,"Path (14)",undefined,true,418.0854711877819,¬µm,,,,158.07166666666666,133.08166666666665,100.0,560.49,140.42,116.0,NaN	14,"Path (14)",undefined,true,298.8137062651804,¬µm,,,,394.48506311761014,346.8850555016089,158.26999999999998,521.2200833952134,89.25001428000229,145.18,NaN	14,Path (14),undefined,TRUE,244.1580163,¬µm,,,,274.2950439,275.4850441,227.29,483.1400773,385.5600617,286.79,NaN	14,"Path (14)",undefined,true,176.9412657886747,¬µm,,,,329.03505264560846,349.265055882409,232.04999999999998,466.480074636812,241.5700386512062,253.47,NaN	14,"Path (14)",undefined,true,215.3451042426831,¬µm,,,,313.5650501704081,275.4850440776071,235.61999999999998,464.1000742560119,426.02006816321096,260.61,NaN
	15,"Path (15)",undefined,true,445.9059079166281,¬µm,,,,149.345,135.46166666666664,96.0,577.15,141.60999999999999,105.0,NaN	15,"Path (15)",undefined,true,317.8940774702334,¬µm,,,,395.6750633080102,345.6950553112089,143.98999999999998,520.0300832048133,67.83001085280175,132.09,NaN	15,Path (15),undefined,TRUE,227.1123712,¬µm,,,,283.8150454,287.385046,223.72,479.5700767,383.1800613,285.6,NaN	15,"Path (15)",undefined,true,210.45291229881587,¬µm,,,,323.0850516936083,350.455056072809,223.72,486.71007787361253,222.5300356048057,248.70999999999998,NaN	15,"Path (15)",undefined,true,237.2073100789523,¬µm,,,,314.75505036080807,280.2450448392072,228.48,483.1400773024124,443.8700710192114,245.14,NaN
	16,"Path (16)",undefined,true,465.65860767758534,¬µm,,,,590.8349999999999,146.965,100.0,149.94,136.85,91.0,NaN	16,"Path (16)",undefined,true,289.04510795881924,¬µm,,,,389.72506235601,343.31505493040885,128.51999999999998,506.940081110413,96.39001542240247,135.66,NaN	16,Path (16),undefined,TRUE,203.523545,¬µm,,,,286.1950458,289.7650464,234.43,464.1000743,377.2300604,276.08,NaN	16,"Path (16)",undefined,true,242.27098347424987,¬µm,,,,323.0850516936083,348.07505569200896,217.76999999999998,511.70008187201313,199.92003198720514,242.76,NaN	16,"Path (16)",undefined,true,258.0489268608668,¬µm,,,,312.37504998000804,277.8650444584071,227.29,495.0400792064127,454.5800727328117,236.81,NaN
	17,"Path (17)",undefined,true,481.0250411479959,¬µm,,,,136.255,140.61833333333334,83.0,590.24,143.98999999999998,96.0,NaN	17,"Path (17)",undefined,true,261.0369086461062,¬µm,,,,386.1550617848099,340.93505454960876,120.19,499.8000799680128,113.0500180880029,129.71,NaN	17,Path (17),undefined,TRUE,245.8364068,¬µm,,,,275.4850441,282.6250452,203.49,486.7100779,386.7500619,268.94,NaN	17,"Path (17)",undefined,true,238.72475451462768,¬µm,,,,319.51505112240824,344.50505512080883,208.25,498.61007977761284,195.16003122560502,238.0,NaN	17,"Path (17)",undefined,true,275.56846228383876,¬µm,,,,313.5650501704081,275.4850440776071,218.95999999999998,500.99008015841287,474.8100759696122,232.04999999999998,NaN
	18,"Path (18)",undefined,true,483.6346176123515,¬µm,,,,130.305,143.39499999999998,77.0,589.05,149.94,99.0,NaN	18,"Path (18)",undefined,true,265.5549956699766,¬µm,,,,383.7750614040099,339.7450543592087,115.42999999999999,504.560080729613,110.67001770720285,122.57,NaN	18,Path (18),undefined,TRUE,260.068977,¬µm,,,,277.8650445,286.1950458,211.82,506.9400811,397.4600636,261.8,NaN	18,"Path (18)",undefined,true,232.29152324384737,¬µm,,,,321.89505150320826,345.6950553112089,209.44,497.4200795872128,197.54003160640508,229.67,NaN	18,"Path (18)",undefined,true,258.19582305136817,¬µm,,,,318.3250509320082,279.05504464880715,216.57999999999998,497.4200795872128,461.7200738752119,226.1,NaN
	19,"Path (19)",undefined,true,498.99050149706557,¬µm,,,,125.54499999999999,150.13833333333332,80.0,596.1899999999999,152.32,94.0,NaN	19,"Path (19)",undefined,true,244.6204723111142,¬µm,,,,379.01506064240976,338.5550541688087,108.28999999999999,487.9000780640125,128.5200205632033,123.75999999999999,NaN	19,Path (20),undefined,TRUE,232.6058672,¬µm,,,,274.2950439,288.5750462,201.11,477.1900764,383.1800613,262.99,NaN	19,"Path (19)",undefined,true,218.70098273100905,¬µm,,,,319.51505112240824,346.8850555016089,216.57999999999998,486.71007787361253,207.06003312960533,226.1,NaN	19,"Path (19)",undefined,true,241.45358799586893,¬µm,,,,314.75505036080807,275.4850440776071,216.57999999999998,480.7600769216124,446.25007140001145,230.85999999999999,NaN
	20,"Path (20)",undefined,true,540.949651032433,¬µm,,,,117.61166666666665,146.56833333333333,72.0,624.75,163.03,76.0,NaN	20,"Path (20)",undefined,true,242.14050999849823,¬µm,,,,380.20506083280975,337.3650539784087,109.47999999999999,493.85007901601267,126.14002018240325,121.38,NaN	20,Path (21),undefined,TRUE,248.5095525,¬µm,,,,275.4850441,285.0050456,207.06,489.0900783,401.0300642,257.04,NaN	20,"Path (20)",undefined,true,216.38129198508605,¬µm,,,,320.7050513128082,345.6950553112089,207.06,484.33007749281245,207.06003312960533,226.1,NaN	20,"Path (20)",undefined,true,243.51315781298365,¬µm,,,,314.75505036080807,276.6750442680071,218.95999999999998,483.1400773024124,449.8200719712116,223.72,NaN
	21,"Path (21)",undefined,true,548.5342752980301,¬µm,,,,97.77833333333334,156.0883333333333,57.0,612.85,158.26999999999998,83.0,NaN	21,"Path (21)",undefined,true,249.2769397054897,¬µm,,,,382.58506121360983,342.1250547400088,110.67,493.85007901601267,121.38001942080312,116.61999999999999,NaN	21,Path (22),undefined,TRUE,234.9511625,¬µm,,,,267.1550427,282.6250452,205.87,470.0500752,391.5100626,251.09,NaN	21,"Path (21)",undefined,true,224.82265756039914,¬µm,,,,321.89505150320826,345.6950553112089,216.57999999999998,489.09007825441256,198.7300317968051,228.48,NaN	21,"Path (21)",undefined,true,246.0587568794931,¬µm,,,,315.9450505512081,276.6750442680071,218.95999999999998,486.71007787361253,447.4400715904115,222.53,NaN
	22,"Path (22)",undefined,true,553.9277486332521,¬µm,,,,96.19166666666666,159.26166666666668,56.0,617.61,160.65,78.0,NaN	22,"Path (22)",undefined,true,234.94230822207822,¬µm,,,,384.9650615944099,340.93505454960876,122.57,497.4200795872128,135.6600217056035,135.66,NaN	22,Path (23),undefined,TRUE,221.2467415,¬µm,,,,265.9650426,285.0050456,198.73,448.6300718,384.3700615,248.71,NaN	22,"Path (22)",undefined,true,216.17380652183948,¬µm,,,,323.0850516936083,343.31505493040885,215.39,481.95007711201237,203.49003255840523,223.72,NaN	22,"Path (22)",undefined,true,246.38115517841968,¬µm,,,,315.9450505512081,281.43504502960724,223.72,491.47007863521264,452.2000723520116,230.85999999999999,NaN
	23,"Path (23)",undefined,true,552.30845126995,¬µm,,,,95.39833333333334,160.8483333333333,54.0,616.42,161.84,74.0,NaN	23,"Path (23)",undefined,true,253.5045248822778,¬µm,,,,383.7750614040099,339.7450543592087,123.75999999999999,506.940081110413,120.1900192304031,123.75999999999999,NaN	23,Path (24),undefined,TRUE,215.5464421,¬µm,,,,267.1550427,282.6250452,204.68,449.820072,381.9900611,241.57,NaN	23,"Path (23)",undefined,true,243.84298643419862,¬µm,,,,323.0850516936083,344.50505512080883,220.14999999999998,500.99008015841287,180.88002894080464,222.53,NaN	23,"Path (23)",undefined,true,250.7368943164402,¬µm,,,,308.8050494088079,281.43504502960724,229.67,489.09007825441256,454.5800727328117,234.42999999999998,NaN
	24,"Path (24)",undefined,true,560.9331394445552,¬µm,,,,81.11833333333334,168.78166666666667,41.0,605.7099999999999,157.07999999999998,76.0,NaN	24,"Path (24)",undefined,true,257.69223917341634,¬µm,,,,383.7750614040099,339.7450543592087,126.14,505.750080920013,115.43001846880297,130.9,NaN	24,Path (25),undefined,TRUE,220.4288757,¬µm,,,,267.1550427,283.8150454,202.3,456.9600731,379.6100607,240.38,NaN	24,"Path (24)",undefined,true,239.1003718307653,¬µm,,,,321.89505150320826,345.6950553112089,216.57999999999998,493.85007901601267,184.45002951200473,223.72,NaN	24,"Path (24)",undefined,true,259.62375373847476,¬µm,,,,311.185049789608,277.8650444584071,227.29,497.4200795872128,456.96007311361177,226.1,NaN
	25,"Path (25)",undefined,true,548.775689480637,¬µm,,,,83.10166666666666,171.5583333333333,40.0,602.14,159.45999999999998,78.0,NaN	25,"Path (25)",undefined,true,243.7829679236291,¬µm,,,,390.91506254641007,337.3650539784087,136.85,508.13008130081306,124.9500199920032,132.09,NaN	25,Path (26),undefined,TRUE,216.5329922,¬µm,,,,267.1550427,280.2450448,202.3,451.0100722,383.1800613,239.19,NaN	25,"Path (25)",undefined,true,246.9173143468295,¬µm,,,,326.6550522648084,346.8850555016089,216.57999999999998,502.1800803488129,176.12002817920452,221.34,NaN	25,"Path (25)",undefined,true,276.23451073780114,¬µm,,,,313.5650501704081,279.05504464880715,227.29,511.70008187201313,470.05007520801206,227.29,NaN
	27,"Path (27)",undefined,true,541.0648411284743,¬µm,,,,86.27499999999999,170.765,37.0,596.1899999999999,155.89,77.0,NaN	26,"Path (26)",undefined,true,252.41697548121223,¬µm,,,,389.72506235601,339.7450543592087,121.38,500.99008015841287,123.76001980160318,122.57,NaN	26,Path (27),undefined,TRUE,228.1102938,¬µm,,,,265.9650426,282.6250452,201.11,454.5800727,381.9900611,255.85,NaN	26,"Path (26)",undefined,true,234.6695443692039,¬µm,,,,325.4650520744084,340.93505454960876,216.57999999999998,496.23007939681276,180.88002894080464,217.76999999999998,NaN	26,"Path (26)",undefined,true,256.37074566214574,¬µm,,,,313.5650501704081,276.6750442680071,227.29,495.0400792064127,455.7700729232117,224.91,NaN
	28,"Path (28)",undefined,true,539.5559249107639,¬µm,,,,85.87833333333333,169.97166666666666,35.0,596.1899999999999,159.45999999999998,75.0,NaN	27,"Path (27)",undefined,true,248.781972170067,¬µm,,,,387.34506197520994,338.5550541688087,133.28,502.1800803488129,121.38001942080312,115.42999999999999,NaN	27,Path (28),undefined,TRUE,211.4764236,¬µm,,,,262.395042,285.0050456,214.2,449.820072,376.0400602,239.19,NaN	27,"Path (27)",undefined,true,238.66453546156765,¬µm,,,,319.51505112240824,345.6950553112089,216.57999999999998,487.9000780640125,182.07002913120468,216.57999999999998,NaN	27,"Path (27)",undefined,true,270.5227931160763,¬µm,,,,309.99504959920796,275.4850440776071,233.23999999999998,500.99008015841287,466.480074636812,233.23999999999998,NaN
	29,"Path (29)",undefined,true,523.2835300515263,¬µm,,,,97.38166666666666,168.385,40.0,591.43,154.7,73.0,NaN	28,"Path (28)",undefined,true,285.5207273945247,¬µm,,,,392.10506273681005,336.17505378800865,129.71,511.70008187201313,78.54001256640201,114.24,NaN	28,Path (29),undefined,TRUE,235.2200467,¬µm,,,,264.7750424,282.6250452,202.3,468.860075,383.1800613,242.76,NaN	28,"Path (28)",undefined,true,229.2040865598465,¬µm,,,,323.0850516936083,345.6950553112089,216.57999999999998,492.6600788256127,192.78003084480494,222.53,NaN	28,"Path (28)",undefined,true,255.99571822971177,¬µm,,,,317.13505074160815,276.6750442680071,229.67,496.23007939681276,458.15007330401176,241.57,NaN
	30,"Path (30)",undefined,true,489.08151163888226,¬µm,,,,121.975,160.8483333333333,46.0,587.86,152.32,74.0,NaN	29,"Path (29)",undefined,true,313.3003999683441,¬µm,,,,382.58506121360983,330.2250528360085,134.47,518.8400830144134,52.360008377601346,107.1,NaN	29,Path (30),undefined,TRUE,258.4208799,¬µm,,,,265.9650426,282.6250452,208.25,490.2800784,395.0800632,247.52,NaN	29,"Path (29)",undefined,true,234.0054835083331,¬µm,,,,323.0850516936083,348.07505569200896,220.14999999999998,497.4200795872128,195.16003122560502,239.19,NaN	29,"Path (29)",undefined,true,268.8083889989774,¬µm,,,,308.8050494088079,275.4850440776071,235.61999999999998,503.37008053921295,459.3400734944118,238.0,NaN
	31,"Path (31)",undefined,true,497.20516313417954,¬µm,,,,113.645,164.02166666666668,47.0,586.67,160.65,72.0,NaN	30,"Path (30)",undefined,true,306.50508492098686,¬µm,,,,384.9650615944099,336.17505378800865,119.0,517.6500828240133,61.88000990080159,108.28999999999999,NaN	30,Path (31),undefined,TRUE,265.5157509,¬µm,,,,263.5850422,283.8150454,210.63,496.2300794,401.0300642,254.66,NaN	30,"Path (30)",undefined,true,250.0750844200839,¬µm,,,,329.03505264560846,354.0250566440091,235.61999999999998,506.940081110413,180.88002894080464,241.57,NaN	30,"Path (30)",undefined,true,256.8518892014407,¬µm,,,,312.37504998000804,281.43504502960724,238.0,496.23007939681276,459.3400734944118,245.14,NaN
	32,"Path (32)",undefined,true,500.8569904249647,¬µm,,,,113.24833333333333,167.195,46.0,583.1,161.84,74.0,NaN	31,"Path (31)",undefined,true,277.8428126685213,¬µm,,,,373.0650596904096,326.6550522648084,132.09,508.13008130081306,91.63001466080236,107.1,NaN	31,Path (32),undefined,TRUE,251.2185797,¬µm,,,,264.7750424,286.1950458,214.2,487.9000781,386.7500619,260.61,NaN	31,"Path (31)",undefined,true,236.92103960819975,¬µm,,,,333.79505340720857,350.455056072809,236.81,505.750080920013,190.40003046400489,242.76,NaN	31,"Path (31)",undefined,true,254.12460259790703,¬µm,,,,313.5650501704081,279.05504464880715,241.57,495.0400792064127,455.7700729232117,247.51999999999998,NaN
	33,"Path (33)",undefined,true,480.06589273324454,¬µm,,,,128.32166666666666,159.6583333333333,48.0,585.48,154.7,70.0,NaN	32,"Path (32)",undefined,true,303.8067495347942,¬µm,,,,394.48506311761014,336.17505378800865,126.14,512.8900820624132,61.88000990080159,108.28999999999999,NaN	32,Path (33),undefined,TRUE,249.448205,¬µm,,,,267.1550427,283.8150454,214.2,486.7100779,387.9400621,261.8,NaN	32,"Path (32)",undefined,true,248.0520129086863,¬µm,,,,329.03505264560846,355.21505683440915,238.0,510.51008168161314,188.02003008320483,240.38,NaN	32,"Path (32)",undefined,true,228.00022742765844,¬µm,,,,309.99504959920796,281.43504502960724,240.38,474.8100759696122,435.5400696864112,261.8,NaN
	34,"Path (34)",undefined,true,464.7736701312464,¬µm,,,,135.46166666666664,158.4683333333333,53.0,581.91,153.51,73.0,NaN	33,"Path (33)",undefined,true,301.0383312106606,¬µm,,,,399.24506387921025,334.9850535976086,103.53,503.37008053921295,55.93000894880144,94.00999999999999,NaN	33,Path (34),undefined,TRUE,252.1942963,¬µm,,,,268.3450429,287.385046,204.68,485.5200777,392.7000628,265.37,NaN	33,"Path (33)",undefined,true,233.27717131138746,¬µm,,,,332.6050532168085,362.3550579768093,236.81,500.99008015841287,201.11003217760518,239.19,NaN	33,"Path (33)",undefined,true,212.75083603968176,¬µm,,,,309.99504959920796,280.2450448392072,240.38,461.7200738752119,426.02006816321096,270.13,NaN
	35,"Path (35)",undefined,true,451.6658365170547,¬µm,,,,142.99833333333333,157.67499999999998,54.0,575.9599999999999,155.89,72.0,NaN	34,"Path (34)",undefined,true,291.8454567697468,¬µm,,,,396.8650634984102,330.2250528360085,109.47999999999999,504.560080729613,64.26001028160165,95.19999999999999,NaN	34,Path (35),undefined,TRUE,216.0549932,¬µm,,,,270.7250433,283.8150454,213.01,455.7700729,372.4700596,273.7,NaN	34,"Path (34)",undefined,true,251.48359081584917,¬µm,,,,337.3650539784087,361.1650577864093,230.85999999999999,514.0800822528132,184.45002951200473,233.23999999999998,NaN	34,"Path (34)",undefined,true,213.90329142511317,¬µm,,,,309.99504959920796,277.8650444584071,243.95,461.7200738752119,426.02006816321096,268.94,NaN
	36,"Path (36)",undefined,true,460.3405861018474,¬µm,,,,124.75166666666665,161.64166666666668,48.0,562.87,149.94,79.0,NaN	35,"Path (35)",undefined,true,292.1189756435202,¬µm,,,,394.48506311761014,343.31505493040885,110.67,508.13008130081306,74.97001199520193,101.14999999999999,NaN	35,Path (36),undefined,TRUE,244.7826277,¬µm,,,,268.3450429,281.435045,210.63,477.1900764,390.3200625,272.51,NaN	35,"Path (35)",undefined,true,249.23692280014146,¬µm,,,,340.93505454960876,362.3550579768093,228.48,514.0800822528132,185.64002970240477,239.19,NaN	35,"Path (35)",undefined,true,217.84414969697926,¬µm,,,,299.2850478856077,263.5850421736068,240.38,453.39007254241164,412.9300660688106,268.94,NaN
	40,"Path (40)",undefined,true,440.1433573807445,¬µm,,,,131.89166666666665,154.105,53.0,555.73,146.37,87.0,NaN	36,"Path (36)",undefined,true,303.5115313151914,¬µm,,,,382.58506121360983,331.41505302640854,114.24,502.1800803488129,61.88000990080159,90.44,NaN	36,Path (37),undefined,TRUE,263.6399302,¬µm,,,,267.1550427,282.6250452,216.58,497.4200796,392.7000628,267.75,NaN	36,"Path (36)",undefined,true,252.96425023199916,¬µm,,,,343.31505493040885,362.3550579768093,224.91,523.6000837760134,186.8300298928048,233.23999999999998,NaN	36,"Path (36)",undefined,true,240.76183047122726,¬µm,,,,293.33504693360754,267.15504274480685,235.61999999999998,466.480074636812,430.7800689248111,264.18,NaN
	41,"Path (41)",undefined,true,455.1658826956275,¬µm,,,,123.95833333333333,154.50166666666667,49.0,562.87,147.56,84.0,NaN	37,"Path (37)",undefined,true,273.9643234106967,¬µm,,,,382.58506121360983,327.8450524552084,91.63,499.8000799680128,84.49001351840217,102.33999999999999,NaN	37,Path (38),undefined,TRUE,265.0479403,¬µm,,,,268.3450429,281.435045,215.39,496.2300794,392.7000628,265.37,NaN	37,"Path (37)",undefined,true,256.8410793224589,¬µm,,,,339.7450543592087,363.54505816720933,226.1,523.6000837760134,188.02003008320483,236.81,NaN	37,"Path (37)",undefined,true,232.012113060516,¬µm,,,,294.5250471240076,268.3450429352069,224.91,456.96007311361177,423.6400677824109,264.18,NaN
	42,"Path (42)",undefined,true,481.22043380856474,¬µm,,,,119.19833333333334,156.48499999999999,49.0,578.3399999999999,148.75,80.0,NaN	38,"Path (38)",undefined,true,268.04695734786196,¬µm,,,,387.34506197520994,319.51505112240824,76.16,497.4200795872128,78.54001256640201,83.3,NaN	38,Path (39),undefined,TRUE,272.0795458,¬µm,,,,273.1050437,281.435045,215.39,510.5100817,396.2700634,266.56,NaN	38,"Path (38)",undefined,true,270.43312752870145,¬µm,,,,340.93505454960876,363.54505816720933,221.34,531.9300851088136,174.93002798880448,232.04999999999998,NaN	38,"Path (38)",undefined,true,284.3407697329242,¬µm,,,,295.71504731440757,268.3450429352069,216.57999999999998,491.47007863521264,464.1000742560119,253.47,NaN
	43,"Path (43)",undefined,true,494.254547102501,¬µm,,,,116.42166666666665,150.93166666666664,47.0,585.48,149.94,78.0,NaN	39,"Path (39)",undefined,true,297.9557768306969,¬µm,,,,383.7750614040099,334.9850535976086,92.82,502.1800803488129,65.45001047200168,77.35,NaN	39,Path (40),undefined,TRUE,260.2899734,¬µm,,,,265.9650426,281.435045,209.44,491.4700786,389.1300623,268.94,NaN	39,"Path (39)",undefined,true,273.1334820441141,¬µm,,,,339.7450543592087,363.54505816720933,220.14999999999998,530.7400849184137,172.55002760800443,235.61999999999998,NaN	39,"Path (39)",undefined,true,297.17225255671553,¬µm,,,,293.33504693360754,268.3450429352069,217.76999999999998,502.1800803488129,471.2400753984121,246.32999999999998,NaN
	44,"Path (44)",undefined,true,462.8170680069778,¬µm,,,,131.495,149.74166666666665,53.0,573.5799999999999,148.75,82.0,NaN	40,"Path (40)",undefined,true,296.4952160003378,¬µm,,,,384.9650615944099,333.79505340720857,101.14999999999999,511.70008187201313,67.83001085280175,80.92,NaN	40,Path (41),undefined,TRUE,293.9323811,¬µm,,,,274.2950439,277.8650445,197.54,525.9800842,404.6000647,264.18,NaN	40,"Path (40)",undefined,true,286.58280044992824,¬µm,,,,337.3650539784087,365.9250585480094,221.34,535.5000856800137,161.84002589440416,232.04999999999998,NaN	40,"Path (40)",undefined,true,292.60788809435485,¬µm,,,,294.5250471240076,269.53504312560693,207.06,498.61007977761284,467.67007482721203,236.81,NaN
	46,"Path (46)",undefined,true,449.36272349604616,¬µm,,,,137.84166666666667,149.74166666666665,66.0,573.5799999999999,148.75,82.0,NaN	41,"Path (41)",undefined,true,318.95914948068526,¬µm,,,,384.9650615944099,327.8450524552084,101.14999999999999,517.6500828240133,44.03000704480113,82.11,NaN	41,Path (42),undefined,TRUE,313.7154141,¬µm,,,,275.4850441,283.8150454,199.92,548.5900878,417.6900668,261.8,NaN	41,"Path (41)",undefined,true,298.92046011308594,¬µm,,,,345.6950553112089,363.54505816720933,233.23999999999998,547.400087584014,149.94002399040386,224.91,NaN	41,"Path (41)",undefined,true,294.19943837749645,¬µm,,,,288.57504617200743,268.3450429352069,228.48,498.61007977761284,467.67007482721203,232.04999999999998,NaN
	47,"Path (47)",undefined,true,438.68944139936826,¬µm,,,,154.8983333333333,142.99833333333333,71.0,580.72,152.32,81.0,NaN	42,"Path (42)",undefined,true,329.3776871053709,¬µm,,,,377.8250604520097,323.0850516936083,82.11,509.3200814912131,39.270006283201006,86.86999999999999,NaN	42,Path (43),undefined,TRUE,316.5931305,¬µm,,,,274.2950439,287.385046,182.07,545.0200872,423.6400678,261.8,NaN	42,"Path (42)",undefined,true,303.1377305638435,¬µm,,,,343.31505493040885,359.97505759600926,235.61999999999998,550.9700881552142,141.61002265760365,223.72,NaN	42,"Path (42)",undefined,true,306.6881444949998,¬µm,,,,300.47504807600774,276.6750442680071,230.85999999999999,511.70008187201313,489.09007825441256,221.34,NaN
	48,"Path (48)",undefined,true,465.03347949353656,¬µm,,,,125.14833333333333,150.535,54.0,572.39,145.18,82.0,NaN	43,"Path (43)",undefined,true,323.78414057578567,¬µm,,,,382.58506121360983,320.7050513128082,97.58,520.0300832048133,47.60000761600122,89.25,NaN	43,Path (44),undefined,TRUE,325.1143242,¬µm,,,,273.1050437,285.0050456,182.07,550.9700882,422.4500676,249.9,NaN	43,"Path (43)",undefined,true,317.69530893788226,¬µm,,,,338.5550541688087,370.6850593096095,239.19,541.450086632014,134.47002151520346,215.39,NaN	43,"Path (43)",undefined,true,310.60843637509356,¬µm,,,,282.6250452200073,274.29504388720704,222.53,505.750080920013,473.6200757792122,223.72,NaN
	49,"Path (49)",undefined,true,457.6595023511037,¬µm,,,,144.58499999999998,147.75833333333333,63.0,586.67,151.13,80.0,NaN	44,"Path (44)",undefined,true,334.4519068346571,¬µm,,,,386.1550617848099,325.4650520744084,111.86,511.70008187201313,34.51000552160089,77.35,NaN	44,Path (45),undefined,TRUE,319.7045293,¬µm,,,,277.8650445,287.385046,176.12,550.9700882,423.6400678,248.71,NaN	44,"Path (44)",undefined,true,320.92793631403924,¬µm,,,,345.6950553112089,367.11505873840946,220.14999999999998,548.5900877744141,122.57001961120315,211.82,NaN	44,"Path (44)",undefined,true,300.3721086117617,¬µm,,,,292.1450467432075,277.8650444584071,234.42999999999998,509.3200814912131,473.6200757792122,215.39,NaN
	50,"Path (50)",undefined,true,473.132703033683,¬µm,,,,127.925,151.725,55.0,585.48,148.75,79.0,NaN	45,"Path (45)",undefined,true,319.00092889231223,¬µm,,,,380.20506083280975,321.89505150320826,82.11,524.7900839664135,45.22000723520116,79.72999999999999,NaN	45,Path (46),undefined,TRUE,333.1147094,¬µm,,,,280.2450448,286.1950458,176.12,566.4400906,431.9700691,241.57,NaN	45,"Path (45)",undefined,true,327.02130000115267,¬µm,,,,331.41505302640854,354.0250566440091,226.1,550.9700881552142,116.620018659203,209.44,NaN	45,"Path (45)",undefined,true,289.4928107533839,¬µm,,,,293.33504693360754,277.8650444584071,215.39,496.23007939681276,464.1000742560119,227.29,NaN
	51,"Path (51)",undefined,true,457.4691595006634,¬µm,,,,152.12166666666664,143.39499999999998,62.0,593.81,149.94,71.0,NaN
	52,"Path (52)",undefined,true,456.8448725135439,¬µm,,,,146.965,141.41166666666666,56.0,587.86,147.56,70.0,NaN
	53,"Path (53)",undefined,true,471.86188616729993,¬µm,,,,127.13166666666666,146.56833333333333,55.0,580.72,146.37,70.0,NaN
	54,"Path (54)",undefined,true,479.83774738085515,¬µm,,,,127.925,147.36166666666665,53.0,593.81,146.37,68.0,NaN
	55,"Path (55)",undefined,true,492.491947373118,¬µm,,,,125.94166666666665,148.55166666666665,48.0,598.5699999999999,149.94,69.0,NaN
	56,"Path (56)",undefined,true,501.73713740798826,¬µm,,,,123.16499999999999,153.31166666666667,51.0,603.3299999999999,147.56,63.0,NaN
	57,"Path (57)",undefined,true,523.4248333959938,¬µm,,,,113.645,157.2783333333333,46.0,618.8,152.32,58.0,NaN
	58,"Path (58)",undefined,true,515.3926722314739,¬µm,,,,115.62833333333333,156.48499999999999,42.0,612.85,147.56,61.0,NaN
	59,"Path (59)",undefined,true,537.0721494524931,¬µm,,,,98.175,160.45166666666668,36.0,614.04,157.07999999999998,65.0,NaN
	60,"Path (60)",undefined,true,554.9170024358677,¬µm,,,,104.125,161.245,37.0,629.51,160.65,55.0,NaN
	61,"Path (61)",undefined,true,551.715887991812,¬µm,,,,96.58833333333334,161.64166666666668,38.0,627.13,159.45999999999998,51.0,NaN
	62,"Path (62)",undefined,true,553.9261811883255,¬µm,,,,99.76166666666666,163.625,39.0,625.9399999999999,164.22,50.0,NaN
	63,"Path (63)",undefined,true,553.2291156737348,¬µm,,,,96.58833333333334,157.67499999999998,31.0,624.75,161.84,51.0,NaN
	64,"Path (64)",undefined,true,574.8833071541793,¬µm,,,,91.035,165.21166666666667,25.0,629.51,167.79,54.0,NaN
	65,"Path (65)",undefined,true,563.738767388324,¬µm,,,,94.60499999999999,163.22833333333332,34.0,627.13,171.35999999999999,52.0,NaN

## Sheet: FigS5h
Sample		Results from 20211207_15s_1 in µm per sec	Results from 20211207_15s_2 in µm per sec	Results from 20240809_30s_20x_start_f0000 in µm per sec	Results from 20240809_30s_20x-2-f0000 in µm per sec	Results from 20240809_30s_20x-start-f0001 in µm per sec
Results		Track n¬∞,Slice n¬∞,X,Y,Distance,Velocity,Pixel Value	Track n¬∞,Slice n¬∞,X,Y,Distance,Velocity,Pixel Value	Track n¬∞,Slice n¬∞,X,Y,Distance,Velocity,Pixel Value	Track n¬∞,Slice n¬∞,X,Y,Distance,Velocity,Pixel Value	Track n¬∞,Slice n¬∞,X,Y,Distance,Velocity,Pixel Value
		1,1,539,1064,-1.000,-1.000,41	1,1,581,1056,-1.000,-1.000,74	1,1,650,755,-1.000,-1.000,103	1,1,576,857,-1.000,-1.000,58	1,1,631,807,-1.000,-1.000,88
		1,2,539,1062,0.258,0.129,43	1,2,582,1053,0.408,0.204,72	1,2,647,745,1.347,0.673,121	1,2,578,841,2.080,1.040,61	1,2,633,799,1.064,0.532,97
		1,3,539,1057,0.645,0.323,48	1,3,582,1049,0.516,0.258,79	1,3,646,728,2.197,1.098,125	1,3,581,829,1.596,0.798,49	1,3,632,790,1.168,0.584,111
		1,4,538,1050,0.912,0.456,50	1,4,582,1043,0.774,0.387,94	1,4,644,719,1.189,0.595,127	1,4,582,815,1.811,0.905,74	1,4,634,782,1.064,0.532,106
		1,5,539,1046,0.532,0.266,50	1,5,582,1043,0.000,0.000,83	1,5,645,710,1.168,0.584,169	1,5,584,797,2.336,1.168,46	1,5,634,774,1.032,0.516,106
		1,6,538,1041,0.658,0.329,59	1,6,582,1039,0.516,0.258,86	1,6,644,703,0.912,0.456,161	1,6,585,785,1.553,0.777,53	1,6,636,766,1.064,0.532,114
		1,7,538,1037,0.516,0.258,55	1,7,583,1036,0.408,0.204,68	1,7,643,697,0.785,0.392,144	1,7,585,775,1.290,0.645,60	1,7,636,757,1.161,0.581,77
		1,8,537,1032,0.658,0.329,60	1,8,584,1033,0.408,0.204,63	1,8,642,693,0.532,0.266,147	1,8,585,767,1.032,0.516,74	1,8,638,750,0.939,0.470,78
		1,9,536,1027,0.658,0.329,72	1,9,584,1028,0.645,0.323,65	1,9,642,686,0.903,0.452,99	1,9,585,756,1.419,0.710,50	1,9,638,742,1.032,0.516,83
		1,10,534,1021,0.816,0.408,59	1,10,584,1023,0.645,0.323,68	1,10,641,677,1.168,0.584,91	1,10,585,747,1.161,0.581,53	1,10,638,735,0.903,0.452,67
		1,11,535,1017,0.532,0.266,69	1,11,583,1017,0.785,0.392,83	1,11,640,667,1.296,0.648,89	1,11,586,741,0.785,0.392,68	1,11,638,731,0.516,0.258,70
		1,12,536,1011,0.785,0.392,54	1,12,583,1012,0.645,0.323,79	1,12,640,661,0.774,0.387,89	1,12,588,736,0.695,0.347,84	1,12,637,727,0.532,0.266,94
		1,13,536,1003,1.032,0.516,54	1,13,582,1006,0.785,0.392,78	1,13,640,655,0.774,0.387,105	1,13,588,727,1.161,0.581,78	1,13,637,723,0.516,0.258,105
		1,14,537,994,1.168,0.584,59	1,14,582,997,1.161,0.581,81
		1,15,538,986,1.040,0.520,63	1,15,582,991,0.774,0.387,80
		1,16,538,980,0.774,0.387,63	1,16,582,990,0.129,0.065,76
		1,17,539,974,0.785,0.392,58	1,17,582,984,0.774,0.387,72
		1,18,539,967,0.903,0.452,59	1,18,582,978,0.774,0.387,73
		1,19,539,962,0.645,0.323,60	1,19,582,973,0.645,0.323,65
		1,20,539,956,0.774,0.387,59	1,20,582,967,0.774,0.387,56
		1,21,541,951,0.695,0.347,66	1,21,582,963,0.516,0.258,55
		1,22,541,944,0.903,0.452,72	1,22,583,958,0.658,0.329,55
		1,23,541,940,0.516,0.258,73	1,23,583,954,0.516,0.258,55
		1,24,541,937,0.387,0.194,72	1,24,583,947,0.903,0.452,60
		1,25,541,931,0.774,0.387,74	1,25,583,943,0.516,0.258,61
		1,26,543,924,0.939,0.470,83	1,26,582,938,0.658,0.329,57
