# Supplementary material for: A mechanical ratchet drives unilateral cytokinesis
Source: Nature. 2026 Jan 7;650(8102):759–67. doi: 10.1038/s41586-025-09915-x (PMC12916326; doi:10.1038/s41586-025-09915-x)
Supplement: Supplementary file 26 — Source Data Supplementary Fig. 6 [file 41586_2025_9915_MOESM26_ESM.xlsx]

## Sheet: FigS6a
PLOTTED
Color coded by TRACK ID
TRACK_ID	POSITION_X	POSITION_Y	POSITION_T	FRAME	filename	DISTANCE [um]	VELOCITY MAGNITUDE [um/s]	FORCE [pN]
10	366.642	247.838	26	52	20230904_calibration_PCB_s01_1000mV_2	278.866	0.759224	28.2901
4	403.85	96.4846	26	52	20230904_calibration_PCB_s01_1000mV_2	378.239	0.445644	16.6055
0	603.126	16.3764	26	52	20230904_calibration_PCB_s01_1000mV_2	589.467	0.208155	7.75622
57	382.544	398.777	26	52	20230904_calibration_PCB_s01_1000mV_2	286.752	0.57061	21.262
48	485.459	372.248	26	52	20230904_calibration_PCB_s01_1000mV_2	385.973	0.380009	14.1598
64	578.005	649.806	26	52	20230904_calibration_PCB_s01_1000mV_2	563.121	0.192508	7.17319
61	524.092	465.632	26	52	20230904_calibration_PCB_s01_1000mV_2	439.41	0.301463	11.2331
63	441.661	647.715	26	52	20230904_calibration_PCB_s01_1000mV_2	451.106	0.386188	14.39
6	417.547	143.046	26	52	20230904_calibration_PCB_s01_1000mV_2	365.701	0.448519	16.7126
62	150.227	493.862	26	52	20230904_calibration_PCB_s01_1000mV_2	146.611	2.30621	85.9336
70	298.334	561.743	26	52	20230904_calibration_PCB_s01_1000mV_2	287.466	0.791721	29.501
22	263.502	299.555	26	52	20230904_calibration_PCB_s01_1000mV_2	167.259	1.87136	69.7303
1	558.744	50.8184	26	52	20230904_calibration_PCB_s01_1000mV_2	533.831	0.227014	8.45897
0	603.076	16.4258	26.5	53	20230904_calibration_PCB_s01_1000mV_2	589.399	0.141048	5.25569
1	558.637	50.892	26.5	53	20230904_calibration_PCB_s01_1000mV_2	533.702	0.259535	9.67076
64	577.982	649.768	26.5	53	20230904_calibration_PCB_s01_1000mV_2	563.082	0.0890267	3.3173
57	382.236	398.722	26.5	53	20230904_calibration_PCB_s01_1000mV_2	286.44	0.624888	23.2844
62	149.577	492.942	26.5	53	20230904_calibration_PCB_s01_1000mV_2	145.51	2.25206	83.9159
6	417.355	143.108	26.5	53	20230904_calibration_PCB_s01_1000mV_2	365.502	0.403744	15.0442
61	523.983	465.6	26.5	53	20230904_calibration_PCB_s01_1000mV_2	439.296	0.228113	8.49991
22	262.486	299.708	26.5	53	20230904_calibration_PCB_s01_1000mV_2	166.231	2.0559	76.6064
48	485.283	372.234	26.5	53	20230904_calibration_PCB_s01_1000mV_2	385.796	0.353021	13.1542
10	366.267	247.893	26.5	53	20230904_calibration_PCB_s01_1000mV_2	278.49	0.758015	28.245
63	441.605	647.573	26.5	53	20230904_calibration_PCB_s01_1000mV_2	450.971	0.306319	11.414
4	403.635	96.6084	26.5	53	20230904_calibration_PCB_s01_1000mV_2	377.991	0.497262	18.5289
70	298.086	561.704	26.5	53	20230904_calibration_PCB_s01_1000mV_2	287.264	0.503157	18.7485
63	441.563	647.526	27	54	20230904_calibration_PCB_s01_1000mV_2	450.908	0.126805	4.72497
22	261.549	299.794	27	54	20230904_calibration_PCB_s01_1000mV_2	165.291	1.88075	70.08
70	297.792	561.484	27	54	20230904_calibration_PCB_s01_1000mV_2	286.901	0.734612	27.3729
1	558.512	50.9389	27	54	20230904_calibration_PCB_s01_1000mV_2	533.57	0.266925	9.94609
57	381.964	398.674	27	54	20230904_calibration_PCB_s01_1000mV_2	286.163	0.552709	20.5949
6	417.123	143.172	27	54	20230904_calibration_PCB_s01_1000mV_2	365.267	0.480575	17.9071
10	365.875	247.947	27	54	20230904_calibration_PCB_s01_1000mV_2	278.097	0.790934	29.4716
62	148.972	492.004	27	54	20230904_calibration_PCB_s01_1000mV_2	144.409	2.23382	83.2362
4	403.449	96.6884	27	54	20230904_calibration_PCB_s01_1000mV_2	377.794	0.403556	15.0372
64	577.955	649.706	27	54	20230904_calibration_PCB_s01_1000mV_2	563.027	0.133768	4.98444
61	523.954	465.561	27	54	20230904_calibration_PCB_s01_1000mV_2	439.258	0.0960126	3.5776
0	603.026	16.4033	27	54	20230904_calibration_PCB_s01_1000mV_2	589.367	0.108561	4.04517
48	485.18	372.203	27	54	20230904_calibration_PCB_s01_1000mV_2	385.691	0.215147	8.01677
10	365.539	247.984	27.5	55	20230904_calibration_PCB_s01_1000mV_2	277.764	0.676207	25.1967
62	148.285	490.973	27.5	55	20230904_calibration_PCB_s01_1000mV_2	143.192	2.47691	92.294
48	485.077	372.131	27.5	55	20230904_calibration_PCB_s01_1000mV_2	385.584	0.251248	9.36194
1	558.418	50.9974	27.5	55	20230904_calibration_PCB_s01_1000mV_2	533.459	0.221966	8.27084
64	577.909	649.654	27.5	55	20230904_calibration_PCB_s01_1000mV_2	562.961	0.138547	5.16251
4	403.309	96.7192	27.5	55	20230904_calibration_PCB_s01_1000mV_2	377.661	0.287906	10.7279
6	416.878	143.242	27.5	55	20230904_calibration_PCB_s01_1000mV_2	365.018	0.509716	18.9929
22	260.539	299.899	27.5	55	20230904_calibration_PCB_s01_1000mV_2	164.276	2.03139	75.6932
61	523.85	465.459	27.5	55	20230904_calibration_PCB_s01_1000mV_2	439.131	0.291933	10.878
0	602.883	16.4573	27.5	55	20230904_calibration_PCB_s01_1000mV_2	589.216	0.3074	11.4543
70	297.627	561.204	27.5	55	20230904_calibration_PCB_s01_1000mV_2	286.586	0.649925	24.2174
63	441.41	647.371	27.5	55	20230904_calibration_PCB_s01_1000mV_2	450.692	0.433744	16.1621
57	381.701	398.596	27.5	55	20230904_calibration_PCB_s01_1000mV_2	285.891	0.548203	20.427
6	416.703	143.345	28	56	20230904_calibration_PCB_s01_1000mV_2	364.815	0.406271	15.1384
4	403.077	96.8053	28	56	20230904_calibration_PCB_s01_1000mV_2	377.421	0.494965	18.4433
1	558.308	51.0224	28	56	20230904_calibration_PCB_s01_1000mV_2	533.351	0.22552	8.40328
61	523.729	465.446	28	56	20230904_calibration_PCB_s01_1000mV_2	439.011	0.243451	9.07143
0	602.847	16.482	28	56	20230904_calibration_PCB_s01_1000mV_2	589.172	0.086727	3.2316
22	259.53	299.975	28	56	20230904_calibration_PCB_s01_1000mV_2	163.266	2.02434	75.4305
57	381.454	398.538	28	56	20230904_calibration_PCB_s01_1000mV_2	285.638	0.507179	18.8984
64	577.895	649.6	28	56	20230904_calibration_PCB_s01_1000mV_2	562.92	0.112952	4.2088
70	297.442	561.011	28	56	20230904_calibration_PCB_s01_1000mV_2	286.318	0.535014	19.9356
62	147.623	490.009	28	56	20230904_calibration_PCB_s01_1000mV_2	142.047	2.33916	87.1613
63	441.352	647.325	28	56	20230904_calibration_PCB_s01_1000mV_2	450.618	0.148773	5.54355
48	484.98	372.107	28	56	20230904_calibration_PCB_s01_1000mV_2	385.485	0.20126	7.49931
10	365.216	248.063	28	56	20230904_calibration_PCB_s01_1000mV_2	277.431	0.665599	24.8014
1	558.227	51.1169	28.5	57	20230904_calibration_PCB_s01_1000mV_2	533.235	0.248388	9.25539
61	523.658	465.377	28.5	57	20230904_calibration_PCB_s01_1000mV_2	438.924	0.198792	7.40734
6	416.497	143.403	28.5	57	20230904_calibration_PCB_s01_1000mV_2	364.605	0.429177	15.9919
57	381.206	398.507	28.5	57	20230904_calibration_PCB_s01_1000mV_2	285.388	0.501432	18.6842
10	364.86	248.161	28.5	57	20230904_calibration_PCB_s01_1000mV_2	277.062	0.737793	27.4915
63	441.285	647.204	28.5	57	20230904_calibration_PCB_s01_1000mV_2	450.489	0.276004	10.2844
0	602.808	16.5646	28.5	57	20230904_calibration_PCB_s01_1000mV_2	589.098	0.182155	6.78743
22	258.545	300.107	28.5	57	20230904_calibration_PCB_s01_1000mV_2	162.272	1.98705	74.0412
4	402.882	96.9008	28.5	57	20230904_calibration_PCB_s01_1000mV_2	377.207	0.433179	16.141
70	297.164	560.686	28.5	57	20230904_calibration_PCB_s01_1000mV_2	285.892	0.854733	31.8489
64	577.856	649.556	28.5	57	20230904_calibration_PCB_s01_1000mV_2	562.864	0.117275	4.36987
48	484.856	372.099	28.5	57	20230904_calibration_PCB_s01_1000mV_2	385.361	0.246793	9.19597
62	146.911	489.014	28.5	57	20230904_calibration_PCB_s01_1000mV_2	140.854	2.44638	91.1567
57	380.943	398.511	29	58	20230904_calibration_PCB_s01_1000mV_2	285.13	0.52464	19.549
70	297.018	560.667	29	58	20230904_calibration_PCB_s01_1000mV_2	285.776	0.294595	10.9772
63	441.263	647.113	29	58	20230904_calibration_PCB_s01_1000mV_2	450.412	0.188441	7.02165
48	484.721	372.112	29	58	20230904_calibration_PCB_s01_1000mV_2	385.227	0.272266	10.1451
4	402.74	97.0422	29	58	20230904_calibration_PCB_s01_1000mV_2	377.009	0.401714	14.9686
10	364.539	248.311	29	58	20230904_calibration_PCB_s01_1000mV_2	276.712	0.709321	26.4306
6	416.341	143.543	29	58	20230904_calibration_PCB_s01_1000mV_2	364.402	0.418575	15.5969
61	523.547	465.379	29	58	20230904_calibration_PCB_s01_1000mV_2	438.817	0.223433	8.3255
1	558.182	51.2084	29	58	20230904_calibration_PCB_s01_1000mV_2	533.15	0.204251	7.61075
0	602.774	16.6352	29	58	20230904_calibration_PCB_s01_1000mV_2	589.032	0.157168	5.85635
62	146.267	488.04	29	58	20230904_calibration_PCB_s01_1000mV_2	139.707	2.33529	87.0173
64	577.821	649.551	29	58	20230904_calibration_PCB_s01_1000mV_2	562.832	0.0696738	2.59617
22	257.541	300.27	29	58	20230904_calibration_PCB_s01_1000mV_2	161.256	2.0335	75.772
10	364.208	248.392	29.5	59	20230904_calibration_PCB_s01_1000mV_2	276.372	0.680175	25.3446
57	380.688	398.481	29.5	59	20230904_calibration_PCB_s01_1000mV_2	284.872	0.514968	19.1886
1	558.165	51.3249	29.5	59	20230904_calibration_PCB_s01_1000mV_2	533.078	0.235441	8.77297
22	256.535	300.462	29.5	59	20230904_calibration_PCB_s01_1000mV_2	160.233	2.04786	76.3069
63	441.116	647.146	29.5	59	20230904_calibration_PCB_s01_1000mV_2	450.322	0.300726	11.2056
4	402.602	97.258	29.5	59	20230904_calibration_PCB_s01_1000mV_2	376.773	0.511424	19.0566
48	484.627	372.173	29.5	59	20230904_calibration_PCB_s01_1000mV_2	385.137	0.224409	8.36188
61	523.465	465.359	29.5	59	20230904_calibration_PCB_s01_1000mV_2	438.733	0.167902	6.25634
6	416.207	143.683	29.5	59	20230904_calibration_PCB_s01_1000mV_2	364.218	0.388365	14.4712
64	577.815	649.591	29.5	59	20230904_calibration_PCB_s01_1000mV_2	562.848	0.0804286	2.99692
70	296.748	560.46	29.5	59	20230904_calibration_PCB_s01_1000mV_2	285.439	0.680285	25.3486
62	145.54	487.037	29.5	59	20230904_calibration_PCB_s01_1000mV_2	138.501	2.47898	92.3714
0	602.757	16.8062	29.5	59	20230904_calibration_PCB_s01_1000mV_2	588.931	0.343798	12.8105
63	441.004	647.13	30	60	20230904_calibration_PCB_s01_1000mV_2	450.226	0.225856	8.4158
4	402.46	97.4572	30	60	20230904_calibration_PCB_s01_1000mV_2	376.543	0.489426	18.2369
70	296.524	560.264	30	60	20230904_calibration_PCB_s01_1000mV_2	285.142	0.59509	22.1741
64	577.777	649.674	30	60	20230904_calibration_PCB_s01_1000mV_2	562.858	0.182906	6.81541
10	363.855	248.63	30	60	20230904_calibration_PCB_s01_1000mV_2	275.969	0.85193	31.7445
6	416.027	143.9	30	60	20230904_calibration_PCB_s01_1000mV_2	363.958	0.563137	20.9835
61	523.347	465.447	30	60	20230904_calibration_PCB_s01_1000mV_2	438.642	0.295697	11.0182
48	484.507	372.283	30	60	20230904_calibration_PCB_s01_1000mV_2	385.025	0.325442	12.1265
22	255.482	300.667	30	60	20230904_calibration_PCB_s01_1000mV_2	159.162	2.14679	79.9933
57	380.418	398.52	30	60	20230904_calibration_PCB_s01_1000mV_2	284.612	0.545979	20.3442
62	144.82	486.039	30	60	20230904_calibration_PCB_s01_1000mV_2	137.305	2.45869	91.6154
0	602.68	16.9098	30	60	20230904_calibration_PCB_s01_1000mV_2	588.813	0.25729	9.5871
1	558.127	51.5221	30	60	20230904_calibration_PCB_s01_1000mV_2	532.948	0.40195	14.9774
61	523.224	465.517	30.5	61	20230904_calibration_PCB_s01_1000mV_2	438.541	0.283501	10.5638
4	402.297	97.6812	30.5	61	20230904_calibration_PCB_s01_1000mV_2	376.281	0.55442	20.6587
0	602.705	17.1186	30.5	61	20230904_calibration_PCB_s01_1000mV_2	588.73	0.420512	15.669
70	296.186	560.236	30.5	61	20230904_calibration_PCB_s01_1000mV_2	284.885	0.678283	25.2741
62	144.066	485.066	30.5	61	20230904_calibration_PCB_s01_1000mV_2	136.118	2.46213	91.7435
10	363.565	248.816	30.5	61	20230904_calibration_PCB_s01_1000mV_2	275.64	0.689689	25.699
1	558.101	51.7369	30.5	61	20230904_calibration_PCB_s01_1000mV_2	532.82	0.432692	16.1229
64	577.719	649.758	30.5	61	20230904_calibration_PCB_s01_1000mV_2	562.853	0.204885	7.63437
63	440.859	647.182	30.5	61	20230904_calibration_PCB_s01_1000mV_2	450.15	0.30861	11.4994
57	380.127	398.608	30.5	61	20230904_calibration_PCB_s01_1000mV_2	284.34	0.607014	22.6184
48	484.381	372.367	30.5	61	20230904_calibration_PCB_s01_1000mV_2	384.904	0.30239	11.2676
22	254.435	300.904	30.5	61	20230904_calibration_PCB_s01_1000mV_2	158.093	2.14617	79.9702
6	415.878	144.112	30.5	61	20230904_calibration_PCB_s01_1000mV_2	363.728	0.518193	19.3088
6	415.735	144.35	31	62	20230904_calibration_PCB_s01_1000mV_2	363.491	0.555268	20.6903
61	523.199	465.604	31	62	20230904_calibration_PCB_s01_1000mV_2	438.54	0.179948	6.70519
70	296.046	560.096	31	62	20230904_calibration_PCB_s01_1000mV_2	284.687	0.396353	14.7688
62	143.338	484.032	31	62	20230904_calibration_PCB_s01_1000mV_2	134.886	2.52941	94.2505
1	558.054	51.9373	31	62	20230904_calibration_PCB_s01_1000mV_2	532.681	0.411745	15.3424
10	363.233	249.004	31	62	20230904_calibration_PCB_s01_1000mV_2	275.27	0.76326	28.4404
48	484.238	372.461	31	62	20230904_calibration_PCB_s01_1000mV_2	384.767	0.342518	12.7628
63	440.813	647.204	31	62	20230904_calibration_PCB_s01_1000mV_2	450.129	0.101625	3.78673
4	402.16	97.9263	31	62	20230904_calibration_PCB_s01_1000mV_2	376.028	0.561986	20.9406
64	577.672	649.787	31	62	20230904_calibration_PCB_s01_1000mV_2	562.828	0.11068	4.12414
22	253.396	301.155	31	62	20230904_calibration_PCB_s01_1000mV_2	157.031	2.13734	79.6412
57	379.915	398.685	31	62	20230904_calibration_PCB_s01_1000mV_2	284.144	0.450847	16.7994
0	602.704	17.3301	31	62	20230904_calibration_PCB_s01_1000mV_2	588.623	0.423066	15.7642
64	577.598	649.851	31.5	63	20230904_calibration_PCB_s01_1000mV_2	562.798	0.194331	7.24114
1	557.979	52.0778	31.5	63	20230904_calibration_PCB_s01_1000mV_2	532.546	0.318673	11.8743
4	401.996	98.1285	31.5	63	20230904_calibration_PCB_s01_1000mV_2	375.778	0.519906	19.3726
63	440.763	647.267	31.5	63	20230904_calibration_PCB_s01_1000mV_2	450.131	0.160079	5.96482
22	252.323	301.332	31.5	63	20230904_calibration_PCB_s01_1000mV_2	155.943	2.17594	81.0795
57	379.609	398.705	31.5	63	20230904_calibration_PCB_s01_1000mV_2	283.846	0.612955	22.8398
48	484.135	372.56	31.5	63	20230904_calibration_PCB_s01_1000mV_2	384.671	0.286567	10.678
10	362.87	249.216	31.5	63	20230904_calibration_PCB_s01_1000mV_2	274.864	0.840055	31.3019
61	523.037	465.663	31.5	63	20230904_calibration_PCB_s01_1000mV_2	438.398	0.345486	12.8734
6	415.553	144.59	31.5	63	20230904_calibration_PCB_s01_1000mV_2	363.217	0.602992	22.4686
0	602.647	17.517	31.5	63	20230904_calibration_PCB_s01_1000mV_2	588.479	0.390758	14.5604
70	295.739	560.065	31.5	63	20230904_calibration_PCB_s01_1000mV_2	284.45	0.616824	22.984
62	142.577	482.994	31.5	63	20230904_calibration_PCB_s01_1000mV_2	133.638	2.57431	95.9235
70	295.494	559.87	32	64	20230904_calibration_PCB_s01_1000mV_2	284.139	0.626711	23.3524
6	415.394	144.742	32	64	20230904_calibration_PCB_s01_1000mV_2	363.006	0.44006	16.3974
0	602.638	17.6632	32	64	20230904_calibration_PCB_s01_1000mV_2	588.398	0.292977	10.9168
64	577.491	649.892	32	64	20230904_calibration_PCB_s01_1000mV_2	562.728	0.22955	8.55344
10	362.545	249.375	32	64	20230904_calibration_PCB_s01_1000mV_2	274.509	0.723824	26.971
48	484.006	372.666	32	64	20230904_calibration_PCB_s01_1000mV_2	384.549	0.333588	12.4301
63	440.663	647.188	32	64	20230904_calibration_PCB_s01_1000mV_2	450.004	0.254693	9.49033
4	401.826	98.3592	32	64	20230904_calibration_PCB_s01_1000mV_2	375.506	0.573672	21.376
57	379.334	398.694	32	64	20230904_calibration_PCB_s01_1000mV_2	283.572	0.55191	20.5652
22	251.201	301.527	32	64	20230904_calibration_PCB_s01_1000mV_2	154.805	2.27826	84.8921
62	141.811	481.924	32	64	20230904_calibration_PCB_s01_1000mV_2	132.359	2.63298	98.1096
1	557.982	52.2332	32	64	20230904_calibration_PCB_s01_1000mV_2	532.473	0.310721	11.578
61	522.924	465.712	32	64	20230904_calibration_PCB_s01_1000mV_2	438.302	0.245983	9.16577
70	295.335	559.762	32.5	65	20230904_calibration_PCB_s01_1000mV_2	283.95	0.385459	14.3629
1	557.915	52.3723	32.5	65	20230904_calibration_PCB_s01_1000mV_2	532.347	0.308896	11.51
57	379.108	398.75	32.5	65	20230904_calibration_PCB_s01_1000mV_2	283.359	0.465359	17.3401
64	577.502	649.94	32.5	65	20230904_calibration_PCB_s01_1000mV_2	562.763	0.0986165	3.67463
61	522.882	465.781	32.5	65	20230904_calibration_PCB_s01_1000mV_2	438.279	0.160321	5.97383
48	483.932	372.72	32.5	65	20230904_calibration_PCB_s01_1000mV_2	384.479	0.183918	6.85312
10	362.212	249.597	32.5	65	20230904_calibration_PCB_s01_1000mV_2	274.129	0.800523	29.8289
0	602.602	17.8382	32.5	65	20230904_calibration_PCB_s01_1000mV_2	588.279	0.357581	13.3241
22	250.097	301.721	32.5	65	20230904_calibration_PCB_s01_1000mV_2	153.685	2.24194	83.5388
4	401.672	98.5383	32.5	65	20230904_calibration_PCB_s01_1000mV_2	375.277	0.472583	17.6093
63	440.534	647.237	32.5	65	20230904_calibration_PCB_s01_1000mV_2	449.937	0.275211	10.2549
62	141.03	480.81	32.5	65	20230904_calibration_PCB_s01_1000mV_2	131.035	2.7208	101.382
6	415.199	144.924	32.5	65	20230904_calibration_PCB_s01_1000mV_2	362.75	0.531863	19.8182
61	522.813	465.83	33	66	20230904_calibration_PCB_s01_1000mV_2	438.225	0.170681	6.35988
63	440.427	647.267	33	66	20230904_calibration_PCB_s01_1000mV_2	449.875	0.223474	8.32703
70	295.069	559.696	33	66	20230904_calibration_PCB_s01_1000mV_2	283.717	0.546807	20.375
57	378.784	398.755	33	66	20230904_calibration_PCB_s01_1000mV_2	283.04	0.648318	24.1575
62	140.217	479.738	33	66	20230904_calibration_PCB_s01_1000mV_2	129.738	2.69096	100.27
64	577.453	649.994	33	66	20230904_calibration_PCB_s01_1000mV_2	562.749	0.146107	5.44422
48	483.794	372.763	33	66	20230904_calibration_PCB_s01_1000mV_2	384.344	0.289192	10.7758
22	249.001	301.945	33	66	20230904_calibration_PCB_s01_1000mV_2	152.57	2.23579	83.3094
6	415.016	145.15	33	66	20230904_calibration_PCB_s01_1000mV_2	362.482	0.582906	21.7201
4	401.526	98.7443	33	66	20230904_calibration_PCB_s01_1000mV_2	375.04	0.504493	18.7983
10	361.907	249.758	33	66	20230904_calibration_PCB_s01_1000mV_2	273.793	0.689403	25.6884
0	602.626	17.944	33	66	20230904_calibration_PCB_s01_1000mV_2	588.246	0.217089	8.08913
1	557.866	52.5577	33	66	20230904_calibration_PCB_s01_1000mV_2	532.213	0.383634	14.2949
64	577.37	650.014	33.5	67	20230904_calibration_PCB_s01_1000mV_2	562.688	0.171583	6.3935
57	378.498	398.788	33.5	67	20230904_calibration_PCB_s01_1000mV_2	282.763	0.575749	21.4534
61	522.728	465.855	33.5	67	20230904_calibration_PCB_s01_1000mV_2	438.15	0.175921	6.55515
6	414.853	145.315	33.5	67	20230904_calibration_PCB_s01_1000mV_2	362.262	0.462092	17.2184
4	401.382	98.9987	33.5	67	20230904_calibration_PCB_s01_1000mV_2	374.776	0.584655	21.7853
10	361.602	249.937	33.5	67	20230904_calibration_PCB_s01_1000mV_2	273.451	0.707525	26.3637
63	440.339	647.177	33.5	67	20230904_calibration_PCB_s01_1000mV_2	449.75	0.251692	9.37849
70	294.758	559.459	33.5	67	20230904_calibration_PCB_s01_1000mV_2	283.33	0.781936	29.1363
22	247.836	302.16	33.5	67	20230904_calibration_PCB_s01_1000mV_2	151.387	2.36979	88.3028
62	139.424	478.578	33.5	67	20230904_calibration_PCB_s01_1000mV_2	128.368	2.80999	104.705
1	557.838	52.7081	33.5	67	20230904_calibration_PCB_s01_1000mV_2	532.115	0.306013	11.4026
48	483.681	372.842	33.5	67	20230904_calibration_PCB_s01_1000mV_2	384.237	0.274598	10.232
0	602.592	18.1824	33.5	67	20230904_calibration_PCB_s01_1000mV_2	588.098	0.481583	17.9447
22	246.645	302.368	34	68	20230904_calibration_PCB_s01_1000mV_2	150.18	2.4178	90.0915
1	557.728	52.8827	34	68	20230904_calibration_PCB_s01_1000mV_2	531.933	0.412531	15.3716
57	378.249	398.831	34	68	20230904_calibration_PCB_s01_1000mV_2	282.525	0.504224	18.7883
6	414.657	145.502	34	68	20230904_calibration_PCB_s01_1000mV_2	362.001	0.542913	20.2299
63	440.192	647.202	34	68	20230904_calibration_PCB_s01_1000mV_2	449.654	0.298461	11.1212
0	602.583	18.275	34	68	20230904_calibration_PCB_s01_1000mV_2	588.044	0.186126	6.93541
64	577.385	650.045	34	68	20230904_calibration_PCB_s01_1000mV_2	562.717	0.0689543	2.56936
48	483.504	372.963	34	68	20230904_calibration_PCB_s01_1000mV_2	384.068	0.428285	15.9587
61	522.613	465.918	34	68	20230904_calibration_PCB_s01_1000mV_2	438.055	0.26229	9.7734
10	361.196	250.121	34	68	20230904_calibration_PCB_s01_1000mV_2	273.011	0.891342	33.213
4	401.238	99.1838	34	68	20230904_calibration_PCB_s01_1000mV_2	374.553	0.468933	17.4733
70	294.49	559.381	34	68	20230904_calibration_PCB_s01_1000mV_2	283.087	0.558789	20.8215
62	138.595	477.41	34	68	20230904_calibration_PCB_s01_1000mV_2	126.979	2.8642	106.725
6	414.484	145.641	34.5	69	20230904_calibration_PCB_s01_1000mV_2	361.783	0.443968	16.5431
48	483.362	373.036	34.5	69	20230904_calibration_PCB_s01_1000mV_2	383.931	0.320021	11.9246
57	377.974	398.863	34.5	69	20230904_calibration_PCB_s01_1000mV_2	282.259	0.554236	20.6518
1	557.683	53.0271	34.5	69	20230904_calibration_PCB_s01_1000mV_2	531.824	0.302306	11.2645
62	137.773	476.203	34.5	69	20230904_calibration_PCB_s01_1000mV_2	125.556	2.92079	108.834
4	401.072	99.3706	34.5	69	20230904_calibration_PCB_s01_1000mV_2	374.31	0.499591	18.6157
61	522.54	465.97	34.5	69	20230904_calibration_PCB_s01_1000mV_2	437.999	0.179346	6.68275
22	245.466	302.569	34.5	69	20230904_calibration_PCB_s01_1000mV_2	148.984	2.393	89.1675
70	294.175	559.255	34.5	69	20230904_calibration_PCB_s01_1000mV_2	282.776	0.678839	25.2948
0	602.528	18.4572	34.5	69	20230904_calibration_PCB_s01_1000mV_2	587.904	0.381054	14.1988
63	440.042	647.231	34.5	69	20230904_calibration_PCB_s01_1000mV_2	449.559	0.305329	11.3771
10	360.859	250.266	34.5	69	20230904_calibration_PCB_s01_1000mV_2	272.648	0.734128	27.3549
64	577.277	650.066	34.5	69	20230904_calibration_PCB_s01_1000mV_2	562.637	0.220366	8.21123
70	293.974	559.105	35	70	20230904_calibration_PCB_s01_1000mV_2	282.528	0.501599	18.6905
62	136.863	474.991	35	70	20230904_calibration_PCB_s01_1000mV_2	124.098	3.03164	112.964
57	377.677	398.863	35	70	20230904_calibration_PCB_s01_1000mV_2	281.966	0.594428	22.1495
1	557.633	53.1891	35	70	20230904_calibration_PCB_s01_1000mV_2	531.701	0.339335	12.6442
64	577.224	650.119	35	70	20230904_calibration_PCB_s01_1000mV_2	562.619	0.149033	5.55325
48	483.226	373.116	35	70	20230904_calibration_PCB_s01_1000mV_2	383.801	0.315236	11.7463
10	360.455	250.4	35	70	20230904_calibration_PCB_s01_1000mV_2	272.223	0.85087	31.7049
22	244.227	302.763	35	70	20230904_calibration_PCB_s01_1000mV_2	147.731	2.50753	93.4352
63	439.976	647.221	35	70	20230904_calibration_PCB_s01_1000mV_2	449.502	0.132262	4.92831
61	522.402	465.991	35	70	20230904_calibration_PCB_s01_1000mV_2	437.87	0.280117	10.4377
0	602.44	18.6128	35	70	20230904_calibration_PCB_s01_1000mV_2	587.75	0.357059	13.3047
6	414.289	145.882	35	70	20230904_calibration_PCB_s01_1000mV_2	361.499	0.61949	23.0833
4	400.932	99.5562	35	70	20230904_calibration_PCB_s01_1000mV_2	374.089	0.465	17.3267
1	557.484	53.3082	35.5	71	20230904_calibration_PCB_s01_1000mV_2	531.513	0.381491	14.2151
62	136.015	473.724	35.5	71	20230904_calibration_PCB_s01_1000mV_2	122.612	3.04894	113.609
6	414.113	146.038	35.5	71	20230904_calibration_PCB_s01_1000mV_2	361.271	0.470225	17.5214
63	439.891	647.206	35.5	71	20230904_calibration_PCB_s01_1000mV_2	449.428	0.172943	6.44418
64	577.162	650.165	35.5	71	20230904_calibration_PCB_s01_1000mV_2	562.59	0.154431	5.75437
22	242.951	302.969	35.5	71	20230904_calibration_PCB_s01_1000mV_2	146.439	2.58458	96.3061
48	483.088	373.177	35.5	71	20230904_calibration_PCB_s01_1000mV_2	383.668	0.301596	11.238
0	602.364	18.7905	35.5	71	20230904_calibration_PCB_s01_1000mV_2	587.595	0.386762	14.4114
70	293.769	558.956	35.5	71	20230904_calibration_PCB_s01_1000mV_2	282.279	0.506138	18.8596
61	522.275	466.03	35.5	71	20230904_calibration_PCB_s01_1000mV_2	437.758	0.264114	9.84135
10	360.081	250.603	35.5	71	20230904_calibration_PCB_s01_1000mV_2	271.809	0.851379	31.7239
57	377.446	398.92	35.5	71	20230904_calibration_PCB_s01_1000mV_2	281.747	0.47696	17.7724
4	400.716	99.7586	35.5	71	20230904_calibration_PCB_s01_1000mV_2	373.796	0.591931	22.0564
64	577.12	650.211	36	72	20230904_calibration_PCB_s01_1000mV_2	562.578	0.125443	4.67422
63	439.768	647.171	36	72	20230904_calibration_PCB_s01_1000mV_2	449.311	0.25672	9.56587
70	293.487	558.831	36	72	20230904_calibration_PCB_s01_1000mV_2	281.993	0.616817	22.9837
48	482.942	373.228	36	72	20230904_calibration_PCB_s01_1000mV_2	383.525	0.310904	11.5848
1	557.435	53.4438	36	72	20230904_calibration_PCB_s01_1000mV_2	531.404	0.288262	10.7411
6	413.879	146.223	36	72	20230904_calibration_PCB_s01_1000mV_2	360.978	0.596619	22.2311
10	359.735	250.714	36	72	20230904_calibration_PCB_s01_1000mV_2	271.446	0.726031	27.0532
57	377.126	398.914	36	72	20230904_calibration_PCB_s01_1000mV_2	281.432	0.638377	23.7871
22	241.673	303.173	36	72	20230904_calibration_PCB_s01_1000mV_2	145.145	2.58877	96.4622
4	400.527	99.9389	36	72	20230904_calibration_PCB_s01_1000mV_2	373.538	0.522293	19.4616
61	522.183	466.064	36	72	20230904_calibration_PCB_s01_1000mV_2	437.678	0.197844	7.37202
62	135.147	472.396	36	72	20230904_calibration_PCB_s01_1000mV_2	121.063	3.17294	118.23
0	602.321	18.8787	36	72	20230904_calibration_PCB_s01_1000mV_2	587.514	0.196278	7.31369
61	522.101	466.11	36.5	73	20230904_calibration_PCB_s01_1000mV_2	437.611	0.187191	6.97508
48	482.831	373.299	36.5	73	20230904_calibration_PCB_s01_1000mV_2	383.419	0.262257	9.77218
70	293.196	558.697	36.5	73	20230904_calibration_PCB_s01_1000mV_2	281.693	0.640867	23.8799
1	557.372	53.5703	36.5	73	20230904_calibration_PCB_s01_1000mV_2	531.287	0.282724	10.5348
0	602.273	19.0434	36.5	73	20230904_calibration_PCB_s01_1000mV_2	587.39	0.342961	12.7794
62	134.228	471.054	36.5	73	20230904_calibration_PCB_s01_1000mV_2	119.484	3.25393	121.247
64	577.07	650.201	36.5	73	20230904_calibration_PCB_s01_1000mV_2	562.531	0.100355	3.73941
63	439.641	647.122	36.5	73	20230904_calibration_PCB_s01_1000mV_2	449.183	0.271148	10.1035
4	400.371	100.135	36.5	73	20230904_calibration_PCB_s01_1000mV_2	373.297	0.502397	18.7202
6	413.748	146.417	36.5	73	20230904_calibration_PCB_s01_1000mV_2	360.772	0.46883	17.4695
10	359.365	250.87	36.5	73	20230904_calibration_PCB_s01_1000mV_2	271.048	0.804486	29.9766
22	240.417	303.365	36.5	73	20230904_calibration_PCB_s01_1000mV_2	143.875	2.54136	94.6957
57	376.851	398.96	36.5	73	20230904_calibration_PCB_s01_1000mV_2	281.167	0.559043	20.831
4	400.154	100.356	37	74	20230904_calibration_PCB_s01_1000mV_2	372.993	0.618552	23.0484
63	439.592	647.145	37	74	20230904_calibration_PCB_s01_1000mV_2	449.16	0.107888	4.02008
1	557.342	53.7419	37	74	20230904_calibration_PCB_s01_1000mV_2	531.177	0.348241	12.9761
70	292.991	558.501	37	74	20230904_calibration_PCB_s01_1000mV_2	281.409	0.568543	21.185
0	602.288	19.1892	37	74	20230904_calibration_PCB_s01_1000mV_2	587.33	0.293176	10.9242
48	482.718	373.327	37	74	20230904_calibration_PCB_s01_1000mV_2	383.308	0.232134	8.64973
61	521.969	466.133	37	74	20230904_calibration_PCB_s01_1000mV_2	437.49	0.267395	9.96363
22	239.099	303.544	37	74	20230904_calibration_PCB_s01_1000mV_2	142.545	2.66084	99.1479
57	376.582	399.003	37	74	20230904_calibration_PCB_s01_1000mV_2	280.909	0.545065	20.3101
6	413.555	146.588	37	74	20230904_calibration_PCB_s01_1000mV_2	360.522	0.515453	19.2067
10	359.008	251.035	37	74	20230904_calibration_PCB_s01_1000mV_2	270.66	0.786248	29.297
64	577.056	650.232	37	74	20230904_calibration_PCB_s01_1000mV_2	562.535	0.0684404	2.55021
62	133.357	469.682	37	74	20230904_calibration_PCB_s01_1000mV_2	117.895	3.24932	121.076
10	358.63	251.208	37.5	75	20230904_calibration_PCB_s01_1000mV_2	270.251	0.829899	30.9235
57	376.286	399.014	37.5	75	20230904_calibration_PCB_s01_1000mV_2	280.62	0.59181	22.0519
22	237.812	303.793	37.5	75	20230904_calibration_PCB_s01_1000mV_2	141.237	2.62142	97.6788
62	132.416	468.265	37.5	75	20230904_calibration_PCB_s01_1000mV_2	116.241	3.40093	126.725
64	576.984	650.277	37.5	75	20230904_calibration_PCB_s01_1000mV_2	562.497	0.169541	6.31741
6	413.405	146.786	37.5	75	20230904_calibration_PCB_s01_1000mV_2	360.297	0.497078	18.522
48	482.565	373.404	37.5	75	20230904_calibration_PCB_s01_1000mV_2	383.161	0.343014	12.7813
63	439.45	647.091	37.5	75	20230904_calibration_PCB_s01_1000mV_2	449.018	0.303472	11.3079
1	557.275	53.8928	37.5	75	20230904_calibration_PCB_s01_1000mV_2	531.044	0.331017	12.3343
4	400.032	100.515	37.5	75	20230904_calibration_PCB_s01_1000mV_2	372.803	0.40047	14.9222
61	521.862	466.162	37.5	75	20230904_calibration_PCB_s01_1000mV_2	437.394	0.220869	8.22997
70	292.737	558.352	37.5	75	20230904_calibration_PCB_s01_1000mV_2	281.126	0.587923	21.9071
0	602.19	19.3452	37.5	75	20230904_calibration_PCB_s01_1000mV_2	587.167	0.36931	13.7612
6	413.205	146.946	38	76	20230904_calibration_PCB_s01_1000mV_2	360.046	0.511566	19.0619
4	399.846	100.71	38	76	20230904_calibration_PCB_s01_1000mV_2	372.538	0.540913	20.1554
10	358.257	251.375	38	76	20230904_calibration_PCB_s01_1000mV_2	269.847	0.817348	30.4559
61	521.754	466.222	38	76	20230904_calibration_PCB_s01_1000mV_2	437.305	0.248933	9.27567
1	557.255	54.0411	38	76	20230904_calibration_PCB_s01_1000mV_2	530.955	0.299134	11.1463
70	292.532	558.199	38	76	20230904_calibration_PCB_s01_1000mV_2	280.873	0.512365	19.0916
0	602.191	19.4819	38	76	20230904_calibration_PCB_s01_1000mV_2	587.1	0.273422	10.1882
62	131.472	466.794	38	76	20230904_calibration_PCB_s01_1000mV_2	114.535	3.49762	130.328
22	236.428	304.027	38	76	20230904_calibration_PCB_s01_1000mV_2	139.834	2.80767	104.619
63	439.388	647.127	38	76	20230904_calibration_PCB_s01_1000mV_2	448.993	0.143924	5.36287
57	375.97	399.009	38	76	20230904_calibration_PCB_s01_1000mV_2	280.308	0.630972	23.5111
64	576.959	650.292	38	76	20230904_calibration_PCB_s01_1000mV_2	562.484	0.0576901	2.14964
48	482.422	373.491	38	76	20230904_calibration_PCB_s01_1000mV_2	383.024	0.334659	12.47
64	576.909	650.285	38.5	77	20230904_calibration_PCB_s01_1000mV_2	562.438	0.10096	3.76196
22	235.061	304.196	38.5	77	20230904_calibration_PCB_s01_1000mV_2	138.457	2.75347	102.599
63	439.246	647.088	38.5	77	20230904_calibration_PCB_s01_1000mV_2	448.86	0.294564	10.976
1	557.167	54.1955	38.5	77	20230904_calibration_PCB_s01_1000mV_2	530.803	0.355127	13.2327
57	375.745	398.991	38.5	77	20230904_calibration_PCB_s01_1000mV_2	280.082	0.452805	16.8723
48	482.286	373.552	38.5	77	20230904_calibration_PCB_s01_1000mV_2	382.893	0.298138	11.1092
0	602.109	19.5753	38.5	77	20230904_calibration_PCB_s01_1000mV_2	586.982	0.248864	9.27313
62	130.485	465.302	38.5	77	20230904_calibration_PCB_s01_1000mV_2	112.798	3.5766	133.271
61	521.681	466.274	38.5	77	20230904_calibration_PCB_s01_1000mV_2	437.248	0.178723	6.65954
70	292.191	558.038	38.5	77	20230904_calibration_PCB_s01_1000mV_2	280.519	0.754793	28.1249
6	412.977	147.109	38.5	77	20230904_calibration_PCB_s01_1000mV_2	359.768	0.561102	20.9077
10	357.89	251.502	38.5	77	20230904_calibration_PCB_s01_1000mV_2	269.459	0.777636	28.9761
4	399.694	100.861	38.5	77	20230904_calibration_PCB_s01_1000mV_2	372.328	0.42693	15.9082
48	482.116	373.588	39	78	20230904_calibration_PCB_s01_1000mV_2	382.725	0.348177	12.9737
62	129.476	463.746	39	78	20230904_calibration_PCB_s01_1000mV_2	110.994	3.70906	138.206
22	233.606	304.393	39	78	20230904_calibration_PCB_s01_1000mV_2	136.989	2.93624	109.41
57	375.471	399.028	39	78	20230904_calibration_PCB_s01_1000mV_2	279.819	0.551814	20.5616
6	412.79	147.256	39	78	20230904_calibration_PCB_s01_1000mV_2	359.535	0.475059	17.7016
10	357.511	251.683	39	78	20230904_calibration_PCB_s01_1000mV_2	269.047	0.839761	31.291
64	576.855	650.375	39	78	20230904_calibration_PCB_s01_1000mV_2	562.438	0.208344	7.76326
70	291.974	557.856	39	78	20230904_calibration_PCB_s01_1000mV_2	280.238	0.564736	21.0431
63	439.199	647.083	39	78	20230904_calibration_PCB_s01_1000mV_2	448.82	0.0950465	3.5416
61	521.549	466.307	39	78	20230904_calibration_PCB_s01_1000mV_2	437.13	0.271253	10.1074
0	602.077	19.6592	39	78	20230904_calibration_PCB_s01_1000mV_2	586.912	0.179669	6.69479
1	557.09	54.3799	39	78	20230904_calibration_PCB_s01_1000mV_2	530.646	0.399742	14.8951
4	399.471	101.084	39	78	20230904_calibration_PCB_s01_1000mV_2	372.018	0.629976	23.474
57	375.128	398.983	39.5	79	20230904_calibration_PCB_s01_1000mV_2	279.473	0.692929	25.8198
0	602.01	19.8502	39.5	79	20230904_calibration_PCB_s01_1000mV_2	586.759	0.404542	15.074
22	232.169	304.623	39.5	79	20230904_calibration_PCB_s01_1000mV_2	135.534	2.91251	108.525
70	291.695	557.739	39.5	79	20230904_calibration_PCB_s01_1000mV_2	279.959	0.606477	22.5984
62	128.437	462.177	39.5	79	20230904_calibration_PCB_s01_1000mV_2	109.169	3.7636	140.239
4	399.282	101.242	39.5	79	20230904_calibration_PCB_s01_1000mV_2	371.772	0.493604	18.3926
63	439.062	647.018	39.5	79	20230904_calibration_PCB_s01_1000mV_2	448.675	0.302233	11.2618
1	557.003	54.4921	39.5	79	20230904_calibration_PCB_s01_1000mV_2	530.515	0.283768	10.5737
48	481.961	373.664	39.5	79	20230904_calibration_PCB_s01_1000mV_2	382.576	0.345229	12.8639
6	412.57	147.461	39.5	79	20230904_calibration_PCB_s01_1000mV_2	359.244	0.602482	22.4496
61	521.392	466.362	39.5	79	20230904_calibration_PCB_s01_1000mV_2	436.993	0.333074	12.4109
64	576.765	650.368	39.5	79	20230904_calibration_PCB_s01_1000mV_2	562.359	0.179188	6.67688
10	357.123	251.836	39.5	79	20230904_calibration_PCB_s01_1000mV_2	268.632	0.834316	31.0881
62	127.361	460.51	40	80	20230904_calibration_PCB_s01_1000mV_2	107.242	3.96933	147.904
22	230.651	304.859	40	80	20230904_calibration_PCB_s01_1000mV_2	133.998	3.07233	114.481
10	356.712	251.988	40	80	20230904_calibration_PCB_s01_1000mV_2	268.195	0.876948	32.6767
0	601.89	19.9483	40	80	20230904_calibration_PCB_s01_1000mV_2	586.605	0.310707	11.5775
48	481.827	373.686	40	80	20230904_calibration_PCB_s01_1000mV_2	382.444	0.270943	10.0958
61	521.286	466.416	40	80	20230904_calibration_PCB_s01_1000mV_2	436.904	0.238217	8.87638
6	412.342	147.614	40	80	20230904_calibration_PCB_s01_1000mV_2	358.972	0.548711	20.446
63	438.891	646.972	40	80	20230904_calibration_PCB_s01_1000mV_2	448.515	0.354035	13.192
4	399.089	101.42	40	80	20230904_calibration_PCB_s01_1000mV_2	371.511	0.525824	19.5932
1	556.876	54.6393	40	80	20230904_calibration_PCB_s01_1000mV_2	530.332	0.388985	14.4943
64	576.687	650.367	40	80	20230904_calibration_PCB_s01_1000mV_2	562.291	0.157482	5.86805
70	291.485	557.539	40	80	20230904_calibration_PCB_s01_1000mV_2	279.67	0.578962	21.5732
57	374.835	398.974	40	80	20230904_calibration_PCB_s01_1000mV_2	279.183	0.585199	21.8056
0	601.831	20.0524	40.5	81	20230904_calibration_PCB_s01_1000mV_2	586.503	0.239018	8.90624
4	398.897	101.547	40.5	81	20230904_calibration_PCB_s01_1000mV_2	371.282	0.45882	17.0965
57	374.541	398.957	40.5	81	20230904_calibration_PCB_s01_1000mV_2	278.891	0.588814	21.9403
70	291.15	557.444	40.5	81	20230904_calibration_PCB_s01_1000mV_2	279.368	0.696357	25.9475
63	438.747	647.002	40.5	81	20230904_calibration_PCB_s01_1000mV_2	448.425	0.293531	10.9375
61	521.119	466.357	40.5	81	20230904_calibration_PCB_s01_1000mV_2	436.727	0.353812	13.1837
10	356.302	252.113	40.5	81	20230904_calibration_PCB_s01_1000mV_2	267.767	0.856578	31.9176
62	126.26	458.822	40.5	81	20230904_calibration_PCB_s01_1000mV_2	105.29	4.02865	150.115
1	556.738	54.7623	40.5	81	20230904_calibration_PCB_s01_1000mV_2	530.152	0.369412	13.7649
6	412.102	147.765	40.5	81	20230904_calibration_PCB_s01_1000mV_2	358.69	0.566047	21.0919
22	229.155	304.972	40.5	81	20230904_calibration_PCB_s01_1000mV_2	132.5	2.99992	111.782
48	481.634	373.708	40.5	81	20230904_calibration_PCB_s01_1000mV_2	382.253	0.389503	14.5136
64	576.584	650.386	40.5	81	20230904_calibration_PCB_s01_1000mV_2	562.214	0.209639	7.81154
0	601.675	20.0536	41	82	20230904_calibration_PCB_s01_1000mV_2	586.367	0.312525	11.6453
64	576.488	650.388	41	82	20230904_calibration_PCB_s01_1000mV_2	562.133	0.191871	7.14947
6	411.809	147.838	41	82	20230904_calibration_PCB_s01_1000mV_2	358.395	0.605268	22.5534
62	125.148	457.012	41	82	20230904_calibration_PCB_s01_1000mV_2	103.219	4.24943	158.341
22	227.58	305.151	41	82	20230904_calibration_PCB_s01_1000mV_2	130.916	3.16931	118.094
4	398.622	101.618	41	82	20230904_calibration_PCB_s01_1000mV_2	371.015	0.568145	21.1701
48	481.464	373.754	41	82	20230904_calibration_PCB_s01_1000mV_2	382.087	0.351794	13.1085
61	520.932	466.396	41	82	20230904_calibration_PCB_s01_1000mV_2	436.557	0.382026	14.235
70	290.888	557.177	41	82	20230904_calibration_PCB_s01_1000mV_2	278.994	0.749007	27.9094
10	355.852	252.224	41	82	20230904_calibration_PCB_s01_1000mV_2	267.303	0.927894	34.575
63	438.631	646.947	41	82	20230904_calibration_PCB_s01_1000mV_2	448.301	0.257721	9.60313
1	556.577	54.8192	41	82	20230904_calibration_PCB_s01_1000mV_2	529.983	0.342224	12.7519
57	374.195	398.892	41	82	20230904_calibration_PCB_s01_1000mV_2	278.538	0.704823	26.263
62	123.989	455.175	41.5	83	20230904_calibration_PCB_s01_1000mV_2	101.112	4.34368	161.853
22	225.974	305.321	41.5	83	20230904_calibration_PCB_s01_1000mV_2	129.301	3.23073	120.383
0	601.583	20.2216	41.5	83	20230904_calibration_PCB_s01_1000mV_2	586.203	0.383191	14.2784
63	438.498	646.837	41.5	83	20230904_calibration_PCB_s01_1000mV_2	448.129	0.343906	12.8146
48	481.331	373.732	41.5	83	20230904_calibration_PCB_s01_1000mV_2	381.952	0.269828	10.0543
61	520.861	466.262	41.5	83	20230904_calibration_PCB_s01_1000mV_2	436.453	0.302804	11.283
1	556.444	54.8752	41.5	83	20230904_calibration_PCB_s01_1000mV_2	529.84	0.288206	10.7391
70	290.636	557.019	41.5	83	20230904_calibration_PCB_s01_1000mV_2	278.705	0.594768	22.1621
6	411.616	147.931	41.5	83	20230904_calibration_PCB_s01_1000mV_2	358.181	0.428253	15.9575
64	576.406	650.323	41.5	83	20230904_calibration_PCB_s01_1000mV_2	562.029	0.209036	7.78905
10	355.454	252.265	41.5	83	20230904_calibration_PCB_s01_1000mV_2	266.909	0.79967	29.7972
4	398.413	101.716	41.5	83	20230904_calibration_PCB_s01_1000mV_2	370.788	0.461794	17.2073
57	373.886	398.822	41.5	83	20230904_calibration_PCB_s01_1000mV_2	278.222	0.633837	23.6179
64	576.374	650.296	42	84	20230904_calibration_PCB_s01_1000mV_2	561.988	0.0835928	3.11482
0	601.517	20.2161	42	84	20230904_calibration_PCB_s01_1000mV_2	586.149	0.131182	4.8881
6	411.387	148.05	42	84	20230904_calibration_PCB_s01_1000mV_2	357.924	0.515212	19.1977
63	438.348	646.762	42	84	20230904_calibration_PCB_s01_1000mV_2	447.965	0.336778	12.549
4	398.165	101.836	42	84	20230904_calibration_PCB_s01_1000mV_2	370.515	0.552022	20.5693
10	355.059	252.351	42	84	20230904_calibration_PCB_s01_1000mV_2	266.505	0.809344	30.1576
1	556.338	54.9716	42	84	20230904_calibration_PCB_s01_1000mV_2	529.7	0.28728	10.7046
48	481.189	373.737	42	84	20230904_calibration_PCB_s01_1000mV_2	381.81	0.285548	10.64
57	373.616	398.721	42	84	20230904_calibration_PCB_s01_1000mV_2	277.938	0.577193	21.5073
61	520.737	466.244	42	84	20230904_calibration_PCB_s01_1000mV_2	436.329	0.249705	9.30445
62	122.849	453.229	42	84	20230904_calibration_PCB_s01_1000mV_2	98.908	4.5125	168.144
22	224.322	305.53	42	84	20230904_calibration_PCB_s01_1000mV_2	127.636	3.33036	124.095
70	290.384	556.822	42	84	20230904_calibration_PCB_s01_1000mV_2	278.388	0.639511	23.8293
62	121.618	451.205	42.5	85	20230904_calibration_PCB_s01_1000mV_2	96.5951	4.73751	176.528
48	481.049	373.728	42.5	85	20230904_calibration_PCB_s01_1000mV_2	381.67	0.279974	10.4323
0	601.445	20.2596	42.5	85	20230904_calibration_PCB_s01_1000mV_2	586.065	0.168445	6.27658
64	576.287	650.261	42.5	85	20230904_calibration_PCB_s01_1000mV_2	561.895	0.187244	6.97706
6	411.155	148.169	42.5	85	20230904_calibration_PCB_s01_1000mV_2	357.663	0.521232	19.4221
61	520.596	466.239	42.5	85	20230904_calibration_PCB_s01_1000mV_2	436.192	0.28234	10.5205
1	556.238	55.0421	42.5	85	20230904_calibration_PCB_s01_1000mV_2	529.578	0.244741	9.11949
70	290.118	556.604	42.5	85	20230904_calibration_PCB_s01_1000mV_2	278.046	0.688325	25.6482
22	222.618	305.764	42.5	85	20230904_calibration_PCB_s01_1000mV_2	125.916	3.44008	128.184
57	373.3	398.726	42.5	85	20230904_calibration_PCB_s01_1000mV_2	277.628	0.630599	23.4972
4	397.972	101.98	42.5	85	20230904_calibration_PCB_s01_1000mV_2	370.275	0.48147	17.9404
63	438.273	646.725	42.5	85	20230904_calibration_PCB_s01_1000mV_2	447.884	0.167474	6.24037
10	354.59	252.486	42.5	85	20230904_calibration_PCB_s01_1000mV_2	266.017	0.974865	36.3252
10	354.246	252.579	43	86	20230904_calibration_PCB_s01_1000mV_2	265.661	0.712456	26.5474
6	410.957	148.329	43	86	20230904_calibration_PCB_s01_1000mV_2	357.414	0.508729	18.9562
22	220.894	305.999	43	86	20230904_calibration_PCB_s01_1000mV_2	124.175	3.48058	129.693
64	576.252	650.246	43	86	20230904_calibration_PCB_s01_1000mV_2	561.857	0.0772285	2.87767
1	556.158	55.1236	43	86	20230904_calibration_PCB_s01_1000mV_2	529.469	0.227657	8.4829
48	480.897	373.788	43	86	20230904_calibration_PCB_s01_1000mV_2	381.523	0.326864	12.1795
70	289.838	556.382	43	86	20230904_calibration_PCB_s01_1000mV_2	277.692	0.714262	26.6147
62	120.377	449.111	43	86	20230904_calibration_PCB_s01_1000mV_2	94.2151	4.86759	181.375
0	601.416	20.4464	43	86	20230904_calibration_PCB_s01_1000mV_2	585.946	0.378169	14.0912
4	397.786	102.145	43	86	20230904_calibration_PCB_s01_1000mV_2	370.028	0.496036	18.4832
61	520.504	466.244	43	86	20230904_calibration_PCB_s01_1000mV_2	436.104	0.18441	6.87147
57	372.982	398.666	43	86	20230904_calibration_PCB_s01_1000mV_2	277.305	0.64711	24.1125
63	438.178	646.667	43	86	20230904_calibration_PCB_s01_1000mV_2	447.774	0.222573	8.29348
22	219.18	306.22	43.5	87	20230904_calibration_PCB_s01_1000mV_2	122.448	3.4554	128.754
57	372.741	398.636	43.5	87	20230904_calibration_PCB_s01_1000mV_2	277.062	0.485274	18.0822
4	397.656	102.289	43.5	87	20230904_calibration_PCB_s01_1000mV_2	369.839	0.388329	14.4698
64	576.197	650.229	43.5	87	20230904_calibration_PCB_s01_1000mV_2	561.802	0.113689	4.23625
48	480.795	373.799	43.5	87	20230904_calibration_PCB_s01_1000mV_2	381.422	0.204325	7.61354
1	556.104	55.296	43.5	87	20230904_calibration_PCB_s01_1000mV_2	529.338	0.361519	13.4709
63	438.066	646.619	43.5	87	20230904_calibration_PCB_s01_1000mV_2	447.658	0.242881	9.05017
10	353.828	252.734	43.5	87	20230904_calibration_PCB_s01_1000mV_2	265.217	0.89183	33.2312
70	289.543	556.205	43.5	87	20230904_calibration_PCB_s01_1000mV_2	277.359	0.688613	25.6589
62	119.083	446.903	43.5	87	20230904_calibration_PCB_s01_1000mV_2	91.7127	5.11834	190.719
61	520.414	466.276	43.5	87	20230904_calibration_PCB_s01_1000mV_2	436.026	0.1913	7.12818
6	410.75	148.499	43.5	87	20230904_calibration_PCB_s01_1000mV_2	357.152	0.536044	19.974
0	601.363	20.5268	43.5	87	20230904_calibration_PCB_s01_1000mV_2	585.86	0.192347	7.16718
57	372.392	398.657	44	88	20230904_calibration_PCB_s01_1000mV_2	276.722	0.69925	26.0553
48	480.691	373.858	44	88	20230904_calibration_PCB_s01_1000mV_2	381.322	0.239754	8.93366
0	601.326	20.6677	44	88	20230904_calibration_PCB_s01_1000mV_2	585.758	0.291231	10.8518
22	217.355	306.506	44	88	20230904_calibration_PCB_s01_1000mV_2	120.601	3.69436	137.659
4	397.469	102.484	44	88	20230904_calibration_PCB_s01_1000mV_2	369.574	0.540516	20.1406
63	437.981	646.655	44	88	20230904_calibration_PCB_s01_1000mV_2	447.617	0.18355	6.83941
70	289.369	556.104	44	88	20230904_calibration_PCB_s01_1000mV_2	277.166	0.401145	14.9474
64	576.159	650.306	44	88	20230904_calibration_PCB_s01_1000mV_2	561.81	0.173262	6.45604
1	556.059	55.3727	44	88	20230904_calibration_PCB_s01_1000mV_2	529.262	0.177325	6.60744
61	520.286	466.231	44	88	20230904_calibration_PCB_s01_1000mV_2	435.891	0.270878	10.0934
62	117.747	444.553	44	88	20230904_calibration_PCB_s01_1000mV_2	89.0653	5.40565	201.424
10	353.447	252.903	44	88	20230904_calibration_PCB_s01_1000mV_2	264.805	0.833937	31.074
6	410.627	148.63	44	88	20230904_calibration_PCB_s01_1000mV_2	356.982	0.360409	13.4295
4	397.303	102.673	44.5	89	20230904_calibration_PCB_s01_1000mV_2	369.33	0.503237	18.7515
22	215.505	306.789	44.5	89	20230904_calibration_PCB_s01_1000mV_2	118.73	3.74418	139.515
63	437.824	646.609	44.5	89	20230904_calibration_PCB_s01_1000mV_2	447.467	0.328251	12.2312
70	289.063	555.854	44.5	89	20230904_calibration_PCB_s01_1000mV_2	276.773	0.791678	29.4993
48	480.565	373.951	44.5	89	20230904_calibration_PCB_s01_1000mV_2	381.203	0.313156	11.6688
57	372.106	398.658	44.5	89	20230904_calibration_PCB_s01_1000mV_2	276.44	0.572404	21.3288
61	520.153	466.321	44.5	89	20230904_calibration_PCB_s01_1000mV_2	435.786	0.321666	11.9858
64	576.083	650.343	44.5	89	20230904_calibration_PCB_s01_1000mV_2	561.764	0.167937	6.25764
62	116.347	442.098	44.5	89	20230904_calibration_PCB_s01_1000mV_2	86.2882	5.65385	210.673
0	601.322	20.7787	44.5	89	20230904_calibration_PCB_s01_1000mV_2	585.699	0.222181	8.27887
1	555.988	55.5261	44.5	89	20230904_calibration_PCB_s01_1000mV_2	529.125	0.338376	12.6085
6	410.379	148.856	44.5	89	20230904_calibration_PCB_s01_1000mV_2	356.658	0.669734	24.9555
10	353.065	253.11	44.5	89	20230904_calibration_PCB_s01_1000mV_2	264.383	0.868394	32.3579
48	480.407	374.039	45	90	20230904_calibration_PCB_s01_1000mV_2	381.052	0.361196	13.4588
61	520.046	466.319	45	90	20230904_calibration_PCB_s01_1000mV_2	435.682	0.214022	7.97486
22	213.51	307.06	45	90	20230904_calibration_PCB_s01_1000mV_2	116.717	4.02641	150.031
4	397.121	102.838	45	90	20230904_calibration_PCB_s01_1000mV_2	369.087	0.49114	18.3007
0	601.27	20.9312	45	90	20230904_calibration_PCB_s01_1000mV_2	585.578	0.322067	12.0008
1	555.814	55.6608	45	90	20230904_calibration_PCB_s01_1000mV_2	528.907	0.440296	16.4062
57	371.793	398.695	45	90	20230904_calibration_PCB_s01_1000mV_2	276.137	0.630977	23.5113
63	437.754	646.595	45	90	20230904_calibration_PCB_s01_1000mV_2	447.405	0.143118	5.33284
10	352.657	253.256	45	90	20230904_calibration_PCB_s01_1000mV_2	263.951	0.867339	32.3186
62	114.892	439.467	45	90	20230904_calibration_PCB_s01_1000mV_2	83.3311	6.01318	224.062
6	410.154	149.009	45	90	20230904_calibration_PCB_s01_1000mV_2	356.387	0.545464	20.325
64	576.019	650.343	45	90	20230904_calibration_PCB_s01_1000mV_2	561.71	0.128609	4.7922
70	288.763	555.754	45	90	20230904_calibration_PCB_s01_1000mV_2	276.493	0.631831	23.5432
1	555.715	55.8099	45.5	91	20230904_calibration_PCB_s01_1000mV_2	528.748	0.357383	13.3167
61	519.935	466.352	45.5	91	20230904_calibration_PCB_s01_1000mV_2	435.584	0.231063	8.60983
10	352.222	253.398	45.5	91	20230904_calibration_PCB_s01_1000mV_2	263.494	0.915121	34.0991
57	371.448	398.647	45.5	91	20230904_calibration_PCB_s01_1000mV_2	275.789	0.695853	25.9287
48	480.295	374.035	45.5	91	20230904_calibration_PCB_s01_1000mV_2	380.939	0.225095	8.38744
62	113.331	436.665	45.5	91	20230904_calibration_PCB_s01_1000mV_2	80.1825	6.41428	239.007
70	288.541	555.539	45.5	91	20230904_calibration_PCB_s01_1000mV_2	276.184	0.617441	23.007
63	437.58	646.596	45.5	91	20230904_calibration_PCB_s01_1000mV_2	447.274	0.347549	12.9503
64	575.971	650.335	45.5	91	20230904_calibration_PCB_s01_1000mV_2	561.665	0.0970905	3.61777
22	211.518	307.315	45.5	91	20230904_calibration_PCB_s01_1000mV_2	114.709	4.01514	149.611
0	601.175	21.0482	45.5	91	20230904_calibration_PCB_s01_1000mV_2	585.437	0.301374	11.2298
6	409.915	149.14	45.5	91	20230904_calibration_PCB_s01_1000mV_2	356.115	0.544378	20.2845
4	396.886	103.044	45.5	91	20230904_calibration_PCB_s01_1000mV_2	368.776	0.626096	23.3295
0	601.004	21.1314	46	92	20230904_calibration_PCB_s01_1000mV_2	585.248	0.379761	14.1506
22	209.422	307.544	46	92	20230904_calibration_PCB_s01_1000mV_2	112.6	4.21846	157.187
61	519.787	466.337	46	92	20230904_calibration_PCB_s01_1000mV_2	435.437	0.297706	11.0931
64	575.863	650.345	46	92	20230904_calibration_PCB_s01_1000mV_2	561.578	0.217369	8.09957
57	371.144	398.627	46	92	20230904_calibration_PCB_s01_1000mV_2	275.486	0.610737	22.7572
63	437.481	646.529	46	92	20230904_calibration_PCB_s01_1000mV_2	447.155	0.238588	8.89022
4	396.64	103.2	46	92	20230904_calibration_PCB_s01_1000mV_2	368.484	0.582873	21.7189
1	555.632	55.8859	46	92	20230904_calibration_PCB_s01_1000mV_2	528.639	0.225594	8.40602
70	288.242	555.386	46	92	20230904_calibration_PCB_s01_1000mV_2	275.866	0.671558	25.0235
62	111.757	433.621	46	92	20230904_calibration_PCB_s01_1000mV_2	76.8037	6.85371	255.381
6	409.679	149.238	46	92	20230904_calibration_PCB_s01_1000mV_2	355.86	0.511734	19.0681
48	480.124	374.077	46	92	20230904_calibration_PCB_s01_1000mV_2	380.772	0.352008	13.1164
10	351.795	253.531	46	92	20230904_calibration_PCB_s01_1000mV_2	263.047	0.894093	33.3155
62	110.053	430.335	46.5	93	20230904_calibration_PCB_s01_1000mV_2	73.1597	7.40361	275.872
63	437.392	646.504	46.5	93	20230904_calibration_PCB_s01_1000mV_2	447.071	0.185681	6.9188
61	519.674	466.333	46.5	93	20230904_calibration_PCB_s01_1000mV_2	435.327	0.226339	8.43381
70	288.037	555.224	46.5	93	20230904_calibration_PCB_s01_1000mV_2	275.607	0.522434	19.4668
64	575.792	650.323	46.5	93	20230904_calibration_PCB_s01_1000mV_2	561.506	0.147319	5.48936
6	409.488	149.434	46.5	93	20230904_calibration_PCB_s01_1000mV_2	355.6	0.548334	20.4319
57	370.801	398.588	46.5	93	20230904_calibration_PCB_s01_1000mV_2	275.141	0.689995	25.7104
10	351.411	253.677	46.5	93	20230904_calibration_PCB_s01_1000mV_2	262.638	0.822515	30.6484
4	396.491	103.341	46.5	93	20230904_calibration_PCB_s01_1000mV_2	368.282	0.409298	15.2512
22	207.299	307.787	46.5	93	20230904_calibration_PCB_s01_1000mV_2	110.463	4.27404	159.259
48	479.978	374.079	46.5	93	20230904_calibration_PCB_s01_1000mV_2	380.627	0.291871	10.8756
1	555.546	55.9916	46.5	93	20230904_calibration_PCB_s01_1000mV_2	528.512	0.27199	10.1348
0	600.993	21.2182	46.5	93	20230904_calibration_PCB_s01_1000mV_2	585.194	0.174988	6.52037
10	351.014	253.798	47	94	20230904_calibration_PCB_s01_1000mV_2	262.223	0.829851	30.9217
0	600.973	21.3525	47	94	20230904_calibration_PCB_s01_1000mV_2	585.111	0.271454	10.1149
4	396.299	103.527	47	94	20230904_calibration_PCB_s01_1000mV_2	368.019	0.534297	19.9089
48	479.834	374.112	47	94	20230904_calibration_PCB_s01_1000mV_2	380.485	0.295458	11.0093
62	108.26	426.745	47	94	20230904_calibration_PCB_s01_1000mV_2	69.2062	8.02397	298.988
57	370.497	398.582	47	94	20230904_calibration_PCB_s01_1000mV_2	274.841	0.607993	22.6549
22	205.019	308.104	47	94	20230904_calibration_PCB_s01_1000mV_2	108.162	4.60298	171.515
1	555.517	56.1199	47	94	20230904_calibration_PCB_s01_1000mV_2	528.424	0.263371	9.81368
70	287.71	554.991	47	94	20230904_calibration_PCB_s01_1000mV_2	275.212	0.803911	29.9552
61	519.61	466.378	47	94	20230904_calibration_PCB_s01_1000mV_2	435.277	0.156627	5.8362
6	409.279	149.575	47	94	20230904_calibration_PCB_s01_1000mV_2	355.35	0.503129	18.7475
64	575.727	650.347	47	94	20230904_calibration_PCB_s01_1000mV_2	561.463	0.140342	5.2294
63	437.289	646.478	47	94	20230904_calibration_PCB_s01_1000mV_2	446.976	0.213168	7.94303
1	555.403	56.2443	47.5	95	20230904_calibration_PCB_s01_1000mV_2	528.264	0.337133	12.5622
70	287.472	554.865	47.5	95	20230904_calibration_PCB_s01_1000mV_2	274.956	0.538286	20.0575
10	350.582	253.974	47.5	95	20230904_calibration_PCB_s01_1000mV_2	261.761	0.931879	34.7235
62	106.341	422.783	47.5	95	20230904_calibration_PCB_s01_1000mV_2	64.8657	8.80654	328.148
63	437.202	646.453	47.5	95	20230904_calibration_PCB_s01_1000mV_2	446.893	0.180346	6.72002
0	600.904	21.4681	47.5	95	20230904_calibration_PCB_s01_1000mV_2	584.993	0.269384	10.0377
22	202.724	308.369	47.5	95	20230904_calibration_PCB_s01_1000mV_2	105.852	4.61982	172.143
64	575.713	650.366	47.5	95	20230904_calibration_PCB_s01_1000mV_2	561.461	0.0467052	1.74032
4	396.115	103.766	47.5	95	20230904_calibration_PCB_s01_1000mV_2	367.731	0.603081	22.4719
61	519.525	466.444	47.5	95	20230904_calibration_PCB_s01_1000mV_2	435.212	0.214292	7.98491
6	409.082	149.717	47.5	95	20230904_calibration_PCB_s01_1000mV_2	355.11	0.486379	18.1234
57	370.199	398.587	47.5	95	20230904_calibration_PCB_s01_1000mV_2	274.548	0.594941	22.1686
48	479.697	374.179	47.5	95	20230904_calibration_PCB_s01_1000mV_2	380.353	0.305259	11.3745
1	555.319	56.4076	48	96	20230904_calibration_PCB_s01_1000mV_2	528.112	0.367076	13.6779
48	479.565	374.247	48	96	20230904_calibration_PCB_s01_1000mV_2	380.226	0.296773	11.0583
0	600.9	21.605	48	96	20230904_calibration_PCB_s01_1000mV_2	584.921	0.273903	10.2061
70	287.213	554.632	48	96	20230904_calibration_PCB_s01_1000mV_2	274.609	0.696194	25.9414
64	575.65	650.381	48	96	20230904_calibration_PCB_s01_1000mV_2	561.415	0.128929	4.80412
22	200.267	308.724	48	96	20230904_calibration_PCB_s01_1000mV_2	103.37	4.96642	185.058
10	350.17	254.114	48	96	20230904_calibration_PCB_s01_1000mV_2	261.326	0.870938	32.4527
4	395.917	103.917	48	96	20230904_calibration_PCB_s01_1000mV_2	367.482	0.498652	18.5807
62	104.313	418.221	48	96	20230904_calibration_PCB_s01_1000mV_2	59.9278	9.98435	372.035
61	519.386	466.444	48	96	20230904_calibration_PCB_s01_1000mV_2	435.078	0.278653	10.3831
63	437.041	646.437	48	96	20230904_calibration_PCB_s01_1000mV_2	446.76	0.324129	12.0776
6	408.876	149.874	48	96	20230904_calibration_PCB_s01_1000mV_2	354.854	0.518668	19.3265
57	369.913	398.582	48	96	20230904_calibration_PCB_s01_1000mV_2	274.265	0.573453	21.3679
61	519.243	466.47	48.5	97	20230904_calibration_PCB_s01_1000mV_2	434.947	0.290473	10.8236
6	408.669	150.07	48.5	97	20230904_calibration_PCB_s01_1000mV_2	354.58	0.570143	21.2446
70	286.906	554.563	48.5	97	20230904_calibration_PCB_s01_1000mV_2	274.346	0.630053	23.4769
0	600.825	21.6902	48.5	97	20230904_calibration_PCB_s01_1000mV_2	584.814	0.227253	8.46785
57	369.569	398.583	48.5	97	20230904_calibration_PCB_s01_1000mV_2	273.926	0.688148	25.6416
63	436.982	646.304	48.5	97	20230904_calibration_PCB_s01_1000mV_2	446.629	0.290874	10.8385
48	479.4	374.253	48.5	97	20230904_calibration_PCB_s01_1000mV_2	380.062	0.329458	12.2762
10	349.72	254.289	48.5	97	20230904_calibration_PCB_s01_1000mV_2	260.846	0.966493	36.0133
22	197.718	309.094	48.5	97	20230904_calibration_PCB_s01_1000mV_2	100.794	5.15125	191.945
4	395.689	104.07	48.5	97	20230904_calibration_PCB_s01_1000mV_2	367.208	0.548177	20.4261
1	555.247	56.5499	48.5	97	20230904_calibration_PCB_s01_1000mV_2	527.979	0.319315	11.8982
64	575.566	650.392	48.5	97	20230904_calibration_PCB_s01_1000mV_2	561.35	0.169126	6.30195
62	102.14	413.14	48.5	97	20230904_calibration_PCB_s01_1000mV_2	54.4613	11.0513	411.792
61	519.1	466.489	49	98	20230904_calibration_PCB_s01_1000mV_2	434.815	0.287334	10.7066
70	286.641	554.332	49	98	20230904_calibration_PCB_s01_1000mV_2	273.995	0.70354	26.2152
57	369.261	398.564	49	98	20230904_calibration_PCB_s01_1000mV_2	273.619	0.617305	23.0019
63	436.833	646.341	49	98	20230904_calibration_PCB_s01_1000mV_2	446.54	0.307152	11.445
22	195.053	309.43	49	98	20230904_calibration_PCB_s01_1000mV_2	98.1083	5.37236	200.184
64	575.499	650.416	49	98	20230904_calibration_PCB_s01_1000mV_2	561.306	0.141828	5.28478
6	408.415	150.274	49	98	20230904_calibration_PCB_s01_1000mV_2	354.261	0.650442	24.2366
4	395.511	104.273	49	98	20230904_calibration_PCB_s01_1000mV_2	366.946	0.540897	20.1548
0	600.772	21.8658	49	98	20230904_calibration_PCB_s01_1000mV_2	584.68	0.366936	13.6727
10	349.307	254.436	49	98	20230904_calibration_PCB_s01_1000mV_2	260.41	0.875554	32.6247
1	555.127	56.6664	49	98	20230904_calibration_PCB_s01_1000mV_2	527.818	0.334699	12.4715
48	479.259	374.327	49	98	20230904_calibration_PCB_s01_1000mV_2	379.926	0.319802	11.9164
64	575.41	650.423	49.5	99	20230904_calibration_PCB_s01_1000mV_2	561.234	0.178442	6.64906
61	518.951	466.55	49.5	99	20230904_calibration_PCB_s01_1000mV_2	434.687	0.322027	11.9993
4	395.311	104.415	49.5	99	20230904_calibration_PCB_s01_1000mV_2	366.7	0.490948	18.2936
6	408.217	150.405	49.5	99	20230904_calibration_PCB_s01_1000mV_2	354.025	0.475106	17.7033
0	600.662	21.9434	49.5	99	20230904_calibration_PCB_s01_1000mV_2	584.546	0.269265	10.0333
1	555.009	56.7966	49.5	99	20230904_calibration_PCB_s01_1000mV_2	527.651	0.351681	13.1043
63	436.713	646.268	49.5	99	20230904_calibration_PCB_s01_1000mV_2	446.401	0.280943	10.4684
22	192.207	309.858	49.5	99	20230904_calibration_PCB_s01_1000mV_2	95.2321	5.75419	214.411
48	479.127	374.368	49.5	99	20230904_calibration_PCB_s01_1000mV_2	379.798	0.274806	10.2398
57	368.943	398.592	49.5	99	20230904_calibration_PCB_s01_1000mV_2	273.311	0.638279	23.7834
10	348.844	254.554	49.5	99	20230904_calibration_PCB_s01_1000mV_2	259.931	0.956787	35.6516
70	286.315	554.161	49.5	99	20230904_calibration_PCB_s01_1000mV_2	273.646	0.735615	27.4103
48	478.952	374.376	50	100	20230904_calibration_PCB_s01_1000mV_2	379.624	0.35079	13.0711
4	395.087	104.615	50	100	20230904_calibration_PCB_s01_1000mV_2	366.403	0.599655	22.3442
1	554.9	56.9083	50	100	20230904_calibration_PCB_s01_1000mV_2	527.502	0.311547	11.6088
10	348.394	254.668	50	100	20230904_calibration_PCB_s01_1000mV_2	259.468	0.927124	34.5463
61	518.834	466.578	50	100	20230904_calibration_PCB_s01_1000mV_2	434.581	0.241781	9.00921
63	436.557	646.218	50	100	20230904_calibration_PCB_s01_1000mV_2	446.251	0.326675	12.1725
64	575.314	650.469	50	100	20230904_calibration_PCB_s01_1000mV_2	561.176	0.213142	7.94206
22	189.245	310.213	50	100	20230904_calibration_PCB_s01_1000mV_2	92.2484	5.96753	222.361
57	368.622	398.554	50	100	20230904_calibration_PCB_s01_1000mV_2	272.988	0.645947	24.0691
0	600.549	22.0136	50	100	20230904_calibration_PCB_s01_1000mV_2	584.413	0.26699	9.94853
6	407.96	150.532	50	100	20230904_calibration_PCB_s01_1000mV_2	353.739	0.572569	21.3349
70	286.028	554.006	50	100	20230904_calibration_PCB_s01_1000mV_2	273.336	0.651963	24.2933
6	407.679	150.627	50.5	101	20230904_calibration_PCB_s01_1000mV_2	353.446	0.593409	22.1115
57	368.295	398.521	50.5	101	20230904_calibration_PCB_s01_1000mV_2	272.66	0.657403	24.496
63	436.484	646.225	50.5	101	20230904_calibration_PCB_s01_1000mV_2	446.2	0.146759	5.46852
22	186.139	310.639	50.5	101	20230904_calibration_PCB_s01_1000mV_2	89.1136	6.27005	233.634
10	347.979	254.783	50.5	101	20230904_calibration_PCB_s01_1000mV_2	259.037	0.862258	32.1293
1	554.782	56.977	50.5	101	20230904_calibration_PCB_s01_1000mV_2	527.365	0.273663	10.1972
4	394.855	104.786	50.5	101	20230904_calibration_PCB_s01_1000mV_2	366.115	0.576702	21.489
48	478.807	374.417	50.5	101	20230904_calibration_PCB_s01_1000mV_2	379.482	0.301784	11.245
0	600.479	22.1303	50.5	101	20230904_calibration_PCB_s01_1000mV_2	584.294	0.2716	10.1203
61	518.666	466.585	50.5	101	20230904_calibration_PCB_s01_1000mV_2	434.421	0.335711	12.5092
64	575.232	650.414	50.5	101	20230904_calibration_PCB_s01_1000mV_2	561.077	0.198429	7.39384
70	285.747	553.843	50.5	101	20230904_calibration_PCB_s01_1000mV_2	273.024	0.649602	24.2053
6	407.405	150.751	51	102	20230904_calibration_PCB_s01_1000mV_2	353.145	0.601905	22.4281
1	554.676	57.0569	51	102	20230904_calibration_PCB_s01_1000mV_2	527.234	0.264182	9.8439
22	182.711	311.114	51	102	20230904_calibration_PCB_s01_1000mV_2	85.6529	6.92223	257.935
63	436.283	646.19	51	102	20230904_calibration_PCB_s01_1000mV_2	446.024	0.408124	15.2074
61	518.522	466.513	51	102	20230904_calibration_PCB_s01_1000mV_2	434.263	0.323177	12.0421
0	600.433	22.203	51	102	20230904_calibration_PCB_s01_1000mV_2	584.218	0.17173	6.39895
48	478.612	374.428	51	102	20230904_calibration_PCB_s01_1000mV_2	379.289	0.390553	14.5527
10	347.494	254.9	51	102	20230904_calibration_PCB_s01_1000mV_2	258.539	0.996194	37.12
70	285.443	553.655	51	102	20230904_calibration_PCB_s01_1000mV_2	272.677	0.716392	26.6941
4	394.606	104.906	51	102	20230904_calibration_PCB_s01_1000mV_2	365.842	0.55229	20.5793
57	367.937	398.461	51	102	20230904_calibration_PCB_s01_1000mV_2	272.297	0.726069	27.0546
64	575.17	650.394	51	102	20230904_calibration_PCB_s01_1000mV_2	561.014	0.130393	4.85869
57	367.639	398.437	51.5	103	20230904_calibration_PCB_s01_1000mV_2	271.999	0.598365	22.2962
48	478.497	374.411	51.5	103	20230904_calibration_PCB_s01_1000mV_2	379.173	0.232248	8.65396
0	600.351	22.254	51.5	103	20230904_calibration_PCB_s01_1000mV_2	584.121	0.194402	7.24375
63	436.211	646.092	51.5	103	20230904_calibration_PCB_s01_1000mV_2	445.906	0.243522	9.07408
6	407.167	150.852	51.5	103	20230904_calibration_PCB_s01_1000mV_2	352.888	0.516663	19.2518
10	347.068	254.997	51.5	103	20230904_calibration_PCB_s01_1000mV_2	258.101	0.875512	32.6232
1	554.491	57.1284	51.5	103	20230904_calibration_PCB_s01_1000mV_2	527.038	0.39723	14.8015
61	518.36	466.564	51.5	103	20230904_calibration_PCB_s01_1000mV_2	434.12	0.338643	12.6185
22	179.035	311.553	51.5	103	20230904_calibration_PCB_s01_1000mV_2	81.9511	7.40371	275.876
64	575.059	650.382	51.5	103	20230904_calibration_PCB_s01_1000mV_2	560.913	0.223166	8.31557
70	285.151	553.446	51.5	103	20230904_calibration_PCB_s01_1000mV_2	272.324	0.717655	26.7411
4	394.357	105.064	51.5	103	20230904_calibration_PCB_s01_1000mV_2	365.546	0.591328	22.034
70	284.886	553.234	52	104	20230904_calibration_PCB_s01_1000mV_2	271.988	0.678184	25.2704
4	394.154	105.163	52	104	20230904_calibration_PCB_s01_1000mV_2	365.323	0.451462	16.8223
0	600.278	22.3719	52	104	20230904_calibration_PCB_s01_1000mV_2	584	0.277116	10.3258
1	554.427	57.2465	52	104	20230904_calibration_PCB_s01_1000mV_2	526.924	0.268924	10.0206
61	518.312	466.519	52	104	20230904_calibration_PCB_s01_1000mV_2	434.062	0.131203	4.88886
63	436.083	646.045	52	104	20230904_calibration_PCB_s01_1000mV_2	445.779	0.271052	10.0999
6	406.942	151.032	52	104	20230904_calibration_PCB_s01_1000mV_2	352.605	0.576511	21.4818
22	175.135	312.054	52	104	20230904_calibration_PCB_s01_1000mV_2	78.019	7.86421	293.035
57	367.358	398.355	52	104	20230904_calibration_PCB_s01_1000mV_2	271.709	0.584324	21.773
10	346.616	255.082	52	104	20230904_calibration_PCB_s01_1000mV_2	257.643	0.918397	34.2211
48	478.326	374.425	52	104	20230904_calibration_PCB_s01_1000mV_2	379.003	0.34413	12.8229
64	575.035	650.344	52	104	20230904_calibration_PCB_s01_1000mV_2	560.873	0.0900342	3.35484
22	170.952	312.687	52.5	105	20230904_calibration_PCB_s01_1000mV_2	73.7904	8.46066	315.26
0	600.246	22.4439	52.5	105	20230904_calibration_PCB_s01_1000mV_2	583.936	0.157761	5.87847
1	554.356	57.3033	52.5	105	20230904_calibration_PCB_s01_1000mV_2	526.835	0.181186	6.75132
10	346.159	255.166	52.5	105	20230904_calibration_PCB_s01_1000mV_2	257.18	0.929981	34.6528
6	406.754	151.107	52.5	105	20230904_calibration_PCB_s01_1000mV_2	352.404	0.404334	15.0662
4	393.926	105.296	52.5	105	20230904_calibration_PCB_s01_1000mV_2	365.06	0.527943	19.6721
63	435.972	645.953	52.5	105	20230904_calibration_PCB_s01_1000mV_2	445.634	0.28962	10.7918
64	575.042	650.319	52.5	105	20230904_calibration_PCB_s01_1000mV_2	560.865	0.0520022	1.9377
61	518.192	466.55	52.5	105	20230904_calibration_PCB_s01_1000mV_2	433.954	0.248831	9.27188
70	284.645	553.039	52.5	105	20230904_calibration_PCB_s01_1000mV_2	271.68	0.619782	23.0942
57	367.016	398.305	52.5	105	20230904_calibration_PCB_s01_1000mV_2	271.364	0.690833	25.7417
48	478.249	374.438	52.5	105	20230904_calibration_PCB_s01_1000mV_2	378.927	0.155317	5.78741
0	600.156	22.5461	53	106	20230904_calibration_PCB_s01_1000mV_2	583.807	0.271822	10.1286
70	284.407	552.857	53	106	20230904_calibration_PCB_s01_1000mV_2	271.384	0.599968	22.3559
63	435.91	645.894	53	106	20230904_calibration_PCB_s01_1000mV_2	445.549	0.170732	6.3618
61	518.045	466.463	53	106	20230904_calibration_PCB_s01_1000mV_2	433.789	0.341712	12.7328
10	345.747	255.335	53	106	20230904_calibration_PCB_s01_1000mV_2	256.738	0.891729	33.2274
22	166.213	313.349	53	106	20230904_calibration_PCB_s01_1000mV_2	69.0062	9.57015	356.601
1	554.298	57.4203	53	106	20230904_calibration_PCB_s01_1000mV_2	526.727	0.261348	9.7383
48	478.119	374.467	53	106	20230904_calibration_PCB_s01_1000mV_2	378.8	0.2665	9.93026
57	366.753	398.273	53	106	20230904_calibration_PCB_s01_1000mV_2	271.099	0.530246	19.7579
4	393.74	105.464	53	106	20230904_calibration_PCB_s01_1000mV_2	364.812	0.500201	18.6384
6	406.564	151.303	53	106	20230904_calibration_PCB_s01_1000mV_2	352.144	0.54744	20.3986
64	574.97	650.35	53	106	20230904_calibration_PCB_s01_1000mV_2	560.821	0.156563	5.83381
6	406.329	151.46	53.5	107	20230904_calibration_PCB_s01_1000mV_2	351.864	0.563613	21.0012
64	574.947	650.374	53.5	107	20230904_calibration_PCB_s01_1000mV_2	560.814	0.0668428	2.49068
61	517.94	466.558	53.5	107	20230904_calibration_PCB_s01_1000mV_2	433.714	0.282823	10.5385
63	435.837	645.902	53.5	107	20230904_calibration_PCB_s01_1000mV_2	445.498	0.146956	5.47583
48	478.008	374.479	53.5	107	20230904_calibration_PCB_s01_1000mV_2	378.69	0.222517	8.29139
4	393.574	105.68	53.5	107	20230904_calibration_PCB_s01_1000mV_2	364.553	0.544352	20.2835
0	600.139	22.6389	53.5	107	20230904_calibration_PCB_s01_1000mV_2	583.746	0.1889	7.03874
57	366.471	398.271	53.5	107	20230904_calibration_PCB_s01_1000mV_2	270.821	0.563951	21.0138
1	554.243	57.5426	53.5	107	20230904_calibration_PCB_s01_1000mV_2	526.619	0.268476	10.0039
10	345.352	255.439	53.5	107	20230904_calibration_PCB_s01_1000mV_2	256.329	0.816995	30.4427
22	160.918	314.132	53.5	107	20230904_calibration_PCB_s01_1000mV_2	63.6555	10.7058	398.918
70	284.13	552.671	53.5	107	20230904_calibration_PCB_s01_1000mV_2	271.057	0.667559	24.8745
63	435.719	645.934	54	108	20230904_calibration_PCB_s01_1000mV_2	445.43	0.242958	9.05307
70	283.911	552.543	54	108	20230904_calibration_PCB_s01_1000mV_2	270.814	0.506565	18.8755
10	344.901	255.668	54	108	20230904_calibration_PCB_s01_1000mV_2	255.835	1.01097	37.6707
57	366.169	398.262	54	108	20230904_calibration_PCB_s01_1000mV_2	270.522	0.603697	22.4948
48	477.875	374.534	54	108	20230904_calibration_PCB_s01_1000mV_2	378.561	0.289167	10.7749
22	154.738	315.095	54	108	20230904_calibration_PCB_s01_1000mV_2	57.4057	12.5095	466.127
1	554.159	57.7199	54	108	20230904_calibration_PCB_s01_1000mV_2	526.46	0.392531	14.6264
0	600.092	22.8167	54	108	20230904_calibration_PCB_s01_1000mV_2	583.617	0.367594	13.6972
6	406.154	151.608	54	108	20230904_calibration_PCB_s01_1000mV_2	351.64	0.458912	17.0999
64	574.868	650.452	54	108	20230904_calibration_PCB_s01_1000mV_2	560.788	0.22048	8.21547
4	393.401	105.886	54	108	20230904_calibration_PCB_s01_1000mV_2	364.293	0.538969	20.083
61	517.861	466.618	54	108	20230904_calibration_PCB_s01_1000mV_2	433.653	0.197247	7.34979
63	435.578	645.877	54.5	109	20230904_calibration_PCB_s01_1000mV_2	445.285	0.304919	11.3618
0	600.096	22.9772	54.5	109	20230904_calibration_PCB_s01_1000mV_2	583.541	0.321296	11.9721
22	147.463	316.286	54.5	109	20230904_calibration_PCB_s01_1000mV_2	50.0442	14.7437	549.376
57	365.874	398.317	54.5	109	20230904_calibration_PCB_s01_1000mV_2	270.241	0.600123	22.3617
70	283.631	552.388	54.5	109	20230904_calibration_PCB_s01_1000mV_2	270.508	0.640213	23.8555
61	517.784	466.633	54.5	109	20230904_calibration_PCB_s01_1000mV_2	433.583	0.158262	5.89712
4	393.205	106.102	54.5	109	20230904_calibration_PCB_s01_1000mV_2	364.009	0.583802	21.7535
1	554.115	57.8647	54.5	109	20230904_calibration_PCB_s01_1000mV_2	526.351	0.302524	11.2726
48	477.75	374.56	54.5	109	20230904_calibration_PCB_s01_1000mV_2	378.439	0.254277	9.47482
10	344.465	255.873	54.5	109	20230904_calibration_PCB_s01_1000mV_2	255.36	0.964387	35.9348
6	405.952	151.836	54.5	109	20230904_calibration_PCB_s01_1000mV_2	351.356	0.610029	22.7308
64	574.814	650.445	54.5	109	20230904_calibration_PCB_s01_1000mV_2	560.738	0.109033	4.06277
0	600.168	23.0974	55	110	20230904_calibration_PCB_s01_1000mV_2	583.544	0.280421	10.449
4	393.073	106.351	55	110	20230904_calibration_PCB_s01_1000mV_2	363.758	0.563198	20.9858
22	137.908	317.88	55	110	20230904_calibration_PCB_s01_1000mV_2	40.3793	19.3726	721.856
70	283.34	552.236	55	110	20230904_calibration_PCB_s01_1000mV_2	270.197	0.656352	24.4569
57	365.558	398.338	55	110	20230904_calibration_PCB_s01_1000mV_2	269.933	0.634597	23.6462
48	477.61	374.7	55	110	20230904_calibration_PCB_s01_1000mV_2	378.309	0.395304	14.7298
6	405.702	152.031	55	110	20230904_calibration_PCB_s01_1000mV_2	351.045	0.633327	23.5989
1	554.045	58.0543	55	110	20230904_calibration_PCB_s01_1000mV_2	526.198	0.404144	15.0591
64	574.77	650.468	55	110	20230904_calibration_PCB_s01_1000mV_2	560.712	0.100668	3.75106
10	344.049	256.084	55	110	20230904_calibration_PCB_s01_1000mV_2	254.905	0.930671	34.6785
63	435.56	645.926	55	110	20230904_calibration_PCB_s01_1000mV_2	445.304	0.105636	3.93618
61	517.726	466.685	55	110	20230904_calibration_PCB_s01_1000mV_2	433.541	0.155165	5.78173
1	554.072	58.252	55.5	111	20230904_calibration_PCB_s01_1000mV_2	526.126	0.398937	14.8651
63	435.458	645.904	55.5	111	20230904_calibration_PCB_s01_1000mV_2	445.212	0.209846	7.81926
64	574.771	650.538	55.5	111	20230904_calibration_PCB_s01_1000mV_2	560.75	0.140854	5.24847
0	600.137	23.3401	55.5	111	20230904_calibration_PCB_s01_1000mV_2	583.396	0.48938	18.2352
61	517.649	466.81	55.5	111	20230904_calibration_PCB_s01_1000mV_2	433.5	0.292886	10.9135
6	405.592	152.263	55.5	111	20230904_calibration_PCB_s01_1000mV_2	350.841	0.512935	19.1129
22	125.24	319.953	55.5	111	20230904_calibration_PCB_s01_1000mV_2	27.5899	25.6733	956.635
10	343.613	256.254	55.5	111	20230904_calibration_PCB_s01_1000mV_2	254.439	0.937128	34.9191
48	477.507	374.726	55.5	111	20230904_calibration_PCB_s01_1000mV_2	378.207	0.213797	7.96648
57	365.301	398.349	55.5	111	20230904_calibration_PCB_s01_1000mV_2	269.681	0.514608	19.1752
70	283.134	552.098	55.5	111	20230904_calibration_PCB_s01_1000mV_2	269.954	0.497354	18.5323
4	392.924	106.608	55.5	111	20230904_calibration_PCB_s01_1000mV_2	363.49	0.593119	22.1007
48	477.414	374.868	56	112	20230904_calibration_PCB_s01_1000mV_2	378.125	0.340182	12.6758
61	517.612	466.894	56	112	20230904_calibration_PCB_s01_1000mV_2	433.486	0.184645	6.88022
64	574.744	650.567	56	112	20230904_calibration_PCB_s01_1000mV_2	560.742	0.0793826	2.95794
63	435.354	645.925	56	112	20230904_calibration_PCB_s01_1000mV_2	445.147	0.211861	7.89433
70	282.854	551.894	56	112	20230904_calibration_PCB_s01_1000mV_2	269.614	0.691974	25.7842
4	392.821	106.838	56	112	20230904_calibration_PCB_s01_1000mV_2	363.274	0.505459	18.8343
1	554.043	58.4499	56	112	20230904_calibration_PCB_s01_1000mV_2	526.004	0.400164	14.9108
6	405.475	152.505	56	112	20230904_calibration_PCB_s01_1000mV_2	350.625	0.538683	20.0723
0	600.236	23.5102	56	112	20230904_calibration_PCB_s01_1000mV_2	583.397	0.393319	14.6558
57	365.034	398.375	56	112	20230904_calibration_PCB_s01_1000mV_2	269.423	0.536343	19.9851
10	343.247	256.466	56	112	20230904_calibration_PCB_s01_1000mV_2	254.032	0.844704	31.4752
1	553.991	58.6394	56.5	113	20230904_calibration_PCB_s01_1000mV_2	525.867	0.393012	14.6444
0	600.213	23.7255	56.5	113	20230904_calibration_PCB_s01_1000mV_2	583.27	0.432808	16.1272
61	517.53	466.987	56.5	113	20230904_calibration_PCB_s01_1000mV_2	433.432	0.248383	9.2552
63	435.299	646.005	56.5	113	20230904_calibration_PCB_s01_1000mV_2	445.157	0.193664	7.21629
4	392.617	107.086	56.5	113	20230904_calibration_PCB_s01_1000mV_2	362.966	0.641022	23.8856
64	574.732	650.639	56.5	113	20230904_calibration_PCB_s01_1000mV_2	560.77	0.145386	5.41733
10	342.829	256.686	56.5	113	20230904_calibration_PCB_s01_1000mV_2	253.571	0.945434	35.2286
48	477.318	374.982	56.5	113	20230904_calibration_PCB_s01_1000mV_2	378.037	0.29801	11.1044
70	282.582	551.817	56.5	113	20230904_calibration_PCB_s01_1000mV_2	269.369	0.565842	21.0843
6	405.293	152.741	56.5	113	20230904_calibration_PCB_s01_1000mV_2	350.356	0.595631	22.1943
57	364.774	398.462	56.5	113	20230904_calibration_PCB_s01_1000mV_2	269.182	0.547972	20.4184
6	405.164	153.004	57	114	20230904_calibration_PCB_s01_1000mV_2	350.121	0.586016	21.836
64	574.723	650.714	57	114	20230904_calibration_PCB_s01_1000mV_2	560.802	0.150962	5.62512
10	342.444	256.925	57	114	20230904_calibration_PCB_s01_1000mV_2	253.138	0.906261	33.7689
4	392.412	107.352	57	114	20230904_calibration_PCB_s01_1000mV_2	362.646	0.671615	25.0256
61	517.409	467.085	57	114	20230904_calibration_PCB_s01_1000mV_2	433.341	0.310672	11.5762
57	364.454	398.482	57	114	20230904_calibration_PCB_s01_1000mV_2	268.87	0.640668	23.8724
0	600.2	23.8811	57	114	20230904_calibration_PCB_s01_1000mV_2	583.182	0.312402	11.6407
1	553.937	58.859	57	114	20230904_calibration_PCB_s01_1000mV_2	525.714	0.452016	16.8429
63	435.151	645.933	57	114	20230904_calibration_PCB_s01_1000mV_2	444.998	0.329926	12.2936
48	477.245	375.095	57	114	20230904_calibration_PCB_s01_1000mV_2	377.973	0.267727	9.97598
70	282.318	551.691	57	114	20230904_calibration_PCB_s01_1000mV_2	269.097	0.583668	21.7485
4	392.316	107.544	57.5	115	20230904_calibration_PCB_s01_1000mV_2	362.458	0.430388	16.037
6	404.953	153.205	57.5	115	20230904_calibration_PCB_s01_1000mV_2	349.84	0.58382	21.7542
57	364.143	398.557	57.5	115	20230904_calibration_PCB_s01_1000mV_2	268.576	0.641187	23.8918
48	477.08	375.156	57.5	115	20230904_calibration_PCB_s01_1000mV_2	377.813	0.352998	13.1533
70	282.083	551.541	57.5	115	20230904_calibration_PCB_s01_1000mV_2	268.825	0.558235	20.8008
64	574.668	650.754	57.5	115	20230904_calibration_PCB_s01_1000mV_2	560.776	0.135982	5.06693
63	435.071	646.025	57.5	115	20230904_calibration_PCB_s01_1000mV_2	444.997	0.244934	9.1267
1	553.884	59.0348	57.5	115	20230904_calibration_PCB_s01_1000mV_2	525.583	0.367132	13.68
10	342.027	257.138	57.5	115	20230904_calibration_PCB_s01_1000mV_2	252.68	0.936571	34.8983
61	517.331	467.224	57.5	115	20230904_calibration_PCB_s01_1000mV_2	433.303	0.318609	11.872
0	600.166	24.0747	57.5	115	20230904_calibration_PCB_s01_1000mV_2	583.056	0.393146	14.6493
0	600.186	24.2444	58	116	20230904_calibration_PCB_s01_1000mV_2	582.99	0.341745	12.734
63	434.968	646.081	58	116	20230904_calibration_PCB_s01_1000mV_2	444.956	0.23404	8.72074
6	404.728	153.445	58	116	20230904_calibration_PCB_s01_1000mV_2	349.531	0.656168	24.45
61	517.211	467.255	58	116	20230904_calibration_PCB_s01_1000mV_2	433.196	0.247103	9.20749
48	476.919	375.258	58	116	20230904_calibration_PCB_s01_1000mV_2	377.66	0.379429	14.1382
10	341.599	257.333	58	116	20230904_calibration_PCB_s01_1000mV_2	252.216	0.941275	35.0736
57	363.803	398.553	58	116	20230904_calibration_PCB_s01_1000mV_2	268.241	0.679461	25.3179
4	392.102	107.819	58	116	20230904_calibration_PCB_s01_1000mV_2	362.126	0.6969	25.9678
70	281.817	551.372	58	116	20230904_calibration_PCB_s01_1000mV_2	268.52	0.629879	23.4704
1	553.821	59.261	58	116	20230904_calibration_PCB_s01_1000mV_2	525.418	0.469949	17.5112
64	574.606	650.786	58	116	20230904_calibration_PCB_s01_1000mV_2	560.74	0.139947	5.21468
4	391.868	108.067	58.5	117	20230904_calibration_PCB_s01_1000mV_2	361.792	0.681723	25.4022
6	404.506	153.666	58.5	117	20230904_calibration_PCB_s01_1000mV_2	349.233	0.627111	23.3673
57	363.457	398.6	58.5	117	20230904_calibration_PCB_s01_1000mV_2	267.908	0.698667	26.0336
0	600.117	24.4205	58.5	117	20230904_calibration_PCB_s01_1000mV_2	582.842	0.378514	14.1041
10	341.176	257.55	58.5	117	20230904_calibration_PCB_s01_1000mV_2	251.752	0.950401	35.4136
63	434.781	646.01	58.5	117	20230904_calibration_PCB_s01_1000mV_2	444.768	0.399525	14.887
64	574.546	650.85	58.5	117	20230904_calibration_PCB_s01_1000mV_2	560.723	0.175075	6.52362
70	281.553	551.261	58.5	117	20230904_calibration_PCB_s01_1000mV_2	268.257	0.573402	21.366
48	476.771	375.359	58.5	117	20230904_calibration_PCB_s01_1000mV_2	377.52	0.358558	13.3605
61	517.079	467.344	58.5	117	20230904_calibration_PCB_s01_1000mV_2	433.091	0.31925	11.8958
1	553.763	59.4361	58.5	117	20230904_calibration_PCB_s01_1000mV_2	525.283	0.368694	13.7382
61	516.978	467.386	59	118	20230904_calibration_PCB_s01_1000mV_2	433.005	0.218263	8.13285
6	404.285	153.832	59	118	20230904_calibration_PCB_s01_1000mV_2	348.961	0.551881	20.5641
4	391.716	108.256	59	118	20230904_calibration_PCB_s01_1000mV_2	361.56	0.486048	18.111
10	340.683	257.703	59	118	20230904_calibration_PCB_s01_1000mV_2	251.237	1.03202	38.4548
63	434.657	646.088	59	118	20230904_calibration_PCB_s01_1000mV_2	444.725	0.293718	10.9445
48	476.583	375.455	59	118	20230904_calibration_PCB_s01_1000mV_2	377.34	0.422476	15.7422
57	363.141	398.622	59	118	20230904_calibration_PCB_s01_1000mV_2	267.601	0.63271	23.5759
70	281.19	551.14	59	118	20230904_calibration_PCB_s01_1000mV_2	267.919	0.765238	28.5142
64	574.433	650.921	59	118	20230904_calibration_PCB_s01_1000mV_2	560.664	0.265896	9.90775
0	600.001	24.5941	59	118	20230904_calibration_PCB_s01_1000mV_2	582.655	0.41786	15.5702
1	553.654	59.6011	59	118	20230904_calibration_PCB_s01_1000mV_2	525.107	0.395847	14.75
70	280.89	551.001	59.5	119	20230904_calibration_PCB_s01_1000mV_2	267.612	0.661513	24.6492
61	516.834	467.422	59.5	119	20230904_calibration_PCB_s01_1000mV_2	432.876	0.297106	11.0707
10	340.223	257.904	59.5	119	20230904_calibration_PCB_s01_1000mV_2	250.74	1.00427	37.4209
48	476.457	375.519	59.5	119	20230904_calibration_PCB_s01_1000mV_2	377.218	0.284047	10.5841
1	553.548	59.6958	59.5	119	20230904_calibration_PCB_s01_1000mV_2	524.969	0.283812	10.5753
0	599.947	24.7119	59.5	119	20230904_calibration_PCB_s01_1000mV_2	582.551	0.258652	9.63785
57	362.76	398.659	59.5	119	20230904_calibration_PCB_s01_1000mV_2	267.233	0.765752	28.5333
63	434.593	646.095	59.5	119	20230904_calibration_PCB_s01_1000mV_2	444.681	0.129353	4.81992
64	574.392	650.986	59.5	119	20230904_calibration_PCB_s01_1000mV_2	560.664	0.155201	5.78305
4	391.493	108.471	59.5	119	20230904_calibration_PCB_s01_1000mV_2	361.255	0.618235	23.0366
6	404.031	153.984	59.5	119	20230904_calibration_PCB_s01_1000mV_2	348.665	0.593448	22.113
10	339.765	258.064	60	120	20230904_calibration_PCB_s01_1000mV_2	250.257	0.970136	36.149
70	280.609	550.833	60	120	20230904_calibration_PCB_s01_1000mV_2	267.297	0.653523	24.3515
61	516.702	467.48	60	120	20230904_calibration_PCB_s01_1000mV_2	432.764	0.28898	10.7679
64	574.313	650.985	60	120	20230904_calibration_PCB_s01_1000mV_2	560.596	0.158342	5.90012
1	553.45	59.8911	60	120	20230904_calibration_PCB_s01_1000mV_2	524.789	0.436952	16.2816
0	599.874	24.8532	60	120	20230904_calibration_PCB_s01_1000mV_2	582.417	0.317966	11.848
48	476.281	375.576	60	120	20230904_calibration_PCB_s01_1000mV_2	377.047	0.369854	13.7814
6	403.779	154.172	60	120	20230904_calibration_PCB_s01_1000mV_2	348.354	0.628624	23.4237
4	391.285	108.68	60	120	20230904_calibration_PCB_s01_1000mV_2	360.965	0.590626	22.0078
63	434.387	646.107	60	120	20230904_calibration_PCB_s01_1000mV_2	444.533	0.411084	15.3177
57	362.425	398.65	60	120	20230904_calibration_PCB_s01_1000mV_2	266.901	0.670556	24.9861
70	280.332	550.709	60.5	121	20230904_calibration_PCB_s01_1000mV_2	267.015	0.607952	22.6534
0	599.787	25.0402	60.5	121	20230904_calibration_PCB_s01_1000mV_2	582.249	0.412496	15.3703
4	391.097	108.916	60.5	121	20230904_calibration_PCB_s01_1000mV_2	360.676	0.602284	22.4422
6	403.575	154.355	60.5	121	20230904_calibration_PCB_s01_1000mV_2	348.09	0.547443	20.3987
1	553.36	60.0454	60.5	121	20230904_calibration_PCB_s01_1000mV_2	524.635	0.357888	13.3356
48	476.131	375.657	60.5	121	20230904_calibration_PCB_s01_1000mV_2	376.904	0.340442	12.6855
61	516.621	467.482	60.5	121	20230904_calibration_PCB_s01_1000mV_2	432.687	0.161215	6.00715
63	434.344	646.09	60.5	121	20230904_calibration_PCB_s01_1000mV_2	444.489	0.0927748	3.45696
57	362.094	398.658	60.5	121	20230904_calibration_PCB_s01_1000mV_2	266.576	0.663177	24.7112
10	339.334	258.307	60.5	121	20230904_calibration_PCB_s01_1000mV_2	249.779	0.989321	36.8639
64	574.249	650.992	60.5	121	20230904_calibration_PCB_s01_1000mV_2	560.545	0.129768	4.83538
70	280.055	550.522	61	122	20230904_calibration_PCB_s01_1000mV_2	266.689	0.668685	24.9164
10	338.856	258.446	61	122	20230904_calibration_PCB_s01_1000mV_2	249.281	0.995899	37.109
57	361.796	398.619	61	122	20230904_calibration_PCB_s01_1000mV_2	266.277	0.599962	22.3557
61	516.469	467.541	61	122	20230904_calibration_PCB_s01_1000mV_2	432.557	0.325417	12.1256
63	434.236	646.046	61	122	20230904_calibration_PCB_s01_1000mV_2	444.379	0.233174	8.6885
6	403.366	154.562	61	122	20230904_calibration_PCB_s01_1000mV_2	347.809	0.589003	21.9473
4	390.949	109.115	61	122	20230904_calibration_PCB_s01_1000mV_2	360.441	0.497437	18.5354
1	553.316	60.2277	61	122	20230904_calibration_PCB_s01_1000mV_2	524.509	0.374702	13.9621
48	476.019	375.698	61	122	20230904_calibration_PCB_s01_1000mV_2	376.795	0.23785	8.86272
0	599.842	25.1891	61	122	20230904_calibration_PCB_s01_1000mV_2	582.223	0.317286	11.8226
64	574.21	651.051	61	122	20230904_calibration_PCB_s01_1000mV_2	560.543	0.141007	5.25419
1	553.31	60.3374	61.5	123	20230904_calibration_PCB_s01_1000mV_2	524.451	0.219653	8.18465
63	434.158	646.095	61.5	123	20230904_calibration_PCB_s01_1000mV_2	444.352	0.18399	6.85579
61	516.44	467.578	61.5	123	20230904_calibration_PCB_s01_1000mV_2	432.539	0.0944355	3.51884
10	338.443	258.666	61.5	123	20230904_calibration_PCB_s01_1000mV_2	248.825	0.93598	34.8763
0	599.792	25.3031	61.5	123	20230904_calibration_PCB_s01_1000mV_2	582.123	0.249484	9.29621
64	574.178	651.085	61.5	123	20230904_calibration_PCB_s01_1000mV_2	560.534	0.0923598	3.44149
57	361.483	398.631	61.5	123	20230904_calibration_PCB_s01_1000mV_2	265.97	0.626607	23.3485
48	475.941	375.744	61.5	123	20230904_calibration_PCB_s01_1000mV_2	376.721	0.181498	6.76293
4	390.761	109.319	61.5	123	20230904_calibration_PCB_s01_1000mV_2	360.171	0.554709	20.6695
6	403.166	154.724	61.5	123	20230904_calibration_PCB_s01_1000mV_2	347.557	0.514651	19.1768
70	279.756	550.357	61.5	123	20230904_calibration_PCB_s01_1000mV_2	266.364	0.68249	25.4308
6	402.925	154.91	62	124	20230904_calibration_PCB_s01_1000mV_2	347.258	0.608234	22.6639
10	338.009	258.781	62	124	20230904_calibration_PCB_s01_1000mV_2	248.377	0.896847	33.4181
61	516.324	467.61	62	124	20230904_calibration_PCB_s01_1000mV_2	432.435	0.241831	9.01106
48	475.809	375.784	62	124	20230904_calibration_PCB_s01_1000mV_2	376.592	0.277377	10.3356
63	434.045	646.057	62	124	20230904_calibration_PCB_s01_1000mV_2	444.241	0.2393	8.91676
4	390.536	109.523	62	124	20230904_calibration_PCB_s01_1000mV_2	359.87	0.607007	22.6182
70	279.508	550.17	62	124	20230904_calibration_PCB_s01_1000mV_2	266.057	0.621165	23.1457
57	361.184	398.625	62	124	20230904_calibration_PCB_s01_1000mV_2	265.675	0.597475	22.263
1	553.229	60.5152	62	124	20230904_calibration_PCB_s01_1000mV_2	524.294	0.391433	14.5855
64	574.151	651.059	62	124	20230904_calibration_PCB_s01_1000mV_2	560.497	0.0751532	2.80034
0	599.796	25.4571	62	124	20230904_calibration_PCB_s01_1000mV_2	582.051	0.308246	11.4858
4	390.369	109.711	62.5	125	20230904_calibration_PCB_s01_1000mV_2	359.626	0.503105	18.7466
1	553.139	60.6409	62.5	125	20230904_calibration_PCB_s01_1000mV_2	524.155	0.308881	11.5095
64	574.075	651.071	62.5	125	20230904_calibration_PCB_s01_1000mV_2	560.439	0.153564	5.72206
6	402.716	155.082	62.5	125	20230904_calibration_PCB_s01_1000mV_2	346.994	0.54187	20.1911
0	599.74	25.6105	62.5	125	20230904_calibration_PCB_s01_1000mV_2	581.926	0.327006	12.1848
48	475.696	375.834	62.5	125	20230904_calibration_PCB_s01_1000mV_2	376.484	0.245677	9.15437
61	516.186	467.629	62.5	125	20230904_calibration_PCB_s01_1000mV_2	432.307	0.278349	10.3718
57	360.839	398.641	62.5	125	20230904_calibration_PCB_s01_1000mV_2	265.338	0.69209	25.7885
63	433.968	646.004	62.5	125	20230904_calibration_PCB_s01_1000mV_2	444.149	0.185834	6.9245
10	337.542	258.983	62.5	125	20230904_calibration_PCB_s01_1000mV_2	247.874	1.01803	37.9337
70	279.236	549.949	62.5	125	20230904_calibration_PCB_s01_1000mV_2	265.709	0.701712	26.1471
4	390.136	109.885	63	126	20230904_calibration_PCB_s01_1000mV_2	359.336	0.581097	21.6527
10	337.096	259.118	63	126	20230904_calibration_PCB_s01_1000mV_2	247.408	0.932535	34.7479
63	433.864	646.016	63	126	20230904_calibration_PCB_s01_1000mV_2	444.077	0.209264	7.79757
48	475.507	375.883	63	126	20230904_calibration_PCB_s01_1000mV_2	376.299	0.390412	14.5474
64	574.069	651.096	63	126	20230904_calibration_PCB_s01_1000mV_2	560.447	0.0517042	1.92659
6	402.479	155.225	63	126	20230904_calibration_PCB_s01_1000mV_2	346.718	0.552581	20.5902
61	516.124	467.662	63	126	20230904_calibration_PCB_s01_1000mV_2	432.257	0.141139	5.25909
1	553.078	60.737	63	126	20230904_calibration_PCB_s01_1000mV_2	524.055	0.227655	8.48282
57	360.525	398.635	63	126	20230904_calibration_PCB_s01_1000mV_2	265.028	0.627036	23.3645
0	599.696	25.6573	63	126	20230904_calibration_PCB_s01_1000mV_2	581.865	0.128025	4.77043
70	278.849	549.775	63	126	20230904_calibration_PCB_s01_1000mV_2	265.318	0.847326	31.5729
4	389.898	110.065	63.5	127	20230904_calibration_PCB_s01_1000mV_2	359.037	0.597024	22.2462
63	433.737	645.988	63.5	127	20230904_calibration_PCB_s01_1000mV_2	443.963	0.259989	9.68766
61	515.955	467.666	63.5	127	20230904_calibration_PCB_s01_1000mV_2	432.095	0.337481	12.5751
6	402.219	155.385	63.5	127	20230904_calibration_PCB_s01_1000mV_2	346.414	0.610811	22.7599
64	573.966	651.081	63.5	127	20230904_calibration_PCB_s01_1000mV_2	560.351	0.208571	7.77173
10	336.641	259.231	63.5	127	20230904_calibration_PCB_s01_1000mV_2	246.94	0.936847	34.9086
0	599.623	25.876	63.5	127	20230904_calibration_PCB_s01_1000mV_2	581.693	0.461132	17.1826
1	552.958	60.865	63.5	127	20230904_calibration_PCB_s01_1000mV_2	523.888	0.351572	13.1002
70	278.56	549.575	63.5	127	20230904_calibration_PCB_s01_1000mV_2	264.974	0.702959	26.1935
48	475.376	375.838	63.5	127	20230904_calibration_PCB_s01_1000mV_2	376.165	0.27744	10.3379
57	360.191	398.613	63.5	127	20230904_calibration_PCB_s01_1000mV_2	264.696	0.66924	24.9371
1	552.817	61.0182	64	128	20230904_calibration_PCB_s01_1000mV_2	523.691	0.416354	15.5141
70	278.301	549.355	64	128	20230904_calibration_PCB_s01_1000mV_2	264.636	0.679808	25.3309
0	599.606	25.9643	64	128	20230904_calibration_PCB_s01_1000mV_2	581.635	0.179908	6.70369
63	433.622	645.888	64	128	20230904_calibration_PCB_s01_1000mV_2	443.811	0.30495	11.363
61	515.835	467.682	64	128	20230904_calibration_PCB_s01_1000mV_2	431.984	0.242649	9.04152
57	359.852	398.596	64	128	20230904_calibration_PCB_s01_1000mV_2	264.358	0.680037	25.3394
48	475.202	375.925	64	128	20230904_calibration_PCB_s01_1000mV_2	375.997	0.389333	14.5073
6	401.972	155.509	64	128	20230904_calibration_PCB_s01_1000mV_2	346.137	0.553212	20.6137
10	336.129	259.404	64	128	20230904_calibration_PCB_s01_1000mV_2	246.4	1.0815	40.2986
64	573.902	651.107	64	128	20230904_calibration_PCB_s01_1000mV_2	560.311	0.138091	5.14553
4	389.635	110.236	64	128	20230904_calibration_PCB_s01_1000mV_2	358.724	0.62655	23.3464
0	599.472	26.0486	64.5	129	20230904_calibration_PCB_s01_1000mV_2	581.476	0.317096	11.8156
57	359.47	398.578	64.5	129	20230904_calibration_PCB_s01_1000mV_2	263.98	0.763355	28.444
48	474.995	375.942	64.5	129	20230904_calibration_PCB_s01_1000mV_2	375.793	0.414682	15.4518
6	401.727	155.68	64.5	129	20230904_calibration_PCB_s01_1000mV_2	345.841	0.597014	22.2458
4	389.399	110.396	64.5	129	20230904_calibration_PCB_s01_1000mV_2	358.438	0.572056	21.3158
1	552.714	61.1208	64.5	129	20230904_calibration_PCB_s01_1000mV_2	523.551	0.290361	10.8194
63	433.496	645.886	64.5	129	20230904_calibration_PCB_s01_1000mV_2	443.713	0.252783	9.41914
70	278.039	549.178	64.5	129	20230904_calibration_PCB_s01_1000mV_2	264.327	0.632888	23.5825
61	515.719	467.669	64.5	129	20230904_calibration_PCB_s01_1000mV_2	431.868	0.233044	8.68364
10	335.657	259.496	64.5	129	20230904_calibration_PCB_s01_1000mV_2	245.921	0.961118	35.813
64	573.843	651.086	64.5	129	20230904_calibration_PCB_s01_1000mV_2	560.249	0.126741	4.72261
64	573.74	651.135	65	130	20230904_calibration_PCB_s01_1000mV_2	560.187	0.227469	8.47592
1	552.591	61.2344	65	130	20230904_calibration_PCB_s01_1000mV_2	523.389	0.334409	12.4607
6	401.52	155.832	65	130	20230904_calibration_PCB_s01_1000mV_2	345.587	0.514627	19.1759
10	335.168	259.665	65	130	20230904_calibration_PCB_s01_1000mV_2	245.405	1.03506	38.5681
70	277.757	548.973	65	130	20230904_calibration_PCB_s01_1000mV_2	263.984	0.697883	26.0044
48	474.853	375.992	65	130	20230904_calibration_PCB_s01_1000mV_2	375.654	0.302161	11.2591
57	359.151	398.559	65	130	20230904_calibration_PCB_s01_1000mV_2	263.662	0.639337	23.8228
4	389.175	110.555	65	130	20230904_calibration_PCB_s01_1000mV_2	358.164	0.549257	20.4663
61	515.582	467.681	65	130	20230904_calibration_PCB_s01_1000mV_2	431.739	0.275724	10.274
63	433.404	645.841	65	130	20230904_calibration_PCB_s01_1000mV_2	443.615	0.203053	7.56611
0	599.422	26.168	65	130	20230904_calibration_PCB_s01_1000mV_2	581.374	0.258743	9.64123
70	277.442	548.803	65.5	131	20230904_calibration_PCB_s01_1000mV_2	263.644	0.714719	26.6317
48	474.718	376.044	65.5	131	20230904_calibration_PCB_s01_1000mV_2	375.524	0.288461	10.7486
63	433.262	645.872	65.5	131	20230904_calibration_PCB_s01_1000mV_2	443.528	0.290383	10.8202
0	599.366	26.2494	65.5	131	20230904_calibration_PCB_s01_1000mV_2	581.285	0.198032	7.37901
10	334.698	259.817	65.5	131	20230904_calibration_PCB_s01_1000mV_2	244.911	0.989119	36.8563
6	401.259	155.998	65.5	131	20230904_calibration_PCB_s01_1000mV_2	345.28	0.618096	23.0314
64	573.673	651.127	65.5	131	20230904_calibration_PCB_s01_1000mV_2	560.126	0.134708	5.01945
61	515.488	467.701	65.5	131	20230904_calibration_PCB_s01_1000mV_2	431.654	0.192088	7.15755
1	552.486	61.3811	65.5	131	20230904_calibration_PCB_s01_1000mV_2	523.226	0.361196	13.4588
4	388.955	110.701	65.5	131	20230904_calibration_PCB_s01_1000mV_2	357.9	0.527552	19.6575
57	358.759	398.53	65.5	131	20230904_calibration_PCB_s01_1000mV_2	263.271	0.786975	29.3241
48	474.509	376.113	66	132	20230904_calibration_PCB_s01_1000mV_2	375.321	0.441191	16.4396
0	599.296	26.4035	66	132	20230904_calibration_PCB_s01_1000mV_2	581.149	0.33791	12.5911
10	334.194	259.96	66	132	20230904_calibration_PCB_s01_1000mV_2	244.387	1.04721	39.0211
57	358.411	398.531	66	132	20230904_calibration_PCB_s01_1000mV_2	262.929	0.695471	25.9145
6	401.006	156.177	66	132	20230904_calibration_PCB_s01_1000mV_2	344.973	0.620208	23.1101
63	433.149	645.864	66	132	20230904_calibration_PCB_s01_1000mV_2	443.437	0.227346	8.47131
64	573.604	651.154	66	132	20230904_calibration_PCB_s01_1000mV_2	560.082	0.148043	5.51635
4	388.71	110.935	66	132	20230904_calibration_PCB_s01_1000mV_2	357.566	0.676214	25.1969
61	515.361	467.699	66	132	20230904_calibration_PCB_s01_1000mV_2	431.531	0.254706	9.4908
1	552.403	61.4731	66	132	20230904_calibration_PCB_s01_1000mV_2	523.109	0.248179	9.2476
70	277.151	548.598	66	132	20230904_calibration_PCB_s01_1000mV_2	263.295	0.712762	26.5588
4	388.494	111.105	66.5	133	20230904_calibration_PCB_s01_1000mV_2	357.291	0.551162	20.5373
70	276.863	548.428	66.5	133	20230904_calibration_PCB_s01_1000mV_2	262.974	0.669247	24.9374
48	474.357	376.166	66.5	133	20230904_calibration_PCB_s01_1000mV_2	375.174	0.320646	11.9478
6	400.782	156.347	66.5	133	20230904_calibration_PCB_s01_1000mV_2	344.696	0.562582	20.9628
1	552.245	61.5568	66.5	133	20230904_calibration_PCB_s01_1000mV_2	522.931	0.356191	13.2723
0	599.21	26.5129	66.5	133	20230904_calibration_PCB_s01_1000mV_2	581.019	0.278958	10.3945
61	515.219	467.713	66.5	133	20230904_calibration_PCB_s01_1000mV_2	431.399	0.284222	10.5906
64	573.564	651.126	66.5	133	20230904_calibration_PCB_s01_1000mV_2	560.033	0.0987671	3.68024
63	433.007	645.789	66.5	133	20230904_calibration_PCB_s01_1000mV_2	443.281	0.320377	11.9378
57	358.049	398.525	66.5	133	20230904_calibration_PCB_s01_1000mV_2	262.572	0.723855	26.9721
10	333.727	260.125	66.5	133	20230904_calibration_PCB_s01_1000mV_2	243.894	0.991374	36.9404
1	552.183	61.6921	67	134	20230904_calibration_PCB_s01_1000mV_2	522.811	0.297658	11.0913
63	432.893	645.755	67	134	20230904_calibration_PCB_s01_1000mV_2	443.172	0.2379	8.86457
6	400.525	156.506	67	134	20230904_calibration_PCB_s01_1000mV_2	344.394	0.604732	22.5334
0	599.151	26.5845	67	134	20230904_calibration_PCB_s01_1000mV_2	580.933	0.184801	6.88601
57	357.721	398.489	67	134	20230904_calibration_PCB_s01_1000mV_2	262.243	0.659534	24.5754
10	333.239	260.279	67	134	20230904_calibration_PCB_s01_1000mV_2	243.383	1.02239	38.0959
70	276.587	548.269	67	134	20230904_calibration_PCB_s01_1000mV_2	262.669	0.636863	23.7307
61	515.123	467.733	67	134	20230904_calibration_PCB_s01_1000mV_2	431.311	0.197149	7.34611
48	474.195	376.174	67	134	20230904_calibration_PCB_s01_1000mV_2	375.012	0.324914	12.1069
64	573.53	651.126	67	134	20230904_calibration_PCB_s01_1000mV_2	560.004	0.0677154	2.5232
4	388.271	111.259	67	134	20230904_calibration_PCB_s01_1000mV_2	357.021	0.541	20.1586
64	573.468	651.128	67.5	135	20230904_calibration_PCB_s01_1000mV_2	559.952	0.12441	4.63574
1	552.083	61.7624	67.5	135	20230904_calibration_PCB_s01_1000mV_2	522.689	0.245276	9.13943
0	599.11	26.7158	67.5	135	20230904_calibration_PCB_s01_1000mV_2	580.832	0.275656	10.2714
63	432.821	645.683	67.5	135	20230904_calibration_PCB_s01_1000mV_2	443.07	0.205306	7.65007
48	474.042	376.202	67.5	135	20230904_calibration_PCB_s01_1000mV_2	374.863	0.310212	11.559
57	357.411	398.452	67.5	135	20230904_calibration_PCB_s01_1000mV_2	261.93	0.626017	23.3265
61	515.021	467.759	67.5	135	20230904_calibration_PCB_s01_1000mV_2	431.22	0.208987	7.78723
70	276.33	547.97	67.5	135	20230904_calibration_PCB_s01_1000mV_2	262.276	0.787446	29.3416
6	400.322	156.675	67.5	135	20230904_calibration_PCB_s01_1000mV_2	344.137	0.527966	19.673
4	388.067	111.46	67.5	135	20230904_calibration_PCB_s01_1000mV_2	356.738	0.573886	21.384
10	332.785	260.409	67.5	135	20230904_calibration_PCB_s01_1000mV_2	242.911	0.945191	35.2195
1	552.03	61.8838	68	136	20230904_calibration_PCB_s01_1000mV_2	522.584	0.265028	9.87543
63	432.75	645.655	68	136	20230904_calibration_PCB_s01_1000mV_2	442.999	0.150676	5.61445
48	473.917	376.231	68	136	20230904_calibration_PCB_s01_1000mV_2	374.74	0.257359	9.58968
0	599.083	26.7859	68	136	20230904_calibration_PCB_s01_1000mV_2	580.774	0.150148	5.59478
64	573.428	651.103	68	136	20230904_calibration_PCB_s01_1000mV_2	559.906	0.092352	3.4412
57	357.113	398.434	68	136	20230904_calibration_PCB_s01_1000mV_2	261.634	0.596347	22.221
70	276.035	547.781	68	136	20230904_calibration_PCB_s01_1000mV_2	261.936	0.700609	26.106
61	514.954	467.756	68	136	20230904_calibration_PCB_s01_1000mV_2	431.154	0.135879	5.06311
4	387.852	111.679	68	136	20230904_calibration_PCB_s01_1000mV_2	356.437	0.614116	22.8831
10	332.311	260.569	68	136	20230904_calibration_PCB_s01_1000mV_2	242.412	0.999234	37.2332
6	400.117	156.861	68	136	20230904_calibration_PCB_s01_1000mV_2	343.87	0.552713	20.5951
0	599.052	26.9255	68.5	137	20230904_calibration_PCB_s01_1000mV_2	580.679	0.285666	10.6444
1	551.984	62.0668	68.5	137	20230904_calibration_PCB_s01_1000mV_2	522.456	0.377358	14.061
64	573.406	651.12	68.5	137	20230904_calibration_PCB_s01_1000mV_2	559.896	0.0558912	2.08261
6	399.905	157.086	68.5	137	20230904_calibration_PCB_s01_1000mV_2	343.579	0.61861	23.0505
57	356.772	398.463	68.5	137	20230904_calibration_PCB_s01_1000mV_2	261.304	0.684613	25.5099
4	387.658	111.849	68.5	137	20230904_calibration_PCB_s01_1000mV_2	356.181	0.515041	19.1913
70	275.687	547.625	68.5	137	20230904_calibration_PCB_s01_1000mV_2	261.583	0.763471	28.4483
61	514.824	467.841	68.5	137	20230904_calibration_PCB_s01_1000mV_2	431.052	0.308912	11.5106
48	473.829	376.295	68.5	137	20230904_calibration_PCB_s01_1000mV_2	374.657	0.21684	8.07983
63	432.604	645.695	68.5	137	20230904_calibration_PCB_s01_1000mV_2	442.914	0.303355	11.3036
10	331.852	260.761	68.5	137	20230904_calibration_PCB_s01_1000mV_2	241.919	0.996083	37.1158
1	551.927	62.1973	69	138	20230904_calibration_PCB_s01_1000mV_2	522.344	0.284561	10.6032
57	356.465	398.455	69	138	20230904_calibration_PCB_s01_1000mV_2	261	0.614744	22.9065
63	432.477	645.66	69	138	20230904_calibration_PCB_s01_1000mV_2	442.795	0.263121	9.80437
0	599.083	27.1176	69	138	20230904_calibration_PCB_s01_1000mV_2	580.611	0.389187	14.5018
64	573.353	651.177	69	138	20230904_calibration_PCB_s01_1000mV_2	559.881	0.156207	5.82055
4	387.488	112.055	69	138	20230904_calibration_PCB_s01_1000mV_2	355.925	0.533868	19.8929
61	514.757	467.813	69	138	20230904_calibration_PCB_s01_1000mV_2	430.98	0.144846	5.39721
70	275.431	547.426	69	138	20230904_calibration_PCB_s01_1000mV_2	261.262	0.649358	24.1962
10	331.351	260.973	69	138	20230904_calibration_PCB_s01_1000mV_2	241.381	1.08871	40.5675
48	473.684	376.365	69	138	20230904_calibration_PCB_s01_1000mV_2	374.518	0.321542	11.9812
6	399.696	157.291	69	138	20230904_calibration_PCB_s01_1000mV_2	343.3	0.585417	21.8137
70	275.221	547.282	69.5	139	20230904_calibration_PCB_s01_1000mV_2	261.014	0.507888	18.9248
1	551.931	62.3919	69.5	139	20230904_calibration_PCB_s01_1000mV_2	522.253	0.389285	14.5055
4	387.274	112.312	69.5	139	20230904_calibration_PCB_s01_1000mV_2	355.603	0.66865	24.9151
0	599.039	27.2884	69.5	139	20230904_calibration_PCB_s01_1000mV_2	580.488	0.352945	13.1514
57	356.147	398.476	69.5	139	20230904_calibration_PCB_s01_1000mV_2	260.691	0.637071	23.7384
61	514.708	467.857	69.5	139	20230904_calibration_PCB_s01_1000mV_2	430.945	0.132564	4.93957
64	573.336	651.206	69.5	139	20230904_calibration_PCB_s01_1000mV_2	559.882	0.0670336	2.49779
48	473.586	376.469	69.5	139	20230904_calibration_PCB_s01_1000mV_2	374.428	0.287041	10.6957
10	330.908	261.183	69.5	139	20230904_calibration_PCB_s01_1000mV_2	240.9	0.978901	36.4756
6	399.525	157.465	69.5	139	20230904_calibration_PCB_s01_1000mV_2	343.068	0.488007	18.184
63	432.426	645.673	69.5	139	20230904_calibration_PCB_s01_1000mV_2	442.765	0.106015	3.95032
64	573.283	651.297	70	140	20230904_calibration_PCB_s01_1000mV_2	559.885	0.209221	7.79595
48	473.468	376.575	70	140	20230904_calibration_PCB_s01_1000mV_2	374.319	0.316496	11.7932
63	432.44	645.697	70	140	20230904_calibration_PCB_s01_1000mV_2	442.791	0.0563634	2.1002
57	355.862	398.512	70	140	20230904_calibration_PCB_s01_1000mV_2	260.417	0.574372	21.4021
4	387.121	112.547	70	140	20230904_calibration_PCB_s01_1000mV_2	355.344	0.56065	20.8908
0	599.033	27.4958	70	140	20230904_calibration_PCB_s01_1000mV_2	580.381	0.415015	15.4642
1	551.9	62.6182	70	140	20230904_calibration_PCB_s01_1000mV_2	522.118	0.456627	17.0147
70	274.918	547.137	70	140	20230904_calibration_PCB_s01_1000mV_2	260.701	0.672398	25.0548
61	514.668	467.989	70	140	20230904_calibration_PCB_s01_1000mV_2	430.942	0.276909	10.3181
6	399.34	157.687	70	140	20230904_calibration_PCB_s01_1000mV_2	342.803	0.57788	21.5329
10	330.386	261.394	70	140	20230904_calibration_PCB_s01_1000mV_2	240.342	1.12573	41.9469
10	329.899	261.589	70.5	141	20230904_calibration_PCB_s01_1000mV_2	239.821	1.05001	39.1254
1	551.844	62.7957	70.5	141	20230904_calibration_PCB_s01_1000mV_2	521.984	0.372177	13.868
4	386.948	112.805	70.5	141	20230904_calibration_PCB_s01_1000mV_2	355.055	0.622195	23.1841
63	432.313	645.713	70.5	141	20230904_calibration_PCB_s01_1000mV_2	442.706	0.255257	9.51135
0	599.042	27.705	70.5	141	20230904_calibration_PCB_s01_1000mV_2	580.287	0.418881	15.6083
70	274.643	546.944	70.5	141	20230904_calibration_PCB_s01_1000mV_2	260.372	0.670809	24.9956
57	355.528	398.554	70.5	141	20230904_calibration_PCB_s01_1000mV_2	260.096	0.672948	25.0753
64	573.26	651.364	70.5	141	20230904_calibration_PCB_s01_1000mV_2	559.901	0.141844	5.28536
6	399.147	157.908	70.5	141	20230904_calibration_PCB_s01_1000mV_2	342.53	0.586969	21.8715
61	514.562	468.074	70.5	141	20230904_calibration_PCB_s01_1000mV_2	430.863	0.270698	10.0867
48	473.344	376.688	70.5	141	20230904_calibration_PCB_s01_1000mV_2	374.204	0.335467	12.5001
1	551.809	63.0401	71	142	20230904_calibration_PCB_s01_1000mV_2	521.836	0.493815	18.4004
57	355.203	398.603	71	142	20230904_calibration_PCB_s01_1000mV_2	259.785	0.65721	24.4888
6	398.904	158.162	71	142	20230904_calibration_PCB_s01_1000mV_2	342.199	0.702108	26.1618
4	386.75	113.08	71	142	20230904_calibration_PCB_s01_1000mV_2	354.737	0.677639	25.2501
48	473.212	376.767	71	142	20230904_calibration_PCB_s01_1000mV_2	374.078	0.309002	11.514
10	329.461	261.828	71	142	20230904_calibration_PCB_s01_1000mV_2	239.337	0.998014	37.1878
63	432.222	645.778	71	142	20230904_calibration_PCB_s01_1000mV_2	442.68	0.223823	8.34004
64	573.141	651.41	71	142	20230904_calibration_PCB_s01_1000mV_2	559.824	0.25666	9.56361
61	514.47	468.153	71	142	20230904_calibration_PCB_s01_1000mV_2	430.795	0.242145	9.02275
0	599.058	27.9538	71	142	20230904_calibration_PCB_s01_1000mV_2	580.178	0.498582	18.5781
70	274.333	546.851	71	142	20230904_calibration_PCB_s01_1000mV_2	260.092	0.647877	24.1411
0	599.048	28.149	71.5	143	20230904_calibration_PCB_s01_1000mV_2	580.073	0.391002	14.5694
6	398.684	158.436	71.5	143	20230904_calibration_PCB_s01_1000mV_2	341.878	0.704138	26.2375
1	551.702	63.2179	71.5	143	20230904_calibration_PCB_s01_1000mV_2	521.656	0.415843	15.4951
70	274.029	546.736	71.5	143	20230904_calibration_PCB_s01_1000mV_2	259.8	0.65104	24.2589
57	354.842	398.63	71.5	143	20230904_calibration_PCB_s01_1000mV_2	259.435	0.723806	26.9703
4	386.591	113.355	71.5	143	20230904_calibration_PCB_s01_1000mV_2	354.45	0.63517	23.6676
48	473.064	376.894	71.5	143	20230904_calibration_PCB_s01_1000mV_2	373.941	0.389007	14.4951
10	328.992	262.073	71.5	143	20230904_calibration_PCB_s01_1000mV_2	238.822	1.05833	39.4353
64	573.115	651.516	71.5	143	20230904_calibration_PCB_s01_1000mV_2	559.858	0.217656	8.11025
63	432.05	645.831	71.5	143	20230904_calibration_PCB_s01_1000mV_2	442.585	0.358812	13.37
61	514.381	468.294	71.5	143	20230904_calibration_PCB_s01_1000mV_2	430.747	0.334573	12.4668
1	551.678	63.4951	72	144	20230904_calibration_PCB_s01_1000mV_2	521.503	0.556392	20.7322
61	514.258	468.406	72	144	20230904_calibration_PCB_s01_1000mV_2	430.66	0.331572	12.355
70	273.721	546.55	72	144	20230904_calibration_PCB_s01_1000mV_2	259.454	0.718276	26.7643
57	354.484	398.698	72	144	20230904_calibration_PCB_s01_1000mV_2	259.095	0.729133	27.1688
0	599.061	28.3597	72	144	20230904_calibration_PCB_s01_1000mV_2	579.981	0.422212	15.7324
64	573.046	651.574	72	144	20230904_calibration_PCB_s01_1000mV_2	559.83	0.180085	6.71028
48	472.92	377.027	72	144	20230904_calibration_PCB_s01_1000mV_2	373.808	0.393093	14.6474
10	328.482	262.331	72	144	20230904_calibration_PCB_s01_1000mV_2	238.263	1.14414	42.6328
6	398.467	158.675	72	144	20230904_calibration_PCB_s01_1000mV_2	341.577	0.644734	24.0239
63	431.958	645.859	72	144	20230904_calibration_PCB_s01_1000mV_2	442.534	0.192568	7.17544
4	386.362	113.655	72	144	20230904_calibration_PCB_s01_1000mV_2	354.092	0.754044	28.097
63	431.818	645.855	72.5	145	20230904_calibration_PCB_s01_1000mV_2	442.425	0.281548	10.491
4	386.185	113.914	72.5	145	20230904_calibration_PCB_s01_1000mV_2	353.8	0.62866	23.425
6	398.271	158.94	72.5	145	20230904_calibration_PCB_s01_1000mV_2	341.283	0.659421	24.5712
70	273.429	546.405	72.5	145	20230904_calibration_PCB_s01_1000mV_2	259.148	0.652545	24.315
48	472.785	377.117	72.5	145	20230904_calibration_PCB_s01_1000mV_2	373.68	0.323643	12.0595
64	572.976	651.631	72.5	145	20230904_calibration_PCB_s01_1000mV_2	559.8	0.181419	6.75998
0	599.047	28.5454	72.5	145	20230904_calibration_PCB_s01_1000mV_2	579.877	0.372477	13.8792
61	514.157	468.44	72.5	145	20230904_calibration_PCB_s01_1000mV_2	430.572	0.212666	7.92433
1	551.592	63.6387	72.5	145	20230904_calibration_PCB_s01_1000mV_2	521.358	0.335344	12.4955
10	327.992	262.534	72.5	145	20230904_calibration_PCB_s01_1000mV_2	237.739	1.06051	39.5165
57	354.145	398.743	72.5	145	20230904_calibration_PCB_s01_1000mV_2	258.77	0.684067	25.4896
64	572.961	651.738	73	146	20230904_calibration_PCB_s01_1000mV_2	559.844	0.215411	8.02659
1	551.551	63.8319	73	146	20230904_calibration_PCB_s01_1000mV_2	521.23	0.394997	14.7183
61	514.017	468.526	73	146	20230904_calibration_PCB_s01_1000mV_2	430.46	0.329312	12.2707
63	431.733	645.932	73	146	20230904_calibration_PCB_s01_1000mV_2	442.412	0.229102	8.53675
0	598.982	28.7328	73	146	20230904_calibration_PCB_s01_1000mV_2	579.729	0.396287	14.7664
57	353.807	398.775	73	146	20230904_calibration_PCB_s01_1000mV_2	258.443	0.678046	25.2652
70	273.121	546.223	73	146	20230904_calibration_PCB_s01_1000mV_2	258.805	0.715409	26.6574
48	472.69	377.236	73	146	20230904_calibration_PCB_s01_1000mV_2	373.595	0.305217	11.3729
4	386.005	114.17	73	146	20230904_calibration_PCB_s01_1000mV_2	353.507	0.625756	23.3168
6	398.061	159.155	73	146	20230904_calibration_PCB_s01_1000mV_2	340.998	0.60163	22.4178
10	327.516	262.787	73	146	20230904_calibration_PCB_s01_1000mV_2	237.215	1.0778	40.1606
48	472.532	377.345	73.5	147	20230904_calibration_PCB_s01_1000mV_2	373.446	0.383116	14.2756
61	513.917	468.589	73.5	147	20230904_calibration_PCB_s01_1000mV_2	430.381	0.236356	8.80705
63	431.592	645.895	73.5	147	20230904_calibration_PCB_s01_1000mV_2	442.281	0.291095	10.8467
70	272.762	546.075	73.5	147	20230904_calibration_PCB_s01_1000mV_2	258.452	0.775981	28.9145
4	385.808	114.377	73.5	147	20230904_calibration_PCB_s01_1000mV_2	353.227	0.571601	21.2989
10	327.03	263.01	73.5	147	20230904_calibration_PCB_s01_1000mV_2	236.689	1.06911	39.837
64	572.893	651.776	73.5	147	20230904_calibration_PCB_s01_1000mV_2	559.806	0.157157	5.85596
1	551.5	64.0347	73.5	147	20230904_calibration_PCB_s01_1000mV_2	521.089	0.418015	15.576
6	397.906	159.409	73.5	147	20230904_calibration_PCB_s01_1000mV_2	340.745	0.59499	22.1704
0	598.96	28.9646	73.5	147	20230904_calibration_PCB_s01_1000mV_2	579.596	0.465627	17.3501
57	353.452	398.791	73.5	147	20230904_calibration_PCB_s01_1000mV_2	258.097	0.71227	26.5405
4	385.659	114.669	74	148	20230904_calibration_PCB_s01_1000mV_2	352.94	0.655704	24.4327
0	598.957	29.1519	74	148	20230904_calibration_PCB_s01_1000mV_2	579.502	0.374775	13.9648
61	513.799	468.666	74	148	20230904_calibration_PCB_s01_1000mV_2	430.288	0.2825	10.5265
63	431.48	645.956	74	148	20230904_calibration_PCB_s01_1000mV_2	442.236	0.255949	9.53711
57	353.13	398.851	74	148	20230904_calibration_PCB_s01_1000mV_2	257.791	0.655097	24.4101
6	397.715	159.668	74	148	20230904_calibration_PCB_s01_1000mV_2	340.458	0.643079	23.9623
10	326.521	263.23	74	148	20230904_calibration_PCB_s01_1000mV_2	236.141	1.10967	41.3484
48	472.423	377.429	74	148	20230904_calibration_PCB_s01_1000mV_2	373.345	0.274988	10.2465
64	572.863	651.855	74	148	20230904_calibration_PCB_s01_1000mV_2	559.822	0.169248	6.30649
1	551.456	64.1966	74	148	20230904_calibration_PCB_s01_1000mV_2	520.972	0.335554	12.5033
70	272.453	545.908	74	148	20230904_calibration_PCB_s01_1000mV_2	258.119	0.703382	26.2093
48	472.259	377.529	74.5	149	20230904_calibration_PCB_s01_1000mV_2	373.189	0.384015	14.3091
64	572.759	651.938	74.5	149	20230904_calibration_PCB_s01_1000mV_2	559.778	0.265502	9.89307
6	397.46	159.913	74.5	149	20230904_calibration_PCB_s01_1000mV_2	340.12	0.7067	26.3329
70	272.15	545.781	74.5	149	20230904_calibration_PCB_s01_1000mV_2	257.82	0.656707	24.4701
4	385.43	114.931	74.5	149	20230904_calibration_PCB_s01_1000mV_2	352.603	0.696068	25.9367
0	598.904	29.3693	74.5	149	20230904_calibration_PCB_s01_1000mV_2	579.349	0.447573	16.6774
57	352.762	398.871	74.5	149	20230904_calibration_PCB_s01_1000mV_2	257.433	0.736785	27.4539
105	185.689	0	74.5	149	20230904_calibration_PCB_s01_1000mV_2	289.998	0.647	24.1084
63	431.383	645.975	74.5	149	20230904_calibration_PCB_s01_1000mV_2	442.175	0.197388	7.35505
10	326.01	263.462	74.5	149	20230904_calibration_PCB_s01_1000mV_2	235.589	1.12171	41.797
1	551.419	64.411	74.5	149	20230904_calibration_PCB_s01_1000mV_2	520.837	0.43534	16.2215
61	513.782	468.76	74.5	149	20230904_calibration_PCB_s01_1000mV_2	430.297	0.191301	7.12824
63	431.227	646.005	75	150	20230904_calibration_PCB_s01_1000mV_2	442.077	0.317246	11.8212
4	385.241	115.212	75	150	20230904_calibration_PCB_s01_1000mV_2	352.289	0.676081	25.192
61	513.615	468.901	75	150	20230904_calibration_PCB_s01_1000mV_2	430.175	0.435478	16.2267
0	598.99	29.548	75	150	20230904_calibration_PCB_s01_1000mV_2	579.336	0.396238	14.7645
1	551.367	64.6561	75	150	20230904_calibration_PCB_s01_1000mV_2	520.675	0.500773	18.6597
64	572.73	652.006	75	150	20230904_calibration_PCB_s01_1000mV_2	559.79	0.147563	5.49845
57	352.407	398.936	75	150	20230904_calibration_PCB_s01_1000mV_2	257.095	0.721916	26.8999
105	185.366	0	75	150	20230904_calibration_PCB_s01_1000mV_2	289.796	0.647	24.1084
6	397.263	160.14	75	150	20230904_calibration_PCB_s01_1000mV_2	339.842	0.601691	22.4201
70	271.865	545.612	75	150	20230904_calibration_PCB_s01_1000mV_2	257.502	0.662183	24.6741
48	472.141	377.665	75	150	20230904_calibration_PCB_s01_1000mV_2	373.083	0.361004	13.4517
10	325.486	263.704	75	150	20230904_calibration_PCB_s01_1000mV_2	235.021	1.15446	43.0171
0	598.929	29.7704	75.5	151	20230904_calibration_PCB_s01_1000mV_2	579.175	0.460836	17.1716
63	431.133	646.081	75.5	151	20230904_calibration_PCB_s01_1000mV_2	442.056	0.242205	9.025
64	572.716	652.075	75.5	151	20230904_calibration_PCB_s01_1000mV_2	559.815	0.14194	5.28895
105	185.366	0	75.5	151	20230904_calibration_PCB_s01_1000mV_2	289.796	0	0
70	271.561	545.502	75.5	151	20230904_calibration_PCB_s01_1000mV_2	257.214	0.647189	24.1154
57	352.078	398.973	75.5	151	20230904_calibration_PCB_s01_1000mV_2	256.778	0.662588	24.6892
4	385.039	115.448	75.5	151	20230904_calibration_PCB_s01_1000mV_2	351.989	0.622207	23.1846
1	551.311	64.9028	75.5	151	20230904_calibration_PCB_s01_1000mV_2	520.507	0.506301	18.8657
61	513.504	469.002	75.5	151	20230904_calibration_PCB_s01_1000mV_2	430.095	0.301438	11.2321
10	324.999	263.934	75.5	151	20230904_calibration_PCB_s01_1000mV_2	234.492	1.07772	40.1578
48	471.99	377.75	75.5	151	20230904_calibration_PCB_s01_1000mV_2	372.939	0.346434	12.9088
6	397.024	160.414	75.5	151	20230904_calibration_PCB_s01_1000mV_2	339.504	0.728548	27.147
63	431.033	646.068	76	152	20230904_calibration_PCB_s01_1000mV_2	441.972	0.200546	7.47269
1	551.249	65.0679	76	152	20230904_calibration_PCB_s01_1000mV_2	520.374	0.3528	13.146
4	384.894	115.7	76	152	20230904_calibration_PCB_s01_1000mV_2	351.728	0.580495	21.6303
57	351.736	399.015	76	152	20230904_calibration_PCB_s01_1000mV_2	256.451	0.687288	25.6096
64	572.608	652.128	76	152	20230904_calibration_PCB_s01_1000mV_2	559.751	0.240344	8.95566
6	396.83	160.616	76	152	20230904_calibration_PCB_s01_1000mV_2	339.24	0.559335	20.8418
105	185.042	0	76	152	20230904_calibration_PCB_s01_1000mV_2	289.594	0.647	24.1084
0	598.933	29.9813	76	152	20230904_calibration_PCB_s01_1000mV_2	579.074	0.421737	15.7147
70	271.186	545.395	76	152	20230904_calibration_PCB_s01_1000mV_2	256.88	0.780649	29.0884
10	324.51	264.187	76	152	20230904_calibration_PCB_s01_1000mV_2	233.957	1.1002	40.9953
48	471.865	377.878	76	152	20230904_calibration_PCB_s01_1000mV_2	372.824	0.359108	13.381
61	513.395	469.026	76	152	20230904_calibration_PCB_s01_1000mV_2	429.997	0.222191	8.27924
0	598.855	30.145	76.5	153	20230904_calibration_PCB_s01_1000mV_2	578.926	0.362656	13.5132
70	270.895	545.246	76.5	153	20230904_calibration_PCB_s01_1000mV_2	256.573	0.653255	24.3415
64	572.522	652.211	76.5	153	20230904_calibration_PCB_s01_1000mV_2	559.722	0.240728	8.96997
48	471.683	377.979	76.5	153	20230904_calibration_PCB_s01_1000mV_2	372.652	0.415753	15.4917
4	384.681	116.005	76.5	153	20230904_calibration_PCB_s01_1000mV_2	351.381	0.743537	27.7055
61	513.299	469.101	76.5	153	20230904_calibration_PCB_s01_1000mV_2	429.925	0.2438	9.08441
1	551.181	65.317	76.5	153	20230904_calibration_PCB_s01_1000mV_2	520.196	0.516474	19.2447
105	185.042	0	76.5	153	20230904_calibration_PCB_s01_1000mV_2	289.594	0	0
10	324.01	264.428	76.5	153	20230904_calibration_PCB_s01_1000mV_2	233.413	1.11063	41.3839
63	430.859	646.092	76.5	153	20230904_calibration_PCB_s01_1000mV_2	441.856	0.352629	13.1396
6	396.676	160.835	76.5	153	20230904_calibration_PCB_s01_1000mV_2	339.005	0.534908	19.9316
57	351.427	399.067	76.5	153	20230904_calibration_PCB_s01_1000mV_2	256.156	0.627614	23.386
57	351.103	399.104	77	154	20230904_calibration_PCB_s01_1000mV_2	255.844	0.653072	24.3346
64	572.518	652.265	77	154	20230904_calibration_PCB_s01_1000mV_2	559.747	0.106877	3.98243
0	598.869	30.3003	77	154	20230904_calibration_PCB_s01_1000mV_2	578.863	0.311861	11.6205
6	396.461	161.085	77	154	20230904_calibration_PCB_s01_1000mV_2	338.7	0.660189	24.5998
63	430.764	646.101	77	154	20230904_calibration_PCB_s01_1000mV_2	441.791	0.190663	7.10446
105	184.719	0	77	154	20230904_calibration_PCB_s01_1000mV_2	289.392	0.647	24.1084
61	513.174	469.166	77	154	20230904_calibration_PCB_s01_1000mV_2	429.823	0.282376	10.5219
10	323.51	264.626	77	154	20230904_calibration_PCB_s01_1000mV_2	232.879	1.07595	40.0917
48	471.575	378.055	77	154	20230904_calibration_PCB_s01_1000mV_2	372.55	0.264524	9.85664
4	384.49	116.231	77	154	20230904_calibration_PCB_s01_1000mV_2	351.096	0.592945	22.0942
70	270.559	545.091	77	154	20230904_calibration_PCB_s01_1000mV_2	256.232	0.739035	27.5378
1	551.146	65.4947	77	154	20230904_calibration_PCB_s01_1000mV_2	520.081	0.361996	13.4886
57	350.735	399.162	77.5	155	20230904_calibration_PCB_s01_1000mV_2	255.493	0.744527	27.7424
64	572.444	652.382	77.5	155	20230904_calibration_PCB_s01_1000mV_2	559.747	0.277089	10.3248
70	270.277	544.907	77.5	155	20230904_calibration_PCB_s01_1000mV_2	255.905	0.673553	25.0978
63	430.669	646.191	77.5	155	20230904_calibration_PCB_s01_1000mV_2	441.778	0.260894	9.72137
0	598.767	30.488	77.5	155	20230904_calibration_PCB_s01_1000mV_2	578.682	0.426933	15.9083
6	396.255	161.321	77.5	155	20230904_calibration_PCB_s01_1000mV_2	338.41	0.625313	23.3003
1	551.044	65.668	77.5	155	20230904_calibration_PCB_s01_1000mV_2	519.908	0.402576	15.0007
61	513.06	469.246	77.5	155	20230904_calibration_PCB_s01_1000mV_2	429.734	0.278572	10.3801
105	184.719	0	77.5	155	20230904_calibration_PCB_s01_1000mV_2	289.392	0	0
4	384.357	116.526	77.5	155	20230904_calibration_PCB_s01_1000mV_2	350.821	0.646233	24.0798
48	471.443	378.194	77.5	155	20230904_calibration_PCB_s01_1000mV_2	372.43	0.383337	14.2838
10	322.979	264.831	77.5	155	20230904_calibration_PCB_s01_1000mV_2	232.315	1.13789	42.3999
48	471.31	378.275	78	156	20230904_calibration_PCB_s01_1000mV_2	372.305	0.310246	11.5603
6	396.019	161.579	78	156	20230904_calibration_PCB_s01_1000mV_2	338.084	0.699169	26.0523
4	384.092	116.765	78	156	20230904_calibration_PCB_s01_1000mV_2	350.467	0.71464	26.6288
1	550.971	65.8368	78	156	20230904_calibration_PCB_s01_1000mV_2	519.764	0.367452	13.6919
10	322.448	265.1	78	156	20230904_calibration_PCB_s01_1000mV_2	231.734	1.18985	44.3359
61	512.957	469.357	78	156	20230904_calibration_PCB_s01_1000mV_2	429.666	0.302739	11.2806
64	572.39	652.396	78	156	20230904_calibration_PCB_s01_1000mV_2	559.708	0.113268	4.22055
0	598.77	30.6761	78	156	20230904_calibration_PCB_s01_1000mV_2	578.593	0.376105	14.0143
57	350.391	399.222	78	156	20230904_calibration_PCB_s01_1000mV_2	255.167	0.697512	25.9905
105	184.493	2.0039	78	156	20230904_calibration_PCB_s01_1000mV_2	287.686	4.03316	150.283
63	430.571	646.197	78	156	20230904_calibration_PCB_s01_1000mV_2	441.708	0.197245	7.34971
70	269.95	544.73	78	156	20230904_calibration_PCB_s01_1000mV_2	255.553	0.743465	27.7028
6	395.796	161.801	78.5	157	20230904_calibration_PCB_s01_1000mV_2	337.785	0.629771	23.4664
61	512.826	469.388	78.5	157	20230904_calibration_PCB_s01_1000mV_2	429.549	0.268122	9.99071
48	471.155	378.398	78.5	157	20230904_calibration_PCB_s01_1000mV_2	372.16	0.397118	14.7973
63	430.416	646.185	78.5	157	20230904_calibration_PCB_s01_1000mV_2	441.584	0.30954	11.534
57	350.047	399.232	78.5	157	20230904_calibration_PCB_s01_1000mV_2	254.83	0.688777	25.6651
64	572.327	652.462	78.5	157	20230904_calibration_PCB_s01_1000mV_2	559.689	0.181873	6.77692
4	383.941	117.03	78.5	157	20230904_calibration_PCB_s01_1000mV_2	350.193	0.610266	22.7396
105	184.334	3.06651	78.5	157	20230904_calibration_PCB_s01_1000mV_2	286.758	2.14885	80.0701
0	598.781	30.8551	78.5	157	20230904_calibration_PCB_s01_1000mV_2	578.516	0.35878	13.3688
10	321.902	265.335	78.5	157	20230904_calibration_PCB_s01_1000mV_2	231.147	1.19016	44.3474
70	269.678	544.559	78.5	157	20230904_calibration_PCB_s01_1000mV_2	255.242	0.644825	24.0273
1	550.908	66.0425	78.5	157	20230904_calibration_PCB_s01_1000mV_2	519.61	0.430597	16.0448
4	383.728	117.296	79	158	20230904_calibration_PCB_s01_1000mV_2	349.868	0.681776	25.4042
64	572.224	652.5	79	158	20230904_calibration_PCB_s01_1000mV_2	559.623	0.21856	8.14394
105	184.182	3.65396	79	158	20230904_calibration_PCB_s01_1000mV_2	286.205	1.21337	45.2125
0	598.733	31.0833	79	158	20230904_calibration_PCB_s01_1000mV_2	578.362	0.466406	17.3791
6	395.541	162.025	79	158	20230904_calibration_PCB_s01_1000mV_2	337.457	0.678712	25.29
10	321.354	265.586	79	158	20230904_calibration_PCB_s01_1000mV_2	230.554	1.20582	44.9309
63	430.354	646.241	79	158	20230904_calibration_PCB_s01_1000mV_2	441.574	0.167701	6.24885
57	349.668	399.25	79	158	20230904_calibration_PCB_s01_1000mV_2	254.461	0.759738	28.3092
70	269.389	544.382	79	158	20230904_calibration_PCB_s01_1000mV_2	254.916	0.676027	25.19
61	512.715	469.463	79	158	20230904_calibration_PCB_s01_1000mV_2	429.462	0.26921	10.0313
1	550.841	66.2591	79	158	20230904_calibration_PCB_s01_1000mV_2	519.449	0.452969	16.8784
48	471.004	378.481	79	158	20230904_calibration_PCB_s01_1000mV_2	372.016	0.344216	12.8261
4	383.518	117.498	79.5	159	20230904_calibration_PCB_s01_1000mV_2	349.581	0.58191	21.683
105	184.035	4.05575	79.5	159	20230904_calibration_PCB_s01_1000mV_2	285.8	0.855915	31.8929
57	349.268	399.262	79.5	159	20230904_calibration_PCB_s01_1000mV_2	254.07	0.800608	29.8321
48	470.855	378.52	79.5	159	20230904_calibration_PCB_s01_1000mV_2	371.872	0.306893	11.4354
63	430.206	646.196	79.5	159	20230904_calibration_PCB_s01_1000mV_2	441.433	0.310983	11.5878
70	269.097	544.229	79.5	159	20230904_calibration_PCB_s01_1000mV_2	254.606	0.658699	24.5443
6	395.334	162.28	79.5	159	20230904_calibration_PCB_s01_1000mV_2	337.157	0.657454	24.4979
0	598.716	31.1718	79.5	159	20230904_calibration_PCB_s01_1000mV_2	578.304	0.18021	6.71497
10	320.809	265.786	79.5	159	20230904_calibration_PCB_s01_1000mV_2	229.978	1.15943	43.2025
61	512.592	469.606	79.5	159	20230904_calibration_PCB_s01_1000mV_2	429.383	0.376866	14.0427
1	550.742	66.4347	79.5	159	20230904_calibration_PCB_s01_1000mV_2	519.278	0.403881	15.0493
64	572.156	652.552	79.5	159	20230904_calibration_PCB_s01_1000mV_2	559.592	0.172617	6.43203
64	572.112	652.627	80	160	20230904_calibration_PCB_s01_1000mV_2	559.595	0.173783	6.47548
4	383.24	117.744	80	160	20230904_calibration_PCB_s01_1000mV_2	349.213	0.742206	27.6559
105	183.815	4.40676	80	160	20230904_calibration_PCB_s01_1000mV_2	285.389	0.828516	30.872
0	598.701	31.3872	80	160	20230904_calibration_PCB_s01_1000mV_2	578.186	0.431705	16.0861
10	320.285	265.97	80	160	20230904_calibration_PCB_s01_1000mV_2	229.424	1.11196	41.4338
57	348.946	399.228	80	160	20230904_calibration_PCB_s01_1000mV_2	253.748	0.646167	24.0773
48	470.711	378.562	80	160	20230904_calibration_PCB_s01_1000mV_2	371.731	0.300682	11.2039
6	395.119	162.478	80	160	20230904_calibration_PCB_s01_1000mV_2	336.876	0.583965	21.7596
61	512.51	469.654	80	160	20230904_calibration_PCB_s01_1000mV_2	429.317	0.189522	7.06193
70	268.849	544.052	80	160	20230904_calibration_PCB_s01_1000mV_2	254.307	0.610661	22.7543
63	430.086	646.21	80	160	20230904_calibration_PCB_s01_1000mV_2	441.351	0.241585	9.00191
1	550.68	66.5762	80	160	20230904_calibration_PCB_s01_1000mV_2	519.157	0.308447	11.4933
63	430.011	646.25	80.5	161	20230904_calibration_PCB_s01_1000mV_2	441.321	0.170114	6.33875
4	383.047	118.008	80.5	161	20230904_calibration_PCB_s01_1000mV_2	348.905	0.654615	24.3921
64	572.066	652.674	80.5	161	20230904_calibration_PCB_s01_1000mV_2	559.58	0.131356	4.89454
6	394.884	162.649	80.5	161	20230904_calibration_PCB_s01_1000mV_2	336.59	0.581711	21.6756
48	470.592	378.703	80.5	161	20230904_calibration_PCB_s01_1000mV_2	371.624	0.369531	13.7694
105	183.648	4.75834	80.5	161	20230904_calibration_PCB_s01_1000mV_2	285.01	0.778281	29.0001
10	319.738	266.146	80.5	161	20230904_calibration_PCB_s01_1000mV_2	228.851	1.14891	42.8105
57	348.627	399.257	80.5	161	20230904_calibration_PCB_s01_1000mV_2	253.44	0.640489	23.8658
70	268.525	543.81	80.5	161	20230904_calibration_PCB_s01_1000mV_2	253.91	0.809186	30.1517
61	512.392	469.667	80.5	161	20230904_calibration_PCB_s01_1000mV_2	429.208	0.236426	8.80967
0	598.692	31.5193	80.5	161	20230904_calibration_PCB_s01_1000mV_2	578.114	0.264945	9.87232
1	550.611	66.748	80.5	161	20230904_calibration_PCB_s01_1000mV_2	519.014	0.370277	13.7972
48	470.415	378.767	81	162	20230904_calibration_PCB_s01_1000mV_2	371.453	0.376737	14.0379
10	319.216	266.387	81	162	20230904_calibration_PCB_s01_1000mV_2	228.286	1.14939	42.8282
4	382.84	118.157	81	162	20230904_calibration_PCB_s01_1000mV_2	348.65	0.510171	19.0099
1	550.584	66.9436	81	162	20230904_calibration_PCB_s01_1000mV_2	518.897	0.395187	14.7254
64	572.035	652.734	81	162	20230904_calibration_PCB_s01_1000mV_2	559.586	0.135179	5.037
63	429.868	646.262	81	162	20230904_calibration_PCB_s01_1000mV_2	441.222	0.286086	10.6601
0	598.647	31.6607	81	162	20230904_calibration_PCB_s01_1000mV_2	578.006	0.296738	11.057
61	512.296	469.806	81	162	20230904_calibration_PCB_s01_1000mV_2	429.153	0.33766	12.5818
6	394.716	162.858	81	162	20230904_calibration_PCB_s01_1000mV_2	336.346	0.535836	19.9662
105	183.484	5.10649	81	162	20230904_calibration_PCB_s01_1000mV_2	284.636	0.76958	28.6759
70	268.24	543.648	81	162	20230904_calibration_PCB_s01_1000mV_2	253.598	0.654135	24.3743
57	348.272	399.267	81	162	20230904_calibration_PCB_s01_1000mV_2	253.093	0.710905	26.4896
105	183.29	5.5227	81.5	163	20230904_calibration_PCB_s01_1000mV_2	284.191	0.918176	34.2129
4	382.639	118.417	81.5	163	20230904_calibration_PCB_s01_1000mV_2	348.338	0.657699	24.507
1	550.491	67.1079	81.5	163	20230904_calibration_PCB_s01_1000mV_2	518.737	0.377338	14.0603
70	267.893	543.462	81.5	163	20230904_calibration_PCB_s01_1000mV_2	253.226	0.788145	29.3677
57	347.951	399.294	81.5	163	20230904_calibration_PCB_s01_1000mV_2	252.783	0.643935	23.9942
64	572	652.792	81.5	163	20230904_calibration_PCB_s01_1000mV_2	559.587	0.135369	5.04408
6	394.527	163.106	81.5	163	20230904_calibration_PCB_s01_1000mV_2	336.066	0.624433	23.2675
10	318.689	266.616	81.5	163	20230904_calibration_PCB_s01_1000mV_2	227.719	1.15027	42.861
63	429.746	646.241	81.5	163	20230904_calibration_PCB_s01_1000mV_2	441.116	0.24769	9.22936
48	470.34	378.786	81.5	163	20230904_calibration_PCB_s01_1000mV_2	371.38	0.154239	5.74723
0	598.651	31.8911	81.5	163	20230904_calibration_PCB_s01_1000mV_2	577.897	0.460861	17.1725
61	512.171	469.798	81.5	163	20230904_calibration_PCB_s01_1000mV_2	429.031	0.250642	9.33938
70	267.602	543.312	82	164	20230904_calibration_PCB_s01_1000mV_2	252.919	0.654387	24.3836
57	347.61	399.339	82	164	20230904_calibration_PCB_s01_1000mV_2	252.456	0.688367	25.6498
6	394.322	163.323	82	164	20230904_calibration_PCB_s01_1000mV_2	335.786	0.596554	22.2287
61	512.116	469.925	82	164	20230904_calibration_PCB_s01_1000mV_2	429.013	0.277203	10.3291
48	470.204	378.957	82	164	20230904_calibration_PCB_s01_1000mV_2	371.259	0.43796	16.3192
10	318.116	266.821	82	164	20230904_calibration_PCB_s01_1000mV_2	227.114	1.2159	45.3066
4	382.512	118.682	82	164	20230904_calibration_PCB_s01_1000mV_2	348.085	0.587308	21.8842
64	571.937	652.852	82	164	20230904_calibration_PCB_s01_1000mV_2	559.566	0.173549	6.46674
1	550.497	67.3233	82	164	20230904_calibration_PCB_s01_1000mV_2	518.641	0.430851	16.0543
63	429.667	646.257	82	164	20230904_calibration_PCB_s01_1000mV_2	441.067	0.161768	6.02777
105	183.101	5.88082	82	164	20230904_calibration_PCB_s01_1000mV_2	283.794	0.810083	30.1851
0	598.643	32.0794	82	164	20230904_calibration_PCB_s01_1000mV_2	577.798	0.376821	14.041
57	347.27	399.437	82.5	165	20230904_calibration_PCB_s01_1000mV_2	252.141	0.707528	26.3638
1	550.44	67.495	82.5	165	20230904_calibration_PCB_s01_1000mV_2	518.509	0.362047	13.4905
10	317.605	267.077	82.5	165	20230904_calibration_PCB_s01_1000mV_2	226.557	1.14252	42.5723
63	429.634	646.269	82.5	165	20230904_calibration_PCB_s01_1000mV_2	441.05	0.0697329	2.59837
70	267.311	543.162	82.5	165	20230904_calibration_PCB_s01_1000mV_2	252.61	0.656466	24.4611
61	511.996	469.979	82.5	165	20230904_calibration_PCB_s01_1000mV_2	428.912	0.264263	9.84692
64	571.916	652.944	82.5	165	20230904_calibration_PCB_s01_1000mV_2	559.596	0.1893	7.05364
109	245.758	237.085	82.5	165	20230904_calibration_PCB_s01_1000mV_2	169.918	1.55785	58.0483
4	382.338	118.973	82.5	165	20230904_calibration_PCB_s01_1000mV_2	347.778	0.678139	25.2687
105	182.975	6.30928	82.5	165	20230904_calibration_PCB_s01_1000mV_2	283.381	0.89353	33.2945
6	394.078	163.559	82.5	165	20230904_calibration_PCB_s01_1000mV_2	335.462	0.67903	25.3019
48	470.094	379.085	82.5	165	20230904_calibration_PCB_s01_1000mV_2	371.16	0.337133	12.5622
0	598.615	32.2937	82.5	165	20230904_calibration_PCB_s01_1000mV_2	577.669	0.432272	16.1072
109	244.815	237.511	83	166	20230904_calibration_PCB_s01_1000mV_2	168.884	2.06938	77.1087
64	571.859	653.001	83	166	20230904_calibration_PCB_s01_1000mV_2	559.579	0.159761	5.95299
63	429.547	646.283	83	166	20230904_calibration_PCB_s01_1000mV_2	440.994	0.174904	6.51724
10	317.061	267.334	83	166	20230904_calibration_PCB_s01_1000mV_2	225.966	1.20475	44.8912
70	267	543.002	83	166	20230904_calibration_PCB_s01_1000mV_2	252.283	0.698822	26.0394
48	469.978	379.182	83	166	20230904_calibration_PCB_s01_1000mV_2	371.053	0.302678	11.2783
4	382.16	119.193	83	166	20230904_calibration_PCB_s01_1000mV_2	347.507	0.565762	21.0813
105	182.8	6.76709	83	166	20230904_calibration_PCB_s01_1000mV_2	282.915	0.980146	36.522
61	511.885	470.088	83	166	20230904_calibration_PCB_s01_1000mV_2	428.836	0.310347	11.5641
1	550.39	67.7302	83	166	20230904_calibration_PCB_s01_1000mV_2	518.354	0.48065	17.9099
6	393.904	163.814	83	166	20230904_calibration_PCB_s01_1000mV_2	335.193	0.617415	23.006
0	598.619	32.5252	83	166	20230904_calibration_PCB_s01_1000mV_2	577.561	0.463153	17.2579
57	346.93	399.517	83	166	20230904_calibration_PCB_s01_1000mV_2	251.822	0.698648	26.0329
4	381.991	119.53	83.5	167	20230904_calibration_PCB_s01_1000mV_2	347.179	0.75428	28.1058
70	266.689	542.863	83.5	167	20230904_calibration_PCB_s01_1000mV_2	251.969	0.681808	25.4054
10	316.503	267.595	83.5	167	20230904_calibration_PCB_s01_1000mV_2	225.362	1.23139	45.8838
0	598.65	32.6548	83.5	167	20230904_calibration_PCB_s01_1000mV_2	577.524	0.266493	9.93002
48	469.865	379.334	83.5	167	20230904_calibration_PCB_s01_1000mV_2	370.954	0.377558	14.0685
6	393.706	164.064	83.5	167	20230904_calibration_PCB_s01_1000mV_2	334.904	0.637341	23.7485
105	182.617	7.21706	83.5	167	20230904_calibration_PCB_s01_1000mV_2	282.45	0.971729	36.2084
64	571.801	653.111	83.5	167	20230904_calibration_PCB_s01_1000mV_2	559.588	0.249593	9.30027
61	511.876	470.201	83.5	167	20230904_calibration_PCB_s01_1000mV_2	428.858	0.226309	8.43268
63	429.394	646.383	83.5	167	20230904_calibration_PCB_s01_1000mV_2	440.944	0.366381	13.652
109	244.033	238.03	83.5	167	20230904_calibration_PCB_s01_1000mV_2	167.953	1.87741	69.9556
1	550.389	67.9257	83.5	167	20230904_calibration_PCB_s01_1000mV_2	518.261	0.391139	14.5745
57	346.581	399.55	83.5	167	20230904_calibration_PCB_s01_1000mV_2	251.486	0.700738	26.1107
48	469.751	379.391	84	168	20230904_calibration_PCB_s01_1000mV_2	370.845	0.255536	9.52172
105	182.406	7.73096	84	168	20230904_calibration_PCB_s01_1000mV_2	281.919	1.11068	41.3859
6	393.465	164.317	84	168	20230904_calibration_PCB_s01_1000mV_2	334.575	0.700792	26.1128
61	511.787	470.3	84	168	20230904_calibration_PCB_s01_1000mV_2	428.799	0.2655	9.89302
109	243.192	238.635	84	168	20230904_calibration_PCB_s01_1000mV_2	166.93	2.07106	77.1713
70	266.361	542.729	84	168	20230904_calibration_PCB_s01_1000mV_2	251.649	0.707931	26.3788
4	381.726	119.737	84	168	20230904_calibration_PCB_s01_1000mV_2	346.844	0.6718	25.0325
10	315.968	267.829	84	168	20230904_calibration_PCB_s01_1000mV_2	224.787	1.16869	43.5475
1	550.311	68.1697	84	168	20230904_calibration_PCB_s01_1000mV_2	518.076	0.512556	19.0988
0	598.598	32.9385	84	168	20230904_calibration_PCB_s01_1000mV_2	577.342	0.576488	21.481
57	346.232	399.579	84	168	20230904_calibration_PCB_s01_1000mV_2	251.149	0.699922	26.0804
64	571.693	653.153	84	168	20230904_calibration_PCB_s01_1000mV_2	559.519	0.231135	8.61252
63	429.272	646.382	84	168	20230904_calibration_PCB_s01_1000mV_2	440.853	0.242187	9.02431
48	469.592	379.513	84.5	169	20230904_calibration_PCB_s01_1000mV_2	370.697	0.400406	14.9198
64	571.666	653.247	84.5	169	20230904_calibration_PCB_s01_1000mV_2	559.545	0.194882	7.26165
61	511.669	470.363	84.5	169	20230904_calibration_PCB_s01_1000mV_2	428.703	0.26816	9.99212
10	315.386	268.037	84.5	169	20230904_calibration_PCB_s01_1000mV_2	224.172	1.23592	46.0525
57	345.871	399.614	84.5	169	20230904_calibration_PCB_s01_1000mV_2	250.8	0.727061	27.0916
6	393.24	164.58	84.5	169	20230904_calibration_PCB_s01_1000mV_2	334.257	0.690969	25.7467
63	429.13	646.436	84.5	169	20230904_calibration_PCB_s01_1000mV_2	440.781	0.303347	11.3033
70	266.05	542.503	84.5	169	20230904_calibration_PCB_s01_1000mV_2	251.273	0.768696	28.643
4	381.496	120.069	84.5	169	20230904_calibration_PCB_s01_1000mV_2	346.468	0.807708	30.0967
1	550.151	68.3301	84.5	169	20230904_calibration_PCB_s01_1000mV_2	517.859	0.453058	16.8817
109	242.31	239.079	84.5	169	20230904_calibration_PCB_s01_1000mV_2	165.943	1.97496	73.5907
0	598.534	33.1042	84.5	169	20230904_calibration_PCB_s01_1000mV_2	577.205	0.355589	13.2499
105	182.22	8.13942	84.5	169	20230904_calibration_PCB_s01_1000mV_2	281.485	0.897795	33.4535
0	598.463	33.2397	85	170	20230904_calibration_PCB_s01_1000mV_2	577.077	0.306047	11.4039
48	469.408	379.6	85	170	20230904_calibration_PCB_s01_1000mV_2	370.522	0.406352	15.1414
57	345.465	399.623	85	170	20230904_calibration_PCB_s01_1000mV_2	250.403	0.811668	30.2442
109	241.535	239.401	85	170	20230904_calibration_PCB_s01_1000mV_2	165.105	1.67985	62.5942
4	381.253	120.314	85	170	20230904_calibration_PCB_s01_1000mV_2	346.13	0.690219	25.7188
63	429.067	646.443	85	170	20230904_calibration_PCB_s01_1000mV_2	440.738	0.127917	4.76643
10	314.807	268.258	85	170	20230904_calibration_PCB_s01_1000mV_2	223.557	1.23885	46.1619
1	550.085	68.552	85	170	20230904_calibration_PCB_s01_1000mV_2	517.696	0.463097	17.2558
61	511.539	470.443	85	170	20230904_calibration_PCB_s01_1000mV_2	428.601	0.304435	11.3438
70	265.725	542.326	85	170	20230904_calibration_PCB_s01_1000mV_2	250.923	0.740089	27.577
105	182	8.52516	85	170	20230904_calibration_PCB_s01_1000mV_2	281.046	0.888202	33.096
64	571.588	653.333	85	170	20230904_calibration_PCB_s01_1000mV_2	559.526	0.232281	8.65522
6	392.967	164.787	85	170	20230904_calibration_PCB_s01_1000mV_2	333.921	0.684553	25.5077
0	598.441	33.401	85.5	171	20230904_calibration_PCB_s01_1000mV_2	576.98	0.325345	12.1229
105	181.796	8.98663	85.5	171	20230904_calibration_PCB_s01_1000mV_2	280.56	1.00911	37.6012
48	469.258	379.661	85.5	171	20230904_calibration_PCB_s01_1000mV_2	370.377	0.324881	12.1057
6	392.706	164.998	85.5	171	20230904_calibration_PCB_s01_1000mV_2	333.592	0.67317	25.0835
64	571.488	653.397	85.5	171	20230904_calibration_PCB_s01_1000mV_2	559.475	0.23846	8.88547
10	314.185	268.454	85.5	171	20230904_calibration_PCB_s01_1000mV_2	222.906	1.30483	48.6202
70	265.394	542.159	85.5	171	20230904_calibration_PCB_s01_1000mV_2	250.577	0.740703	27.5999
63	428.93	646.453	85.5	171	20230904_calibration_PCB_s01_1000mV_2	440.642	0.27396	10.2082
4	381.065	120.479	85.5	171	20230904_calibration_PCB_s01_1000mV_2	345.882	0.500269	18.6409
57	345.103	399.643	85.5	171	20230904_calibration_PCB_s01_1000mV_2	250.052	0.724836	27.0087
61	511.44	470.574	85.5	171	20230904_calibration_PCB_s01_1000mV_2	428.542	0.328661	12.2465
109	240.593	239.862	85.5	171	20230904_calibration_PCB_s01_1000mV_2	164.057	2.0966	78.1231
1	549.995	68.7223	85.5	171	20230904_calibration_PCB_s01_1000mV_2	517.537	0.384984	14.3452
63	428.795	646.429	86	172	20230904_calibration_PCB_s01_1000mV_2	440.525	0.275418	10.2626
0	598.318	33.5889	86	172	20230904_calibration_PCB_s01_1000mV_2	576.781	0.449833	16.7616
6	392.448	165.219	86	172	20230904_calibration_PCB_s01_1000mV_2	333.264	0.678667	25.2884
4	380.852	120.648	86	172	20230904_calibration_PCB_s01_1000mV_2	345.61	0.545108	20.3117
61	511.259	470.522	86	172	20230904_calibration_PCB_s01_1000mV_2	428.354	0.376563	14.0314
105	181.606	9.38256	86	172	20230904_calibration_PCB_s01_1000mV_2	280.133	0.87835	32.7289
57	344.705	399.674	86	172	20230904_calibration_PCB_s01_1000mV_2	249.667	0.798405	29.75
64	571.407	653.396	86	172	20230904_calibration_PCB_s01_1000mV_2	559.405	0.162521	6.05582
10	313.555	268.693	86	172	20230904_calibration_PCB_s01_1000mV_2	222.237	1.34789	50.2247
48	469.098	379.728	86	172	20230904_calibration_PCB_s01_1000mV_2	370.223	0.3475	12.9485
1	549.893	68.8699	86	172	20230904_calibration_PCB_s01_1000mV_2	517.377	0.358968	13.3758
70	265.042	541.947	86	172	20230904_calibration_PCB_s01_1000mV_2	250.183	0.821202	30.5995
109	239.785	240.359	86	172	20230904_calibration_PCB_s01_1000mV_2	163.111	1.89828	70.7335
0	598.381	33.7541	86.5	173	20230904_calibration_PCB_s01_1000mV_2	576.756	0.353687	13.179
57	344.359	399.669	86.5	173	20230904_calibration_PCB_s01_1000mV_2	249.327	0.691732	25.7752
109	238.898	240.794	86.5	173	20230904_calibration_PCB_s01_1000mV_2	162.124	1.97468	73.5803
64	571.386	653.475	86.5	173	20230904_calibration_PCB_s01_1000mV_2	559.43	0.1643	6.12211
61	511.147	470.648	86.5	173	20230904_calibration_PCB_s01_1000mV_2	428.281	0.337406	12.5724
48	468.971	379.85	86.5	173	20230904_calibration_PCB_s01_1000mV_2	370.108	0.351133	13.0838
4	380.611	120.897	86.5	173	20230904_calibration_PCB_s01_1000mV_2	345.271	0.69259	25.8071
105	181.431	9.83426	86.5	173	20230904_calibration_PCB_s01_1000mV_2	279.673	0.968548	36.0898
10	313.003	268.922	86.5	173	20230904_calibration_PCB_s01_1000mV_2	221.647	1.1949	44.5242
1	549.808	69.0476	86.5	173	20230904_calibration_PCB_s01_1000mV_2	517.218	0.394265	14.691
70	264.716	541.786	86.5	173	20230904_calibration_PCB_s01_1000mV_2	249.844	0.727651	27.1136
63	428.719	646.446	86.5	173	20230904_calibration_PCB_s01_1000mV_2	440.479	0.154717	5.76502
6	392.214	165.435	86.5	173	20230904_calibration_PCB_s01_1000mV_2	332.959	0.635378	23.6753
10	312.422	269.135	87	174	20230904_calibration_PCB_s01_1000mV_2	221.032	1.23688	46.0885
70	264.394	541.597	87	174	20230904_calibration_PCB_s01_1000mV_2	249.487	0.747215	27.8426
64	571.282	653.495	87	174	20230904_calibration_PCB_s01_1000mV_2	559.352	0.212343	7.91227
4	380.372	121.141	87	174	20230904_calibration_PCB_s01_1000mV_2	344.937	0.682806	25.4426
0	598.325	33.8916	87	174	20230904_calibration_PCB_s01_1000mV_2	576.641	0.296825	11.0602
109	238	241.363	87	174	20230904_calibration_PCB_s01_1000mV_2	161.066	2.1277	79.2818
57	344.033	399.716	87	174	20230904_calibration_PCB_s01_1000mV_2	249.016	0.65839	24.5328
105	181.229	10.265	87	174	20230904_calibration_PCB_s01_1000mV_2	279.211	0.951532	35.4558
48	468.864	379.944	87	174	20230904_calibration_PCB_s01_1000mV_2	370.01	0.284694	10.6082
1	549.768	69.2093	87	174	20230904_calibration_PCB_s01_1000mV_2	517.107	0.332791	12.4004
6	391.995	165.642	87	174	20230904_calibration_PCB_s01_1000mV_2	332.67	0.604591	22.5281
63	428.608	646.444	87	174	20230904_calibration_PCB_s01_1000mV_2	440.394	0.222966	8.30812
61	511.093	470.677	87	174	20230904_calibration_PCB_s01_1000mV_2	428.237	0.122634	4.56958
57	343.649	399.729	87.5	175	20230904_calibration_PCB_s01_1000mV_2	248.641	0.768697	28.643
64	571.22	653.604	87.5	175	20230904_calibration_PCB_s01_1000mV_2	559.358	0.25115	9.35831
109	237.021	241.724	87.5	175	20230904_calibration_PCB_s01_1000mV_2	160.029	2.08556	77.7116
10	311.832	269.337	87.5	175	20230904_calibration_PCB_s01_1000mV_2	220.411	1.24764	46.4892
6	391.755	165.88	87.5	175	20230904_calibration_PCB_s01_1000mV_2	332.349	0.675243	25.1608
61	510.934	470.769	87.5	175	20230904_calibration_PCB_s01_1000mV_2	428.11	0.366606	13.6604
70	264.088	541.358	87.5	175	20230904_calibration_PCB_s01_1000mV_2	249.105	0.775941	28.913
0	598.28	34.077	87.5	175	20230904_calibration_PCB_s01_1000mV_2	576.512	0.381466	14.2141
1	549.692	69.3722	87.5	175	20230904_calibration_PCB_s01_1000mV_2	516.963	0.359591	13.399
48	468.688	380.012	87.5	175	20230904_calibration_PCB_s01_1000mV_2	369.84	0.378548	14.1054
63	428.464	646.454	87.5	175	20230904_calibration_PCB_s01_1000mV_2	440.292	0.288298	10.7425
105	181.028	10.6638	87.5	175	20230904_calibration_PCB_s01_1000mV_2	278.775	0.893102	33.2786
4	380.084	121.427	87.5	175	20230904_calibration_PCB_s01_1000mV_2	344.538	0.812251	30.2659
6	391.522	166.09	88	176	20230904_calibration_PCB_s01_1000mV_2	332.048	0.627107	23.3671
10	311.198	269.556	88	176	20230904_calibration_PCB_s01_1000mV_2	219.743	1.34222	50.0135
70	263.763	541.153	88	176	20230904_calibration_PCB_s01_1000mV_2	248.734	0.76939	28.6689
63	428.366	646.534	88	176	20230904_calibration_PCB_s01_1000mV_2	440.272	0.25304	9.42872
48	468.528	380.101	88	176	20230904_calibration_PCB_s01_1000mV_2	369.688	0.366468	13.6552
0	598.227	34.2086	88	176	20230904_calibration_PCB_s01_1000mV_2	576.402	0.283866	10.5774
109	236.104	242.292	88	176	20230904_calibration_PCB_s01_1000mV_2	158.955	2.15768	80.3992
64	571.201	653.635	88	176	20230904_calibration_PCB_s01_1000mV_2	559.359	0.073172	2.72652
57	343.282	399.733	88	176	20230904_calibration_PCB_s01_1000mV_2	248.282	0.735043	27.389
4	379.932	121.607	88	176	20230904_calibration_PCB_s01_1000mV_2	344.312	0.471176	17.5569
1	549.598	69.5282	88	176	20230904_calibration_PCB_s01_1000mV_2	516.806	0.364712	13.5898
61	510.895	470.787	88	176	20230904_calibration_PCB_s01_1000mV_2	428.078	0.0848967	3.1634
105	180.812	11.094	88	176	20230904_calibration_PCB_s01_1000mV_2	278.306	0.962483	35.8638
6	391.277	166.319	88.5	177	20230904_calibration_PCB_s01_1000mV_2	331.726	0.671167	25.0089
63	428.324	646.47	88.5	177	20230904_calibration_PCB_s01_1000mV_2	440.198	0.153177	5.70765
1	549.504	69.7092	88.5	177	20230904_calibration_PCB_s01_1000mV_2	516.638	0.408226	15.2112
10	310.607	269.754	88.5	177	20230904_calibration_PCB_s01_1000mV_2	219.122	1.24651	46.4472
105	180.635	11.5187	88.5	177	20230904_calibration_PCB_s01_1000mV_2	277.865	0.920637	34.3046
64	571.144	653.702	88.5	177	20230904_calibration_PCB_s01_1000mV_2	559.346	0.174979	6.52003
70	263.392	540.937	88.5	177	20230904_calibration_PCB_s01_1000mV_2	248.325	0.858209	31.9784
48	468.413	380.167	88.5	177	20230904_calibration_PCB_s01_1000mV_2	369.58	0.264614	9.86
61	510.766	470.859	88.5	177	20230904_calibration_PCB_s01_1000mV_2	427.973	0.297146	11.0722
57	342.884	399.743	88.5	177	20230904_calibration_PCB_s01_1000mV_2	247.894	0.795156	29.6289
0	598.166	34.3458	88.5	177	20230904_calibration_PCB_s01_1000mV_2	576.282	0.300333	11.1909
109	235.17	242.755	88.5	177	20230904_calibration_PCB_s01_1000mV_2	157.913	2.084	77.6535
4	379.608	121.886	88.5	177	20230904_calibration_PCB_s01_1000mV_2	343.887	0.855869	31.8912
4	379.376	122.028	89	178	20230904_calibration_PCB_s01_1000mV_2	343.616	0.542912	20.2299
61	510.69	470.928	89	178	20230904_calibration_PCB_s01_1000mV_2	427.92	0.203954	7.5997
63	428.148	646.519	89	178	20230904_calibration_PCB_s01_1000mV_2	440.098	0.364411	13.5786
48	468.292	380.233	89	178	20230904_calibration_PCB_s01_1000mV_2	369.466	0.275149	10.2526
10	310.003	270.013	89	178	20230904_calibration_PCB_s01_1000mV_2	218.474	1.31446	48.9791
1	549.391	69.8459	89	178	20230904_calibration_PCB_s01_1000mV_2	516.474	0.353913	13.1874
64	571.059	653.75	89	178	20230904_calibration_PCB_s01_1000mV_2	559.3	0.195583	7.28779
105	180.425	11.9674	89	178	20230904_calibration_PCB_s01_1000mV_2	277.385	0.990433	36.9053
70	263.074	540.7	89	178	20230904_calibration_PCB_s01_1000mV_2	247.936	0.793401	29.5636
6	391.073	166.482	89	178	20230904_calibration_PCB_s01_1000mV_2	331.471	0.522433	19.4668
0	598.118	34.5154	89	178	20230904_calibration_PCB_s01_1000mV_2	576.158	0.352378	13.1302
109	234.203	243.197	89	178	20230904_calibration_PCB_s01_1000mV_2	156.851	2.12629	79.2294
57	342.511	399.72	89	178	20230904_calibration_PCB_s01_1000mV_2	247.523	0.747739	27.8621
109	233.245	243.741	89.5	179	20230904_calibration_PCB_s01_1000mV_2	155.75	2.2038	82.1176
115	438.28	168.955	89.5	179	20230904_calibration_PCB_s01_1000mV_2	373.208	0.60274	22.4592
48	468.109	380.291	89.5	179	20230904_calibration_PCB_s01_1000mV_2	369.288	0.38388	14.304
4	379.149	122.279	89.5	179	20230904_calibration_PCB_s01_1000mV_2	343.288	0.677218	25.2344
64	570.982	653.741	89.5	179	20230904_calibration_PCB_s01_1000mV_2	559.23	0.155752	5.80358
1	549.337	70.0033	89.5	179	20230904_calibration_PCB_s01_1000mV_2	516.352	0.333024	12.4091
105	180.193	12.4024	89.5	179	20230904_calibration_PCB_s01_1000mV_2	276.901	0.986335	36.7526
6	390.801	166.679	89.5	179	20230904_calibration_PCB_s01_1000mV_2	331.14	0.671389	25.0172
57	342.117	399.733	89.5	179	20230904_calibration_PCB_s01_1000mV_2	247.138	0.789338	29.4122
70	262.741	540.548	89.5	179	20230904_calibration_PCB_s01_1000mV_2	247.599	0.731773	27.2672
63	428.063	646.468	89.5	179	20230904_calibration_PCB_s01_1000mV_2	440.001	0.198165	7.38398
10	309.424	270.239	89.5	179	20230904_calibration_PCB_s01_1000mV_2	217.858	1.24171	46.2682
0	598.087	34.7142	89.5	179	20230904_calibration_PCB_s01_1000mV_2	576.034	0.402487	14.9974
61	510.553	470.96	89.5	179	20230904_calibration_PCB_s01_1000mV_2	427.797	0.282612	10.5306
64	570.914	653.812	90	180	20230904_calibration_PCB_s01_1000mV_2	559.21	0.196408	7.31851
4	378.959	122.523	90	180	20230904_calibration_PCB_s01_1000mV_2	342.994	0.618609	23.0505
70	262.403	540.358	90	180	20230904_calibration_PCB_s01_1000mV_2	247.231	0.775655	28.9023
6	390.576	166.899	90	180	20230904_calibration_PCB_s01_1000mV_2	330.841	0.628911	23.4343
57	341.743	399.712	90	180	20230904_calibration_PCB_s01_1000mV_2	246.768	0.747958	27.8703
105	179.969	12.8149	90	180	20230904_calibration_PCB_s01_1000mV_2	276.44	0.938594	34.9737
115	438.095	169.08	90	180	20230904_calibration_PCB_s01_1000mV_2	372.989	0.444912	16.5782
48	468.012	380.389	90	180	20230904_calibration_PCB_s01_1000mV_2	369.2	0.276151	10.2899
61	510.446	470.997	90	180	20230904_calibration_PCB_s01_1000mV_2	427.704	0.226452	8.438
1	549.216	70.1709	90	180	20230904_calibration_PCB_s01_1000mV_2	516.166	0.413632	15.4127
10	308.779	270.415	90	180	20230904_calibration_PCB_s01_1000mV_2	217.19	1.33746	49.8362
0	598.018	34.8363	90	180	20230904_calibration_PCB_s01_1000mV_2	575.915	0.281014	10.4711
109	232.261	244.204	90	180	20230904_calibration_PCB_s01_1000mV_2	154.662	2.17632	81.0938
63	427.965	646.505	90	180	20230904_calibration_PCB_s01_1000mV_2	439.952	0.209685	7.81325
10	308.151	270.63	90.5	181	20230904_calibration_PCB_s01_1000mV_2	216.529	1.32713	49.4514
1	549.16	70.321	90.5	181	20230904_calibration_PCB_s01_1000mV_2	516.046	0.320219	11.932
6	390.346	167.081	90.5	181	20230904_calibration_PCB_s01_1000mV_2	330.554	0.587034	21.8739
105	179.796	13.296	90.5	181	20230904_calibration_PCB_s01_1000mV_2	275.958	1.02303	38.12
4	378.734	122.771	90.5	181	20230904_calibration_PCB_s01_1000mV_2	342.669	0.669661	24.9528
48	467.835	380.453	90.5	181	20230904_calibration_PCB_s01_1000mV_2	369.03	0.376692	14.0362
0	597.984	34.998	90.5	181	20230904_calibration_PCB_s01_1000mV_2	575.807	0.330217	12.3045
61	510.349	471.074	90.5	181	20230904_calibration_PCB_s01_1000mV_2	427.633	0.246223	9.1747
63	427.873	646.486	90.5	181	20230904_calibration_PCB_s01_1000mV_2	439.87	0.188901	7.03878
109	231.272	244.716	90.5	181	20230904_calibration_PCB_s01_1000mV_2	153.549	2.22622	82.9528
70	262.087	540.113	90.5	181	20230904_calibration_PCB_s01_1000mV_2	246.838	0.799586	29.794
64	570.893	653.782	90.5	181	20230904_calibration_PCB_s01_1000mV_2	559.176	0.0729758	2.71921
57	341.391	399.765	90.5	181	20230904_calibration_PCB_s01_1000mV_2	246.433	0.71289	26.5636
70	261.754	539.921	91	182	20230904_calibration_PCB_s01_1000mV_2	246.472	0.769322	28.6663
1	549.07	70.438	91	182	20230904_calibration_PCB_s01_1000mV_2	515.912	0.295473	11.0098
61	510.251	471.126	91	182	20230904_calibration_PCB_s01_1000mV_2	427.553	0.223259	8.31904
64	570.845	653.851	91	182	20230904_calibration_PCB_s01_1000mV_2	559.173	0.169491	6.31553
57	341.009	399.723	91	182	20230904_calibration_PCB_s01_1000mV_2	246.05	0.768659	28.6416
6	390.137	167.28	91	182	20230904_calibration_PCB_s01_1000mV_2	330.279	0.577426	21.5159
10	307.537	270.882	91	182	20230904_calibration_PCB_s01_1000mV_2	215.873	1.3276	49.4688
63	427.728	646.506	91	182	20230904_calibration_PCB_s01_1000mV_2	439.774	0.292165	10.8866
48	467.735	380.545	91	182	20230904_calibration_PCB_s01_1000mV_2	368.938	0.271989	10.1348
0	597.941	35.1982	91	182	20230904_calibration_PCB_s01_1000mV_2	575.673	0.409548	15.2605
4	378.529	123.04	91	182	20230904_calibration_PCB_s01_1000mV_2	342.349	0.67619	25.1961
109	230.293	245.167	91	182	20230904_calibration_PCB_s01_1000mV_2	152.472	2.15656	80.3573
105	179.593	13.7524	91	182	20230904_calibration_PCB_s01_1000mV_2	275.477	0.998323	37.1993
63	427.635	646.555	91.5	183	20230904_calibration_PCB_s01_1000mV_2	439.737	0.209919	7.82194
57	340.604	399.722	91.5	183	20230904_calibration_PCB_s01_1000mV_2	245.653	0.808746	30.1353
48	467.551	380.646	91.5	183	20230904_calibration_PCB_s01_1000mV_2	368.765	0.418615	15.5984
0	597.913	35.2861	91.5	183	20230904_calibration_PCB_s01_1000mV_2	575.606	0.184321	6.86813
61	510.124	471.184	91.5	183	20230904_calibration_PCB_s01_1000mV_2	427.448	0.277472	10.3391
4	378.265	123.292	91.5	183	20230904_calibration_PCB_s01_1000mV_2	341.99	0.729936	27.1987
6	389.878	167.487	91.5	183	20230904_calibration_PCB_s01_1000mV_2	329.956	0.662195	24.6746
109	229.228	245.649	91.5	183	20230904_calibration_PCB_s01_1000mV_2	151.304	2.33713	87.0855
105	179.386	14.185	91.5	183	20230904_calibration_PCB_s01_1000mV_2	275.012	0.959021	35.7349
10	306.911	271.093	91.5	183	20230904_calibration_PCB_s01_1000mV_2	215.215	1.32196	49.2585
115	437.538	169.654	91.5	183	20230904_calibration_PCB_s01_1000mV_2	372.246	0.533211	19.8684
1	549.014	70.6058	91.5	183	20230904_calibration_PCB_s01_1000mV_2	515.784	0.353657	13.1779
70	261.422	539.743	91.5	183	20230904_calibration_PCB_s01_1000mV_2	246.117	0.754393	28.11
64	570.771	653.923	91.5	183	20230904_calibration_PCB_s01_1000mV_2	559.148	0.20696	7.7117
115	437.437	169.864	92	184	20230904_calibration_PCB_s01_1000mV_2	372.068	0.466919	17.3982
10	306.287	271.331	92	184	20230904_calibration_PCB_s01_1000mV_2	214.552	1.33511	49.7487
61	509.987	471.241	92	184	20230904_calibration_PCB_s01_1000mV_2	427.332	0.297067	11.0692
64	570.677	654.023	92	184	20230904_calibration_PCB_s01_1000mV_2	559.122	0.273637	10.1962
6	389.643	167.727	92	184	20230904_calibration_PCB_s01_1000mV_2	329.639	0.672198	25.0473
4	378.107	123.55	92	184	20230904_calibration_PCB_s01_1000mV_2	341.715	0.606251	22.59
0	597.896	35.4982	92	184	20230904_calibration_PCB_s01_1000mV_2	575.488	0.42561	15.859
57	340.227	399.731	92	184	20230904_calibration_PCB_s01_1000mV_2	245.284	0.755173	28.1391
109	228.213	246.215	92	184	20230904_calibration_PCB_s01_1000mV_2	150.143	2.32442	86.612
70	261.112	539.521	92	184	20230904_calibration_PCB_s01_1000mV_2	245.745	0.761516	28.3754
105	179.203	14.6274	92	184	20230904_calibration_PCB_s01_1000mV_2	274.554	0.957969	35.6956
63	427.487	646.525	92	184	20230904_calibration_PCB_s01_1000mV_2	439.606	0.302354	11.2663
48	467.419	380.751	92	184	20230904_calibration_PCB_s01_1000mV_2	368.642	0.338045	12.5962
1	548.973	70.7935	92	184	20230904_calibration_PCB_s01_1000mV_2	515.66	0.383955	14.3068
63	427.433	646.528	92.5	185	20230904_calibration_PCB_s01_1000mV_2	439.568	0.108314	4.03596
10	305.661	271.581	92.5	185	20230904_calibration_PCB_s01_1000mV_2	213.885	1.34915	50.2716
6	389.39	167.928	92.5	185	20230904_calibration_PCB_s01_1000mV_2	329.323	0.646688	24.0968
61	509.845	471.398	92.5	185	20230904_calibration_PCB_s01_1000mV_2	427.239	0.423439	15.7781
1	548.906	70.9917	92.5	185	20230904_calibration_PCB_s01_1000mV_2	515.507	0.418684	15.6009
57	339.823	399.729	92.5	185	20230904_calibration_PCB_s01_1000mV_2	244.887	0.808807	30.1376
48	467.25	380.81	92.5	185	20230904_calibration_PCB_s01_1000mV_2	368.479	0.358232	13.3484
70	260.787	539.356	92.5	185	20230904_calibration_PCB_s01_1000mV_2	245.404	0.72858	27.1482
64	570.653	654.113	92.5	185	20230904_calibration_PCB_s01_1000mV_2	559.15	0.186467	6.94809
115	437.14	170.13	92.5	185	20230904_calibration_PCB_s01_1000mV_2	371.688	0.797641	29.7215
109	227.2	246.748	92.5	185	20230904_calibration_PCB_s01_1000mV_2	148.998	2.29053	85.3494
0	597.862	35.627	92.5	185	20230904_calibration_PCB_s01_1000mV_2	575.396	0.2664	9.92653
4	377.934	123.781	92.5	185	20230904_calibration_PCB_s01_1000mV_2	341.443	0.576793	21.4923
105	178.985	15.0735	92.5	185	20230904_calibration_PCB_s01_1000mV_2	274.071	0.992658	36.9882
48	467.104	380.969	93	186	20230904_calibration_PCB_s01_1000mV_2	368.348	0.431252	16.0692
105	178.791	15.5083	93	186	20230904_calibration_PCB_s01_1000mV_2	273.612	0.952395	35.488
64	570.597	654.128	93	186	20230904_calibration_PCB_s01_1000mV_2	559.11	0.116557	4.34313
4	377.751	124.037	93	186	20230904_calibration_PCB_s01_1000mV_2	341.149	0.628108	23.4044
1	548.864	71.1728	93	186	20230904_calibration_PCB_s01_1000mV_2	515.385	0.371675	13.8493
70	260.425	539.125	93	186	20230904_calibration_PCB_s01_1000mV_2	244.991	0.858493	31.989
0	597.789	35.8477	93	186	20230904_calibration_PCB_s01_1000mV_2	575.226	0.464838	17.3207
57	339.436	399.771	93	186	20230904_calibration_PCB_s01_1000mV_2	244.516	0.777367	28.9661
115	437.034	170.299	93	186	20230904_calibration_PCB_s01_1000mV_2	371.523	0.397801	14.8228
63	427.225	646.571	93	186	20230904_calibration_PCB_s01_1000mV_2	439.44	0.425198	15.8437
6	389.13	168.168	93	186	20230904_calibration_PCB_s01_1000mV_2	328.984	0.707266	26.354
10	304.977	271.812	93	186	20230904_calibration_PCB_s01_1000mV_2	213.166	1.44387	53.8013
61	509.804	471.427	93	186	20230904_calibration_PCB_s01_1000mV_2	427.208	0.100345	3.73904
109	226.107	247.334	93	186	20230904_calibration_PCB_s01_1000mV_2	147.759	2.47914	92.3773
109	224.938	247.886	93.5	187	20230904_calibration_PCB_s01_1000mV_2	146.467	2.58531	96.3331
48	466.984	381.067	93.5	187	20230904_calibration_PCB_s01_1000mV_2	368.238	0.309623	11.5371
64	570.611	654.193	93.5	187	20230904_calibration_PCB_s01_1000mV_2	559.157	0.132638	4.94235
1	548.765	71.3701	93.5	187	20230904_calibration_PCB_s01_1000mV_2	515.205	0.441482	16.4504
63	427.107	646.574	93.5	187	20230904_calibration_PCB_s01_1000mV_2	439.353	0.236423	8.80955
70	260.08	538.92	93.5	187	20230904_calibration_PCB_s01_1000mV_2	244.607	0.803872	29.9537
57	339.061	399.781	93.5	187	20230904_calibration_PCB_s01_1000mV_2	244.15	0.750863	27.9785
6	388.869	168.405	93.5	187	20230904_calibration_PCB_s01_1000mV_2	328.645	0.705224	26.2779
115	436.876	170.467	93.5	187	20230904_calibration_PCB_s01_1000mV_2	371.31	0.461339	17.1903
4	377.503	124.27	93.5	187	20230904_calibration_PCB_s01_1000mV_2	340.813	0.681196	25.3826
0	597.772	36.0342	93.5	187	20230904_calibration_PCB_s01_1000mV_2	575.121	0.37465	13.9601
61	509.682	471.483	93.5	187	20230904_calibration_PCB_s01_1000mV_2	427.106	0.269111	10.0276
105	178.596	15.9662	93.5	187	20230904_calibration_PCB_s01_1000mV_2	273.135	0.995355	37.0887
10	304.342	272.029	93.5	187	20230904_calibration_PCB_s01_1000mV_2	212.498	1.34217	50.0115
61	509.564	471.594	94	188	20230904_calibration_PCB_s01_1000mV_2	427.025	0.322508	12.0172
0	597.788	36.1619	94	188	20230904_calibration_PCB_s01_1000mV_2	575.074	0.257288	9.58701
1	548.659	71.5559	94	188	20230904_calibration_PCB_s01_1000mV_2	515.024	0.427933	15.9456
6	388.605	168.639	94	188	20230904_calibration_PCB_s01_1000mV_2	328.305	0.705351	26.2827
4	377.207	124.576	94	188	20230904_calibration_PCB_s01_1000mV_2	340.397	0.851829	31.7407
115	436.65	170.673	94	188	20230904_calibration_PCB_s01_1000mV_2	371.02	0.612594	22.8264
64	570.518	654.253	94	188	20230904_calibration_PCB_s01_1000mV_2	559.11	0.221149	8.24041
105	178.396	16.4311	94	188	20230904_calibration_PCB_s01_1000mV_2	272.65	1.01211	37.7131
70	259.733	538.704	94	188	20230904_calibration_PCB_s01_1000mV_2	244.215	0.816333	30.418
10	303.675	272.275	94	188	20230904_calibration_PCB_s01_1000mV_2	211.792	1.42217	52.9928
63	426.967	646.61	94	188	20230904_calibration_PCB_s01_1000mV_2	439.272	0.28798	10.7307
57	338.634	399.816	94	188	20230904_calibration_PCB_s01_1000mV_2	243.739	0.8565	31.9147
109	223.821	248.46	94	188	20230904_calibration_PCB_s01_1000mV_2	145.21	2.51332	93.6507
48	466.824	381.125	94	188	20230904_calibration_PCB_s01_1000mV_2	368.084	0.340257	12.6786
64	570.447	654.299	94.5	189	20230904_calibration_PCB_s01_1000mV_2	559.074	0.170154	6.34026
4	377.021	124.783	94.5	189	20230904_calibration_PCB_s01_1000mV_2	340.128	0.556214	20.7255
1	548.625	71.733	94.5	189	20230904_calibration_PCB_s01_1000mV_2	514.911	0.360832	13.4452
63	426.846	646.615	94.5	189	20230904_calibration_PCB_s01_1000mV_2	439.185	0.242822	9.048
0	597.696	36.3407	94.5	189	20230904_calibration_PCB_s01_1000mV_2	574.907	0.401887	14.975
10	303.016	272.5	94.5	189	20230904_calibration_PCB_s01_1000mV_2	211.099	1.39171	51.8577
115	436.502	170.897	94.5	189	20230904_calibration_PCB_s01_1000mV_2	370.793	0.536588	19.9943
105	178.147	16.9015	94.5	189	20230904_calibration_PCB_s01_1000mV_2	272.128	1.06517	39.6901
6	388.387	168.908	94.5	189	20230904_calibration_PCB_s01_1000mV_2	327.99	0.692915	25.8193
109	222.674	249.052	94.5	189	20230904_calibration_PCB_s01_1000mV_2	143.92	2.58073	96.1626
57	338.239	399.844	94.5	189	20230904_calibration_PCB_s01_1000mV_2	243.356	0.792913	29.5454
61	509.405	471.713	94.5	189	20230904_calibration_PCB_s01_1000mV_2	426.905	0.397548	14.8134
70	259.408	538.491	94.5	189	20230904_calibration_PCB_s01_1000mV_2	243.839	0.777938	28.9874
48	466.702	381.243	94.5	189	20230904_calibration_PCB_s01_1000mV_2	367.973	0.34066	12.6936
61	509.324	471.745	95	190	20230904_calibration_PCB_s01_1000mV_2	426.836	0.175521	6.54021
4	376.848	125.067	95	190	20230904_calibration_PCB_s01_1000mV_2	339.826	0.666368	24.8301
70	259.045	538.281	95	190	20230904_calibration_PCB_s01_1000mV_2	243.44	0.837331	31.2005
105	177.954	17.33	95	190	20230904_calibration_PCB_s01_1000mV_2	271.675	0.939294	34.9998
0	597.638	36.4905	95	190	20230904_calibration_PCB_s01_1000mV_2	574.785	0.321051	11.9629
109	221.502	249.605	95	190	20230904_calibration_PCB_s01_1000mV_2	142.624	2.59135	96.5583
48	466.563	381.324	95	190	20230904_calibration_PCB_s01_1000mV_2	367.842	0.32004	11.9253
1	548.568	71.8978	95	190	20230904_calibration_PCB_s01_1000mV_2	514.784	0.348372	12.981
6	388.106	169.101	95	190	20230904_calibration_PCB_s01_1000mV_2	327.654	0.681231	25.3839
115	436.247	171.097	95	190	20230904_calibration_PCB_s01_1000mV_2	370.479	0.647273	24.1186
64	570.401	654.38	95	190	20230904_calibration_PCB_s01_1000mV_2	559.079	0.186209	6.93849
57	337.85	399.854	95	190	20230904_calibration_PCB_s01_1000mV_2	242.977	0.778257	28.9993
10	302.348	272.76	95	190	20230904_calibration_PCB_s01_1000mV_2	210.389	1.43375	53.4242
63	426.724	646.656	95	190	20230904_calibration_PCB_s01_1000mV_2	439.121	0.257819	9.6068
4	376.58	125.299	95.5	191	20230904_calibration_PCB_s01_1000mV_2	339.475	0.707438	26.3604
64	570.309	654.42	95.5	191	20230904_calibration_PCB_s01_1000mV_2	559.023	0.199925	7.44955
1	548.464	72.1118	95.5	191	20230904_calibration_PCB_s01_1000mV_2	514.591	0.476133	17.7416
115	436.114	171.233	95.5	191	20230904_calibration_PCB_s01_1000mV_2	370.303	0.380679	14.1848
6	387.841	169.34	95.5	191	20230904_calibration_PCB_s01_1000mV_2	327.31	0.713772	26.5964
57	337.444	399.843	95.5	191	20230904_calibration_PCB_s01_1000mV_2	242.577	0.811677	30.2445
61	509.152	471.838	95.5	191	20230904_calibration_PCB_s01_1000mV_2	426.698	0.39026	14.5418
63	426.604	646.679	95.5	191	20230904_calibration_PCB_s01_1000mV_2	439.046	0.24407	9.09451
105	177.753	17.81	95.5	191	20230904_calibration_PCB_s01_1000mV_2	271.177	1.04128	38.8
0	597.604	36.6729	95.5	191	20230904_calibration_PCB_s01_1000mV_2	574.667	0.371194	13.8314
10	301.662	273.018	95.5	191	20230904_calibration_PCB_s01_1000mV_2	209.661	1.4661	54.6296
109	220.266	250.217	95.5	191	20230904_calibration_PCB_s01_1000mV_2	141.245	2.75838	102.782
48	466.412	381.388	95.5	191	20230904_calibration_PCB_s01_1000mV_2	367.698	0.328274	12.2321
70	258.711	538.057	95.5	191	20230904_calibration_PCB_s01_1000mV_2	243.05	0.80514	30.001
1	548.408	72.3357	96	192	20230904_calibration_PCB_s01_1000mV_2	514.437	0.461456	17.1947
115	435.86	171.444	96	192	20230904_calibration_PCB_s01_1000mV_2	369.985	0.660264	24.6026
63	426.489	646.653	96	192	20230904_calibration_PCB_s01_1000mV_2	438.943	0.235423	8.7723
4	376.269	125.545	96	192	20230904_calibration_PCB_s01_1000mV_2	339.079	0.794367	29.5995
61	509.087	471.921	96	192	20230904_calibration_PCB_s01_1000mV_2	426.658	0.211612	7.88504
105	177.533	18.2824	96	192	20230904_calibration_PCB_s01_1000mV_2	270.674	1.04159	38.8114
0	597.54	36.8897	96	192	20230904_calibration_PCB_s01_1000mV_2	574.506	0.452046	16.844
57	337.051	399.835	96	192	20230904_calibration_PCB_s01_1000mV_2	242.19	0.786334	29.3002
70	258.356	537.846	96	192	20230904_calibration_PCB_s01_1000mV_2	242.657	0.825572	30.7623
64	570.222	654.449	96	192	20230904_calibration_PCB_s01_1000mV_2	558.965	0.18362	6.842
109	219.039	250.851	96	192	20230904_calibration_PCB_s01_1000mV_2	139.864	2.76287	102.95
48	466.251	381.547	96	192	20230904_calibration_PCB_s01_1000mV_2	367.552	0.451931	16.8398
10	300.985	273.234	96	192	20230904_calibration_PCB_s01_1000mV_2	208.953	1.42041	52.927
6	387.564	169.566	96	192	20230904_calibration_PCB_s01_1000mV_2	326.962	0.714484	26.623
6	387.282	169.815	96.5	193	20230904_calibration_PCB_s01_1000mV_2	326.6	0.752481	28.0388
63	426.345	646.643	96.5	193	20230904_calibration_PCB_s01_1000mV_2	438.828	0.288614	10.7543
0	597.535	37.0458	96.5	193	20230904_calibration_PCB_s01_1000mV_2	574.427	0.312384	11.64
105	177.299	18.7497	96.5	193	20230904_calibration_PCB_s01_1000mV_2	270.165	1.04552	38.9579
117	146.419	185.175	96.5	193	20230904_calibration_PCB_s01_1000mV_2	127.228	3.38409	126.097
64	570.158	654.503	96.5	193	20230904_calibration_PCB_s01_1000mV_2	558.939	0.166692	6.21125
1	548.313	72.4665	96.5	193	20230904_calibration_PCB_s01_1000mV_2	514.291	0.324145	12.0782
48	466.13	381.579	96.5	193	20230904_calibration_PCB_s01_1000mV_2	367.434	0.251192	9.35988
115	435.668	171.67	96.5	193	20230904_calibration_PCB_s01_1000mV_2	369.717	0.594004	22.1337
61	508.921	472.026	96.5	193	20230904_calibration_PCB_s01_1000mV_2	426.528	0.39261	14.6293
57	336.637	399.825	96.5	193	20230904_calibration_PCB_s01_1000mV_2	241.783	0.827197	30.8228
4	376.087	125.896	96.5	193	20230904_calibration_PCB_s01_1000mV_2	338.734	0.789085	29.4027
10	300.255	273.446	96.5	193	20230904_calibration_PCB_s01_1000mV_2	208.194	1.5203	56.649
109	217.752	251.495	96.5	193	20230904_calibration_PCB_s01_1000mV_2	138.425	2.8772	107.21
70	257.994	537.717	96.5	193	20230904_calibration_PCB_s01_1000mV_2	242.319	0.768241	28.626
64	570.083	654.575	97	194	20230904_calibration_PCB_s01_1000mV_2	558.914	0.20943	7.80373
115	435.567	171.913	97	194	20230904_calibration_PCB_s01_1000mV_2	369.527	0.5252	19.5699
10	299.566	273.711	97	194	20230904_calibration_PCB_s01_1000mV_2	207.462	1.47658	55.0199
117	145.424	186.479	97	194	20230904_calibration_PCB_s01_1000mV_2	125.627	3.28086	122.251
63	426.195	646.685	97	194	20230904_calibration_PCB_s01_1000mV_2	438.743	0.312925	11.6602
1	548.213	72.6682	97	194	20230904_calibration_PCB_s01_1000mV_2	514.109	0.449645	16.7546
48	465.955	381.669	97	194	20230904_calibration_PCB_s01_1000mV_2	367.269	0.393301	14.6551
57	336.227	399.843	97	194	20230904_calibration_PCB_s01_1000mV_2	241.384	0.82192	30.6262
0	597.498	37.2503	97	194	20230904_calibration_PCB_s01_1000mV_2	574.296	0.415517	15.4829
61	508.839	472.031	97	194	20230904_calibration_PCB_s01_1000mV_2	426.451	0.163518	6.09297
6	387.019	170.027	97	194	20230904_calibration_PCB_s01_1000mV_2	326.27	0.676414	25.2044
109	216.498	252.098	97	194	20230904_calibration_PCB_s01_1000mV_2	137.034	2.78384	103.731
105	177.09	19.2261	97	194	20230904_calibration_PCB_s01_1000mV_2	269.664	1.04088	38.785
4	375.847	126.108	97	194	20230904_calibration_PCB_s01_1000mV_2	338.417	0.640895	23.8809
70	257.638	537.473	97	194	20230904_calibration_PCB_s01_1000mV_2	241.9	0.86324	32.1659
109	215.223	252.679	97.5	195	20230904_calibration_PCB_s01_1000mV_2	135.633	2.80304	104.446
117	144.453	187.748	97.5	195	20230904_calibration_PCB_s01_1000mV_2	124.068	3.19579	119.081
48	465.762	381.777	97.5	195	20230904_calibration_PCB_s01_1000mV_2	367.086	0.442666	16.4945
57	335.788	399.855	97.5	195	20230904_calibration_PCB_s01_1000mV_2	240.957	0.877448	32.6953
6	386.734	170.262	97.5	195	20230904_calibration_PCB_s01_1000mV_2	325.911	0.739036	27.5378
64	569.979	654.657	97.5	195	20230904_calibration_PCB_s01_1000mV_2	558.871	0.26389	9.83301
70	257.291	537.261	97.5	195	20230904_calibration_PCB_s01_1000mV_2	241.51	0.814534	30.351
61	508.623	472.129	97.5	195	20230904_calibration_PCB_s01_1000mV_2	426.271	0.475114	17.7036
1	548.118	72.8178	97.5	195	20230904_calibration_PCB_s01_1000mV_2	513.955	0.355148	13.2334
63	426.035	646.646	97.5	195	20230904_calibration_PCB_s01_1000mV_2	438.598	0.327596	12.2068
115	435.298	172.131	97.5	195	20230904_calibration_PCB_s01_1000mV_2	369.193	0.692286	25.7958
0	597.422	37.4366	97.5	195	20230904_calibration_PCB_s01_1000mV_2	574.14	0.402197	14.9866
105	176.875	19.6669	97.5	195	20230904_calibration_PCB_s01_1000mV_2	269.188	0.980529	36.5363
10	298.843	273.925	97.5	195	20230904_calibration_PCB_s01_1000mV_2	206.71	1.50782	56.1842
4	375.594	126.255	97.5	195	20230904_calibration_PCB_s01_1000mV_2	338.124	0.585985	21.8349
57	335.361	399.87	98	196	20230904_calibration_PCB_s01_1000mV_2	240.541	0.854252	31.831
4	375.327	126.558	98	196	20230904_calibration_PCB_s01_1000mV_2	337.735	0.80631	30.0446
1	547.999	72.9779	98	196	20230904_calibration_PCB_s01_1000mV_2	513.775	0.397914	14.827
115	435.122	172.208	98	196	20230904_calibration_PCB_s01_1000mV_2	369.001	0.384215	14.3165
6	386.456	170.454	98	196	20230904_calibration_PCB_s01_1000mV_2	325.577	0.675066	25.1542
117	143.25	189.104	98	196	20230904_calibration_PCB_s01_1000mV_2	122.276	3.62541	135.089
64	569.909	654.664	98	196	20230904_calibration_PCB_s01_1000mV_2	558.815	0.141109	5.25797
0	597.374	37.6191	98	196	20230904_calibration_PCB_s01_1000mV_2	574.01	0.377605	14.0702
105	176.61	20.1122	98	196	20230904_calibration_PCB_s01_1000mV_2	268.677	1.03583	38.5968
63	425.958	646.669	98	196	20230904_calibration_PCB_s01_1000mV_2	438.555	0.161706	6.02545
10	298.104	274.135	98	196	20230904_calibration_PCB_s01_1000mV_2	205.941	1.53793	57.3062
48	465.601	381.784	98	196	20230904_calibration_PCB_s01_1000mV_2	366.927	0.321549	11.9815
70	256.937	537.03	98	196	20230904_calibration_PCB_s01_1000mV_2	241.102	0.844962	31.4848
61	508.498	472.209	98	196	20230904_calibration_PCB_s01_1000mV_2	426.174	0.296912	11.0635
109	213.808	253.347	98	196	20230904_calibration_PCB_s01_1000mV_2	134.069	3.12865	116.579
48	465.399	381.871	98.5	197	20230904_calibration_PCB_s01_1000mV_2	366.734	0.44046	16.4123
109	212.415	254.002	98.5	197	20230904_calibration_PCB_s01_1000mV_2	132.53	3.07919	114.736
1	547.892	73.1425	98.5	197	20230904_calibration_PCB_s01_1000mV_2	513.604	0.392725	14.6336
57	334.961	399.864	98.5	197	20230904_calibration_PCB_s01_1000mV_2	240.147	0.801772	29.8755
64	569.862	654.751	98.5	197	20230904_calibration_PCB_s01_1000mV_2	558.821	0.198219	7.38598
115	434.955	172.414	98.5	197	20230904_calibration_PCB_s01_1000mV_2	368.764	0.53213	19.8281
61	508.373	472.223	98.5	197	20230904_calibration_PCB_s01_1000mV_2	426.058	0.251636	9.37643
4	374.983	126.835	98.5	197	20230904_calibration_PCB_s01_1000mV_2	337.295	0.883486	32.9203
6	386.206	170.638	98.5	197	20230904_calibration_PCB_s01_1000mV_2	325.272	0.620906	23.1361
10	297.392	274.374	98.5	197	20230904_calibration_PCB_s01_1000mV_2	205.194	1.50167	55.9549
63	425.787	646.691	98.5	197	20230904_calibration_PCB_s01_1000mV_2	438.442	0.344636	12.8418
70	256.596	536.788	98.5	197	20230904_calibration_PCB_s01_1000mV_2	240.695	0.835081	31.1166
0	597.351	37.7528	98.5	197	20230904_calibration_PCB_s01_1000mV_2	573.926	0.271176	10.1045
117	142.135	190.533	98.5	197	20230904_calibration_PCB_s01_1000mV_2	120.491	3.62464	135.061
105	176.357	20.5888	98.5	197	20230904_calibration_PCB_s01_1000mV_2	268.149	1.07983	40.2363
4	374.854	127.068	99	198	20230904_calibration_PCB_s01_1000mV_2	337.059	0.53304	19.862
115	434.658	172.572	99	198	20230904_calibration_PCB_s01_1000mV_2	368.429	0.671513	25.0218
61	508.228	472.284	99	198	20230904_calibration_PCB_s01_1000mV_2	425.936	0.314163	11.7063
57	334.515	399.852	99	198	20230904_calibration_PCB_s01_1000mV_2	239.709	0.890539	33.1831
63	425.666	646.683	99	198	20230904_calibration_PCB_s01_1000mV_2	438.346	0.24231	9.02889
70	256.209	536.568	99	198	20230904_calibration_PCB_s01_1000mV_2	240.273	0.891145	33.2057
6	385.951	170.885	99	198	20230904_calibration_PCB_s01_1000mV_2	324.934	0.709889	26.4518
105	176.142	21.0422	99	198	20230904_calibration_PCB_s01_1000mV_2	267.663	1.00304	37.3752
117	140.935	191.986	99	198	20230904_calibration_PCB_s01_1000mV_2	118.607	3.76876	140.431
48	465.267	381.953	99	198	20230904_calibration_PCB_s01_1000mV_2	366.61	0.309224	11.5222
64	569.778	654.757	99	198	20230904_calibration_PCB_s01_1000mV_2	558.754	0.167823	6.25339
0	597.314	38.0108	99	198	20230904_calibration_PCB_s01_1000mV_2	573.77	0.521288	19.4241
1	547.813	73.2946	99	198	20230904_calibration_PCB_s01_1000mV_2	513.462	0.343252	12.7902
10	296.674	274.637	99	198	20230904_calibration_PCB_s01_1000mV_2	204.435	1.5289	56.9695
109	211.02	254.664	99	198	20230904_calibration_PCB_s01_1000mV_2	130.986	3.0873	115.038
64	569.732	654.834	99.5	199	20230904_calibration_PCB_s01_1000mV_2	558.756	0.178455	6.64954
115	434.458	172.762	99.5	199	20230904_calibration_PCB_s01_1000mV_2	368.169	0.552244	20.5776
1	547.695	73.4817	99.5	199	20230904_calibration_PCB_s01_1000mV_2	513.27	0.442777	16.4987
0	597.254	38.1208	99.5	199	20230904_calibration_PCB_s01_1000mV_2	573.664	0.250887	9.34848
105	175.925	21.4729	99.5	199	20230904_calibration_PCB_s01_1000mV_2	267.193	0.964523	35.9399
70	255.875	536.33	99.5	199	20230904_calibration_PCB_s01_1000mV_2	239.873	0.8207	30.5808
57	334.071	399.843	99.5	199	20230904_calibration_PCB_s01_1000mV_2	239.271	0.889026	33.1267
10	295.918	274.886	99.5	199	20230904_calibration_PCB_s01_1000mV_2	203.642	1.59184	59.3148
109	209.616	255.388	99.5	199	20230904_calibration_PCB_s01_1000mV_2	129.406	3.16011	117.751
4	374.64	127.217	99.5	199	20230904_calibration_PCB_s01_1000mV_2	336.798	0.521327	19.4256
48	465.076	381.999	99.5	199	20230904_calibration_PCB_s01_1000mV_2	366.425	0.392934	14.6414
63	425.55	646.676	99.5	199	20230904_calibration_PCB_s01_1000mV_2	438.255	0.23284	8.67604
117	139.726	193.478	99.5	199	20230904_calibration_PCB_s01_1000mV_2	116.686	3.84195	143.158
6	385.705	171.046	99.5	199	20230904_calibration_PCB_s01_1000mV_2	324.643	0.587659	21.8972
61	508.143	472.287	99.5	199	20230904_calibration_PCB_s01_1000mV_2	425.855	0.170201	6.342
63	425.459	646.712	100	200	20230904_calibration_PCB_s01_1000mV_2	438.211	0.195817	7.29651
115	434.336	172.925	100	200	20230904_calibration_PCB_s01_1000mV_2	367.992	0.407511	15.1846
109	208.162	256.106	100	200	20230904_calibration_PCB_s01_1000mV_2	127.785	3.24208	120.806
1	547.614	73.6496	100	200	20230904_calibration_PCB_s01_1000mV_2	513.121	0.372313	13.8731
48	464.938	382.048	100	200	20230904_calibration_PCB_s01_1000mV_2	366.292	0.293279	10.9281
10	295.185	275.065	100	200	20230904_calibration_PCB_s01_1000mV_2	202.887	1.50976	56.2562
117	138.479	194.968	100	200	20230904_calibration_PCB_s01_1000mV_2	114.744	3.88473	144.752
0	597.228	38.2499	100	200	20230904_calibration_PCB_s01_1000mV_2	573.58	0.263275	9.81011
70	255.474	536.103	100	200	20230904_calibration_PCB_s01_1000mV_2	239.436	0.921765	34.3466
6	385.442	171.294	100	200	20230904_calibration_PCB_s01_1000mV_2	324.297	0.723819	26.9708
105	175.67	21.9575	100	200	20230904_calibration_PCB_s01_1000mV_2	266.658	1.09534	40.8145
57	333.662	399.796	100	200	20230904_calibration_PCB_s01_1000mV_2	238.861	0.823988	30.7033
64	569.694	654.836	100	200	20230904_calibration_PCB_s01_1000mV_2	558.726	0.0748771	2.79005
4	374.353	127.533	100	200	20230904_calibration_PCB_s01_1000mV_2	336.385	0.853698	31.8103
61	508.027	472.402	100	200	20230904_calibration_PCB_s01_1000mV_2	425.776	0.326613	12.1702
4	374.049	127.819	100.5	201	20230904_calibration_PCB_s01_1000mV_2	335.974	0.833749	31.067
117	137.181	196.556	100.5	201	20230904_calibration_PCB_s01_1000mV_2	112.692	4.1023	152.859
64	569.575	654.887	100.5	201	20230904_calibration_PCB_s01_1000mV_2	558.652	0.260999	9.7253
105	175.441	22.4391	100.5	201	20230904_calibration_PCB_s01_1000mV_2	266.142	1.0669	39.7545
115	434.107	173.108	100.5	201	20230904_calibration_PCB_s01_1000mV_2	367.709	0.585302	21.8094
57	333.22	399.838	100.5	201	20230904_calibration_PCB_s01_1000mV_2	238.436	0.888506	33.1073
63	425.324	646.653	100.5	201	20230904_calibration_PCB_s01_1000mV_2	438.071	0.295279	11.0026
109	206.631	256.85	100.5	201	20230904_calibration_PCB_s01_1000mV_2	126.083	3.40564	126.9
61	507.875	472.458	100.5	201	20230904_calibration_PCB_s01_1000mV_2	425.647	0.322502	12.017
70	255.119	535.874	100.5	201	20230904_calibration_PCB_s01_1000mV_2	239.03	0.843994	31.4487
1	547.548	73.7904	100.5	201	20230904_calibration_PCB_s01_1000mV_2	512.997	0.311297	11.5995
48	464.767	382.127	100.5	201	20230904_calibration_PCB_s01_1000mV_2	366.129	0.376689	14.0361
10	294.439	275.318	100.5	201	20230904_calibration_PCB_s01_1000mV_2	202.103	1.57503	58.6884
6	385.158	171.537	100.5	201	20230904_calibration_PCB_s01_1000mV_2	323.936	0.746689	27.823
0	597.125	38.4426	100.5	201	20230904_calibration_PCB_s01_1000mV_2	573.397	0.436906	16.2799
105	175.175	22.9017	101	202	20230904_calibration_PCB_s01_1000mV_2	265.616	1.06707	39.7611
6	384.864	171.7	101	202	20230904_calibration_PCB_s01_1000mV_2	323.6	0.673653	25.1015
4	373.848	128.046	101	202	20230904_calibration_PCB_s01_1000mV_2	335.68	0.607515	22.6371
57	332.749	399.806	101	202	20230904_calibration_PCB_s01_1000mV_2	237.969	0.943837	35.1691
10	293.711	275.542	101	202	20230904_calibration_PCB_s01_1000mV_2	201.343	1.52413	56.7917
0	597.125	38.5457	101	202	20230904_calibration_PCB_s01_1000mV_2	573.348	0.206226	7.68435
1	547.478	73.9779	101	202	20230904_calibration_PCB_s01_1000mV_2	512.847	0.400321	14.9167
70	254.717	535.627	101	202	20230904_calibration_PCB_s01_1000mV_2	238.579	0.942915	35.1347
64	569.522	654.931	101	202	20230904_calibration_PCB_s01_1000mV_2	558.631	0.135815	5.06072
63	425.174	646.671	101	202	20230904_calibration_PCB_s01_1000mV_2	437.97	0.303493	11.3087
48	464.569	382.22	101	202	20230904_calibration_PCB_s01_1000mV_2	365.94	0.438309	16.3322
109	205.098	257.569	101	202	20230904_calibration_PCB_s01_1000mV_2	124.39	3.38563	126.155
61	507.727	472.487	101	202	20230904_calibration_PCB_s01_1000mV_2	425.513	0.302259	11.2627
115	433.844	173.303	101	202	20230904_calibration_PCB_s01_1000mV_2	367.389	0.654568	24.3904
117	135.804	198.13	101	202	20230904_calibration_PCB_s01_1000mV_2	110.602	4.18285	155.861
105	174.936	23.3416	101.5	203	20230904_calibration_PCB_s01_1000mV_2	265.126	1.00094	37.2969
48	464.365	382.25	101.5	203	20230904_calibration_PCB_s01_1000mV_2	365.741	0.411247	15.3238
109	203.504	258.363	101.5	203	20230904_calibration_PCB_s01_1000mV_2	122.61	3.56154	132.709
70	254.367	535.374	101.5	203	20230904_calibration_PCB_s01_1000mV_2	238.157	0.86499	32.2311
63	425.055	646.678	101.5	203	20230904_calibration_PCB_s01_1000mV_2	437.885	0.238193	8.8755
61	507.606	472.545	101.5	203	20230904_calibration_PCB_s01_1000mV_2	425.414	0.268751	10.0141
64	569.441	654.972	101.5	203	20230904_calibration_PCB_s01_1000mV_2	558.585	0.181613	6.76721
6	384.57	171.891	101.5	203	20230904_calibration_PCB_s01_1000mV_2	323.252	0.700777	26.1122
1	547.331	74.1342	101.5	203	20230904_calibration_PCB_s01_1000mV_2	512.645	0.428662	15.9727
117	134.42	199.804	101.5	203	20230904_calibration_PCB_s01_1000mV_2	108.43	4.34408	161.868
10	292.912	275.82	101.5	203	20230904_calibration_PCB_s01_1000mV_2	200.502	1.69061	62.9953
0	597.068	38.6861	101.5	203	20230904_calibration_PCB_s01_1000mV_2	573.23	0.303511	11.3094
57	332.322	399.812	101.5	203	20230904_calibration_PCB_s01_1000mV_2	237.552	0.852916	31.7812
4	373.559	128.219	101.5	203	20230904_calibration_PCB_s01_1000mV_2	335.344	0.673776	25.1061
115	433.557	173.402	101.5	203	20230904_calibration_PCB_s01_1000mV_2	367.087	0.607841	22.6492
57	331.863	399.802	102	204	20230904_calibration_PCB_s01_1000mV_2	237.1	0.91833	34.2186
64	569.336	654.962	102	204	20230904_calibration_PCB_s01_1000mV_2	558.49	0.212124	7.90414
6	384.303	172.117	102	204	20230904_calibration_PCB_s01_1000mV_2	322.914	0.699284	26.0566
105	174.675	23.7819	102	204	20230904_calibration_PCB_s01_1000mV_2	264.621	1.02386	38.1507
48	464.189	382.349	102	204	20230904_calibration_PCB_s01_1000mV_2	365.575	0.404618	15.0768
4	373.236	128.485	102	204	20230904_calibration_PCB_s01_1000mV_2	334.927	0.837519	31.2075
109	201.874	259.116	102	204	20230904_calibration_PCB_s01_1000mV_2	120.815	3.59133	133.819
70	253.984	535.147	102	204	20230904_calibration_PCB_s01_1000mV_2	237.733	0.889755	33.1539
115	433.361	173.616	102	204	20230904_calibration_PCB_s01_1000mV_2	366.821	0.580657	21.6363
10	292.154	276.015	102	204	20230904_calibration_PCB_s01_1000mV_2	199.719	1.56612	58.3566
61	507.53	472.582	102	204	20230904_calibration_PCB_s01_1000mV_2	425.351	0.168887	6.29305
63	424.914	646.672	102	204	20230904_calibration_PCB_s01_1000mV_2	437.777	0.280894	10.4666
0	597.008	38.8637	102	204	20230904_calibration_PCB_s01_1000mV_2	573.093	0.374535	13.9558
117	133.016	201.565	102	204	20230904_calibration_PCB_s01_1000mV_2	106.178	4.50431	167.839
1	547.246	74.3124	102	204	20230904_calibration_PCB_s01_1000mV_2	512.486	0.394829	14.7121
48	464.008	382.415	102.5	205	20230904_calibration_PCB_s01_1000mV_2	365.4	0.385867	14.3781
1	547.104	74.4742	102.5	205	20230904_calibration_PCB_s01_1000mV_2	512.285	0.430993	16.0596
4	373.108	128.722	102.5	205	20230904_calibration_PCB_s01_1000mV_2	334.691	0.5376	20.032
115	433.194	173.716	102.5	205	20230904_calibration_PCB_s01_1000mV_2	366.628	0.389157	14.5007
10	291.398	276.297	102.5	205	20230904_calibration_PCB_s01_1000mV_2	198.919	1.61338	60.1175
64	569.275	654.992	102.5	205	20230904_calibration_PCB_s01_1000mV_2	558.455	0.135072	5.03301
70	253.593	534.883	102.5	205	20230904_calibration_PCB_s01_1000mV_2	237.276	0.944336	35.1876
117	131.522	203.386	102.5	205	20230904_calibration_PCB_s01_1000mV_2	103.823	4.70968	175.491
61	507.39	472.638	102.5	205	20230904_calibration_PCB_s01_1000mV_2	425.233	0.300522	11.198
57	331.403	399.793	102.5	205	20230904_calibration_PCB_s01_1000mV_2	236.648	0.920153	34.2866
105	174.414	24.2046	102.5	205	20230904_calibration_PCB_s01_1000mV_2	264.129	0.994044	37.0399
63	424.792	646.641	102.5	205	20230904_calibration_PCB_s01_1000mV_2	437.665	0.25241	9.40524
109	200.167	259.915	102.5	205	20230904_calibration_PCB_s01_1000mV_2	118.931	3.76865	140.427
6	383.994	172.328	102.5	205	20230904_calibration_PCB_s01_1000mV_2	322.543	0.749216	27.9171
0	596.91	39.0162	102.5	205	20230904_calibration_PCB_s01_1000mV_2	572.934	0.36242	13.5044
6	383.713	172.565	103	206	20230904_calibration_PCB_s01_1000mV_2	322.187	0.735463	27.4047
57	330.966	399.776	103	206	20230904_calibration_PCB_s01_1000mV_2	236.217	0.874434	32.583
105	174.167	24.6652	103	206	20230904_calibration_PCB_s01_1000mV_2	263.618	1.04495	38.9366
115	432.933	174.027	103	206	20230904_calibration_PCB_s01_1000mV_2	366.263	0.812864	30.2888
61	507.275	472.777	103	206	20230904_calibration_PCB_s01_1000mV_2	425.162	0.362441	13.5052
117	130.013	205.31	103	206	20230904_calibration_PCB_s01_1000mV_2	101.379	4.89095	182.246
48	463.858	382.526	103	206	20230904_calibration_PCB_s01_1000mV_2	365.262	0.372594	13.8835
1	547.002	74.6512	103	206	20230904_calibration_PCB_s01_1000mV_2	512.113	0.408141	15.2081
70	253.228	534.632	103	206	20230904_calibration_PCB_s01_1000mV_2	236.846	0.885644	33.0007
109	198.448	260.771	103	206	20230904_calibration_PCB_s01_1000mV_2	117.01	3.84202	143.161
4	372.812	128.975	103	206	20230904_calibration_PCB_s01_1000mV_2	334.304	0.778558	29.0105
10	290.553	276.531	103	206	20230904_calibration_PCB_s01_1000mV_2	198.043	1.75367	65.3449
0	596.84	39.1862	103	206	20230904_calibration_PCB_s01_1000mV_2	572.791	0.367789	13.7045
64	569.188	655.054	103	206	20230904_calibration_PCB_s01_1000mV_2	558.415	0.213719	7.96357
63	424.625	646.638	103	206	20230904_calibration_PCB_s01_1000mV_2	437.538	0.334123	12.45
64	569.103	655.083	103.5	207	20230904_calibration_PCB_s01_1000mV_2	558.358	0.181209	6.75216
57	330.512	399.786	103.5	207	20230904_calibration_PCB_s01_1000mV_2	235.774	0.909188	33.878
6	383.429	172.78	103.5	207	20230904_calibration_PCB_s01_1000mV_2	321.838	0.710578	26.4774
109	196.651	261.636	103.5	207	20230904_calibration_PCB_s01_1000mV_2	115.017	3.98771	148.589
10	289.851	276.722	103.5	207	20230904_calibration_PCB_s01_1000mV_2	197.316	1.45542	54.2315
105	173.951	25.1545	103.5	207	20230904_calibration_PCB_s01_1000mV_2	263.104	1.0699	39.8664
4	372.639	129.24	103.5	207	20230904_calibration_PCB_s01_1000mV_2	334.014	0.633066	23.5892
48	463.669	382.627	103.5	207	20230904_calibration_PCB_s01_1000mV_2	365.084	0.428837	15.9792
115	432.815	174.225	103.5	207	20230904_calibration_PCB_s01_1000mV_2	366.076	0.460813	17.1707
117	128.398	207.29	103.5	207	20230904_calibration_PCB_s01_1000mV_2	98.823	5.11124	190.454
0	596.804	39.3612	103.5	207	20230904_calibration_PCB_s01_1000mV_2	572.676	0.357106	13.3064
61	507.097	472.736	103.5	207	20230904_calibration_PCB_s01_1000mV_2	424.98	0.365025	13.6015
70	252.868	534.384	103.5	207	20230904_calibration_PCB_s01_1000mV_2	236.422	0.874331	32.5792
1	546.971	74.8116	103.5	207	20230904_calibration_PCB_s01_1000mV_2	512.011	0.326694	12.1732
63	424.507	646.594	103.5	207	20230904_calibration_PCB_s01_1000mV_2	437.421	0.252344	9.40278
64	569.073	655.141	104	208	20230904_calibration_PCB_s01_1000mV_2	558.364	0.129714	4.83336
6	383.161	173.01	104	208	20230904_calibration_PCB_s01_1000mV_2	321.496	0.706578	26.3284
0	596.724	39.5509	104	208	20230904_calibration_PCB_s01_1000mV_2	572.515	0.41195	15.35
70	252.491	534.15	104	208	20230904_calibration_PCB_s01_1000mV_2	235.997	0.887202	33.0587
109	194.759	262.557	104	208	20230904_calibration_PCB_s01_1000mV_2	112.912	4.20903	156.836
61	506.976	472.78	104	208	20230904_calibration_PCB_s01_1000mV_2	424.876	0.257989	9.61315
63	424.341	646.629	104	208	20230904_calibration_PCB_s01_1000mV_2	437.32	0.338657	12.619
10	289.024	276.995	104	208	20230904_calibration_PCB_s01_1000mV_2	196.448	1.74186	64.9047
105	173.741	25.6485	104	208	20230904_calibration_PCB_s01_1000mV_2	262.591	1.0735	40.0005
115	432.653	174.291	104	208	20230904_calibration_PCB_s01_1000mV_2	365.9	0.350483	13.0596
48	463.514	382.644	104	208	20230904_calibration_PCB_s01_1000mV_2	364.931	0.311808	11.6185
117	126.754	209.373	104	208	20230904_calibration_PCB_s01_1000mV_2	96.1704	5.30689	197.744
4	372.27	129.451	104	208	20230904_calibration_PCB_s01_1000mV_2	333.589	0.849831	31.6662
1	546.89	74.979	104	208	20230904_calibration_PCB_s01_1000mV_2	511.861	0.371927	13.8587
57	330.064	399.756	104	208	20230904_calibration_PCB_s01_1000mV_2	235.329	0.898295	33.4721
115	432.423	174.502	104.5	209	20230904_calibration_PCB_s01_1000mV_2	365.605	0.624738	23.2789
4	372.07	129.777	104.5	209	20230904_calibration_PCB_s01_1000mV_2	333.243	0.765231	28.5139
61	506.78	472.811	104.5	209	20230904_calibration_PCB_s01_1000mV_2	424.697	0.396538	14.7757
64	568.993	655.175	104.5	209	20230904_calibration_PCB_s01_1000mV_2	558.315	0.175533	6.54067
48	463.357	382.762	104.5	209	20230904_calibration_PCB_s01_1000mV_2	364.786	0.393365	14.6575
10	288.261	277.255	104.5	209	20230904_calibration_PCB_s01_1000mV_2	195.647	1.61115	60.0345
57	329.632	399.727	104.5	209	20230904_calibration_PCB_s01_1000mV_2	234.9	0.8651	32.2352
63	424.273	646.606	104.5	209	20230904_calibration_PCB_s01_1000mV_2	437.254	0.144179	5.37236
0	596.698	39.7037	104.5	209	20230904_calibration_PCB_s01_1000mV_2	572.419	0.309961	11.5497
105	173.459	26.1269	104.5	209	20230904_calibration_PCB_s01_1000mV_2	262.043	1.11063	41.3839
6	382.826	173.252	104.5	209	20230904_calibration_PCB_s01_1000mV_2	321.089	0.827426	30.8314
70	252.127	533.877	104.5	209	20230904_calibration_PCB_s01_1000mV_2	235.552	0.909313	33.8826
109	192.86	263.461	104.5	209	20230904_calibration_PCB_s01_1000mV_2	110.81	4.20559	156.708
1	546.803	75.1481	104.5	209	20230904_calibration_PCB_s01_1000mV_2	511.705	0.380113	14.1637
117	124.983	211.587	104.5	209	20230904_calibration_PCB_s01_1000mV_2	93.3356	5.67046	211.291
117	123.185	213.929	105	210	20230904_calibration_PCB_s01_1000mV_2	90.3855	5.9047	220.02
[truncated: 2,159 more rows]

## Sheet: FigS6b
Sample Name		Results from 20250411_dcx-utr_SbTub_20x1_f0000-1-1 in µm per sec	Results from 20250411_dcx-utr_SbTub_20x1_f0001-1-1 in µm per sec	Results from 20250411_dcx-utr_SbTub_20x2_f0000-1 in µm per sec	Results from 20250411_dcx-utr_SbTub_20x2_f0002-1 in µm per sec
Results		Track n¬∞,Slice n¬∞,X,Y,Distance,Velocity,Pixel Value	Track n¬∞,Slice n¬∞,X,Y,Distance,Velocity,Pixel Value	Track n¬∞,Slice n¬∞,X,Y,Distance,Velocity,Pixel Value	Track n¬∞,Slice n¬∞,X,Y,Distance,Velocity,Pixel Value
		1,1,571,346,-1.000,-1.000,1593	1,1,559,352,-1.000,-1.000,1733	1,1,532,342,-1.000,-1.000,1622	1,1,510,485,-1.000,-1.000,1382
		1,2,574,347,0.408,0.204,1467	1,2,557,353,0.288,0.144,1674	1,2,531,344,0.288,0.144,1236	1,2,509,486,0.182,0.091,1373
		1,3,572,350,0.465,0.233,1359	1,3,556,356,0.408,0.204,1735	1,3,529,346,0.365,0.182,1335	1,3,507,488,0.365,0.182,1398
		1,4,569,353,0.547,0.274,1563	1,4,557,358,0.288,0.144,1831	1,4,529,348,0.258,0.129,1320	1,4,506,489,0.182,0.091,1535
		1,5,568,358,0.658,0.329,1496	1,5,557,362,0.516,0.258,1843	1,5,529,349,0.129,0.065,1381	1,5,505,488,0.182,0.091,1439
		1,6,570,363,0.695,0.347,1418	1,6,556,364,0.288,0.144,1588	1,6,528,349,0.129,0.065,1348	1,6,502,490,0.465,0.233,1358
		1,7,571,366,0.408,0.204,1416	1,7,554,367,0.465,0.233,1487	1,7,528,351,0.258,0.129,1200	1,7,498,492,0.577,0.288,1444
		1,8,571,368,0.258,0.129,1456	1,8,556,368,0.288,0.144,1510	1,8,528,353,0.258,0.129,1189	1,8,498,494,0.258,0.129,1302
		1,10,570,376,1.040,0.520,1444	1,9,556,369,0.129,0.065,1582	1,9,531,356,0.547,0.274,1343	1,9,496,498,0.577,0.288,1255
		1,11,570,380,0.516,0.258,1293	1,10,554,373,0.577,0.288,1704	1,10,532,360,0.532,0.266,1201	1,11,493,502,0.645,0.323,1226
		1,12,570,384,0.516,0.258,1327	1,11,552,376,0.465,0.233,1634	1,12,539,364,1.040,0.520,1422	1,12,492,506,0.532,0.266,1368
		1,13,570,389,0.645,0.323,1268	1,13,553,380,0.532,0.266,1433	1,13,538,365,0.182,0.091,1191	1,13,491,508,0.288,0.144,1183
		1,14,569,399,1.296,0.648,1455	1,14,553,380,0.000,0.000,1375	1,14,538,368,0.387,0.194,1004	1,14,490,512,0.532,0.266,1365
		1,15,568,407,1.040,0.520,1258	1,15,553,383,0.387,0.194,1404	1,15,537,370,0.288,0.144,1123	1,15,489,514,0.288,0.144,1493
		1,16,569,414,0.912,0.456,1341	1,16,554,391,1.040,0.520,1459	1,16,538,376,0.785,0.392,1005	1,16,489,519,0.645,0.323,1173
		1,17,569,424,1.290,0.645,1375	1,17,554,405,1.806,0.903,1422	1,17,540,382,0.816,0.408,1019	1,17,490,526,0.912,0.456,1374
		1,18,571,433,1.189,0.595,1399	1,18,555,417,1.553,0.777,1331	1,18,541,390,1.040,0.520,1067	1,18,490,534,1.032,0.516,1268
		1,19,572,448,1.939,0.970,1219	1,19,555,423,0.774,0.387,1376	1,19,540,394,0.532,0.266,1055	1,19,490,546,1.548,0.774,1312
		1,20,572,460,1.548,0.774,1176	1,20,556,433,1.296,0.648,1371	1,20,539,398,0.532,0.266,1165	1,20,489,556,1.296,0.648,1408
		1,21,572,465,0.645,0.323,1309	1,21,557,438,0.658,0.329,1411	1,21,539,403,0.645,0.323,1108	1,21,488,562,0.785,0.392,1298
		1,22,573,466,0.182,0.091,1301	1,22,556,444,0.785,0.392,1364	1,22,541,410,0.939,0.470,1160	1,22,488,565,0.387,0.194,1496
		1,23,573,467,0.129,0.065,1465	1,23,556,449,0.645,0.323,1291	1,23,542,415,0.658,0.329,1020	1,23,487,575,1.296,0.648,1334
		1,24,573,474,0.903,0.452,1532	1,24,556,455,0.774,0.387,1397	1,24,543,422,0.912,0.456,1144	1,24,485,585,1.316,0.658,1106
		1,25,571,478,0.577,0.288,1184	1,25,557,466,1.425,0.712,1315	1,25,542,428,0.785,0.392,1030	1,25,482,588,0.547,0.274,1132
		1,26,570,483,0.658,0.329,1267	1,26,557,474,1.032,0.516,1296	1,26,542,431,0.387,0.194,1058	1,26,479,601,1.721,0.861,1207
		1,27,570,487,0.516,0.258,1549	1,27,556,479,0.658,0.329,1272	1,27,543,436,0.658,0.329,978	1,27,481,610,1.189,0.595,1177
		1,28,568,488,0.288,0.144,1575	1,28,556,483,0.516,0.258,1193	1,28,543,443,0.903,0.452,1098	1,28,481,619,1.161,0.581,1443
		1,29,572,501,1.755,0.877,1656	1,29,556,485,0.258,0.129,1269	1,29,544,447,0.532,0.266,1123	1,29,480,630,1.425,0.712,1157
		1,30,571,503,0.288,0.144,1690	1,30,556,489,0.516,0.258,1231	1,30,544,453,0.774,0.387,1011	1,30,478,638,1.064,0.532,1202
		1,31,571,501,0.258,0.129,1796	1,31,556,490,0.129,0.065,1185	1,31,544,457,0.516,0.258,1037	1,31,476,645,0.939,0.470,1327
		1,32,571,501,0.000,0.000,1625	1,32,556,486,0.516,0.258,1185	1,32,544,460,0.387,0.194,1155	1,32,475,652,0.912,0.456,1208
		1,33,571,498,0.387,0.194,1800	1,33,556,485,0.129,0.065,1169	1,33,545,462,0.288,0.144,1228	1,33,474,657,0.658,0.329,1108
		1,34,571,495,0.387,0.194,1903	1,34,556,483,0.258,0.129,1348	1,34,547,468,0.816,0.408,1096	1,34,475,653,0.532,0.266,1114
		1,35,570,489,0.785,0.392,2221	1,35,555,478,0.658,0.329,1300	1,35,548,472,0.532,0.266,1008	1,35,476,648,0.658,0.329,1252
		1,36,570,487,0.258,0.129,2107	1,36,556,474,0.532,0.266,1306	1,36,548,463,1.161,0.581,1095	1,36,475,642,0.785,0.392,1073
		1,37,571,486,0.182,0.091,1665	1,37,556,464,1.290,0.645,1296	1,37,548,454,1.161,0.581,1088	1,37,476,634,1.040,0.520,1286
		1,38,571,481,0.645,0.323,1457	1,38,556,455,1.161,0.581,1278	1,38,547,445,1.168,0.584,1126	1,38,475,625,1.168,0.584,1392
		1,39,571,473,1.032,0.516,1325	1,39,556,444,1.419,0.710,1312	1,39,547,437,1.032,0.516,1220	1,39,474,618,0.912,0.456,1224
		1,40,571,461,1.548,0.774,1632	1,40,558,433,1.442,0.721,1353	1,40,546,429,1.040,0.520,1382	1,40,474,615,0.387,0.194,1136
		1,41,570,453,1.040,0.520,1570	1,41,561,419,1.847,0.923,1473	1,41,545,421,1.040,0.520,1230	1,41,474,605,1.290,0.645,1208
		1,42,570,442,1.419,0.710,1531	1,42,561,403,2.064,1.032,1552	1,42,546,414,0.912,0.456,1156	1,42,474,596,1.161,0.581,1166
		1,43,569,435,0.912,0.456,1549	1,43,561,391,1.548,0.774,1945	1,43,547,408,0.785,0.392,1210	1,43,474,591,0.645,0.323,1137
		1,44,569,426,1.161,0.581,1484	1,44,562,382,1.168,0.584,1758	1,44,546,401,0.912,0.456,1327	1,44,475,584,0.912,0.456,1233
		1,45,568,417,1.168,0.584,1788	1,45,562,375,0.903,0.452,1624	1,45,546,397,0.516,0.258,1245	1,45,474,577,0.912,0.456,1211
		1,46,569,411,0.785,0.392,1138	1,46,560,352,2.978,1.489,1889	1,46,546,393,0.516,0.258,1334	1,46,474,572,0.645,0.323,1095
		1,47,566,394,2.227,1.113,1292	1,47,560,349,0.387,0.194,1686	1,47,547,385,1.040,0.520,1322	1,47,474,566,0.774,0.387,1080
		1,48,564,381,1.697,0.848,1774		1,48,548,381,0.532,0.266,1277	1,48,473,562,0.532,0.266,1266
		1,49,561,371,1.347,0.673,2362		1,49,548,376,0.645,0.323,1342	1,49,472,557,0.658,0.329,1207
		1,50,560,366,0.658,0.329,2265		1,50,548,372,0.516,0.258,1309	1,50,469,550,0.982,0.491,1192
		1,51,560,364,0.258,0.129,1940		1,51,548,369,0.387,0.194,1356	1,51,469,540,1.290,0.645,1278
		1,52,558,360,0.577,0.288,1931		1,52,548,366,0.387,0.194,1332	1,52,465,535,0.826,0.413,1230
		1,53,557,355,0.658,0.329,1618		1,53,548,364,0.258,0.129,1162	1,53,467,530,0.695,0.347,1173
		1,54,558,355,0.129,0.065,1503		1,54,548,360,0.516,0.258,1468	1,54,467,526,0.516,0.258,1221
		1,55,557,352,0.408,0.204,1635		1,55,548,358,0.258,0.129,1486	1,55,466,519,0.912,0.456,1242
		1,56,557,351,0.129,0.065,1442		1,56,547,354,0.532,0.266,1715	1,56,465,512,0.912,0.456,1269
		1,57,557,348,0.387,0.194,1777		1,57,547,355,0.129,0.065,1302	1,57,465,508,0.516,0.258,1242
		1,58,556,344,0.532,0.266,1510		1,58,546,353,0.288,0.144,1532	1,58,465,505,0.387,0.194,1206
		1,59,555,342,0.288,0.144,1527		1,59,546,353,0.000,0.000,1263	1,59,465,502,0.387,0.194,1344
		1,60,555,340,0.258,0.129,1560		1,60,546,354,0.129,0.065,1604	1,60,464,495,0.912,0.456,1469
		1,61,555,338,0.258,0.129,1557		1,61,546,354,0.000,0.000,1643	1,61,462,491,0.577,0.288,1466
		1,62,555,335,0.387,0.194,1333		1,62,546,354,0.000,0.000,1565	1,62,461,486,0.658,0.329,1253
		1,63,555,334,0.129,0.065,1441		1,63,546,352,0.258,0.129,1745	1,63,461,485,0.129,0.065,1350
		1,64,554,334,0.129,0.065,1335		1,64,546,351,0.129,0.065,1757	1,64,460,479,0.785,0.392,1263
				1,65,546,351,0.000,0.000,1529	1,65,460,483,0.516,0.258,1177
				1,66,545,350,0.182,0.091,1707	1,66,459,482,0.182,0.091,1276
				1,67,545,350,0.000,0.000,1890	1,67,459,481,0.129,0.065,1360
				1,68,545,350,0.000,0.000,1787	1,68,459,489,1.032,0.516,1263
					1,69,459,487,0.258,0.129,1407
					1,70,461,484,0.465,0.233,1404
					1,71,461,481,0.387,0.194,1374
					1,72,465,478,0.645,0.323,1305
					1,73,467,476,0.365,0.182,1326
					1,74,467,477,0.129,0.065,1284
					1,75,470,476,0.408,0.204,1315
					1,76,470,476,0.000,0.000,1218
					1,77,470,473,0.387,0.194,1414

## Sheet: Fig6c
Sample Name		Tracked ingression pre-activation		Sample Name	Tracked ingression post-activation
Results from 20250411_dcx-utr_SbTub_CHX_20x_f0001_t1-9 in µm per sec		Track n¬∞,Slice n¬∞,X,Y,Distance,Velocity,Pixel Value		Results from 20250411_dcx-utr_SbTub_CHX_20x_f0001_t13-17 in µm per sec	Track n¬∞,Slice n¬∞,X,Y,Distance,Velocity,Pixel Value
		1,1,427,361,-1.000,-1.000,1120			1,1,415,395,-1.000,-1.000,1237
		1,2,426,366,0.658,0.329,1430			1,2,420,403,1.217,0.608,1328
		1,3,425,374,1.040,0.520,1293			1,3,421,418,1.939,0.970,1332
		1,4,425,375,0.129,0.065,1733			1,4,408,427,2.040,1.020,1121
		1,5,424,379,0.532,0.266,1882			1,5,407,431,0.532,0.266,1416
		1,6,424,381,0.258,0.129,1793
		1,7,423,384,0.408,0.204,1573
		1,8,422,389,0.658,0.329,1333
		1,9,421,395,0.785,0.392,1377
Results from 20250417_dcx-utr_SbTub_CHX_20x_f0000_t3-13 in µm per sec		Track n¬∞,Slice n¬∞,X,Y,Distance,Velocity,Pixel Value		Results from 20250417_dcx-utr_SbTub_CHX_20x_f0000_t17-25 in µm per sec	Track n¬∞,Slice n¬∞,X,Y,Distance,Velocity,Pixel Value
		1,1,472,185,-1.000,-1.000,1835			1,1,470,274,-1.000,-1.000,1400
		1,2,472,186,0.129,0.065,2381			1,2,471,284,1.296,0.648,1456
		1,3,474,186,0.258,0.129,2234			1,3,471,292,1.032,0.516,1298
		1,4,475,189,0.408,0.204,2228			1,4,469,300,1.064,0.532,1343
		1,5,475,189,0.000,0.000,1816			1,5,469,309,1.161,0.581,1243
		1,6,477,194,0.695,0.347,2328			1,6,467,321,1.569,0.785,1279
		1,7,475,209,1.952,0.976,2255			1,7,463,331,1.389,0.695,1370
		1,8,477,218,1.189,0.595,2507			1,8,464,337,0.785,0.392,1561
		1,9,478,221,0.408,0.204,2617			1,9,465,342,0.658,0.329,1742
		1,10,478,223,0.258,0.129,2520
Results from 20250417_dcx-utr_SbTub_CHX_20x_f0001_t4-13 in µm per sec		Track n¬∞,Slice n¬∞,X,Y,Distance,Velocity,Pixel Value		Results from 20250417_dcx-utr_SbTub_CHX_20x_f0001_t17-22 in µm per sec	Track n¬∞,Slice n¬∞,X,Y,Distance,Velocity,Pixel Value
		1,1,473,242,-1.000,-1.000,1480			1,1,483,296,-1.000,-1.000,1286
		1,2,473,245,0.387,0.194,1242			1,2,484,308,1.553,0.777,1206
		1,3,474,245,0.129,0.065,1258			1,3,485,316,1.040,0.520,1333
		1,4,477,247,0.465,0.233,1307			1,4,484,326,1.296,0.648,1289
		1,5,479,250,0.465,0.233,1586			1,5,484,335,1.161,0.581,1175
		1,6,481,258,1.064,0.532,1812			1,6,484,338,0.387,0.194,1233
		1,7,481,263,0.645,0.323,2024
		1,8,481,266,0.387,0.194,1775
		1,9,482,271,0.658,0.329,2103
		1,10,481,278,0.912,0.456,1853
Results from 20250417_dcx-utr_SbTub_CHX_20x_f0002_t4-13 in µm per sec		Track n¬∞,Slice n¬∞,X,Y,Distance,Velocity,Pixel Value		Results from 20250417_dcx-utr_SbTub_CHX_20x_f0002_t17-22 in µm per sec	Track n¬∞,Slice n¬∞,X,Y,Distance,Velocity,Pixel Value
		1,1,475,296,-1.000,-1.000,1282			1,1,474,355,-1.000,-1.000,1163
		1,2,474,298,0.288,0.144,1227			1,2,476,369,1.824,0.912,1216
		1,3,472,300,0.365,0.182,1347			1,3,476,382,1.677,0.839,1170
		1,4,475,303,0.547,0.274,1584			1,4,478,387,0.695,0.347,1270
		1,5,475,308,0.645,0.323,1477			1,5,479,389,0.288,0.144,1133
		1,6,474,313,0.658,0.329,1460			1,6,478,397,1.040,0.520,1129
		1,7,468,320,1.189,0.595,1343
		1,8,468,324,0.516,0.258,1319
		1,9,468,330,0.774,0.387,1444
		1,10,469,338,1.040,0.520,1414
